# Supplementary material for: Whole-transcriptome, high-throughput RNA sequence analysis of the bovine macrophage response to Mycobacterium bovis infection in vitro
Source: BMC Genomics. 2013 Apr 8;14:230. doi: 10.1186/1471-2164-14-230 (PMC3640917; doi:10.1186/1471-2164-14-230)
Supplement: Additional file 1: Table S1 — RNA-seq libraries information. The indexed adapter sequence, animal sample ID, sample treatment, pooling strategy, and sequencing read information (number and percentage) before and after data filtering are given for each RNA-seq library. [file 1471-2164-14-230-S1.xlsx]

## Sheet: Sheet1
Pool ID	Sample name on MDS plot	Sample ID	Index ID	Indexed barcode sequence	Number of reads after deconvoluting	Number of reads after filtering and trimming	Number of reads aligning uniquely to Bos taurus genome	Percentage of reads aligning uniquely to Bos taurus genome	Number of reads aligning on multiple locations to Bos taurus genome	Percentage of reads aligning on multiple locations to Bos taurus genome	Number of reads aligning uniquely to M. bovis genome	Percentage of reads aligning uniquely to M. bovis genome
Pool 1 (sequenced on lane 1, 4 and 7)	-	700 bov 25hr	iSR1	AAAAAT	12237656	2670434	1213239	45.4323	625881	23.4374	645	0.0241534
	-	700 CN 25hr	iSR8	CAACCT	8642354	6042755	3651418	60.4264	1983452	32.8236	708	0.0117165
	M. bovis 5	724R bov 25hr	iSR6	AGCTAT	12122618	11979701	7584079	63.3077	3849132	32.1305	183	0.00152758
	Control 5	724R CN 25hr	iSR15	TCAGTT	7378978	7372813	4778577	64.8135	2208296	29.9519	15	0.00020345
	M. bovis 6	727R bov 25hr	iSR7	AGTCAT	8843163	8487776	5431687	63.9942	2555090	30.1032	51	0.000600864
	Control 6	727R CN 25hr	iSR16	TCGATT	13503794	13493650	8843451	65.5379	3992641	29.589	156	0.0011561
Pool 2 (sequenced on lane 2, 3, 6 and 8)	M. bovis 1	706 bov 25hr	iSR2	AACCAT	11794369	11611349	7535028	64.8936	3519339	30.3095	63	0.000542573
	Control 1	706 CN 25hr	iSR10	CGATCT	14168322	13956251	8960842	64.2067	3819481	27.3675	42	0.00030094
	M. bovis 2	713 bov 25hr	iSR3	AAGGAT	13172704	10435641	6408191	61.4068	3056764	29.2916	379	0.00363178
	Control 2	713 CN 25hr	iSR12	GGTTGT	14965346	14565335	9336940	64.1038	3845169	26.3995	232	0.00159282
	M. bovis 3	716 bov 25hr	iSR4	AATTAT	13042069	12750074	8155649	63.9655	3770160	29.5697	209	0.00163921
	Control 3	716 CN 25hr	iSR13	TAGCTT	14465469	13690191	8714780	63.6571	3843702	28.0763	66	0.000482097
	M. bovis 4	721 bov 25hr	iSR5	ACACAT	13830969	13737374	8688765	63.2491	4277673	31.1389	466	0.00339221
	Control 4	721 CN 25hr	iSR14	TATATT	18220534	17957866	11599901	64.5951	5193703	28.9216	58	0.000322978
Mean					1.25992e+07	1.13394e+07	7.20732e+06	62.3993	3.32432e+06	29.2222	233.786	0.00366161
Mean (with exclusion of samples from animal 700)					1.2959e+07	1.25032e+07	8.00316e+06	63.9776	3.66093e+06	29.4041	160	0.00128272
