# Supplementary material for: Whole-transcriptome, high-throughput RNA sequence analysis of the bovine macrophage response to Mycobacterium bovis infection in vitro
Source: BMC Genomics. 2013 Apr 8;14:230. doi: 10.1186/1471-2164-14-230 (PMC3640917; doi:10.1186/1471-2164-14-230)
Supplement: Additional file 3: Table S2 — The list of all significant differentially expressed genes detected following M. bovis infection based on RNA-seq sense strand data. For each differentially expressed gene is shown its gene name, log2 fold-change, P-value, adjusted P-value (Benjamini-Hochberg correction), description and Ensembl gene ID. The biomaRt package and the B. taurus reference genome were used to obtain gene names and gene descriptions. Genes without names or descriptions are stated here as “not available”. [file 1471-2164-14-230-S3.xlsx]

## Sheet: Sheet1
List of all significant differentially expressed genes detected following M. bovis infection based on RNA-seq sense strand data
Ensembl gene id	Ensembl gene name	Description	Log2 fold-change	P-value	Adjusted P-value	http://www.ensembl.org/Multi/Search/Results?species=all;idx=;q=
ENSBTAG00000022396	Q8SQ28_BOVIN	serum amyloid A 3 [Source:RefSeq peptide;Acc:NP_851359]	7.4974	6.88985e-118	7.66909e-114	ENSBTAG00000022396
ENSBTAG00000001725	CXL10_BOVIN	C-X-C motif chemokine 10 Precursor (Small-inducible cytokine B10) [Source:UniProtKB/Swiss-Prot;Acc:Q2KIQ8]	5.67671	9.07509e-76	5.05074e-72	ENSBTAG00000001725
ENSBTAG00000013167	SIGLEC1	Not available	5.42303	6.77623e-71	2.51421e-67	ENSBTAG00000013167
ENSBTAG00000008612	Q3SYT3_BOVIN	complement component 1, r subcomponent [Source:RefSeq peptide;Acc:NP_001029579]	5.18425	2.31744e-68	6.44887e-65	ENSBTAG00000008612
ENSBTAG00000016061	RSAD2_BOVIN	Radical S-adenosyl methionine domain-containing protein 2 (Virus inhibitory protein, endoplasmic reticulum-associated, interferon-inducible)(Viperin) [Source:UniProtKB/Swiss-Prot;Acc:Q2HJF9]	5.31538	6.38191e-66	1.42074e-62	ENSBTAG00000016061
ENSBTAG00000034954	TAP_BOVIN	Tracheal antimicrobial peptide Precursor (TAP) [Source:UniProtKB/Swiss-Prot;Acc:P25068]	6.2935	1.14828e-65	2.13026e-62	ENSBTAG00000034954
ENSBTAG00000038639	CXCL9_BOVIN	C-X-C motif chemokine 9 Precursor (Small-inducible cytokine B9) [Source:UniProtKB/Swiss-Prot;Acc:A9QWP9]	5.5789	1.56673e-65	2.49133e-62	ENSBTAG00000038639
ENSBTAG00000005603	CXL11_BOVIN	C-X-C motif chemokine 11 Precursor (Small-inducible cytokine B11) [Source:UniProtKB/Swiss-Prot;Acc:A9QWQ1]	6.80488	4.14847e-65	5.77208e-62	ENSBTAG00000005603
ENSBTAG00000020602	A7MBF5_BOVIN	indoleamine-pyrrole 2,3 dioxygenase [Source:RefSeq peptide;Acc:NP_001095336]	5.38596	2.98495e-64	3.69171e-61	ENSBTAG00000020602
ENSBTAG00000018119	Q08DV1_BOVIN	acyloxyacyl hydrolase [Source:RefSeq peptide;Acc:NP_001071564]	4.61422	7.00884e-64	7.80154e-61	ENSBTAG00000018119
ENSBTAG00000009206	A5PJI1_BOVIN	forkhead box S1 [Source:RefSeq peptide;Acc:NP_001093186]	6.0378	2.64971e-63	2.68127e-60	ENSBTAG00000009206
ENSBTAG00000025257	CCL4_BOVIN	C-C motif chemokine 4 Precursor (Small-inducible cytokine A4) [Source:UniProtKB/Swiss-Prot;Acc:Q17QA1]	5.32275	5.522e-63	5.12211e-60	ENSBTAG00000025257
ENSBTAG00000006549	LOC616136	Not available	4.74533	2.10834e-61	1.80522e-58	ENSBTAG00000006549
ENSBTAG00000001321	IL1B_BOVIN	Interleukin-1 beta Precursor (IL-1 beta) [Source:UniProtKB/Swiss-Prot;Acc:P09428]	5.1228	5.55716e-60	4.41834e-57	ENSBTAG00000001321
ENSBTAG00000021249	A6QPU8_BOVIN	LAT protein [Source:UniProtKB/TrEMBL;Acc:A6QPU8]	5.26541	2.05235e-58	1.52298e-55	ENSBTAG00000021249
ENSBTAG00000031214	Not available	Not available	6.17306	4.79962e-58	3.33903e-55	ENSBTAG00000031214
ENSBTAG00000010153	ANXA3_BOVIN	Annexin A3 (Annexin-3)(Annexin III) [Source:UniProtKB/Swiss-Prot;Acc:Q3SWX7]	4.87781	3.47971e-57	2.27839e-54	ENSBTAG00000010153
ENSBTAG00000007191	CCL5_BOVIN	C-C motif chemokine 5 Precursor (Small-inducible cytokine A5)(T-cell-specific protein RANTES)(SIS-delta) [Source:UniProtKB/Swiss-Prot;Acc:O97919]	4.12381	1.49776e-54	9.262e-52	ENSBTAG00000007191
ENSBTAG00000001143	LOC511531	Not available	4.78594	2.80626e-54	1.64402e-51	ENSBTAG00000001143
ENSBTAG00000002773	CD300LF	Not available	4.34269	1.36938e-53	7.62131e-51	ENSBTAG00000002773
ENSBTAG00000011982	BATF3	Not available	4.47106	5.76666e-53	3.0566e-50	ENSBTAG00000011982
ENSBTAG00000037800	B7T153_BOVIN	APOBEC3Z1 [Source:UniProtKB/TrEMBL;Acc:B7T153]	6.36545	7.37367e-53	3.73074e-50	ENSBTAG00000037800
ENSBTAG00000014529	A6QPV3_BOVIN	guanylate binding protein 4 [Source:RefSeq peptide;Acc:NP_001095731]	4.61276	1.8325e-52	8.86849e-50	ENSBTAG00000014529
ENSBTAG00000010349	IL1A_BOVIN	Interleukin-1 alpha Precursor (IL-1 alpha) [Source:UniProtKB/Swiss-Prot;Acc:P08831]	4.76759	2.2654e-52	1.05067e-49	ENSBTAG00000010349
ENSBTAG00000019979	CMPK2	Not available	4.41484	2.62658e-50	1.16946e-47	ENSBTAG00000019979
ENSBTAG00000000559	Q58DL9_BOVIN	phospholipid transfer protein [Source:RefSeq peptide;Acc:NP_001030199]	4.01853	1.59452e-49	6.8264e-47	ENSBTAG00000000559
ENSBTAG00000020536	Q2PC22_BOVIN	HERC6 protein Fragment [Source:UniProtKB/TrEMBL;Acc:Q2PC22]	4.15586	8.37262e-49	3.45169e-46	ENSBTAG00000020536
ENSBTAG00000024492	LOC526769	Not available	6.37414	7.02284e-48	2.79183e-45	ENSBTAG00000024492
ENSBTAG00000004136	A4IFL8_BOVIN	nuclear factor (erythroid-derived 2)-like 3 [Source:RefSeq peptide;Acc:NP_001071367]	4.01782	1.32325e-47	5.07899e-45	ENSBTAG00000004136
ENSBTAG00000004608	CD33	Not available	5.98708	3.82713e-47	1.41999e-44	ENSBTAG00000004608
ENSBTAG00000037634	Q0II27_BOVIN	LOC781710 protein Fragment [Source:UniProtKB/TrEMBL;Acc:Q0II27]	4.01357	6.36162e-47	2.28423e-44	ENSBTAG00000037634
ENSBTAG00000005450	A5D9D8_BOVIN	cytochrome P450, subfamily IIIA, polypeptide 4 [Source:RefSeq peptide;Acc:NP_001092837]	4.71057	2.95894e-46	1.02925e-43	ENSBTAG00000005450
ENSBTAG00000003152	Q6IED4_BOVIN	hypothetical protein LOC507138 [Source:RefSeq peptide;Acc:NP_001033139]	4.3898	1.08294e-45	3.6528e-43	ENSBTAG00000003152
ENSBTAG00000012640	S10A8_BOVIN	Protein S100-A8 (S100 calcium-binding protein A8)(Calgranulin-A)(Neutrophil cytosolic 7 kDa protein)(P7)(BEE11) [Source:UniProtKB/Swiss-Prot;Acc:P28782]	3.67876	2.96151e-45	9.69545e-43	ENSBTAG00000012640
ENSBTAG00000009849	Q56JW2_BOVIN	placenta-specific 8 [Source:RefSeq peptide;Acc:NP_001020496]	3.98009	5.46768e-45	1.73888e-42	ENSBTAG00000009849
ENSBTAG00000017895	CLEC10A	C-type lectin domain family 10, member A [Source:HGNC Symbol;Acc:16916]	4.37064	7.85327e-45	2.30039e-42	ENSBTAG00000017895
ENSBTAG00000015292	PVR	Not available	4.56845	7.65182e-45	2.30039e-42	ENSBTAG00000015292
ENSBTAG00000025812	Not available	Not available	5.39309	7.70875e-45	2.30039e-42	ENSBTAG00000025812
ENSBTAG00000027513	GROG_BOVIN	Growth-regulated protein homolog gamma Precursor (GRO-gamma) [Source:UniProtKB/Swiss-Prot;Acc:O46675]	5.1842	8.43401e-45	2.40715e-42	ENSBTAG00000027513
ENSBTAG00000020736	TNR5_BOVIN	Tumor necrosis factor receptor superfamily member 5 Precursor (CD40L receptor)(B-cell surface antigen CD40)(CD40 antigen) [Source:UniProtKB/Swiss-Prot;Acc:Q28203]	3.74778	2.23768e-44	6.22691e-42	ENSBTAG00000020736
ENSBTAG00000009768	Q08E48_BOVIN	interferon-induced protein with tetratricopeptide repeats 3 [Source:RefSeq peptide;Acc:NP_001068882]	3.92062	5.06327e-44	1.37462e-41	ENSBTAG00000009768
ENSBTAG00000031397	A5D7I6_BOVIN	purinergic receptor P2Y, G-protein coupled, 13 [Source:RefSeq peptide;Acc:NP_001091621]	3.81116	6.01646e-44	1.59451e-41	ENSBTAG00000031397
ENSBTAG00000010433	Q56J78_BOVIN	Amyloid protein A Precursor [Source:UniProtKB/TrEMBL;Acc:Q56J78]	6.94815	2.03047e-43	5.25608e-41	ENSBTAG00000010433
ENSBTAG00000037778	Q2KIE5_BOVIN	chemokine (C-X-C motif) ligand 3 [Source:RefSeq peptide;Acc:NP_001039978]	4.91979	2.33478e-43	5.90646e-41	ENSBTAG00000037778
ENSBTAG00000015727	Q3ZCI2_BOVIN	interferon gamma inducible protein 47 [Source:RefSeq peptide;Acc:NP_001029717]	4.25148	6.18918e-43	1.53093e-40	ENSBTAG00000015727
ENSBTAG00000014707	UCRP_BOVIN	Ubiquitin cross-reactive protein (BoUCRP)(Interferon-stimulated gene product 17) [Source:UniProtKB/Swiss-Prot;Acc:O02741]	3.98565	8.242e-43	1.99438e-40	ENSBTAG00000014707
ENSBTAG00000014857	GBP7	Not available	3.78113	4.20669e-42	9.9627e-40	ENSBTAG00000014857
ENSBTAG00000025471	TNFA_BOVIN	Tumor necrosis factor Precursor (TNF-alpha)(Tumor necrosis factor ligand superfamily member 2)(TNF-a)(Cachectin) [Contains Tumor necrosis factor, membrane form;Tumor necrosis factor, soluble form] [Source:UniProtKB/Swiss-Prot;Acc:Q06599]	3.92263	4.92318e-42	1.14166e-39	ENSBTAG00000025471
ENSBTAG00000015060	Q0IID3_BOVIN	guanylate-binding protein 5 [Source:RefSeq peptide;Acc:NP_001069214]	4.28662	5.78163e-42	1.31337e-39	ENSBTAG00000015060
ENSBTAG00000026080	LAIR1	Not available	3.90398	7.56413e-42	1.68393e-39	ENSBTAG00000026080
ENSBTAG00000037558	GROB_BOVIN	Growth-regulated protein homolog beta Precursor (GRO-beta) [Source:UniProtKB/Swiss-Prot;Acc:O46677]	3.97449	1.08695e-41	2.37232e-39	ENSBTAG00000037558
ENSBTAG00000008690	SC6A9_BOVIN	Sodium- and chloride-dependent glycine transporter 1 (GlyT1)(GlyT-1)(Solute carrier family 6 member 9) [Source:UniProtKB/Swiss-Prot;Acc:Q28039]	4.18852	1.58546e-41	3.3938e-39	ENSBTAG00000008690
ENSBTAG00000016698	SLAMF8	Not available	3.72925	2.05347e-40	4.31268e-38	ENSBTAG00000016698
ENSBTAG00000011563	B0LKN7_BOVIN	B-cell activating factor [Source:UniProtKB/TrEMBL;Acc:B0LKN7]	3.75915	2.47981e-40	5.11162e-38	ENSBTAG00000011563
ENSBTAG00000023659	MT2_BOVIN	Metallothionein-2 (MT-2)(Metallothionein-II)(MT-II) [Source:UniProtKB/Swiss-Prot;Acc:P68301]	4.13838	2.65814e-40	5.37959e-38	ENSBTAG00000023659
ENSBTAG00000008021	BST2	Not available	3.88555	8.23082e-40	1.63602e-37	ENSBTAG00000008021
ENSBTAG00000003326	NAIP	Not available	3.36296	1.45421e-39	2.83979e-37	ENSBTAG00000003326
ENSBTAG00000011515	LYAM1_BOVIN	L-selectin Precursor (Lymph node homing receptor)(Leukocyte adhesion molecule 1)(LAM-1)(Leukocyte-endothelial cell adhesion molecule 1)(LECAM1)(CD62 antigen-like family member L)(CD62L antigen) [Source:UniProtKB/Swiss-Prot;Acc:P98131]	3.5398	1.16881e-38	2.2431e-36	ENSBTAG00000011515
ENSBTAG00000006523	SOD2	superoxide dismutase 2, mitochondrial [Source:HGNC Symbol;Acc:11180]	3.43368	3.83534e-38	7.2358e-36	ENSBTAG00000006523
ENSBTAG00000037937	Not available	Not available	3.55153	8.63033e-38	1.60107e-35	ENSBTAG00000037937
ENSBTAG00000008092	RAB37	RAB37, member RAS oncogene family [Source:HGNC Symbol;Acc:30268]	4.20994	9.29255e-38	1.69566e-35	ENSBTAG00000008092
ENSBTAG00000016344	A7MBD5_BOVIN	phosphoinositide-3-kinase, regulatory subunit 6 [Source:RefSeq peptide;Acc:NP_001095498]	4.33292	2.19299e-37	3.93713e-35	ENSBTAG00000016344
ENSBTAG00000008259	IRG1	Not available	3.36109	4.12314e-37	7.28488e-35	ENSBTAG00000008259
ENSBTAG00000001388	NMB_BOVIN	Neuromedin-B Precursor [Contains Neuromedin-B-32;Neuromedin-B] [Source:UniProtKB/Swiss-Prot;Acc:Q2T9U8]	3.91165	5.65781e-37	9.84017e-35	ENSBTAG00000001388
ENSBTAG00000034918	Q1JPG4_BOVIN	Interferon-induced protein with tetratricopeptide repeats 2 Fragment [Source:UniProtKB/TrEMBL;Acc:Q1JPG4]	3.5637	6.04674e-37	1.03548e-34	ENSBTAG00000034918
ENSBTAG00000018016	Q3SZ17_BOVIN	Nuclear protein 1 [Source:UniProtKB/TrEMBL;Acc:Q3SZ17]	3.35549	9.42541e-37	1.58961e-34	ENSBTAG00000018016
ENSBTAG00000007881	IFIT1	Not available	3.44285	2.07556e-36	3.44821e-34	ENSBTAG00000007881
ENSBTAG00000001396	ADAMTS7	ADAM metallopeptidase with thrombospondin type 1 motif, 7 [Source:HGNC Symbol;Acc:223]	3.98147	2.41858e-36	3.959e-34	ENSBTAG00000001396
ENSBTAG00000026497	LOC618369	PREDICTED: Bos taurus misc_RNA (LOC618369), miscRNA. [Source:RefSeq DNA;Acc:XR_028271]	5.28053	2.58306e-36	4.16696e-34	ENSBTAG00000026497
ENSBTAG00000006360	Q0V8G5_BOVIN	CD180 molecule [Source:RefSeq peptide;Acc:NP_001069636]	3.31274	8.36416e-36	1.33002e-33	ENSBTAG00000006360
ENSBTAG00000017797	Q6WY07_BOVIN	lymphocyte antigen 75 [Source:RefSeq peptide;Acc:NP_001001158]	4.16935	9.40115e-36	1.47386e-33	ENSBTAG00000017797
ENSBTAG00000014762	ISG20	Not available	3.90475	1.25723e-35	1.94365e-33	ENSBTAG00000014762
ENSBTAG00000038233	LOC507055	Not available	3.31679	1.61768e-35	2.46663e-33	ENSBTAG00000038233
ENSBTAG00000006354	HPT_BOVIN	Haptoglobin Precursor [Contains Haptoglobin alpha chain;Haptoglobin beta chain] [Source:UniProtKB/Swiss-Prot;Acc:Q2TBU0]	5.34936	1.88408e-35	2.83401e-33	ENSBTAG00000006354
ENSBTAG00000004560	CLEC4F	C-type lectin domain family 4, member F [Source:HGNC Symbol;Acc:25357]	6.37067	2.67244e-35	3.96626e-33	ENSBTAG00000004560
ENSBTAG00000008471	MX2_BOVIN	Interferon-induced GTP-binding protein Mx2 (Myxovirus resistance protein 2) [Source:UniProtKB/Swiss-Prot;Acc:Q9BDI7]	3.24582	3.26731e-35	4.78532e-33	ENSBTAG00000008471
ENSBTAG00000031905	IFITM3	Not available	4.60473	6.70787e-35	9.6968e-33	ENSBTAG00000031905
ENSBTAG00000013670	Q58D30_BOVIN	solute carrier family 46, member 2 [Source:RefSeq peptide;Acc:NP_001019690]	3.61822	1.09894e-34	1.56824e-32	ENSBTAG00000013670
ENSBTAG00000004558	A5PK67_BOVIN	MGC165862 protein [Source:UniProtKB/TrEMBL;Acc:A5PK67]	3.13616	1.15543e-34	1.62798e-32	ENSBTAG00000004558
ENSBTAG00000002392	ANK2	ankyrin 2, neuronal [Source:HGNC Symbol;Acc:493]	5.5721	2.08236e-34	2.89734e-32	ENSBTAG00000002392
ENSBTAG00000018994	TNFSF10	Not available	3.37668	2.25261e-34	3.09553e-32	ENSBTAG00000018994
ENSBTAG00000007883	Not available	Not available	3.25455	2.77649e-34	3.76892e-32	ENSBTAG00000007883
ENSBTAG00000003763	MYO5C	Not available	3.79956	6.95135e-34	9.32235e-32	ENSBTAG00000003763
ENSBTAG00000013451	RHOH_BOVIN	Rho-related GTP-binding protein RhoH Precursor [Source:UniProtKB/Swiss-Prot;Acc:Q2HJG3]	3.42248	9.08037e-34	1.20326e-31	ENSBTAG00000013451
ENSBTAG00000023198	SERPINB2	Not available	4.41473	1.04044e-33	1.36249e-31	ENSBTAG00000023198
ENSBTAG00000011409	CD72	Not available	3.62124	1.48096e-33	1.91682e-31	ENSBTAG00000011409
ENSBTAG00000015592	GPR84_BOVIN	G-protein coupled receptor 84 [Source:UniProtKB/Swiss-Prot;Acc:Q2KI97]	3.36585	1.91899e-33	2.45521e-31	ENSBTAG00000015592
ENSBTAG00000005766	IL4I1	interleukin 4 induced 1 [Source:HGNC Symbol;Acc:19094]	3.91545	2.52642e-33	3.19563e-31	ENSBTAG00000005766
ENSBTAG00000000436	TNFAIP3	Not available	3.10066	6.89939e-33	8.62889e-31	ENSBTAG00000000436
ENSBTAG00000016424	MMP25	Not available	3.31459	7.12394e-33	8.81073e-31	ENSBTAG00000016424
ENSBTAG00000019017	Q3ZCG5_BOVIN	interferon induced transmembrane protein 2 (1-8D) [Source:RefSeq peptide;Acc:NP_001071522]	5.83663	1.26216e-32	1.54386e-30	ENSBTAG00000019017
ENSBTAG00000013148	CLD1_BOVIN	Claudin-1 [Source:UniProtKB/Swiss-Prot;Acc:Q6L708]	3.14376	1.92241e-32	2.30863e-30	ENSBTAG00000013148
ENSBTAG00000031750	PLAC8_BOVIN	Placenta-specific gene 8 protein [Source:UniProtKB/Swiss-Prot;Acc:Q3ZCB2]	3.09109	1.92887e-32	2.30863e-30	ENSBTAG00000031750
ENSBTAG00000038737	Q6QHU8_BOVIN	Purinergic P2Y6 receptor Fragment [Source:UniProtKB/TrEMBL;Acc:Q6QHU8]	4.87349	2.76067e-32	3.26905e-30	ENSBTAG00000038737
ENSBTAG00000003251	Q0P559_BOVIN	interferon-induced transmembrane protein 1 (9-27) isoform 1 [Source:RefSeq peptide;Acc:NP_001071610]	3.77427	3.39438e-32	3.97714e-30	ENSBTAG00000003251
ENSBTAG00000006608	GGT5	gamma-glutamyltransferase 5 [Source:HGNC Symbol;Acc:4260]	4.00619	5.63853e-32	6.53776e-30	ENSBTAG00000006608
ENSBTAG00000038938	LOC514143	Not available	3.16159	1.0956e-31	1.25723e-29	ENSBTAG00000038938
ENSBTAG00000019390	CA12	Not available	3.48975	2.19756e-31	2.47082e-29	ENSBTAG00000019390
ENSBTAG00000003572	FA11_BOVIN	Coagulation factor XI Precursor (FXI)(EC 3.4.21.27)(Plasma thromboplastin antecedent)(PTA) [Contains Coagulation factor XIa heavy chain;Coagulation factor XIa light chain] [Source:UniProtKB/Swiss-Prot;Acc:Q5NTB3]	4.247	2.17885e-31	2.47082e-29	ENSBTAG00000003572
ENSBTAG00000038154	HSH2D	hematopoietic SH2 domain containing [Source:HGNC Symbol;Acc:24920]	4.41556	3.41308e-31	3.7991e-29	ENSBTAG00000038154
ENSBTAG00000024918	Q3SYW8_BOVIN	baculoviral IAP repeat-containing protein 3 [Source:RefSeq peptide;Acc:NP_001030370]	3.01671	4.92989e-31	5.43313e-29	ENSBTAG00000024918
ENSBTAG00000019517	ELN_BOVIN	Elastin Precursor (Tropoelastin) [Source:UniProtKB/Swiss-Prot;Acc:P04985]	3.79455	1.96466e-30	2.14399e-28	ENSBTAG00000019517
ENSBTAG00000006505	S10A9_BOVIN	Protein S100-A9 (S100 calcium-binding protein A9)(Calgranulin-B)(Neutrophil cytosolic 23 kDa protein)(p23)(BEE22) [Source:UniProtKB/Swiss-Prot;Acc:P28783]	3.06509	3.02766e-30	3.27193e-28	ENSBTAG00000006505
ENSBTAG00000019437	SLFN11	Not available	3.73421	3.43825e-30	3.67992e-28	ENSBTAG00000019437
ENSBTAG00000015241	Q17QK4_BOVIN	epoxide hydrolase 2, cytoplasmic [Source:RefSeq peptide;Acc:NP_001069002]	4.99244	5.18345e-30	5.49495e-28	ENSBTAG00000015241
ENSBTAG00000011196	C1QB_BOVIN	Complement C1q subcomponent subunit B Precursor [Source:UniProtKB/Swiss-Prot;Acc:Q2KIV9]	3.02497	7.06546e-30	7.41939e-28	ENSBTAG00000011196
ENSBTAG00000017187	A4IFG3_BOVIN	hypothetical protein LOC533569 [Source:RefSeq peptide;Acc:NP_001077190]	4.01076	1.36127e-29	1.4161e-27	ENSBTAG00000017187
ENSBTAG00000015562	PLBL1_BOVIN	Putative phospholipase B-like 1 Precursor (EC 3.1.1.-)(Phospholipase B domain-containing protein 1)(Lamina ancestor homolog 1)(LAMA-like protein 1) [Source:UniProtKB/Swiss-Prot;Acc:Q9GL30]	2.85257	1.77931e-29	1.83384e-27	ENSBTAG00000015562
ENSBTAG00000018232	Q58DI8_BOVIN	hypothetical protein LOC519212 [Source:RefSeq peptide;Acc:NP_001074378]	5.04166	2.16865e-29	2.21461e-27	ENSBTAG00000018232
ENSBTAG00000026921	Not available	Not available	3.62259	2.79442e-29	2.8277e-27	ENSBTAG00000026921
ENSBTAG00000021452	TRANK1	PREDICTED: Bos taurus misc_RNA (LOC509859), miscRNA. [Source:RefSeq DNA;Acc:XR_028825]	2.8925	1.0664e-28	1.06938e-26	ENSBTAG00000021452
ENSBTAG00000021811	ANGP4_BOVIN	Angiopoietin-4 Precursor (ANG-4) [Source:UniProtKB/Swiss-Prot;Acc:Q24K15]	-3.73619	1.13794e-28	1.13093e-26	ENSBTAG00000021811
ENSBTAG00000002485	TENS1_BOVIN	Tensin-1 [Source:UniProtKB/Swiss-Prot;Acc:Q9GLM4]	-2.91199	1.7015e-28	1.66933e-26	ENSBTAG00000002485
ENSBTAG00000017670	Q3T0I1_BOVIN	LOC512486 protein Fragment [Source:UniProtKB/TrEMBL;Acc:Q3T0I1]	2.90332	1.70967e-28	1.66933e-26	ENSBTAG00000017670
ENSBTAG00000001824	A1L502_BOVIN	solute carrier family 2 (facilitated glucose transporter), member 6 [Source:RefSeq peptide;Acc:NP_001073725]	2.80903	1.97306e-28	1.90975e-26	ENSBTAG00000001824
ENSBTAG00000039501	LOC614141	Not available	2.98589	2.04295e-28	1.96035e-26	ENSBTAG00000039501
ENSBTAG00000013569	Q9TTF5_BOVIN	CD38 antigen [Source:RefSeq peptide;Acc:NP_786992]	4.20969	2.96286e-28	2.81877e-26	ENSBTAG00000013569
ENSBTAG00000007397	A6QLT8_BOVIN	folate hydrolase (prostate-specific membrane antigen) 1 [Source:RefSeq peptide;Acc:NP_001095328]	3.36116	4.56294e-28	4.30425e-26	ENSBTAG00000007397
ENSBTAG00000002087	IL1F6	Not available	3.34437	5.08508e-28	4.75647e-26	ENSBTAG00000002087
ENSBTAG00000038085	LOC100140018	Not available	3.18323	9.23679e-28	8.56789e-26	ENSBTAG00000038085
ENSBTAG00000014953	Not available	Not available	3.65565	1.02393e-27	9.4193e-26	ENSBTAG00000014953
ENSBTAG00000011467	BATF2	Not available	3.08175	1.331e-27	1.21438e-25	ENSBTAG00000011467
ENSBTAG00000012335	Q5GF34_BOVIN	ubiquitin-like modifier activating enzyme 7 [Source:RefSeq peptide;Acc:NP_001012284]	2.84503	1.53844e-27	1.39223e-25	ENSBTAG00000012335
ENSBTAG00000015919	Q0II30_BOVIN	DKFZP564O0823 protein [Source:RefSeq peptide;Acc:NP_001069239]	3.03971	1.85797e-27	1.66044e-25	ENSBTAG00000015919
ENSBTAG00000039892	Not available	Not available	3.63673	1.86466e-27	1.66044e-25	ENSBTAG00000039892
ENSBTAG00000008954	PSB9_BOVIN	Proteasome subunit beta type-9 Precursor (EC 3.4.25.1)(Proteasome subunit beta-1i) [Source:UniProtKB/Swiss-Prot;Acc:Q3SZC2]	2.78949	2.492e-27	2.20146e-25	ENSBTAG00000008954
ENSBTAG00000037526	FABP4_BOVIN	Fatty acid-binding protein, adipocyte (Adipocyte-type fatty acid-binding protein)(A-FABP)(AFABP)(Fatty acid-binding protein 4)(Adipocyte lipid-binding protein)(ALBP) [Source:UniProtKB/Swiss-Prot;Acc:P48035]	-2.81031	5.81219e-27	5.09413e-25	ENSBTAG00000037526
ENSBTAG00000013185	TIMD4	T-cell immunoglobulin and mucin domain containing 4 [Source:RefSeq peptide;Acc:NP_001068788]	2.81377	1.62901e-26	1.40562e-24	ENSBTAG00000013185
ENSBTAG00000044609	Not available	Not available	4.64588	1.61797e-26	1.40562e-24	ENSBTAG00000044609
ENSBTAG00000004443	Not available	Not available	3.23144	2.36784e-26	2.02742e-24	ENSBTAG00000004443
ENSBTAG00000014921	IL6_BOVIN	Interleukin-6 Precursor (IL-6) [Source:UniProtKB/Swiss-Prot;Acc:P26892]	5.30827	3.34981e-26	2.84632e-24	ENSBTAG00000014921
ENSBTAG00000027064	BTBD11	Not available	3.51793	3.931e-26	3.31485e-24	ENSBTAG00000027064
ENSBTAG00000004716	RETN_BOVIN	Resistin Precursor [Source:UniProtKB/Swiss-Prot;Acc:Q762I5]	3.01945	4.79441e-26	4.01252e-24	ENSBTAG00000004716
ENSBTAG00000038039	Not available	Not available	3.05025	9.9193e-26	8.23968e-24	ENSBTAG00000038039
ENSBTAG00000009012	PTX3_BOVIN	Pentraxin-related protein PTX3 Precursor (Pentaxin-related protein PTX3) [Source:UniProtKB/Swiss-Prot;Acc:Q0VCG9]	5.22527	1.24084e-25	1.0231e-23	ENSBTAG00000009012
ENSBTAG00000005745	HPSE_BOVIN	Heparanase Precursor (EC 3.2.-.-) [Contains Heparanase 8 kDa subunit;Heparanase 50 kDa subunit] [Source:UniProtKB/Swiss-Prot;Acc:Q9MYY0]	2.92686	1.36415e-25	1.11178e-23	ENSBTAG00000005745
ENSBTAG00000017901	LAYN	Not available	4.00378	1.36837e-25	1.11178e-23	ENSBTAG00000017901
ENSBTAG00000015837	Q0IIL0_BOVIN	purinergic receptor P2Y12 [Source:RefSeq peptide;Acc:NP_001001174]	-2.99902	2.57833e-25	2.07967e-23	ENSBTAG00000015837
ENSBTAG00000014958	KAP3_BOVIN	cAMP-dependent protein kinase type II-beta regulatory subunit [Source:UniProtKB/Swiss-Prot;Acc:P31322]	2.77144	3.31585e-25	2.65531e-23	ENSBTAG00000014958
ENSBTAG00000012829	A6QPV0_BOVIN	Epstein-Barr virus induced gene 3 [Source:RefSeq peptide;Acc:NP_001093835]	2.86389	5.66577e-25	4.50469e-23	ENSBTAG00000012829
ENSBTAG00000006256	PTPRO	protein tyrosine phosphatase, receptor type, O [Source:HGNC Symbol;Acc:9678]	2.82319	8.3094e-25	6.55971e-23	ENSBTAG00000006256
ENSBTAG00000010334	SYTL3	synaptotagmin-like 3 [Source:HGNC Symbol;Acc:15587]	5.54638	3.07877e-24	2.4066e-22	ENSBTAG00000010334
ENSBTAG00000033316	PDCD1LG2	Not available	2.62955	3.09176e-24	2.4066e-22	ENSBTAG00000033316
ENSBTAG00000004679	SYWC_BOVIN	Tryptophanyl-tRNA synthetase, cytoplasmic (EC 6.1.1.2)(Tryptophan--tRNA ligase)(TrpRS) [Contains T1-TrpRS;T2-TrpRS] [Source:UniProtKB/Swiss-Prot;Acc:P17248]	2.65134	3.2216e-24	2.47308e-22	ENSBTAG00000004679
ENSBTAG00000026148	Not available	Not available	3.00194	3.21603e-24	2.47308e-22	ENSBTAG00000026148
ENSBTAG00000018397	HHLA2	HERV-H LTR-associating 2 [Source:HGNC Symbol;Acc:4905]	3.11255	3.28182e-24	2.50205e-22	ENSBTAG00000018397
ENSBTAG00000010464	MN1	Not available	-3.01474	3.5054e-24	2.65433e-22	ENSBTAG00000010464
ENSBTAG00000014983	B2MU63_BOVIN	Interleukin 23 receptor [Source:UniProtKB/TrEMBL;Acc:B2MU63]	5.45908	4.41328e-24	3.3192e-22	ENSBTAG00000014983
ENSBTAG00000012406	ZBP1	Not available	2.5887	5.3732e-24	4.01403e-22	ENSBTAG00000012406
ENSBTAG00000021687	PHF15	Not available	2.67322	5.56266e-24	4.12786e-22	ENSBTAG00000021687
ENSBTAG00000012855	LIPL_BOVIN	Lipoprotein lipase Precursor (LPL)(EC 3.1.1.34) [Source:UniProtKB/Swiss-Prot;Acc:P11151]	-2.60268	5.64241e-24	4.15932e-22	ENSBTAG00000012855
ENSBTAG00000020538	A6QP00_BOVIN	hect domain and RLD 5 [Source:RefSeq peptide;Acc:NP_001095465]	2.60215	6.55351e-24	4.79916e-22	ENSBTAG00000020538
ENSBTAG00000000504	TF2B_BOVIN	Transcription initiation factor IIB (General transcription factor TFIIB) [Source:UniProtKB/Swiss-Prot;Acc:Q2KIN8]	2.74544	6.66003e-24	4.84528e-22	ENSBTAG00000000504
ENSBTAG00000021326	CCL20_BOVIN	C-C motif chemokine 20 Precursor (Small-inducible cytokine A20)(Macrophage inflammatory protein 3 alpha)(MIP-3-alpha) [Source:UniProtKB/Swiss-Prot;Acc:Q8SQB1]	6.07347	7.58225e-24	5.48039e-22	ENSBTAG00000021326
ENSBTAG00000015779	A6QQE3_BOVIN	LOC100138545 protein Fragment [Source:UniProtKB/TrEMBL;Acc:A6QQE3]	2.55236	1.20975e-23	8.68759e-22	ENSBTAG00000015779
ENSBTAG00000012805	TSN13_BOVIN	Tetraspanin-13 (Tspan-13) [Source:UniProtKB/Swiss-Prot;Acc:Q3ZBV0]	2.7178	1.35986e-23	9.70296e-22	ENSBTAG00000012805
ENSBTAG00000015752	Not available	Not available	2.56322	1.45939e-23	1.03468e-21	ENSBTAG00000015752
ENSBTAG00000005534	ENOB_BOVIN	Beta-enolase (EC 4.2.1.11)(2-phospho-D-glycerate hydro-lyase)(Muscle-specific enolase)(MSE)(Skeletal muscle enolase)(Enolase 3) [Source:UniProtKB/Swiss-Prot;Acc:Q3ZC09]	2.77655	1.94464e-23	1.36998e-21	ENSBTAG00000005534
ENSBTAG00000016944	ADORA2A	Not available	4.00182	2.06478e-23	1.44548e-21	ENSBTAG00000016944
ENSBTAG00000007901	EMR1	egf-like module containing, mucin-like, hormone receptor-like 1 [Source:HGNC Symbol;Acc:3336]	2.66117	3.39238e-23	2.36004e-21	ENSBTAG00000007901
ENSBTAG00000014471	PALM2-AKAP2	Not available	2.95489	3.96969e-23	2.74451e-21	ENSBTAG00000014471
ENSBTAG00000013235	TINAGL1	Not available	-2.50332	4.25392e-23	2.90493e-21	ENSBTAG00000013235
ENSBTAG00000034501	Q32PI4_BOVIN	complement factor I [Source:RefSeq peptide;Acc:NP_001033185]	2.67743	4.23825e-23	2.90493e-21	ENSBTAG00000034501
ENSBTAG00000012738	ZNF827	Not available	5.17611	4.73597e-23	3.21439e-21	ENSBTAG00000012738
ENSBTAG00000019805	RHDF1_BOVIN	Rhomboid family member 1 [Source:UniProtKB/Swiss-Prot;Acc:A7YWH9]	3.46579	5.4273e-23	3.66129e-21	ENSBTAG00000019805
ENSBTAG00000005923	ABTB2	Not available	3.15317	6.30308e-23	4.22648e-21	ENSBTAG00000005923
ENSBTAG00000006894	NOS2_BOVIN	Nitric oxide synthase, inducible (EC 1.14.13.39)(Inducible NO synthase)(Inducible NOS)(iNOS)(NOS type II)(NOSII) [Source:UniProtKB/Swiss-Prot;Acc:Q27995]	2.91056	7.94342e-23	5.2945e-21	ENSBTAG00000006894
ENSBTAG00000003305	NCF1_BOVIN	Neutrophil cytosol factor 1 (NCF-1)(Neutrophil NADPH oxidase factor 1)(47 kDa neutrophil oxidase factor)(p47-phox)(NCF-47K) [Source:UniProtKB/Swiss-Prot;Acc:O77774]	2.43262	9.53084e-23	6.31475e-21	ENSBTAG00000003305
ENSBTAG00000023064	Not available	Not available	8.41192	1.15766e-22	7.62479e-21	ENSBTAG00000023064
ENSBTAG00000016661	A6QPU0_BOVIN	ubiquitin specific peptidase 18 [Source:RefSeq peptide;Acc:NP_001017940]	2.57694	1.25983e-22	8.2489e-21	ENSBTAG00000016661
ENSBTAG00000023652	PROS_BOVIN	Vitamin K-dependent protein S Precursor [Source:UniProtKB/Swiss-Prot;Acc:P07224]	3.27078	1.44426e-22	9.40118e-21	ENSBTAG00000023652
ENSBTAG00000018223	CH3L1_BOVIN	Chitinase-3-like protein 1 Precursor (Cartilage glycoprotein 39)(CGP-39)(GP-39)(39 kDa whey protein)(Signal-processing protein)(SPC-40)(Chitinase-like protein 1)(CLP-1) [Source:UniProtKB/Swiss-Prot;Acc:P30922]	2.38054	1.51765e-22	9.8215e-21	ENSBTAG00000018223
ENSBTAG00000014172	Q0V7M5_BOVIN	FYVE, RhoGEF and PH domain containing 2 [Source:RefSeq peptide;Acc:NP_001069038]	2.48016	1.67712e-22	1.07908e-20	ENSBTAG00000014172
ENSBTAG00000006080	MAST1	PREDICTED: Bos taurus misc_RNA (LOC539825), miscRNA. [Source:RefSeq DNA;Acc:XR_028116]	2.88735	1.80857e-22	1.15697e-20	ENSBTAG00000006080
ENSBTAG00000032265	Q2HJD9_BOVIN	28kD interferon responsive protein [Source:RefSeq peptide;Acc:NP_001069429]	2.55546	2.46353e-22	1.56694e-20	ENSBTAG00000032265
ENSBTAG00000004971	A6QPS2_BOVIN	GRAM domain containing 1C [Source:RefSeq peptide;Acc:NP_001096699]	2.82398	3.38948e-22	2.14366e-20	ENSBTAG00000004971
ENSBTAG00000008441	SOCS3_BOVIN	Suppressor of cytokine signaling 3 (SOCS-3) [Source:UniProtKB/Swiss-Prot;Acc:Q9BEG9]	2.81231	3.60345e-22	2.2661e-20	ENSBTAG00000008441
ENSBTAG00000017425	CXB2_BOVIN	Gap junction beta-2 protein (Connexin-26)(Cx26) [Source:UniProtKB/Swiss-Prot;Acc:A2VE67]	4.52968	4.59605e-22	2.87408e-20	ENSBTAG00000017425
ENSBTAG00000010366	OX1R_BOVIN	Orexin receptor type 1 (Ox-1-R)(Ox1-R)(Ox1R)(Hypocretin receptor type 1) [Source:UniProtKB/Swiss-Prot;Acc:Q0GBZ5]	-2.59322	5.08465e-22	3.16186e-20	ENSBTAG00000010366
ENSBTAG00000003191	Q3MHK9_BOVIN	fascin homolog 1, actin-bundling protein [Source:RefSeq peptide;Acc:NP_001030217]	2.38054	5.82e-22	3.59903e-20	ENSBTAG00000003191
ENSBTAG00000027655	TIFA_BOVIN	TRAF-interacting protein with FHA domain-containing protein A (TRAF2-binding protein) [Source:UniProtKB/Swiss-Prot;Acc:A2VDM0]	2.56672	5.89087e-22	3.62272e-20	ENSBTAG00000027655
ENSBTAG00000016939	CB042_BOVIN	Uncharacterized protein C2orf42 homolog [Source:UniProtKB/Swiss-Prot;Acc:Q3SYX3]	2.36256	1.08696e-21	6.64775e-20	ENSBTAG00000016939
ENSBTAG00000014297	MOV10_BOVIN	Putative helicase MOV-10 (EC 3.6.1.-) [Source:UniProtKB/Swiss-Prot;Acc:Q0V8H6]	2.42997	1.20442e-21	7.32589e-20	ENSBTAG00000014297
ENSBTAG00000008556	POU2F2	POU class 2 homeobox 2 [Source:HGNC Symbol;Acc:9213]	3.07078	1.24631e-21	7.53952e-20	ENSBTAG00000008556
ENSBTAG00000030630	MARCKSL1	Bos taurus MARCKS-like 1 (MARCKSL1), mRNA. [Source:RefSeq DNA;Acc:NM_001076172]	2.74233	1.29396e-21	7.78542e-20	ENSBTAG00000030630
ENSBTAG00000012348	A7Z081_BOVIN	hypothetical protein LOC511219 [Source:RefSeq peptide;Acc:NP_001098827]	-2.49288	1.325e-21	7.92935e-20	ENSBTAG00000012348
ENSBTAG00000012419	B2L15_BOVIN	Bcl-2-like protein 15 (Bcl2-L-15) [Source:UniProtKB/Swiss-Prot;Acc:Q0II48]	2.52952	1.36061e-21	8.09889e-20	ENSBTAG00000012419
ENSBTAG00000006017	A7MBB7_BOVIN	nuclear factor of kappa light polypeptide gene enhancer in B-cells 2 [Source:RefSeq peptide;Acc:NP_001095571]	2.42029	1.4445e-21	8.55253e-20	ENSBTAG00000006017
ENSBTAG00000039672	Not available	Not available	2.63385	2.2504e-21	1.32535e-19	ENSBTAG00000039672
ENSBTAG00000003366	Q1KLR3_BOVIN	DEAD/H box polypeptide-like protein Fragment [Source:UniProtKB/TrEMBL;Acc:Q1KLR3]	2.36062	2.50424e-21	1.46709e-19	ENSBTAG00000003366
ENSBTAG00000015061	LOC504861	Not available	2.5054	2.59483e-21	1.5122e-19	ENSBTAG00000015061
ENSBTAG00000018430	PION	Not available	2.43328	2.63184e-21	1.52578e-19	ENSBTAG00000018430
ENSBTAG00000008142	IFIH1	Not available	2.37189	3.25466e-21	1.87708e-19	ENSBTAG00000008142
ENSBTAG00000014548	Q1JPI3_BOVIN	Niban protein Fragment [Source:UniProtKB/TrEMBL;Acc:Q1JPI3]	2.36522	3.64925e-21	2.09381e-19	ENSBTAG00000014548
ENSBTAG00000008953	A6QPZ6_BOVIN	transporter 1, ATP-binding cassette, sub-family B [Source:RefSeq peptide;Acc:NP_001091527]	2.42186	4.35923e-21	2.48476e-19	ENSBTAG00000008953
ENSBTAG00000003449	KCP	Not available	3.08128	4.37529e-21	2.48476e-19	ENSBTAG00000003449
ENSBTAG00000012185	CLEC4E	Not available	2.40894	4.84781e-21	2.73913e-19	ENSBTAG00000012185
ENSBTAG00000030913	MX1_BOVIN	Interferon-induced GTP-binding protein Mx1 (Myxovirus resistance protein 1) [Contains Interferon-induced GTP-binding protein Mx1, N-terminally processed] [Source:UniProtKB/Swiss-Prot;Acc:P79135]	2.35282	5.24281e-21	2.94736e-19	ENSBTAG00000030913
ENSBTAG00000038582	CPLX1	complexin 1 [Source:RefSeq peptide;Acc:NP_001071571]	4.81228	6.83535e-21	3.82333e-19	ENSBTAG00000038582
ENSBTAG00000007239	Q5W1C4_BOVIN	tumor necrosis factor, alpha-induced protein 6 [Source:RefSeq peptide;Acc:NP_001007814]	6.40178	8.06414e-21	4.4881e-19	ENSBTAG00000007239
ENSBTAG00000000737	DMXL2	Dmx-like 2 [Source:HGNC Symbol;Acc:2938]	2.38502	8.98562e-21	4.97607e-19	ENSBTAG00000000737
ENSBTAG00000004386	SOCS1	Not available	2.44344	1.1247e-20	6.19753e-19	ENSBTAG00000004386
ENSBTAG00000038536	Q3MJK3_BOVIN	tripartite motif-containing 6 [Source:RefSeq peptide;Acc:NP_001029970]	2.42287	1.22444e-20	6.7139e-19	ENSBTAG00000038536
ENSBTAG00000020500	TNFSF9	Not available	2.53566	1.43772e-20	7.84476e-19	ENSBTAG00000020500
ENSBTAG00000016217	A6H711_BOVIN	RNA binding motif protein 43 [Source:RefSeq peptide;Acc:NP_001092638]	2.36971	1.71781e-20	9.32731e-19	ENSBTAG00000016217
ENSBTAG00000010155	REG1_BOVIN	Regakine-1 Precursor [Source:UniProtKB/Swiss-Prot;Acc:P82943]	2.50226	1.75039e-20	9.45805e-19	ENSBTAG00000010155
ENSBTAG00000000804	MOL2B_BOVIN	Mps one binder kinase activator-like 2B (Mob1 homolog 2b) [Source:UniProtKB/Swiss-Prot;Acc:Q29RK9]	3.84568	2.44125e-20	1.31273e-18	ENSBTAG00000000804
ENSBTAG00000019054	Q3ZBR3_BOVIN	EPSTI1 protein Fragment [Source:UniProtKB/TrEMBL;Acc:Q3ZBR3]	2.36983	2.63299e-20	1.40903e-18	ENSBTAG00000019054
ENSBTAG00000019015	Q3ZBV6_BOVIN	hypothetical protein LOC777594 [Source:RefSeq peptide;Acc:NP_001071609]	4.10193	2.90667e-20	1.54805e-18	ENSBTAG00000019015
ENSBTAG00000007573	LOC790444	Not available	2.55544	3.01393e-20	1.59753e-18	ENSBTAG00000007573
ENSBTAG00000018015	C6KJA9_BOVIN	Interluekin 27 [Source:UniProtKB/TrEMBL;Acc:C6KJA9]	2.63444	3.32378e-20	1.75341e-18	ENSBTAG00000018015
ENSBTAG00000014878	CX7A1_BOVIN	Cytochrome c oxidase subunit 7A1, mitochondrial Precursor (Cytochrome c oxidase subunit VIIa-heart)(Cytochrome c oxidase subunit VIIa-H)(Cytochrome c oxidase subunit VIIa-muscle)(Cytochrome c oxidase subunit VIIa-M)(Cytochrome c oxidase subunit VIIIc)(VIIIC) [Source:UniProtKB/Swiss-Prot;Acc:P07470]	2.67452	3.76889e-20	1.97885e-18	ENSBTAG00000014878
ENSBTAG00000006132	DENND3	Not available	2.56621	4.13817e-20	2.16253e-18	ENSBTAG00000006132
ENSBTAG00000020166	ZNFX1	Not available	2.29331	4.40197e-20	2.28964e-18	ENSBTAG00000020166
ENSBTAG00000014628	Q53AV7_BOVIN	2'-5'-oligoadenylate synthetase 2 [Source:RefSeq peptide;Acc:NP_001019728]	2.28808	6.22308e-20	3.22182e-18	ENSBTAG00000014628
ENSBTAG00000035861	Not available	Not available	3.43916	6.25804e-20	3.22492e-18	ENSBTAG00000035861
ENSBTAG00000014506	ZNF503	Not available	2.49898	6.97995e-20	3.58036e-18	ENSBTAG00000014506
ENSBTAG00000021574	TCF7L2	Not available	2.63093	7.0817e-20	3.61589e-18	ENSBTAG00000021574
ENSBTAG00000020261	CDH26	Not available	-5.67717	8.35753e-20	4.24784e-18	ENSBTAG00000020261
ENSBTAG00000014906	CSPG2_BOVIN	Versican core protein Precursor (Large fibroblast proteoglycan)(Chondroitin sulfate proteoglycan core protein 2)(Chondroitin sulfate proteoglycan 2)(PG-M)(Glial hyaluronate-binding protein)(GHAP) [Source:UniProtKB/Swiss-Prot;Acc:P81282]	2.41051	1.05517e-19	5.33869e-18	ENSBTAG00000014906
ENSBTAG00000000277	IL18_BOVIN	Interleukin-18 Precursor (IL-18)(Interferon gamma-inducing factor)(IFN-gamma-inducing factor)(Interleukin-1 gamma)(IL-1 gamma) [Source:UniProtKB/Swiss-Prot;Acc:Q9TU73]	2.43104	1.33296e-19	6.71364e-18	ENSBTAG00000000277
ENSBTAG00000008497	RGS14	Not available	-2.47249	1.3527e-19	6.78238e-18	ENSBTAG00000008497
ENSBTAG00000018255	ACTN1_BOVIN	Alpha-actinin-1 (Alpha-actinin cytoskeletal isoform)(Non-muscle alpha-actinin-1)(F-actin cross-linking protein) [Source:UniProtKB/Swiss-Prot;Acc:Q3B7N2]	2.26678	1.58364e-19	7.90473e-18	ENSBTAG00000018255
ENSBTAG00000037527	Q4L0H5_BOVIN	2'-5' oligoadenylate synthetase 1z [Source:RefSeq peptide;Acc:NP_001025017]	2.2654	1.73988e-19	8.64579e-18	ENSBTAG00000037527
ENSBTAG00000002478	AGMAT	Not available	2.36391	1.98237e-19	9.807e-18	ENSBTAG00000002478
ENSBTAG00000002129	A4IFB2_BOVIN	Kruppel-like factor 5 [Source:RefSeq peptide;Acc:NP_001077196]	2.54714	2.07039e-19	1.01971e-17	ENSBTAG00000002129
ENSBTAG00000013368	A2VDV1_BOVIN	ankyrin repeat domain 22 [Source:RefSeq peptide;Acc:NP_001075048]	3.18679	2.26438e-19	1.11034e-17	ENSBTAG00000013368
ENSBTAG00000014863	Q6XFR7_BOVIN	glycophorin C [Source:RefSeq peptide;Acc:NP_001002886]	3.37381	2.78461e-19	1.35474e-17	ENSBTAG00000014863
ENSBTAG00000003352	Not available	Not available	2.22714	2.78713e-19	1.35474e-17	ENSBTAG00000003352
ENSBTAG00000032369	NMI_BOVIN	N-myc-interactor (Nmi)(N-myc and STAT interactor) [Source:UniProtKB/Swiss-Prot;Acc:Q3ZCL3]	2.49794	2.85293e-19	1.38069e-17	ENSBTAG00000032369
ENSBTAG00000002096	FCGR3_BOVIN	Low affinity immunoglobulin gamma Fc region receptor III Precursor (IgG Fc receptor III)(Fc-gamma RIII)(FcRIII)(CD16 antigen) [Source:UniProtKB/Swiss-Prot;Acc:P79107]	2.26355	3.30665e-19	1.59335e-17	ENSBTAG00000002096
ENSBTAG00000018059	O46405_BOVIN	CD80 anitgen Precursor; Fragment [Source:UniProtKB/TrEMBL;Acc:O46405]	2.60251	4.4339e-19	2.12732e-17	ENSBTAG00000018059
ENSBTAG00000004038	GABT_BOVIN	4-aminobutyrate aminotransferase, mitochondrial Precursor (EC 2.6.1.19)(Gamma-amino-N-butyrate transaminase)(GABA transaminase)(GABA-T)(GABA aminotransferase)(GABA-AT)(L-AIBAT)((S)-3-amino-2-methylpropionate transaminase)(EC 2.6.1.22) [Source:UniProtKB/Swiss-Prot;Acc:Q9BGI0]	2.21324	4.54801e-19	2.1727e-17	ENSBTAG00000004038
ENSBTAG00000004490	TRIM31	Not available	3.95506	4.57495e-19	2.17623e-17	ENSBTAG00000004490
ENSBTAG00000006490	Q32S25_BOVIN	MHC class II antigen [Source:UniProtKB/TrEMBL;Acc:Q32S25]	2.67709	5.05526e-19	2.39447e-17	ENSBTAG00000006490
ENSBTAG00000017981	ADRB3_BOVIN	Beta-3 adrenergic receptor (Beta-3 adrenoreceptor)(Beta-3 adrenoceptor) [Source:UniProtKB/Swiss-Prot;Acc:P46626]	8.0055	5.26632e-19	2.48387e-17	ENSBTAG00000017981
ENSBTAG00000015707	TREML2	Not available	2.65951	6.27932e-19	2.94916e-17	ENSBTAG00000015707
ENSBTAG00000018285	VAMP5_BOVIN	Vesicle-associated membrane protein 5 (VAMP-5) [Source:UniProtKB/Swiss-Prot;Acc:Q2KHY2]	2.47042	6.96502e-19	3.25747e-17	ENSBTAG00000018285
ENSBTAG00000006485	TREML1	Not available	-2.34342	7.5452e-19	3.51404e-17	ENSBTAG00000006485
ENSBTAG00000015127	SDC4	Not available	2.27514	7.6698e-19	3.54292e-17	ENSBTAG00000015127
ENSBTAG00000038428	RELB	Not available	2.2609	7.67086e-19	3.54292e-17	ENSBTAG00000038428
ENSBTAG00000012066	PECA1_BOVIN	Platelet endothelial cell adhesion molecule Precursor (PECAM-1)(CD31 antigen) [Source:UniProtKB/Swiss-Prot;Acc:P51866]	2.28941	1.03355e-18	4.75392e-17	ENSBTAG00000012066
ENSBTAG00000022681	AER61_BOVIN	Uncharacterized glycosyltransferase AER61 Precursor (EC 2.4.-.-) [Source:UniProtKB/Swiss-Prot;Acc:A0JND3]	2.3402	1.04941e-18	4.80701e-17	ENSBTAG00000022681
ENSBTAG00000007773	Q9GKR3_BOVIN	vascular cell adhesion molecule 1 [Source:RefSeq peptide;Acc:NP_776909]	2.15927	1.45608e-18	6.64248e-17	ENSBTAG00000007773
ENSBTAG00000033076	TRPM6	Not available	-2.43634	1.6851e-18	7.65586e-17	ENSBTAG00000033076
ENSBTAG00000007935	CACO2_BOVIN	Calcium-binding and coiled-coil domain-containing protein 2 (Nuclear domain 10 protein NDP52)(Nuclear domain 10 protein 52) [Source:UniProtKB/Swiss-Prot;Acc:O18737]	2.15232	1.77067e-18	8.01192e-17	ENSBTAG00000007935
ENSBTAG00000004588	Q08D94_BOVIN	intermediate conductance calcium-activated potassium channel protein 1 [Source:RefSeq peptide;Acc:NP_001070373]	-2.25392	2.15301e-18	9.70247e-17	ENSBTAG00000004588
ENSBTAG00000011986	A2VE63_BOVIN	phospholipid scramblase 4 [Source:RefSeq peptide;Acc:NP_001075201]	2.61	2.40234e-18	1.07824e-16	ENSBTAG00000011986
ENSBTAG00000019808	F190A_BOVIN	Protein FAM190A [Source:UniProtKB/Swiss-Prot;Acc:Q1RMS0]	3.37336	2.57148e-18	1.14952e-16	ENSBTAG00000019808
ENSBTAG00000004270	FCER2	Not available	-2.54299	2.7368e-18	1.21853e-16	ENSBTAG00000004270
ENSBTAG00000000507	NR4A1_BOVIN	Nuclear receptor subfamily 4 group A member 1 [Source:UniProtKB/Swiss-Prot;Acc:Q0V8F0]	-2.73533	2.88168e-18	1.27793e-16	ENSBTAG00000000507
ENSBTAG00000019588	HB21_BOVIN	BOLA class II histocompatibility antigen, DQB*0101 beta chain Precursor (DQB1*1A) [Source:UniProtKB/Swiss-Prot;Acc:Q9TVC8]	2.15835	3.24034e-18	1.42989e-16	ENSBTAG00000019588
ENSBTAG00000016412	CDN2B_BOVIN	Cyclin-dependent kinase 4 inhibitor B (p14-INK4b) [Source:UniProtKB/Swiss-Prot;Acc:Q2KJD8]	-3.28432	3.25003e-18	1.42989e-16	ENSBTAG00000016412
ENSBTAG00000020242	CRLF2	cytokine receptor-like factor 2 [Source:HGNC Symbol;Acc:14281]	-2.0934	5.01402e-18	2.19728e-16	ENSBTAG00000020242
ENSBTAG00000001325	A7MBE8_BOVIN	ureidopropionase, beta [Source:RefSeq peptide;Acc:NP_001094520]	6.53564	5.38845e-18	2.35211e-16	ENSBTAG00000001325
ENSBTAG00000001576	A6QQJ2_BOVIN	transmembrane protein 140 [Source:RefSeq peptide;Acc:NP_001098843]	2.19018	5.82633e-18	2.53332e-16	ENSBTAG00000001576
ENSBTAG00000004662	SLC16A12	Not available	-5.51505	6.94448e-18	3.00774e-16	ENSBTAG00000004662
ENSBTAG00000020430	GLT1D1	Not available	4.51689	7.66103e-18	3.30523e-16	ENSBTAG00000020430
ENSBTAG00000020649	CIITA	class II, major histocompatibility complex, transactivator [Source:HGNC Symbol;Acc:7067]	2.13846	1.04044e-17	4.47148e-16	ENSBTAG00000020649
ENSBTAG00000012252	MOCOS_BOVIN	Molybdenum cofactor sulfurase (MoCo sulfurase)(MOS)(EC 4.4.-.-) [Source:UniProtKB/Swiss-Prot;Acc:Q9N0E7]	2.13487	1.09947e-17	4.70698e-16	ENSBTAG00000012252
ENSBTAG00000016819	FABPH_BOVIN	Fatty acid-binding protein, heart (Heart-type fatty acid-binding protein)(H-FABP)(Fatty acid-binding protein 3)(Mammary-derived growth inhibitor)(MDGI) [Source:UniProtKB/Swiss-Prot;Acc:P10790]	-2.24633	1.27601e-17	5.44185e-16	ENSBTAG00000016819
ENSBTAG00000011338	A2VDV5_BOVIN	neuronal protein 3.1 [Source:RefSeq peptide;Acc:NP_001098515]	2.27171	1.48444e-17	6.30659e-16	ENSBTAG00000011338
ENSBTAG00000012451	Q58DW7_BOVIN	major histocompatibility complex, class II, DM beta-chain, expressed [Source:RefSeq peptide;Acc:NP_001035571]	2.05666	1.54783e-17	6.55092e-16	ENSBTAG00000012451
ENSBTAG00000009639	SMPD3	Not available	2.86906	1.57621e-17	6.64576e-16	ENSBTAG00000009639
ENSBTAG00000004064	BPNT1_BOVIN	3'(2'),5'-bisphosphate nucleotidase 1 (EC 3.1.3.7)(Bisphosphate 3'-nucleotidase 1) [Source:UniProtKB/Swiss-Prot;Acc:Q3ZCK3]	2.14051	1.76752e-17	7.39634e-16	ENSBTAG00000004064
ENSBTAG00000016116	Not available	Not available	2.56176	1.76573e-17	7.39634e-16	ENSBTAG00000016116
ENSBTAG00000013755	ITB5_BOVIN	Integrin beta-5 Precursor [Source:UniProtKB/Swiss-Prot;Acc:P80747]	-2.25811	1.93152e-17	8.05235e-16	ENSBTAG00000013755
ENSBTAG00000009172	BCAT2_BOVIN	Branched-chain-amino-acid aminotransferase, mitochondrial Precursor (BCAT(m))(EC 2.6.1.42) [Source:UniProtKB/Swiss-Prot;Acc:Q5EA40]	2.86134	2.27501e-17	9.44891e-16	ENSBTAG00000009172
ENSBTAG00000017280	CO3_BOVIN	Complement C3 Precursor [Contains Complement C3 beta chain;Complement C3 alpha chain;C3a anaphylatoxin;Complement C3b alpha' chain;Complement C3c alpha' chain fragment 1;Complement C3dg fragment;Complement C3g fragment;Complement C3d fragment;Complement C3f fragment;Complement C3c alpha' chain fragment 2] [Source:UniProtKB/Swiss-Prot;Acc:Q2UVX4]	2.01196	2.65725e-17	1.09955e-15	ENSBTAG00000017280
ENSBTAG00000009812	CXCL6_BOVIN	C-X-C motif chemokine 6 Precursor (Small-inducible cytokine B6)(Granulocyte chemotactic protein 2)(GCP-2) [Source:UniProtKB/Swiss-Prot;Acc:P80221]	2.33716	2.8798e-17	1.18722e-15	ENSBTAG00000009812
ENSBTAG00000014585	PI2R_BOVIN	Prostacyclin receptor (Prostanoid IP receptor)(Prostaglandin I2 receptor)(PGI2 receptor)(PGI receptor) [Source:UniProtKB/Swiss-Prot;Acc:P79393]	5.43772	6.33829e-17	2.60338e-15	ENSBTAG00000014585
ENSBTAG00000019177	Q2KJ23_BOVIN	bridging integrator 1 [Source:RefSeq peptide;Acc:NP_001040006]	-2.13537	7.18704e-17	2.94114e-15	ENSBTAG00000019177
ENSBTAG00000014761	PEPA_BOVIN	Pepsin A Precursor (EC 3.4.23.1) [Source:UniProtKB/Swiss-Prot;Acc:P00792]	-2.26115	7.34225e-17	2.99365e-15	ENSBTAG00000014761
ENSBTAG00000014798	CXCR3_BOVIN	C-X-C chemokine receptor type 3 (CXC-R3)(CXCR-3)(Interferon-inducible protein 10 receptor)(IP-10 receptor)(CD183 antigen) [Source:UniProtKB/Swiss-Prot;Acc:Q5MD61]	4.13539	8.78692e-17	3.56961e-15	ENSBTAG00000014798
ENSBTAG00000016305	ATP13A4	Not available	3.27696	9.21318e-17	3.72916e-15	ENSBTAG00000016305
ENSBTAG00000000735	B2LA1_BOVIN	Bcl-2-related protein A1 [Source:UniProtKB/Swiss-Prot;Acc:Q3C2I0]	2.07508	1.12006e-16	4.51719e-15	ENSBTAG00000000735
ENSBTAG00000027676	IL18BP	Not available	2.4669	1.32312e-16	5.31683e-15	ENSBTAG00000027676
ENSBTAG00000009159	PLXNA1	plexin A1 [Source:HGNC Symbol;Acc:9099]	2.01869	1.39463e-16	5.58404e-15	ENSBTAG00000009159
ENSBTAG00000019123	MEFV	Mediterranean fever [Source:HGNC Symbol;Acc:6998]	2.59293	1.42319e-16	5.67797e-15	ENSBTAG00000019123
ENSBTAG00000011759	C1QL1	Not available	-3.13027	1.50973e-16	6.00171e-15	ENSBTAG00000011759
ENSBTAG00000019062	FCHSD2	Not available	2.20743	1.75808e-16	6.96412e-15	ENSBTAG00000019062
ENSBTAG00000022489	RNF213	ring finger protein 213 [Source:HGNC Symbol;Acc:14539]	1.97521	1.813e-16	7.15619e-15	ENSBTAG00000022489
ENSBTAG00000008966	Q148J1_BOVIN	tetraspanin 7 [Source:RefSeq peptide;Acc:NP_001069852]	3.42461	1.88411e-16	7.41059e-15	ENSBTAG00000008966
ENSBTAG00000007176	Q32KS4_BOVIN	glycerophosphodiester phosphodiesterase domain containing 1 [Source:RefSeq peptide;Acc:NP_001069868]	2.37604	2.48337e-16	9.73323e-15	ENSBTAG00000007176
ENSBTAG00000021685	EF1A2_BOVIN	Elongation factor 1-alpha 2 (EF-1-alpha-2)(Eukaryotic elongation factor 1 A-2)(eEF1A-2) [Source:UniProtKB/Swiss-Prot;Acc:Q32PH8]	-2.39264	3.22184e-16	1.25832e-14	ENSBTAG00000021685
ENSBTAG00000005814	PSME2_BOVIN	Proteasome activator complex subunit 2 (Proteasome activator 28 subunit beta)(PA28beta)(PA28b) [Source:UniProtKB/Swiss-Prot;Acc:Q5E9G3]	1.99601	3.5112e-16	1.36655e-14	ENSBTAG00000005814
ENSBTAG00000002150	IL17_BOVIN	Interleukin-17A Precursor (IL-17A)(IL-17) [Source:UniProtKB/Swiss-Prot;Acc:Q687Y7]	7.7058	3.53897e-16	1.37255e-14	ENSBTAG00000002150
ENSBTAG00000037605	Not available	Not available	2.13282	4.04137e-16	1.56196e-14	ENSBTAG00000037605
ENSBTAG00000011511	Not available	Not available	1.98498	4.21554e-16	1.62364e-14	ENSBTAG00000011511
ENSBTAG00000013919	Q30313_BOVIN	major histocompatibility complex, class II, DRB3 [Source:RefSeq peptide;Acc:NP_001012698]	1.96018	4.40684e-16	1.69147e-14	ENSBTAG00000013919
ENSBTAG00000000016	TNFB_BOVIN	Lymphotoxin-alpha Precursor (LT-alpha)(TNF-beta)(Tumor necrosis factor ligand superfamily member 1) [Source:UniProtKB/Swiss-Prot;Acc:Q06600]	3.7664	4.58263e-16	1.75289e-14	ENSBTAG00000000016
ENSBTAG00000009656	A6H6Y1_BOVIN	BOLA-DQA1 protein [Source:UniProtKB/TrEMBL;Acc:A6H6Y1]	1.94583	4.90518e-16	1.86985e-14	ENSBTAG00000009656
ENSBTAG00000025219	Not available	Not available	2.25034	4.98827e-16	1.89503e-14	ENSBTAG00000025219
ENSBTAG00000004881	MTDC_BOVIN	Bifunctional methylenetetrahydrofolate dehydrogenase/cyclohydrolase, mitochondrial Precursor [Includes NAD-dependent methylenetetrahydrofolate dehydrogenase(EC 1.5.1.15);Methenyltetrahydrofolate cyclohydrolase(EC 3.5.4.9)] [Source:UniProtKB/Swiss-Prot;Acc:Q0P5C2]	2.0619	5.37913e-16	2.03657e-14	ENSBTAG00000004881
ENSBTAG00000036016	LOC509351	Not available	1.98604	5.45684e-16	2.05593e-14	ENSBTAG00000036016
ENSBTAG00000012208	Q3YFG2_BOVIN	Non-classical MHC class I antigen Precursor; Fragment [Source:UniProtKB/TrEMBL;Acc:Q3YFG2]	2.05233	5.46722e-16	2.05593e-14	ENSBTAG00000012208
ENSBTAG00000008603	CX021_BOVIN	Uncharacterized protein CXorf21 homolog [Source:UniProtKB/Swiss-Prot;Acc:Q32LD7]	1.96437	5.94361e-16	2.22755e-14	ENSBTAG00000008603
ENSBTAG00000018040	PSB10_BOVIN	Proteasome subunit beta type-10 Precursor (EC 3.4.25.1)(Proteasome subunit beta-2i) [Source:UniProtKB/Swiss-Prot;Acc:Q3T0T1]	1.9383	6.49905e-16	2.42755e-14	ENSBTAG00000018040
ENSBTAG00000007450	CFAB_BOVIN	Complement factor B Precursor (EC 3.4.21.47)(C3/C5 convertase)(EC-VMFB) [Contains Complement factor B Ba fragment;Complement factor B Bb fragment] [Source:UniProtKB/Swiss-Prot;Acc:P81187]	1.95065	6.52652e-16	2.42966e-14	ENSBTAG00000007450
ENSBTAG00000009677	PARP10	Not available	1.99515	6.97201e-16	2.58685e-14	ENSBTAG00000009677
ENSBTAG00000017718	A5PKF1_BOVIN	small inducible cytokine A22 [Source:RefSeq peptide;Acc:NP_001092632]	2.74345	7.4674e-16	2.76145e-14	ENSBTAG00000017718
ENSBTAG00000000859	B0LSH3_BOVIN	Solute carrier family 38 member 1 Fragment [Source:UniProtKB/TrEMBL;Acc:B0LSH3]	-2.05181	7.56792e-16	2.78935e-14	ENSBTAG00000000859
ENSBTAG00000009055	R144B_BOVIN	E3 ubiquitin-protein ligase RNF144B (EC 6.3.2.-)(RING finger protein 144B) [Source:UniProtKB/Swiss-Prot;Acc:A5PK27]	2.1404	8.1164e-16	2.98164e-14	ENSBTAG00000009055
ENSBTAG00000012715	KIF26B	kinesin family member 26B [Source:HGNC Symbol;Acc:25484]	2.8045	8.41139e-16	3.07984e-14	ENSBTAG00000012715
ENSBTAG00000021901	TRPM2	Not available	2.2263	1.15839e-15	4.22757e-14	ENSBTAG00000021901
ENSBTAG00000021636	GPR155	Not available	1.94431	1.22329e-15	4.44984e-14	ENSBTAG00000021636
ENSBTAG00000025250	CCL3_BOVIN	C-C motif chemokine 3 Precursor (Small-inducible cytokine A3)(Macrophage inflammatory protein 1-alpha)(MIP-1-alpha) [Source:UniProtKB/Swiss-Prot;Acc:Q8SQA6]	2.08268	1.31496e-15	4.76768e-14	ENSBTAG00000025250
ENSBTAG00000021395	PSME1_BOVIN	Proteasome activator complex subunit 1 (Proteasome activator 28 subunit alpha)(PA28alpha)(PA28a) [Source:UniProtKB/Swiss-Prot;Acc:Q4U5R3]	1.93645	1.39407e-15	5.03811e-14	ENSBTAG00000021395
ENSBTAG00000007389	Q0II49_BOVIN	interferon-induced protein 35 [Source:RefSeq peptide;Acc:NP_001068930]	1.9845	1.42981e-15	5.13395e-14	ENSBTAG00000007389
ENSBTAG00000014737	Q9XS50_BOVIN	vascular endothelial growth factor C [Source:RefSeq peptide;Acc:NP_776913]	2.709	1.42664e-15	5.13395e-14	ENSBTAG00000014737
ENSBTAG00000035995	TNFAIP2	Not available	1.98807	1.55009e-15	5.54792e-14	ENSBTAG00000035995
ENSBTAG00000024851	TRIM14	tripartite motif containing 14 [Source:HGNC Symbol;Acc:16283]	2.18757	1.65862e-15	5.91734e-14	ENSBTAG00000024851
ENSBTAG00000040392	A6QNP6_BOVIN	hypothetical protein LOC509649 [Source:RefSeq peptide;Acc:NP_001095386]	2.82871	1.78378e-15	6.34352e-14	ENSBTAG00000040392
ENSBTAG00000000095	C5NU11_BOVIN	Programmed death ligand 1 [Source:UniProtKB/TrEMBL;Acc:C5NU11]	1.94484	2.25812e-15	8.00483e-14	ENSBTAG00000000095
ENSBTAG00000011193	Q1RMH5_BOVIN	C1QC protein Fragment [Source:UniProtKB/TrEMBL;Acc:Q1RMH5]	2.02988	2.32574e-15	8.21834e-14	ENSBTAG00000011193
ENSBTAG00000039861	Q865A2_BOVIN	2',5'-oligoadenylate synthetase 1, 40/46kDa [Source:RefSeq peptide;Acc:NP_835209]	1.94815	3.45978e-15	1.2187e-13	ENSBTAG00000039861
ENSBTAG00000000202	TPC_BOVIN	Mitochondrial thiamine pyrophosphate carrier (Solute carrier family 25 member 19) [Source:UniProtKB/Swiss-Prot;Acc:Q29RM1]	1.87855	4.00898e-15	1.4077e-13	ENSBTAG00000000202
ENSBTAG00000015318	Q17QC7_BOVIN	poliovirus receptor-related 2 [Source:RefSeq peptide;Acc:NP_001068678]	1.91232	4.07503e-15	1.42639e-13	ENSBTAG00000015318
ENSBTAG00000006638	A6QPJ9_BOVIN	BCL2-like 12 [Source:RefSeq peptide;Acc:NP_001094618]	2.04178	4.52536e-15	1.57905e-13	ENSBTAG00000006638
ENSBTAG00000014497	GPR31	Not available	2.38751	4.95008e-15	1.72185e-13	ENSBTAG00000014497
ENSBTAG00000008686	S46A3_BOVIN	Solute carrier family 46 member 3 Precursor [Source:UniProtKB/Swiss-Prot;Acc:A5D7V7]	1.90304	6.15206e-15	2.13329e-13	ENSBTAG00000008686
ENSBTAG00000014855	MICAL2	Not available	-1.99696	8.23802e-15	2.84775e-13	ENSBTAG00000014855
ENSBTAG00000001308	A6QPN8_BOVIN	hypothetical protein LOC522763 [Source:RefSeq peptide;Acc:NP_001095539]	2.03976	8.96448e-15	3.08928e-13	ENSBTAG00000001308
ENSBTAG00000011465	Q0VBZ1_BOVIN	myosin binding protein H [Source:RefSeq peptide;Acc:NP_001068903]	2.11404	9.42797e-15	3.23897e-13	ENSBTAG00000011465
ENSBTAG00000007804	RIPL2_BOVIN	RILP-like protein 2 (Rab-interacting lysosomal-like protein 2) [Source:UniProtKB/Swiss-Prot;Acc:A4IFK7]	1.89029	1.04981e-14	3.59551e-13	ENSBTAG00000007804
ENSBTAG00000010852	BTN2A2	Not available	4.31271	1.05794e-14	3.61225e-13	ENSBTAG00000010852
ENSBTAG00000009177	PLEKHA4	Not available	1.97707	1.06706e-14	3.63224e-13	ENSBTAG00000009177
ENSBTAG00000020921	KPCB_BOVIN	Protein kinase C beta type (PKC-beta)(PKC-B)(EC 2.7.11.13) [Source:UniProtKB/Swiss-Prot;Acc:P05126]	2.27681	1.08287e-14	3.67483e-13	ENSBTAG00000020921
ENSBTAG00000020665	GFRA2_BOVIN	GDNF family receptor alpha-2 Precursor (GFR-alpha-2)(GDNF receptor alpha-2)(GDNFR-alpha-2) [Source:UniProtKB/Swiss-Prot;Acc:Q5E9X0]	-2.08787	1.09994e-14	3.72142e-13	ENSBTAG00000020665
ENSBTAG00000040244	A6QQR3_BOVIN	apolipoprotein L3 [Source:RefSeq peptide;Acc:NP_001093767]	2.20622	1.12981e-14	3.8109e-13	ENSBTAG00000040244
ENSBTAG00000003791	LPAR3	Not available	6.21792	1.22132e-14	4.1071e-13	ENSBTAG00000003791
ENSBTAG00000014555	CASS4	Cas scaffolding protein family member 4 [Source:HGNC Symbol;Acc:15878]	-2.12166	1.29311e-14	4.33541e-13	ENSBTAG00000014555
ENSBTAG00000016681	Q8MGU3_BOVIN	MHC class II antigen Fragment [Source:UniProtKB/TrEMBL;Acc:Q8MGU3]	1.82579	1.31461e-14	4.39426e-13	ENSBTAG00000016681
ENSBTAG00000003956	A4FV66_BOVIN	sarcoglycan, alpha (50kDa dystrophin-associated glycoprotein) [Source:RefSeq peptide;Acc:NP_001013420]	-1.90498	1.38145e-14	4.60385e-13	ENSBTAG00000003956
ENSBTAG00000026369	A0JN35_BOVIN	ectodermal-neural cortex (with BTB-like domain) [Source:RefSeq peptide;Acc:NP_001071535]	-2.03391	1.72726e-14	5.73915e-13	ENSBTAG00000026369
ENSBTAG00000010645	Q95111_BOVIN	major histocompatibility complex, class II, DR alpha [Source:RefSeq peptide;Acc:NP_001012695]	1.80724	1.77844e-14	5.89161e-13	ENSBTAG00000010645
ENSBTAG00000009421	Q3ZC45_BOVIN	CD1E antigen [Source:RefSeq peptide;Acc:NP_001029566]	-1.91415	1.80365e-14	5.95741e-13	ENSBTAG00000009421
ENSBTAG00000040323	A6QQD6_BOVIN	secreted and transmembrane 1 [Source:RefSeq peptide;Acc:NP_001095796]	1.92073	1.84332e-14	6.07041e-13	ENSBTAG00000040323
ENSBTAG00000002144	ADRB2_BOVIN	Beta-2 adrenergic receptor (Beta-2 adrenoreceptor)(Beta-2 adrenoceptor) [Source:UniProtKB/Swiss-Prot;Acc:Q28044]	-2.30354	2.02515e-14	6.64954e-13	ENSBTAG00000002144
ENSBTAG00000020884	CASPD_BOVIN	Caspase-4 Precursor (CASP-4)(EC 3.4.22.57) [Contains Caspase-4 subunit 1;Caspase-4 subunit 2] [Source:UniProtKB/Swiss-Prot;Acc:Q5E9C1]	1.84904	2.57223e-14	8.42103e-13	ENSBTAG00000020884
ENSBTAG00000010166	B2MWQ2_BOVIN	MHC class I-related protein Fragment [Source:UniProtKB/TrEMBL;Acc:B2MWQ2]	3.0724	2.98824e-14	9.75427e-13	ENSBTAG00000010166
ENSBTAG00000004714	MCEMP1	Not available	3.74254	3.0844e-14	1.00387e-12	ENSBTAG00000004714
ENSBTAG00000022227	PLS2_BOVIN	Phospholipid scramblase 2 (PL scramblase 2)(Ca(2+)-dependent phospholipid scramblase 2) [Source:UniProtKB/Swiss-Prot;Acc:Q3ZBG9]	1.86539	3.12475e-14	1.01304e-12	ENSBTAG00000022227
ENSBTAG00000038062	FUT4_BOVIN	Alpha-(1,3)-fucosyltransferase (EC 2.4.1.-)(Galactoside 3-L-fucosyltransferase)(Fucosyltransferase 4)(Fucosyltransferase IV)(FucT-IV)(Fuc-TIV) [Source:UniProtKB/Swiss-Prot;Acc:Q8HZR3]	1.90906	3.13076e-14	1.01304e-12	ENSBTAG00000038062
ENSBTAG00000004322	FOS_BOVIN	Proto-oncogene c-Fos (Cellular oncogene fos) [Source:UniProtKB/Swiss-Prot;Acc:O77628]	-1.88303	3.14189e-14	1.01369e-12	ENSBTAG00000004322
ENSBTAG00000002425	SCN9A	sodium channel, voltage-gated, type IX, alpha subunit [Source:RefSeq peptide;Acc:NP_001104257]	3.00409	3.29117e-14	1.05879e-12	ENSBTAG00000002425
ENSBTAG00000010278	CA201_BOVIN	UPF0490 protein C1orf201 homolog [Source:UniProtKB/Swiss-Prot;Acc:A6QQ60]	2.79438	4.44386e-14	1.42549e-12	ENSBTAG00000010278
ENSBTAG00000005850	A4FV93_BOVIN	EGF-like-domain, multiple 9 [Source:RefSeq peptide;Acc:NP_001076963]	-2.7335	4.49729e-14	1.43849e-12	ENSBTAG00000005850
ENSBTAG00000013275	Q2KIP7_BOVIN	MAD2 mitotic arrest deficient-like 2 [Source:RefSeq peptide;Acc:NP_001039411]	1.95532	4.8656e-14	1.55183e-12	ENSBTAG00000013275
ENSBTAG00000016169	A4IF68_BOVIN	inhibitor of DNA binding 1, dominant negative helix-loop-helix protein [Source:RefSeq peptide;Acc:NP_001091037]	3.57032	5.21972e-14	1.66002e-12	ENSBTAG00000016169
ENSBTAG00000010888	Q08D76_BOVIN	hypothetical protein LOC783068 [Source:RefSeq peptide;Acc:NP_001073816]	-1.95333	5.241e-14	1.66204e-12	ENSBTAG00000010888
ENSBTAG00000013923	QPCT_BOVIN	Glutaminyl-peptide cyclotransferase Precursor (EC 2.3.2.5)(Glutaminyl-tRNA cyclotransferase)(Glutaminyl cyclase)(QC) [Source:UniProtKB/Swiss-Prot;Acc:Q28120]	-1.88878	6.24752e-14	1.9756e-12	ENSBTAG00000013923
ENSBTAG00000008636	A2VDP8_BOVIN	phosphodiesterase 4B, cAMP-specific [Source:RefSeq peptide;Acc:NP_001096016]	2.01293	6.53517e-14	2.06071e-12	ENSBTAG00000008636
ENSBTAG00000013577	AAAT_BOVIN	Neutral amino acid transporter B(0) (ATB(0))(Sodium-dependent neutral amino acid transporter type 2)(Solute carrier family 1 member 5) [Source:UniProtKB/Swiss-Prot;Acc:Q95JC7]	-1.80786	6.61192e-14	2.07902e-12	ENSBTAG00000013577
ENSBTAG00000011412	Q28899_BOVIN	PREDICTED: Bos taurus misc_RNA (LAMB1), miscRNA. [Source:RefSeq DNA;Acc:XR_042638]	-2.20769	6.64545e-14	2.08368e-12	ENSBTAG00000011412
ENSBTAG00000000240	A6QLP4_BOVIN	A-kinase anchor protein 7 [Source:RefSeq peptide;Acc:NP_001095736]	1.9334	7.01035e-14	2.19192e-12	ENSBTAG00000000240
ENSBTAG00000003607	LOC534672	Not available	-1.85514	7.38056e-14	2.3012e-12	ENSBTAG00000003607
ENSBTAG00000017674	SCNN1D	Not available	2.59993	7.59542e-14	2.36158e-12	ENSBTAG00000017674
ENSBTAG00000018240	A6QLC0_BOVIN	cytochrome P450, family 2, subfamily S, polypeptide 1 [Source:RefSeq peptide;Acc:NP_001093836]	1.95382	7.76899e-14	2.40882e-12	ENSBTAG00000018240
ENSBTAG00000002271	Q32L45_BOVIN	CDADC1 protein Fragment [Source:UniProtKB/TrEMBL;Acc:Q32L45]	1.90022	7.82203e-14	2.41549e-12	ENSBTAG00000002271
ENSBTAG00000010976	KANK1	Not available	-1.89009	7.83391e-14	2.41549e-12	ENSBTAG00000010976
ENSBTAG00000011343	XAF1_BOVIN	XIAP-associated factor 1 [Source:UniProtKB/Swiss-Prot;Acc:Q58DH1]	1.83446	7.87525e-14	2.42153e-12	ENSBTAG00000011343
ENSBTAG00000017056	Q1JPG7_BOVIN	pyruvate kinase, liver and RBC [Source:RefSeq peptide;Acc:NP_001069644]	2.23858	8.13588e-14	2.49478e-12	ENSBTAG00000017056
ENSBTAG00000043971	LOC789485	PREDICTED: Bos taurus misc_RNA (LOC789485), miscRNA. [Source:RefSeq DNA;Acc:XR_028762]	2.40226	1.01397e-13	3.10069e-12	ENSBTAG00000043971
ENSBTAG00000032068	PLA2G4F	phospholipase A2, group IVF [Source:HGNC Symbol;Acc:27396]	-1.89525	1.05991e-13	3.23229e-12	ENSBTAG00000032068
ENSBTAG00000003743	LOC782527	Not available	1.91048	1.12544e-13	3.42274e-12	ENSBTAG00000003743
ENSBTAG00000034449	GBG11_BOVIN	Guanine nucleotide-binding protein G(I)/G(S)/G(O) subunit gamma-11 Precursor [Source:UniProtKB/Swiss-Prot;Acc:Q5E9F0]	3.33324	1.14788e-13	3.48148e-12	ENSBTAG00000034449
ENSBTAG00000018691	RHOU_BOVIN	Rho-related GTP-binding protein RhoU [Source:UniProtKB/Swiss-Prot;Acc:A5D7J5]	-1.95807	1.24074e-13	3.75289e-12	ENSBTAG00000018691
ENSBTAG00000019354	PAX8	Not available	-2.09342	1.82504e-13	5.4904e-12	ENSBTAG00000019354
ENSBTAG00000015938	ARAP3	ArfGAP with RhoGAP domain, ankyrin repeat and PH domain 3 [Source:HGNC Symbol;Acc:24097]	-1.89355	1.822e-13	5.4904e-12	ENSBTAG00000015938
ENSBTAG00000037811	CCL2_BOVIN	C-C motif chemokine 2 Precursor (Small-inducible cytokine A2)(Monocyte chemotactic protein 1A)(MCP-1A)(MCP-1)(Acidic seminal fluid protein) [Source:UniProtKB/Swiss-Prot;Acc:P28291]	2.16672	1.8436e-13	5.53128e-12	ENSBTAG00000037811
ENSBTAG00000012894	A7E380_BOVIN	SAMD9 protein Fragment [Source:UniProtKB/TrEMBL;Acc:A7E380]	1.75874	2.11681e-13	6.33393e-12	ENSBTAG00000012894
ENSBTAG00000017504	FAIM2_BOVIN	Fas apoptotic inhibitory molecule 2 [Source:UniProtKB/Swiss-Prot;Acc:Q1LZ71]	-4.40189	2.18772e-13	6.52855e-12	ENSBTAG00000017504
ENSBTAG00000006078	IL15RA	Not available	1.98073	2.24434e-13	6.67961e-12	ENSBTAG00000006078
ENSBTAG00000019975	IL7R	Not available	1.80528	2.35402e-13	6.98737e-12	ENSBTAG00000019975
ENSBTAG00000033731	PCP_BOVIN	Lysosomal Pro-X carboxypeptidase Precursor (EC 3.4.16.2)(Prolylcarboxypeptidase)(PRCP)(Proline carboxypeptidase) [Source:UniProtKB/Swiss-Prot;Acc:Q2TA14]	1.75228	2.36647e-13	7.00563e-12	ENSBTAG00000033731
ENSBTAG00000020453	CLEC5A	Not available	-2.10174	2.65278e-13	7.83237e-12	ENSBTAG00000020453
ENSBTAG00000007719	A7YVI1_BOVIN	MFSD6 protein Fragment [Source:UniProtKB/TrEMBL;Acc:A7YVI1]	-3.17855	2.75022e-13	8.09861e-12	ENSBTAG00000007719
ENSBTAG00000005110	A7MB25_BOVIN	Ca2+-dependent activator protein for secretion 2 [Source:RefSeq peptide;Acc:NP_001095525]	2.93571	2.92653e-13	8.59504e-12	ENSBTAG00000005110
ENSBTAG00000005984	A2VDK3_BOVIN	dishevelled-associated activator of morphogenesis 1 [Source:RefSeq peptide;Acc:NP_001075057]	1.92063	3.00748e-13	8.80955e-12	ENSBTAG00000005984
ENSBTAG00000038625	LOC533818	Not available	4.33576	3.51906e-13	1.0281e-11	ENSBTAG00000038625
ENSBTAG00000008583	LOC524694	Not available	-2.04349	4.11386e-13	1.19873e-11	ENSBTAG00000008583
ENSBTAG00000008909	PNPT1	Not available	1.77243	4.43181e-13	1.288e-11	ENSBTAG00000008909
ENSBTAG00000007836	IPYR_BOVIN	Inorganic pyrophosphatase (EC 3.6.1.1)(Pyrophosphate phospho-hydrolase)(PPase) [Source:UniProtKB/Swiss-Prot;Acc:P37980]	1.9402	4.90576e-13	1.42203e-11	ENSBTAG00000007836
ENSBTAG00000001465	P2RY1_BOVIN	P2Y purinoceptor 1 (P2Y1)(Purinergic receptor)(ATP receptor) [Source:UniProtKB/Swiss-Prot;Acc:P48042]	1.8992	5.15392e-13	1.49008e-11	ENSBTAG00000001465
ENSBTAG00000013900	RO52_BOVIN	52 kDa Ro protein (Sjoegren syndrome type A antigen)(SS-A)(Ro(SS-A))(52 kDa ribonucleoprotein autoantigen Ro/SS-A)(Tripartite motif-containing protein 21) [Source:UniProtKB/Swiss-Prot;Acc:Q7YRV4]	1.76223	5.76602e-13	1.66274e-11	ENSBTAG00000013900
ENSBTAG00000011328	Q24JZ6_BOVIN	cell growth regulator with EF-hand domain 1 [Source:RefSeq peptide;Acc:NP_001039442]	-2.26694	6.06197e-13	1.74356e-11	ENSBTAG00000011328
ENSBTAG00000012007	SOCS2_BOVIN	Suppressor of cytokine signaling 2 (SOCS-2) [Source:UniProtKB/Swiss-Prot;Acc:Q861R0]	2.76335	6.46944e-13	1.85596e-11	ENSBTAG00000012007
ENSBTAG00000014728	A6QNK8_BOVIN	TAP binding protein-like [Source:RefSeq peptide;Acc:NP_001095591]	1.74033	8.29892e-13	2.37468e-11	ENSBTAG00000014728
ENSBTAG00000011936	ATP8B4	Not available	1.70647	8.62632e-13	2.46204e-11	ENSBTAG00000011936
ENSBTAG00000006619	Q58D16_BOVIN	megakaryocyte-associated tyrosine kinase [Source:RefSeq peptide;Acc:NP_001030183]	-1.80755	1.12733e-12	3.20839e-11	ENSBTAG00000006619
ENSBTAG00000032719	TFRC	Not available	1.74586	1.1299e-12	3.20839e-11	ENSBTAG00000032719
ENSBTAG00000006324	Q1RMU0_BOVIN	NGFI-A binding protein 2 [Source:RefSeq peptide;Acc:NP_001039362]	-1.8254	1.17104e-12	3.31675e-11	ENSBTAG00000006324
ENSBTAG00000019665	IL1RA_BOVIN	Interleukin-1 receptor antagonist protein Precursor (IL-1ra)(IL-1RN)(IRAP)(IL1 inhibitor) [Source:UniProtKB/Swiss-Prot;Acc:O77482]	1.76553	1.26851e-12	3.5837e-11	ENSBTAG00000019665
ENSBTAG00000025496	DHSO_BOVIN	Sorbitol dehydrogenase (EC 1.1.1.14)(L-iditol 2-dehydrogenase) [Source:UniProtKB/Swiss-Prot;Acc:Q58D31]	1.70744	1.2739e-12	3.58983e-11	ENSBTAG00000025496
ENSBTAG00000014903	ABCA3	Not available	1.66382	1.33258e-12	3.74568e-11	ENSBTAG00000014903
ENSBTAG00000002624	A6QR13_BOVIN	proline-serine-threonine phosphatase interacting protein 2 [Source:RefSeq peptide;Acc:NP_001094582]	1.76248	1.50785e-12	4.22767e-11	ENSBTAG00000002624
ENSBTAG00000009848	GP171_BOVIN	Probable G-protein coupled receptor 171 [Source:UniProtKB/Swiss-Prot;Acc:Q3ZBK9]	1.96728	1.54514e-12	4.32135e-11	ENSBTAG00000009848
ENSBTAG00000018417	PSMF1_BOVIN	Proteasome inhibitor PI31 subunit [Source:UniProtKB/Swiss-Prot;Acc:Q3SX30]	1.71606	1.56583e-12	4.36824e-11	ENSBTAG00000018417
ENSBTAG00000015644	EID2_BOVIN	EP300-interacting inhibitor of differentiation 2 (EID-2)(EID-1-like inhibitor of differentiation 2)(CREBBP/EP300 inhibitor 2) [Source:UniProtKB/Swiss-Prot;Acc:Q17QW4]	1.92888	1.62984e-12	4.53544e-11	ENSBTAG00000015644
ENSBTAG00000020073	NCEH1_BOVIN	Neutral cholesterol ester hydrolase 1 (NCEH)(EC 3.1.1.-)(Arylacetamide deacetylase-like 1) [Source:UniProtKB/Swiss-Prot;Acc:Q1JQE6]	-1.81011	1.7754e-12	4.92816e-11	ENSBTAG00000020073
ENSBTAG00000009080	ITB6_BOVIN	Integrin beta-6 Precursor [Source:UniProtKB/Swiss-Prot;Acc:Q8SQB8]	1.85919	1.81025e-12	5.01242e-11	ENSBTAG00000009080
ENSBTAG00000012784	RACGAP1	Not available	-1.90516	1.84661e-12	5.1004e-11	ENSBTAG00000012784
ENSBTAG00000014042	TLR10_BOVIN	Toll-like receptor 10 Precursor (CD290 antigen) [Source:UniProtKB/Swiss-Prot;Acc:Q6GV17]	2.05068	1.96283e-12	5.40797e-11	ENSBTAG00000014042
ENSBTAG00000013402	CTDSPL	Not available	2.00816	2.07124e-12	5.69259e-11	ENSBTAG00000013402
ENSBTAG00000003936	PNKD_BOVIN	Probable hydrolase PNKD (EC 3.-.-.-) [Source:UniProtKB/Swiss-Prot;Acc:A7YY46]	1.78434	2.10691e-12	5.77636e-11	ENSBTAG00000003936
ENSBTAG00000019929	ITAV_BOVIN	Integrin alpha-V Precursor (Vitronectin receptor subunit alpha)(CD51 antigen) [Contains Integrin alpha-V heavy chain;Integrin alpha-V light chain] [Source:UniProtKB/Swiss-Prot;Acc:P80746]	1.76749	2.21648e-12	6.06183e-11	ENSBTAG00000019929
ENSBTAG00000003986	CXXC5_BOVIN	CXXC-type zinc finger protein 5 [Source:UniProtKB/Swiss-Prot;Acc:Q32LB3]	-1.79977	2.49161e-12	6.79758e-11	ENSBTAG00000003986
ENSBTAG00000015326	DFNA5	Not available	1.75857	2.79793e-12	7.61461e-11	ENSBTAG00000015326
ENSBTAG00000008409	MYC_BOVIN	Myc proto-oncogene protein (Proto-oncogene c-Myc)(Transcription factor p64) [Source:UniProtKB/Swiss-Prot;Acc:Q2HJ27]	-1.8734	2.82211e-12	7.66169e-11	ENSBTAG00000008409
ENSBTAG00000001637	A6QQX3_BOVIN	FUN14 domain containing 1 [Source:RefSeq peptide;Acc:NP_001098452]	3.01754	3.16741e-12	8.57821e-11	ENSBTAG00000001637
ENSBTAG00000018704	Q3T082_BOVIN	BTG family, member 3 [Source:RefSeq peptide;Acc:NP_001029894]	1.78603	3.25019e-12	8.76441e-11	ENSBTAG00000018704
ENSBTAG00000025101	Q2KIU5_BOVIN	asialoglycoprotein receptor 2 [Source:RefSeq peptide;Acc:NP_001069420]	1.73003	3.25191e-12	8.76441e-11	ENSBTAG00000025101
ENSBTAG00000019386	Q3YFG6_BOVIN	non-classical MHC class I antigen [Source:RefSeq peptide;Acc:NP_001099086]	1.70453	3.26512e-12	8.77875e-11	ENSBTAG00000019386
ENSBTAG00000003642	PRDX1_BOVIN	Peroxiredoxin-1 (EC 1.11.1.15) [Source:UniProtKB/Swiss-Prot;Acc:Q5E947]	1.64811	3.41955e-12	9.17181e-11	ENSBTAG00000003642
ENSBTAG00000005716	RABP2_BOVIN	Cellular retinoic acid-binding protein 2 (Cellular retinoic acid-binding protein II)(CRABP-II) [Source:UniProtKB/Swiss-Prot;Acc:Q5PXY7]	-2.96441	3.6473e-12	9.75916e-11	ENSBTAG00000005716
ENSBTAG00000005182	A7YWH4_BOVIN	major histocompatibility complex, class I, A [Source:RefSeq peptide;Acc:NP_001035644]	1.657	3.83423e-12	1.02347e-10	ENSBTAG00000005182
ENSBTAG00000001822	SNX10_BOVIN	Sorting nexin-10 [Source:UniProtKB/Swiss-Prot;Acc:Q0IIL5]	1.66556	4.01985e-12	1.07045e-10	ENSBTAG00000001822
ENSBTAG00000012737	A7MB13_BOVIN	G protein-coupled receptor 65 [Source:RefSeq peptide;Acc:NP_001094773]	1.7146	4.8368e-12	1.28493e-10	ENSBTAG00000012737
ENSBTAG00000025450	A1A4I2_BOVIN	PREDICTED: Bos taurus misc_RNA (LOC540504), miscRNA. [Source:RefSeq DNA;Acc:XR_027663]	1.93923	5.21129e-12	1.38112e-10	ENSBTAG00000025450
ENSBTAG00000008827	A7MB04_BOVIN	sparc/osteonectin, cwcv and kazal-like domains proteoglycan (testican) 2 [Source:RefSeq peptide;Acc:NP_001094585]	-1.68743	5.41225e-12	1.43097e-10	ENSBTAG00000008827
ENSBTAG00000001945	ARGI2_BOVIN	Arginase-2, mitochondrial Precursor (EC 3.5.3.1)(Type II arginase) [Source:UniProtKB/Swiss-Prot;Acc:Q58DL1]	1.82079	5.64666e-12	1.48941e-10	ENSBTAG00000001945
ENSBTAG00000017233	Not available	Not available	1.76195	6.13523e-12	1.61445e-10	ENSBTAG00000017233
ENSBTAG00000004104	LOC536911	PREDICTED: Bos taurus misc_RNA (LOC536911), miscRNA. [Source:RefSeq DNA;Acc:XR_028046]	2.19092	6.25983e-12	1.63949e-10	ENSBTAG00000004104
ENSBTAG00000005185	B2MWQ1_BOVIN	MHC class I-related protein Fragment [Source:UniProtKB/TrEMBL;Acc:B2MWQ1]	2.89389	6.24667e-12	1.63949e-10	ENSBTAG00000005185
ENSBTAG00000005251	Q27U16_BOVIN	TRIMTRIM6 proteinTripartite motif protein 5 alpha ;; [Source:UniProtKB/TrEMBL;Acc:Q27U16]	1.69035	7.47829e-12	1.95401e-10	ENSBTAG00000005251
ENSBTAG00000016656	A6QQZ9_BOVIN	PARP14 protein Fragment [Source:UniProtKB/TrEMBL;Acc:A6QQZ9]	1.63698	7.61526e-12	1.98514e-10	ENSBTAG00000016656
ENSBTAG00000039953	A5D955_BOVIN	Guanylate binding protein 1, interferon-inducible [Source:UniProtKB/TrEMBL;Acc:A5D955]	2.11661	8.08629e-12	2.103e-10	ENSBTAG00000039953
ENSBTAG00000037989	Not available	Not available	1.77249	8.56706e-12	2.22284e-10	ENSBTAG00000037989
ENSBTAG00000013452	AQP9	Not available	1.98192	8.66721e-12	2.24005e-10	ENSBTAG00000013452
ENSBTAG00000023635	Q3LUH1_BOVIN	dectin-2 [Source:RefSeq peptide;Acc:NP_001029651]	1.70529	8.67363e-12	2.24005e-10	ENSBTAG00000023635
ENSBTAG00000020126	MYO10_BOVIN	Myosin-X (Unconventional myosin-10) [Source:UniProtKB/Swiss-Prot;Acc:P79114]	-3.06278	1.02963e-11	2.65297e-10	ENSBTAG00000020126
ENSBTAG00000009065	MAP3K5	Not available	1.74181	1.21831e-11	3.13186e-10	ENSBTAG00000009065
ENSBTAG00000003719	A6QLE1_BOVIN	tudor domain containing 7 [Source:RefSeq peptide;Acc:NP_001093779]	1.64113	1.42352e-11	3.65096e-10	ENSBTAG00000003719
ENSBTAG00000022137	LOC782521	PREDICTED: Bos taurus misc_RNA (LOC782521), miscRNA. [Source:RefSeq DNA;Acc:XR_027585]	2.86687	1.43282e-11	3.66636e-10	ENSBTAG00000022137
ENSBTAG00000008513	LOC616928	Not available	-1.82668	1.47332e-11	3.76135e-10	ENSBTAG00000008513
ENSBTAG00000004380	STAT2	Not available	1.61274	1.65253e-11	4.20924e-10	ENSBTAG00000004380
ENSBTAG00000002224	A7E320_BOVIN	ubiquitin-like, containing PHD and RING finger domains, 1 [Source:RefSeq peptide;Acc:NP_001096568]	-1.9277	1.68442e-11	4.28066e-10	ENSBTAG00000002224
ENSBTAG00000017151	SH3TC2	Not available	-4.27802	1.69248e-11	4.29135e-10	ENSBTAG00000017151
ENSBTAG00000007205	LOC614669	Not available	1.68606	1.74796e-11	4.42195e-10	ENSBTAG00000007205
ENSBTAG00000021568	VWCE	Not available	-1.93453	1.8659e-11	4.70959e-10	ENSBTAG00000021568
ENSBTAG00000017116	A2VDP3_BOVIN	RASD family, member 2 [Source:RefSeq peptide;Acc:NP_001075063]	-1.96438	1.88313e-11	4.74232e-10	ENSBTAG00000017116
ENSBTAG00000017289	Not available	Not available	3.76538	1.98062e-11	4.97659e-10	ENSBTAG00000017289
ENSBTAG00000038514	Not available	Not available	3.56241	2.09079e-11	5.24157e-10	ENSBTAG00000038514
ENSBTAG00000011784	A5PKG9_BOVIN	Gardner-Rasheed feline sarcoma viral (v-fgr) oncogene homolog [Source:RefSeq peptide;Acc:NP_001092461]	1.57042	2.13779e-11	5.34736e-10	ENSBTAG00000011784
ENSBTAG00000016401	Q3ZC32_BOVIN	optineurin [Source:RefSeq peptide;Acc:NP_001029774]	1.64261	2.30396e-11	5.75009e-10	ENSBTAG00000016401
ENSBTAG00000007331	A7MB83_BOVIN	procollagen-lysine, 2-oxoglutarate 5-dioxygenase 2 [Source:RefSeq peptide;Acc:NP_001094619]	-1.63325	2.35147e-11	5.85553e-10	ENSBTAG00000007331
ENSBTAG00000003403	Q1JPH9_BOVIN	peptidyl arginine deiminase, type II [Source:RefSeq peptide;Acc:NP_001098922]	-1.70192	2.39113e-11	5.94101e-10	ENSBTAG00000003403
ENSBTAG00000022020	CLD5_BOVIN	Claudin-5 [Source:UniProtKB/Swiss-Prot;Acc:Q2HJ22]	-3.63143	2.40238e-11	5.95566e-10	ENSBTAG00000022020
ENSBTAG00000032277	KYNU	Not available	1.6298	2.4286e-11	6.00728e-10	ENSBTAG00000032277
ENSBTAG00000012050	ORAI2	Not available	1.68928	2.46436e-11	6.08222e-10	ENSBTAG00000012050
ENSBTAG00000044063	B4GALT6	Not available	-1.85283	2.50055e-11	6.15788e-10	ENSBTAG00000044063
ENSBTAG00000021830	Q9TSB2_BOVIN	Major acidic fibroblast growth factor stimulated PHOSPHOP, MAFP Fragments [Source:UniProtKB/TrEMBL;Acc:Q9TSB2]	-1.64304	2.6104e-11	6.41421e-10	ENSBTAG00000021830
ENSBTAG00000017866	CD36_BOVIN	Platelet glycoprotein 4 (Platelet glycoprotein IV)(GPIV)(Glycoprotein IIIb)(GPIIIB)(PAS IV)(PAS-4)(CD36 antigen) [Source:UniProtKB/Swiss-Prot;Acc:P26201]	-1.5829	2.62657e-11	6.43973e-10	ENSBTAG00000017866
ENSBTAG00000012676	K2C79_BOVIN	Keratin, type II cytoskeletal 79 (Cytokeratin-79)(CK-79)(Keratin-79)(K79)(Type-II keratin Kb38) [Source:UniProtKB/Swiss-Prot;Acc:Q148H7]	-1.90267	3.01271e-11	7.36563e-10	ENSBTAG00000012676
ENSBTAG00000019124	EIF4EBP2	Not available	-1.60615	3.01745e-11	7.36563e-10	ENSBTAG00000019124
ENSBTAG00000038128	A5PJ88_BOVIN	major histocompatibility complex, class II, DQ alpha 5 [Source:RefSeq peptide;Acc:NP_001012693]	1.98002	3.45824e-11	8.42311e-10	ENSBTAG00000038128
ENSBTAG00000020852	SLC16A11	Not available	2.62359	3.51267e-11	8.53702e-10	ENSBTAG00000020852
ENSBTAG00000006615	CASP7	Not available	1.80611	3.54649e-11	8.60044e-10	ENSBTAG00000006615
ENSBTAG00000016221	AMOT	angiomotin [Source:HGNC Symbol;Acc:17810]	1.78795	3.91414e-11	9.47137e-10	ENSBTAG00000016221
ENSBTAG00000000957	Q29RQ8_BOVIN	CDKN2A interacting protein [Source:RefSeq peptide;Acc:NP_001039608]	1.61443	3.98946e-11	9.6327e-10	ENSBTAG00000000957
ENSBTAG00000007554	IFI6_BOVIN	Interferon alpha-inducible protein 6 Precursor (Interferon-induced protein 6-16)(Ifi-6-16) [Source:UniProtKB/Swiss-Prot;Acc:Q6IED8]	1.55672	4.37629e-11	1.05438e-09	ENSBTAG00000007554
ENSBTAG00000025898	TBC1D8	Not available	1.58089	4.40701e-11	1.05721e-09	ENSBTAG00000025898
ENSBTAG00000018731	LOC524181	Not available	2.35275	4.40096e-11	1.05721e-09	ENSBTAG00000018731
ENSBTAG00000008143	A4FUF5_BOVIN	serine/threonine kinase 17a [Source:RefSeq peptide;Acc:NP_001076891]	1.61017	4.42953e-11	1.06033e-09	ENSBTAG00000008143
ENSBTAG00000007755	A0FDH2_BOVIN	apolipoprotein B mRNA editing enzyme, catalytic polypeptide-like 3B [Source:RefSeq peptide;Acc:NP_001071313]	1.72254	4.53821e-11	1.08401e-09	ENSBTAG00000007755
ENSBTAG00000008703	A0JNE6_BOVIN	protein kinase, interferon-inducible double stranded RNA dependent [Source:RefSeq peptide;Acc:NP_835210]	1.58485	4.9473e-11	1.17919e-09	ENSBTAG00000008703
ENSBTAG00000015651	LOC514117	Not available	-1.66389	5.00982e-11	1.19155e-09	ENSBTAG00000015651
ENSBTAG00000016546	PARP12	Not available	1.56926	5.30019e-11	1.25792e-09	ENSBTAG00000016546
ENSBTAG00000017367	Q17QZ9_BOVIN	interferon-induced protein with tetratricopeptide repeats 5 [Source:RefSeq peptide;Acc:NP_001069166]	1.56255	5.59921e-11	1.32606e-09	ENSBTAG00000017367
ENSBTAG00000002069	HA1B_BOVIN	BOLA class I histocompatibility antigen, alpha chain BL3-7 Precursor [Source:UniProtKB/Swiss-Prot;Acc:P13753]	1.59665	5.74557e-11	1.35783e-09	ENSBTAG00000002069
ENSBTAG00000019115	Q1RMQ9_BOVIN	Cdc42 effector protein 4 [Source:RefSeq peptide;Acc:NP_001039936]	1.70003	5.95257e-11	1.40377e-09	ENSBTAG00000019115
ENSBTAG00000005978	PIK3R5	phosphoinositide-3-kinase, regulatory subunit 5 [Source:HGNC Symbol;Acc:30035]	1.64659	5.9836e-11	1.40811e-09	ENSBTAG00000005978
ENSBTAG00000033655	LAMA3	Not available	-2.03324	6.4847e-11	1.52281e-09	ENSBTAG00000033655
ENSBTAG00000032289	RHG15_BOVIN	Rho GTPase-activating protein 15 (Rho-type GTPase-activating protein 15)(ArhGAP15) [Source:UniProtKB/Swiss-Prot;Acc:A4IF90]	1.73239	6.85912e-11	1.60734e-09	ENSBTAG00000032289
ENSBTAG00000001694	TYRO3	Not available	-1.66694	7.6609e-11	1.79146e-09	ENSBTAG00000001694
ENSBTAG00000002628	CTL2_BOVIN	Choline transporter-like protein 2 (Solute carrier family 44 member 2) [Source:UniProtKB/Swiss-Prot;Acc:A5D7H3]	-1.65494	7.68271e-11	1.79279e-09	ENSBTAG00000002628
ENSBTAG00000013391	A8E659_BOVIN	progressive ankylosis protein [Source:RefSeq peptide;Acc:NP_001103263]	-1.6419	8.96275e-11	2.08712e-09	ENSBTAG00000013391
ENSBTAG00000004381	TACSTD2	Not available	3.1143	1.09524e-10	2.54511e-09	ENSBTAG00000004381
ENSBTAG00000020990	P2Y14_BOVIN	P2Y purinoceptor 14 (P2Y14)(UDP-glucose receptor) [Source:UniProtKB/Swiss-Prot;Acc:Q3SX17]	2.40317	1.1623e-10	2.69532e-09	ENSBTAG00000020990
ENSBTAG00000039293	SEPT5	septin 5 [Source:RefSeq peptide;Acc:NP_001069839]	-1.95494	1.23721e-10	2.86306e-09	ENSBTAG00000039293
ENSBTAG00000015405	DCHS1	PREDICTED: Bos taurus misc_RNA (DCHS1), miscRNA. [Source:RefSeq DNA;Acc:XR_042732]	-2.21319	1.2482e-10	2.88251e-09	ENSBTAG00000015405
ENSBTAG00000009933	DTX3L	Not available	1.53993	1.44547e-10	3.32429e-09	ENSBTAG00000009933
ENSBTAG00000019432	ICAM2	Not available	1.81994	1.44404e-10	3.32429e-09	ENSBTAG00000019432
ENSBTAG00000018523	TRI38_BOVIN	Tripartite motif-containing protein 38 [Source:UniProtKB/Swiss-Prot;Acc:Q58DK8]	1.54748	1.47922e-10	3.39489e-09	ENSBTAG00000018523
ENSBTAG00000011534	A4IFP5_BOVIN	receptor activity-modifying protein 1 [Source:RefSeq peptide;Acc:NP_001077246]	-2.5267	1.57588e-10	3.60928e-09	ENSBTAG00000011534
ENSBTAG00000021912	A6QLS1_BOVIN	dual specificity phosphatase 7 [Source:RefSeq peptide;Acc:NP_001094764]	-1.65375	1.71868e-10	3.92826e-09	ENSBTAG00000021912
ENSBTAG00000012989	UB2L6_BOVIN	Ubiquitin/ISG15-conjugating enzyme E2 L6 (EC 6.3.2.19)(Ubiquitin-protein ligase L6)(Ubiquitin carrier protein L6) [Source:UniProtKB/Swiss-Prot;Acc:A5PJC4]	1.59692	1.88772e-10	4.30577e-09	ENSBTAG00000012989
ENSBTAG00000000009	FOXF1	Not available	-1.66452	1.96662e-10	4.47658e-09	ENSBTAG00000000009
ENSBTAG00000002758	TRBM_BOVIN	Thrombomodulin Fragment (TM)(Fetomodulin)(CD141 antigen) [Source:UniProtKB/Swiss-Prot;Acc:P06579]	-2.17466	1.97443e-10	4.48518e-09	ENSBTAG00000002758
ENSBTAG00000009426	EZH2	Not available	1.57856	2.01329e-10	4.56414e-09	ENSBTAG00000009426
ENSBTAG00000009681	P2R3C_BOVIN	Serine/threonine-protein phosphatase 2A regulatory subunit B'' subunit gamma [Source:UniProtKB/Swiss-Prot;Acc:Q5E9G1]	1.676	2.10723e-10	4.7674e-09	ENSBTAG00000009681
ENSBTAG00000011382	NHRF1_BOVIN	Na(+)/H(+) exchange regulatory cofactor NHE-RF1 (NHERF-1)(Ezrin-radixin-moesin-binding phosphoprotein 50)(EBP50)(Regulatory cofactor of Na(+)/H(+) exchanger)(Sodium-hydrogen exchanger regulatory factor 1)(Solute carrier family 9 isoform A3 regulatory factor 1) [Source:UniProtKB/Swiss-Prot;Acc:Q3SZK8]	1.51826	2.1255e-10	4.79898e-09	ENSBTAG00000011382
ENSBTAG00000037465	Q29RL3_BOVIN	tripartite motif-containing 6 and tripartite motif-containing 34 [Source:RefSeq peptide;Acc:NP_001039926]	1.53148	2.1596e-10	4.86609e-09	ENSBTAG00000037465
ENSBTAG00000000639	APT_BOVIN	Adenine phosphoribosyltransferase (APRT)(EC 2.4.2.7) [Source:UniProtKB/Swiss-Prot;Acc:Q56JW4]	1.50011	2.47055e-10	5.5555e-09	ENSBTAG00000000639
ENSBTAG00000020116	Q3MHE9_BOVIN	MHC Class I JSP.1 [Source:RefSeq peptide;Acc:NP_001035588]	1.55102	2.49122e-10	5.59068e-09	ENSBTAG00000020116
ENSBTAG00000011975	ILEU_BOVIN	Leukocyte elastase inhibitor (LEI)(Serpin B1) [Source:UniProtKB/Swiss-Prot;Acc:Q1JPB0]	1.52984	2.51651e-10	5.63608e-09	ENSBTAG00000011975
ENSBTAG00000000806	A7MB55_BOVIN	ATAD1 protein Fragment [Source:UniProtKB/TrEMBL;Acc:A7MB55]	1.52216	2.7756e-10	6.20387e-09	ENSBTAG00000000806
ENSBTAG00000000936	SLC39A2	Not available	1.74046	2.78801e-10	6.20758e-09	ENSBTAG00000000936
ENSBTAG00000002738	A2VDV6_BOVIN	endothelial differentiation, sphingolipid G-protein-coupled receptor, 5 [Source:RefSeq peptide;Acc:NP_001075010]	1.57204	2.794e-10	6.20758e-09	ENSBTAG00000002738
ENSBTAG00000011095	FACR2_BOVIN	Fatty acyl-CoA reductase 2 (EC 1.2.1.n2)(Male sterility domain-containing protein 1) [Source:UniProtKB/Swiss-Prot;Acc:Q0P5J1]	2.33167	2.79139e-10	6.20758e-09	ENSBTAG00000011095
ENSBTAG00000008216	Q2HJE7_BOVIN	RRM2 protein Fragment [Source:UniProtKB/TrEMBL;Acc:Q2HJE7]	-1.67415	3.11008e-10	6.89607e-09	ENSBTAG00000008216
ENSBTAG00000014380	MCM2	minichromosome maintenance complex component 2 [Source:HGNC Symbol;Acc:6944]	-1.61879	3.24699e-10	7.18534e-09	ENSBTAG00000014380
ENSBTAG00000018134	A5PJE7_BOVIN	amphiregulin (schwannoma-derived growth factor) [Source:RefSeq peptide;Acc:NP_001092562]	-1.94074	3.41361e-10	7.53907e-09	ENSBTAG00000018134
ENSBTAG00000005786	A6H799_BOVIN	ataxin 3 [Source:RefSeq peptide;Acc:NP_001092686]	1.68606	3.58576e-10	7.90358e-09	ENSBTAG00000005786
ENSBTAG00000016746	UBE2C_BOVIN	Ubiquitin-conjugating enzyme E2 C (EC 6.3.2.19)(Ubiquitin-protein ligase C)(Ubiquitin carrier protein C) [Source:UniProtKB/Swiss-Prot;Acc:Q32PA5]	-2.05118	3.73416e-10	8.21441e-09	ENSBTAG00000016746
ENSBTAG00000006801	T106A_BOVIN	Transmembrane protein 106A [Source:UniProtKB/Swiss-Prot;Acc:Q5EA90]	1.47536	3.81639e-10	8.37874e-09	ENSBTAG00000006801
ENSBTAG00000021263	Q3MHQ3_BOVIN	cytochrome P450, family 4, subfamily v, polypeptide 2 [Source:RefSeq peptide;Acc:NP_001029545]	1.48172	3.84959e-10	8.435e-09	ENSBTAG00000021263
ENSBTAG00000020611	GLB1L	Not available	1.90242	4.06445e-10	8.88829e-09	ENSBTAG00000020611
ENSBTAG00000016073	Q08DR4_BOVIN	ceramide glucosyltransferase [Source:RefSeq peptide;Acc:NP_001070318]	1.48808	4.16454e-10	9.08932e-09	ENSBTAG00000016073
ENSBTAG00000018046	A7YY64_BOVIN	UDP-GlcNAc:betaGal beta-1,3-N-acetylglucosaminyltransferase 2 [Source:RefSeq peptide;Acc:NP_001095967]	1.5299	4.2042e-10	9.15791e-09	ENSBTAG00000018046
ENSBTAG00000015730	Q30261_BOVIN	major histocompatibility complex, class II, DM alpha-chain, expressed [Source:RefSeq peptide;Acc:NP_001012692]	1.49645	4.63342e-10	1.00732e-08	ENSBTAG00000015730
ENSBTAG00000010442	PANK1	PREDICTED: Bos taurus misc_RNA (LOC535887), miscRNA. [Source:RefSeq DNA;Acc:XR_027349]	-1.64961	4.71038e-10	1.02205e-08	ENSBTAG00000010442
ENSBTAG00000030936	IFI44	Not available	1.89038	4.76501e-10	1.03189e-08	ENSBTAG00000030936
ENSBTAG00000011352	TBC1D30	Not available	1.75339	4.83818e-10	1.04571e-08	ENSBTAG00000011352
ENSBTAG00000026375	RMI2_BOVIN	RecQ-mediated genome instability protein 2 [Source:UniProtKB/Swiss-Prot;Acc:A5PJU7]	1.53036	5.03904e-10	1.08701e-08	ENSBTAG00000026375
ENSBTAG00000010164	ESPNL	Not available	1.83444	5.05466e-10	1.08827e-08	ENSBTAG00000010164
ENSBTAG00000008125	KCAB2_BOVIN	Voltage-gated potassium channel subunit beta-2 (K(+) channel subunit beta-2)(Kv-beta-2) [Source:UniProtKB/Swiss-Prot;Acc:Q27955]	-1.63869	5.58886e-10	1.20096e-08	ENSBTAG00000008125
ENSBTAG00000036224	A6QQQ5_BOVIN	hypothetical protein LOC788038 [Source:RefSeq peptide;Acc:NP_001095817]	2.44636	5.73462e-10	1.2299e-08	ENSBTAG00000036224
ENSBTAG00000027317	RN114_BOVIN	RING finger protein 114 (Zinc finger protein 313) [Source:UniProtKB/Swiss-Prot;Acc:Q4U5R4]	1.48715	5.91237e-10	1.26559e-08	ENSBTAG00000027317
ENSBTAG00000009214	ETS2_BOVIN	Protein C-ets-2 [Source:UniProtKB/Swiss-Prot;Acc:A1A4L6]	1.57739	5.9311e-10	1.26716e-08	ENSBTAG00000009214
ENSBTAG00000016072	SHC2	Not available	-2.88984	6.30759e-10	1.34502e-08	ENSBTAG00000016072
ENSBTAG00000004840	C1S_BOVIN	Complement C1s subcomponent Precursor (EC 3.4.21.42)(Complement component 1 subcomponent s)(C1 esterase) [Contains Complement C1s subcomponent heavy chain;Complement C1s subcomponent light chain] [Source:UniProtKB/Swiss-Prot;Acc:Q0VCX1]	2.81577	6.54206e-10	1.39235e-08	ENSBTAG00000004840
ENSBTAG00000006828	A1L558_BOVIN	RAP guanine-nucleotide-exchange factor 3 [Source:RefSeq peptide;Acc:NP_001073771]	-1.661	6.66404e-10	1.4156e-08	ENSBTAG00000006828
ENSBTAG00000016933	A5D7S4_BOVIN	interleukin 27 receptor, alpha [Source:RefSeq peptide;Acc:NP_001091497]	-1.51457	7.0912e-10	1.50347e-08	ENSBTAG00000016933
ENSBTAG00000033089	PTPLA	Not available	1.63049	7.63506e-10	1.6157e-08	ENSBTAG00000033089
ENSBTAG00000002816	A6QPG0_BOVIN	sterile alpha and TIR motif containing 1 [Source:RefSeq peptide;Acc:NP_001095988]	1.53086	7.88991e-10	1.66646e-08	ENSBTAG00000002816
ENSBTAG00000006287	A6QPB6_BOVIN	neural precursor cell expressed, developmentally down-regulated 9 [Source:RefSeq peptide;Acc:NP_001095317]	-1.76683	8.02416e-10	1.69161e-08	ENSBTAG00000006287
ENSBTAG00000016097	CACNA1F	Not available	-1.70101	8.05091e-10	1.69404e-08	ENSBTAG00000016097
ENSBTAG00000037702	A6QNX7_BOVIN	Bos taurus F-box protein 17 (FBXO17), mRNA. [Source:RefSeq DNA;Acc:NM_001103239]	1.50976	8.11914e-10	1.70517e-08	ENSBTAG00000037702
ENSBTAG00000008761	TRAFD1	TRAF-type zinc finger domain containing 1 [Source:HGNC Symbol;Acc:24808]	1.44799	8.19461e-10	1.71778e-08	ENSBTAG00000008761
ENSBTAG00000018399	MYH15	Not available	-2.7182	8.28252e-10	1.73295e-08	ENSBTAG00000018399
ENSBTAG00000027327	C20orf123	chromosome 20 open reading frame 123 [Source:HGNC Symbol;Acc:16116]	-2.10243	8.42562e-10	1.75958e-08	ENSBTAG00000027327
ENSBTAG00000000638	Q0V8P4_BOVIN	DNA replication factor Fragment [Source:UniProtKB/TrEMBL;Acc:Q0V8P4]	-1.88144	9.12237e-10	1.90152e-08	ENSBTAG00000000638
ENSBTAG00000007867	A4IFU4_BOVIN	signal transducer and activator of transcription 1 [Source:RefSeq peptide;Acc:NP_001071368]	1.43765	9.29459e-10	1.9338e-08	ENSBTAG00000007867
ENSBTAG00000008406	TREX1_BOVIN	Three prime repair exonuclease 1 (EC 3.1.11.2)(3'-5' exonuclease TREX1) [Source:UniProtKB/Swiss-Prot;Acc:Q9BG99]	1.50216	9.51751e-10	1.97648e-08	ENSBTAG00000008406
ENSBTAG00000003192	TBC1D16	Not available	1.66207	9.92664e-10	2.05761e-08	ENSBTAG00000003192
ENSBTAG00000020885	A0PCH9_BOVIN	Caspase-1 Fragment [Source:UniProtKB/TrEMBL;Acc:A0PCH9]	1.5032	1.00418e-09	2.07761e-08	ENSBTAG00000020885
ENSBTAG00000021286	SLC37A1	Not available	1.96336	1.13037e-09	2.33435e-08	ENSBTAG00000021286
ENSBTAG00000040161	TM4SF19	transmembrane 4 L six family member 19 [Source:HGNC Symbol;Acc:25167]	1.45563	1.13405e-09	2.33761e-08	ENSBTAG00000040161
ENSBTAG00000016566	Q09EF8_BOVIN	LOC532127 Fragment [Source:UniProtKB/TrEMBL;Acc:Q09EF8]	1.71528	1.15506e-09	2.37652e-08	ENSBTAG00000016566
ENSBTAG00000008182	A6QLQ3_BOVIN	FBJ murine osteosarcoma viral oncogene homolog B [Source:RefSeq peptide;Acc:NP_001095718]	-2.21789	1.197e-09	2.45826e-08	ENSBTAG00000008182
ENSBTAG00000010987	IKBZ_BOVIN	NF-kappa-B inhibitor zeta (I-kappa-B-zeta)(IkappaBzeta)(IkB-zeta)(Molecule possessing ankyrin repeats induced by lipopolysaccharide)(MAIL) [Source:UniProtKB/Swiss-Prot;Acc:Q9BE45]	1.49505	1.26701e-09	2.59726e-08	ENSBTAG00000010987
ENSBTAG00000002937	EMR3	PREDICTED: Bos taurus misc_RNA (EMR3), miscRNA. [Source:RefSeq DNA;Acc:XR_042808]	1.5273	1.37138e-09	2.80603e-08	ENSBTAG00000002937
ENSBTAG00000020352	PAQR5	Not available	-2.21498	1.41142e-09	2.88266e-08	ENSBTAG00000020352
ENSBTAG00000021791	Q08DN9_BOVIN	poly (ADP-ribose) polymerase family, member 9 [Source:RefSeq peptide;Acc:NP_001070296]	1.43923	1.42267e-09	2.90032e-08	ENSBTAG00000021791
ENSBTAG00000001476	LOC614091	PREDICTED: Bos taurus misc_RNA (LOC614091), miscRNA. [Source:RefSeq DNA;Acc:XR_042730]	1.46009	1.44018e-09	2.93064e-08	ENSBTAG00000001476
ENSBTAG00000010408	Q29RL5_BOVIN	inhibitor of kappa light polypeptide gene enhancer in B-cells, kinase epsilon [Source:RefSeq peptide;Acc:NP_001039810]	1.44277	1.46612e-09	2.97799e-08	ENSBTAG00000010408
ENSBTAG00000015133	CCR7_BOVIN	C-C chemokine receptor type 7 Precursor (C-C CKR-7)(CC-CKR-7)(CCR-7)(CD197 antigen) [Source:UniProtKB/Swiss-Prot;Acc:Q5MD62]	2.11957	1.52686e-09	3.09572e-08	ENSBTAG00000015133
ENSBTAG00000030594	LOC523451	PREDICTED: Bos taurus misc_RNA (LOC523451), miscRNA. [Source:RefSeq DNA;Acc:XR_028460]	-1.44849	1.58856e-09	3.21496e-08	ENSBTAG00000030594
ENSBTAG00000001359	B3GNT7	Not available	-1.91899	1.60463e-09	3.24159e-08	ENSBTAG00000001359
ENSBTAG00000008103	AL1A1_BOVIN	Retinal dehydrogenase 1 (RALDH 1)(RalDH1)(EC 1.2.1.36)(Aldehyde dehydrogenase family 1 member A1)(Aldehyde dehydrogenase, cytosolic)(ALHDII)(ALDH-E1) [Source:UniProtKB/Swiss-Prot;Acc:P48644]	1.4129	1.66301e-09	3.35343e-08	ENSBTAG00000008103
ENSBTAG00000006882	A6H7H0_BOVIN	IQ motif containing GTPase activating protein 3 [Source:RefSeq peptide;Acc:NP_001092350]	-1.78576	1.69095e-09	3.40362e-08	ENSBTAG00000006882
ENSBTAG00000015160	PLD4	Not available	-1.81742	1.78796e-09	3.59239e-08	ENSBTAG00000015160
ENSBTAG00000017040	Q1RMM2_BOVIN	lymphocyte antigen 6 complex, locus E [Source:RefSeq peptide;Acc:NP_001039535]	2.04534	1.83119e-09	3.66601e-08	ENSBTAG00000017040
ENSBTAG00000042099	SNORD12	Small nucleolar SNORD12/SNORD106 [Source:RFAM;Acc:RF00581]	3.13823	1.82903e-09	3.66601e-08	ENSBTAG00000042099
ENSBTAG00000007237	A7E387_BOVIN	BUB1B protein Fragment [Source:UniProtKB/TrEMBL;Acc:A7E387]	-1.9857	1.8573e-09	3.7116e-08	ENSBTAG00000007237
ENSBTAG00000008934	Q2NKS6_BOVIN	Extra spindle pole bodies homolog 1 (S. cerevisiae) [Source:UniProtKB/TrEMBL;Acc:Q2NKS6]	-1.71818	1.89513e-09	3.78042e-08	ENSBTAG00000008934
ENSBTAG00000007626	IL2RG_BOVIN	Cytokine receptor common subunit gamma Precursor (Interleukin-2 receptor subunit gamma)(IL-2 receptor subunit gamma)(IL-2R subunit gamma)(IL-2RG)(p64)(CD132 antigen) [Source:UniProtKB/Swiss-Prot;Acc:Q95118]	1.42838	1.91882e-09	3.82083e-08	ENSBTAG00000007626
ENSBTAG00000003039	PSB8_BOVIN	Proteasome subunit beta type-8 Precursor (EC 3.4.25.1)(Proteasome subunit beta-5i) [Source:UniProtKB/Swiss-Prot;Acc:Q3T112]	1.42533	1.99838e-09	3.97136e-08	ENSBTAG00000003039
ENSBTAG00000004547	OLR1_BOVIN	Oxidized low-density lipoprotein receptor 1 (Ox-LDL receptor 1)(Lectin-type oxidized LDL receptor 1)(Lectin-like oxidized LDL receptor 1)(Lectin-like oxLDL receptor 1)(LOX-1)(bLOX-1) [Contains Oxidized low-density lipoprotein receptor 1, soluble form A;Oxidized low-density lipoprotein receptor 1, soluble form B] [Source:UniProtKB/Swiss-Prot;Acc:P79391]	-1.47245	2.00156e-09	3.97136e-08	ENSBTAG00000004547
ENSBTAG00000024449	Q1LZ73_BOVIN	CENPF protein Fragment [Source:UniProtKB/TrEMBL;Acc:Q1LZ73]	-1.60222	2.02318e-09	4.00711e-08	ENSBTAG00000024449
ENSBTAG00000001231	CDHR1_BOVIN	Cadherin-related family member 1 Precursor (Protocadherin-21)(Photoreceptor cadherin)(prCAD) [Source:UniProtKB/Swiss-Prot;Acc:Q8WN91]	1.56627	2.03109e-09	4.01564e-08	ENSBTAG00000001231
ENSBTAG00000015228	Q29630_BOVIN	CD74 antigen [Source:RefSeq peptide;Acc:NP_001029907]	1.39849	2.06506e-09	4.07555e-08	ENSBTAG00000015228
ENSBTAG00000016013	DYH12_BOVIN	Dynein heavy chain 12, axonemal (Axonemal beta dynein heavy chain 12)(Ciliary dynein heavy chain 12)(Ankyrin repeat and SOCS box protein 14)(ASB-14) [Source:UniProtKB/Swiss-Prot;Acc:Q58CT0]	-2.14905	2.23195e-09	4.39713e-08	ENSBTAG00000016013
ENSBTAG00000001008	B6DXC7_BOVIN	Perforin [Source:UniProtKB/TrEMBL;Acc:B6DXC7]	1.90523	2.31322e-09	4.53563e-08	ENSBTAG00000001008
ENSBTAG00000007519	ADAR	adenosine deaminase, RNA-specific [Source:HGNC Symbol;Acc:225]	1.41108	2.30787e-09	4.53563e-08	ENSBTAG00000007519
ENSBTAG00000008320	SEPT5	septin 5 [Source:HGNC Symbol;Acc:9164]	-1.84468	2.31447e-09	4.53563e-08	ENSBTAG00000008320
ENSBTAG00000020904	LOC538276	PREDICTED: Bos taurus misc_RNA (LOC538276), miscRNA. [Source:RefSeq DNA;Acc:XR_028700]	1.67908	2.373e-09	4.64216e-08	ENSBTAG00000020904
ENSBTAG00000011997	ZMIZ2	zinc finger, MIZ-type containing 2 [Source:HGNC Symbol;Acc:22229]	1.42445	2.39127e-09	4.66968e-08	ENSBTAG00000011997
ENSBTAG00000009392	PLA1A_BOVIN	Phospholipase A1 member A Precursor (EC 3.1.1.-) [Source:UniProtKB/Swiss-Prot;Acc:Q5E9H0]	2.84691	2.41038e-09	4.69877e-08	ENSBTAG00000009392
ENSBTAG00000026088	LYSC2_BOVIN	Lysozyme C-2 Precursor (EC 3.2.1.17)(1,4-beta-N-acetylmuramidase C) [Source:UniProtKB/Swiss-Prot;Acc:Q06283]	1.82342	2.4299e-09	4.72531e-08	ENSBTAG00000026088
ENSBTAG00000033545	DEFB5_BOVIN	Beta-defensin 5 Precursor (BNDB-5)(BNBD-5) [Source:UniProtKB/Swiss-Prot;Acc:P46163]	1.44862	2.43249e-09	4.72531e-08	ENSBTAG00000033545
ENSBTAG00000018062	LOC788353	Not available	-1.53856	2.4806e-09	4.81038e-08	ENSBTAG00000018062
ENSBTAG00000007534	GGH_BOVIN	Gamma-glutamyl hydrolase Precursor (EC 3.4.19.9)(Gamma-Glu-X carboxypeptidase)(Conjugase)(GH) [Source:UniProtKB/Swiss-Prot;Acc:A7YWG4]	-1.60538	2.6127e-09	5.04894e-08	ENSBTAG00000007534
ENSBTAG00000011236	STX11	Not available	1.56566	2.61197e-09	5.04894e-08	ENSBTAG00000011236
ENSBTAG00000038710	Not available	Not available	1.50122	2.74331e-09	5.29217e-08	ENSBTAG00000038710
ENSBTAG00000013810	GABBR2	gamma-aminobutyric acid (GABA) B receptor, 2 [Source:HGNC Symbol;Acc:4507]	-6.66792	2.84963e-09	5.48776e-08	ENSBTAG00000013810
ENSBTAG00000017826	SCLY_BOVIN	Selenocysteine lyase (EC 4.4.1.16) [Source:UniProtKB/Swiss-Prot;Acc:A2VDS1]	1.55779	2.88659e-09	5.54934e-08	ENSBTAG00000017826
ENSBTAG00000009873	NRN1_BOVIN	Neuritin Precursor [Source:UniProtKB/Swiss-Prot;Acc:Q2KIC6]	-1.40833	2.90425e-09	5.57366e-08	ENSBTAG00000009873
ENSBTAG00000012937	ACAD8_BOVIN	Isobutyryl-CoA dehydrogenase, mitochondrial Precursor (EC 1.3.99.-)(Acyl-CoA dehydrogenase family member 8)(ACAD-8) [Source:UniProtKB/Swiss-Prot;Acc:Q0NXR6]	-1.42008	2.92301e-09	5.6e-08	ENSBTAG00000012937
ENSBTAG00000013843	A4FUX2_BOVIN	activin A receptor type II-like 1 [Source:RefSeq peptide;Acc:NP_001076948]	2.5812	3.06377e-09	5.85959e-08	ENSBTAG00000013843
ENSBTAG00000002427	Not available	Not available	1.68135	3.08071e-09	5.88188e-08	ENSBTAG00000002427
ENSBTAG00000014495	FR1OP_BOVIN	FGFR1 oncogene partner [Source:UniProtKB/Swiss-Prot;Acc:Q2YDD1]	-1.68845	3.20109e-09	6.10126e-08	ENSBTAG00000014495
ENSBTAG00000009826	A6QQR7_BOVIN	glycerol-3-phosphate dehydrogenase 1-like [Source:RefSeq peptide;Acc:NP_001093833]	-1.62843	3.3209e-09	6.31879e-08	ENSBTAG00000009826
ENSBTAG00000036286	O19309_BOVIN	MHC class II antigen Fragment [Source:UniProtKB/TrEMBL;Acc:O19309]	1.82995	3.39976e-09	6.45781e-08	ENSBTAG00000036286
ENSBTAG00000006616	A6QQN2_BOVIN	protein tyrosine phosphatase, non-receptor type 1 [Source:RefSeq peptide;Acc:NP_001093796]	1.43949	3.42493e-09	6.49453e-08	ENSBTAG00000006616
ENSBTAG00000004540	NUB1_BOVIN	NEDD8 ultimate buster 1 Fragment (Negative regulator of ubiquitin-like proteins 1) [Source:UniProtKB/Swiss-Prot;Acc:Q8MJ87]	1.40006	3.48072e-09	6.5891e-08	ENSBTAG00000004540
ENSBTAG00000014806	ATP2A3	Not available	-1.48663	3.52343e-09	6.65863e-08	ENSBTAG00000014806
ENSBTAG00000009664	Q1RMM4_BOVIN	SP140 nuclear body protein [Source:RefSeq peptide;Acc:NP_001068915]	1.39351	3.74614e-09	7.06751e-08	ENSBTAG00000009664
ENSBTAG00000002826	CLSPN	Not available	-1.6652	3.91675e-09	7.37688e-08	ENSBTAG00000002826
ENSBTAG00000019741	A4IFF5_BOVIN	complement component 3a receptor 1 [Source:RefSeq peptide;Acc:NP_001077221]	1.39523	4.02063e-09	7.55974e-08	ENSBTAG00000019741
ENSBTAG00000021002	PPAL_BOVIN	Lysosomal acid phosphatase Precursor (LAP)(EC 3.1.3.2) [Source:UniProtKB/Swiss-Prot;Acc:Q0P5F0]	1.38149	4.25141e-09	7.98017e-08	ENSBTAG00000021002
ENSBTAG00000031814	SDHL_BOVIN	L-serine dehydratase/L-threonine deaminase (EC 4.3.1.17)(L-serine deaminase)(SDH)(L-threonine dehydratase)(TDH)(EC 4.3.1.19) [Source:UniProtKB/Swiss-Prot;Acc:Q0VCW4]	1.51653	4.26877e-09	7.99927e-08	ENSBTAG00000031814
ENSBTAG00000038439	H10_BOVIN	Histone H1.0 (Histone H1(0)) [Source:UniProtKB/Swiss-Prot;Acc:Q0IIJ2]	1.43556	4.44712e-09	8.31948e-08	ENSBTAG00000038439
ENSBTAG00000001116	Q3SYY3_BOVIN	procollagen-proline, 2-oxoglutarate 4-dioxygenase (proline 4-hydroxylase), alpha polypeptide II [Source:RefSeq peptide;Acc:NP_001029465]	-1.44161	4.60664e-09	8.60343e-08	ENSBTAG00000001116
ENSBTAG00000003971	E2F1	Not available	-1.48451	4.6813e-09	8.72824e-08	ENSBTAG00000003971
ENSBTAG00000015805	SIPA1L1	Not available	1.7122	4.91823e-09	9.15465e-08	ENSBTAG00000015805
ENSBTAG00000010761	TECPR1	Not available	1.42564	4.92964e-09	9.16057e-08	ENSBTAG00000010761
ENSBTAG00000002669	Q1RMI6_BOVIN	Ras association domain family 4 [Source:RefSeq peptide;Acc:NP_001068922]	1.43579	4.96355e-09	9.20822e-08	ENSBTAG00000002669
ENSBTAG00000002554	F115A_BOVIN	Protein FAM115A [Source:UniProtKB/Swiss-Prot;Acc:A5PJN5]	-1.89907	4.99735e-09	9.25549e-08	ENSBTAG00000002554
ENSBTAG00000015509	A7E362_BOVIN	NAMPT protein Fragment [Source:UniProtKB/TrEMBL;Acc:A7E362]	1.43236	5.21275e-09	9.63839e-08	ENSBTAG00000015509
ENSBTAG00000020936	NOD2_BOVIN	Nucleotide-binding oligomerization domain-containing protein 2 (Caspase recruitment domain-containing protein 15) [Source:UniProtKB/Swiss-Prot;Acc:Q6E804]	1.40415	5.25858e-09	9.70701e-08	ENSBTAG00000020936
ENSBTAG00000007652	A5D9E6_BOVIN	raftlin family member 2 [Source:RefSeq peptide;Acc:NP_001091455]	2.46813	5.42323e-09	9.99438e-08	ENSBTAG00000007652
ENSBTAG00000012774	RAB7B_BOVIN	Ras-related protein Rab-7b [Source:UniProtKB/Swiss-Prot;Acc:Q08DE8]	-1.38442	5.48011e-09	1.00825e-07	ENSBTAG00000012774
ENSBTAG00000009948	A6QLA8_BOVIN	tripartite motif-containing 25 [Source:RefSeq peptide;Acc:NP_001093806]	1.39636	5.53841e-09	1.01729e-07	ENSBTAG00000009948
ENSBTAG00000019777	Q3T0V6_BOVIN	cell division cycle associated 3 [Source:RefSeq peptide;Acc:NP_001030526]	-1.89382	5.87125e-09	1.07665e-07	ENSBTAG00000019777
ENSBTAG00000024901	Not available	Not available	2.39593	5.99911e-09	1.09829e-07	ENSBTAG00000024901
ENSBTAG00000011754	MAPIP_BOVIN	Mitogen-activated protein-binding protein-interacting protein (Roadblock domain-containing protein 3) [Source:UniProtKB/Swiss-Prot;Acc:Q3T132]	1.37884	6.10126e-09	1.11516e-07	ENSBTAG00000011754
ENSBTAG00000006403	LOC618454	Not available	2.92236	6.24127e-09	1.13888e-07	ENSBTAG00000006403
ENSBTAG00000017446	E2F8	Not available	-2.03002	6.48327e-09	1.1811e-07	ENSBTAG00000017446
ENSBTAG00000020481	LOC507299	Not available	1.4672	6.73354e-09	1.22469e-07	ENSBTAG00000020481
ENSBTAG00000014090	ARI5A_BOVIN	AT-rich interactive domain-containing protein 5A (ARID domain-containing protein 5A) [Source:UniProtKB/Swiss-Prot;Acc:Q3SWY1]	1.42028	6.95686e-09	1.26152e-07	ENSBTAG00000014090
ENSBTAG00000040594	Not available	Not available	2.59846	6.95868e-09	1.26152e-07	ENSBTAG00000040594
ENSBTAG00000000736	A1A3Z1_BOVIN	low density lipoprotein receptor-related protein 8 [Source:RefSeq peptide;Acc:NP_001091034]	1.43481	6.98691e-09	1.26457e-07	ENSBTAG00000000736
ENSBTAG00000018331	TETN_BOVIN	Tetranectin Precursor (TN)(C-type lectin domain family 3 member B) [Source:UniProtKB/Swiss-Prot;Acc:Q2KIS7]	3.29756	7.08042e-09	1.27942e-07	ENSBTAG00000018331
ENSBTAG00000008099	CCR5_BOVIN	C-C chemokine receptor type 5 (C-C CKR-5)(CC-CKR-5)(CCR-5)(CCR5)(CD195 antigen) [Source:UniProtKB/Swiss-Prot;Acc:Q2HJ17]	1.47503	7.09462e-09	1.27991e-07	ENSBTAG00000008099
ENSBTAG00000014006	A1A4M8_BOVIN	torsin family 3, member A [Source:RefSeq peptide;Acc:NP_001073845]	1.40479	7.12231e-09	1.28282e-07	ENSBTAG00000014006
ENSBTAG00000010069	EGR1_BOVIN	Early growth response protein 1 (EGR-1) [Source:UniProtKB/Swiss-Prot;Acc:Q29W20]	-1.46394	7.48114e-09	1.34528e-07	ENSBTAG00000010069
ENSBTAG00000005989	AMPL_BOVIN	Cytosol aminopeptidase (EC 3.4.11.1)(Leucine aminopeptidase 3)(LAP-3)(Leucyl aminopeptidase)(Proline aminopeptidase)(EC 3.4.11.5)(Prolyl aminopeptidase)(Peptidase S) [Source:UniProtKB/Swiss-Prot;Acc:P00727]	1.40137	7.80431e-09	1.40113e-07	ENSBTAG00000005989
ENSBTAG00000017839	A0JN79_BOVIN	T-cell lymphoma invasion and metastasis 1 [Source:RefSeq peptide;Acc:NP_001071477]	-1.38573	7.85117e-09	1.40727e-07	ENSBTAG00000017839
ENSBTAG00000012263	A3KMY6_BOVIN	development and differentiation enhancing factor-like 1 [Source:RefSeq peptide;Acc:NP_001076915]	1.68987	7.86664e-09	1.40777e-07	ENSBTAG00000012263
ENSBTAG00000004378	B2MU62_BOVIN	Interleukin 23 Fragment [Source:UniProtKB/TrEMBL;Acc:B2MU62]	1.97555	7.92447e-09	1.41585e-07	ENSBTAG00000004378
ENSBTAG00000003711	A5PJT1_BOVIN	endothelial PAS domain protein 1 [Source:RefSeq peptide;Acc:NP_777150]	1.55356	8.07348e-09	1.44016e-07	ENSBTAG00000003711
ENSBTAG00000011463	Q08E46_BOVIN	MID1 interacting G12-like protein [Source:RefSeq peptide;Acc:NP_001069851]	-1.45275	8.48731e-09	1.51156e-07	ENSBTAG00000011463
ENSBTAG00000010303	ICAM1_BOVIN	Intercellular adhesion molecule 1 Precursor (ICAM-1)(CD54 antigen) [Source:UniProtKB/Swiss-Prot;Acc:Q95132]	1.36758	8.87396e-09	1.57789e-07	ENSBTAG00000010303
ENSBTAG00000020030	FITM2_BOVIN	Fat storage-inducing transmembrane protein 2 (Fat-inducing protein 2) [Source:UniProtKB/Swiss-Prot;Acc:A4IFN5]	-1.41042	9.077e-09	1.60886e-07	ENSBTAG00000020030
ENSBTAG00000016644	AQPEP	Not available	2.33577	9.06255e-09	1.60886e-07	ENSBTAG00000016644
ENSBTAG00000010665	CBLN3_BOVIN	Cerebellin-3 Precursor [Source:UniProtKB/Swiss-Prot;Acc:Q17QF9]	1.87893	9.34243e-09	1.65327e-07	ENSBTAG00000010665
ENSBTAG00000002596	A6QQ80_BOVIN	V-set and transmembrane domain containing 1 [Source:RefSeq peptide;Acc:NP_001094744]	-1.35634	9.36063e-09	1.65386e-07	ENSBTAG00000002596
ENSBTAG00000008330	RNF19B	Not available	1.42183	9.55935e-09	1.68629e-07	ENSBTAG00000008330
ENSBTAG00000021308	IRS1	Not available	-1.70194	9.96805e-09	1.75561e-07	ENSBTAG00000021308
ENSBTAG00000021958	A5PK33_BOVIN	granzyme A [Source:RefSeq peptide;Acc:NP_001092565]	2.506	1.04876e-08	1.84419e-07	ENSBTAG00000021958
ENSBTAG00000012525	A0JND7_BOVIN	ABO blood group (transferase A, alpha 1-3-N-acetylgalactosaminyltransferase; transferase B, alpha 1-3-galactosyltransferase) [Source:RefSeq peptide;Acc:NP_001071394]	1.47366	1.06781e-08	1.87473e-07	ENSBTAG00000012525
ENSBTAG00000007860	ASPM_BOVIN	Abnormal spindle-like microcephaly-associated protein homolog Fragment [Source:UniProtKB/Swiss-Prot;Acc:P62285]	-1.5994	1.11583e-08	1.95596e-07	ENSBTAG00000007860
ENSBTAG00000019617	PTPN22	protein tyrosine phosphatase, non-receptor type 22 (lymphoid) [Source:HGNC Symbol;Acc:9652]	2.09796	1.1199e-08	1.95999e-07	ENSBTAG00000019617
ENSBTAG00000010721	MCM3_BOVIN	DNA replication licensing factor MCM3 [Source:UniProtKB/Swiss-Prot;Acc:A4FUD9]	-1.44999	1.2548e-08	2.18921e-07	ENSBTAG00000010721
ENSBTAG00000017855	ITM2C_BOVIN	Integral membrane protein 2C [Contains CT-BRI3] [Source:UniProtKB/Swiss-Prot;Acc:A2VDN0]	1.37077	1.25442e-08	2.18921e-07	ENSBTAG00000017855
ENSBTAG00000038397	P79466_BOVIN	MHC class II beta-chain Fragment [Source:UniProtKB/TrEMBL;Acc:P79466]	1.67151	1.25717e-08	2.18992e-07	ENSBTAG00000038397
ENSBTAG00000018073	TSPO_BOVIN	Translocator protein (Peripheral-type benzodiazepine receptor)(PBR)(PKBS)(Isoquinoline-binding protein)(IBP) [Source:UniProtKB/Swiss-Prot;Acc:P30535]	1.35335	1.28297e-08	2.23136e-07	ENSBTAG00000018073
ENSBTAG00000011007	A7YWH0_BOVIN	tweety homolog 2 [Source:RefSeq peptide;Acc:NP_001099096]	1.55714	1.2915e-08	2.2427e-07	ENSBTAG00000011007
ENSBTAG00000006695	VCPIP1	Not available	1.34524	1.32641e-08	2.29615e-07	ENSBTAG00000006695
ENSBTAG00000012107	SLC25A28	Not available	1.37428	1.32442e-08	2.29615e-07	ENSBTAG00000012107
ENSBTAG00000019708	Q2TA22_BOVIN	acyl-CoA synthetase long-chain family member 6 [Source:RefSeq peptide;Acc:NP_001033131]	1.39495	1.38758e-08	2.39832e-07	ENSBTAG00000019708
ENSBTAG00000005709	ABHD3	abhydrolase domain containing 3 [Source:HGNC Symbol;Acc:18718]	-1.39778	1.39735e-08	2.41146e-07	ENSBTAG00000005709
ENSBTAG00000004690	CD300E	CD300e molecule [Source:HGNC Symbol;Acc:28874]	-1.46442	1.4764e-08	2.54394e-07	ENSBTAG00000004690
ENSBTAG00000000160	A7MBF8_BOVIN	cystathionine-beta-synthase [Source:RefSeq peptide;Acc:NP_001095470]	-1.42774	1.514e-08	2.60469e-07	ENSBTAG00000000160
ENSBTAG00000000838	A6QQI9_BOVIN	DVL-binding protein DAPLE [Source:RefSeq peptide;Acc:NP_001095487]	-1.41456	1.52571e-08	2.62079e-07	ENSBTAG00000000838
ENSBTAG00000030582	LOC534839	Not available	2.40389	1.57955e-08	2.70908e-07	ENSBTAG00000030582
ENSBTAG00000012022	TBC1D2B	Not available	1.3195	1.60282e-08	2.74477e-07	ENSBTAG00000012022
ENSBTAG00000031998	CXL16_BOVIN	C-X-C motif chemokine 16 Precursor (Transmembrane chemokine CXCL16) [Source:UniProtKB/Swiss-Prot;Acc:Q29RT9]	1.32767	1.64824e-08	2.81821e-07	ENSBTAG00000031998
ENSBTAG00000018137	A2MG_BOVIN	Alpha-2-macroglobulin Precursor (Alpha-2-M) [Source:UniProtKB/Swiss-Prot;Acc:Q7SIH1]	-1.35533	1.67848e-08	2.86551e-07	ENSBTAG00000018137
ENSBTAG00000011238	Q2KHZ6_BOVIN	CD48 molecule [Source:RefSeq peptide;Acc:NP_001039467]	1.38163	1.69308e-08	2.88601e-07	ENSBTAG00000011238
ENSBTAG00000020043	ARHGAP17	Not available	1.33198	1.72115e-08	2.92937e-07	ENSBTAG00000020043
ENSBTAG00000017722	FA5_BOVIN	Coagulation factor V Precursor (Activated protein C cofactor) [Contains Coagulation factor V heavy chain;Coagulation factor V light chain] [Source:UniProtKB/Swiss-Prot;Acc:Q28107]	1.35325	1.7633e-08	2.99654e-07	ENSBTAG00000017722
ENSBTAG00000002576	GLDN	Not available	-1.44165	1.76975e-08	3.00291e-07	ENSBTAG00000002576
ENSBTAG00000013557	A7MB81_BOVIN	endoplasmic reticulum aminopeptidase 1 [Source:RefSeq peptide;Acc:NP_001095473]	1.33508	1.79193e-08	3.03592e-07	ENSBTAG00000013557
ENSBTAG00000044208	DUSP4	Not available	-1.47008	1.79787e-08	3.04134e-07	ENSBTAG00000044208
ENSBTAG00000013834	A2VDU0_BOVIN	thyroid hormone receptor interactor 10 [Source:RefSeq peptide;Acc:NP_001074999]	1.50387	1.87558e-08	3.168e-07	ENSBTAG00000013834
ENSBTAG00000008625	A2VE19_BOVIN	apoptosis-inducing protein D [Source:RefSeq peptide;Acc:NP_001075937]	-1.39963	1.9427e-08	3.27639e-07	ENSBTAG00000008625
ENSBTAG00000001826	SASH1	Not available	1.35578	1.99083e-08	3.35249e-07	ENSBTAG00000001826
ENSBTAG00000006223	LOC507126	Not available	1.36185	2.14546e-08	3.60741e-07	ENSBTAG00000006223
ENSBTAG00000025659	ZNF618	Not available	1.43307	2.15372e-08	3.61585e-07	ENSBTAG00000025659
ENSBTAG00000017733	CAH2_BOVIN	Carbonic anhydrase 2 (EC 4.2.1.1)(Carbonic anhydrase II)(CA-II)(Carbonate dehydratase II) [Source:UniProtKB/Swiss-Prot;Acc:P00921]	1.43639	2.17313e-08	3.64293e-07	ENSBTAG00000017733
ENSBTAG00000003970	MITD1	MIT, microtubule interacting and transport, domain containing 1 [Source:HGNC Symbol;Acc:25207]	1.45094	2.18577e-08	3.65862e-07	ENSBTAG00000003970
ENSBTAG00000020499	Q3T154_BOVIN	calcium-dependent phospholipase A2 PLA2G2D4 [Source:RefSeq peptide;Acc:NP_001012705]	2.41857	2.21456e-08	3.69598e-07	ENSBTAG00000020499
ENSBTAG00000027684	Q0VCN9_BOVIN	folate receptor 2 [Source:RefSeq peptide;Acc:NP_001068793]	-1.33995	2.21805e-08	3.69598e-07	ENSBTAG00000027684
ENSBTAG00000015854	TCHL1_BOVIN	Trichohyalin-like protein 1 [Source:UniProtKB/Swiss-Prot;Acc:A6QP92]	-2.90425	2.21689e-08	3.69598e-07	ENSBTAG00000015854
ENSBTAG00000000271	MNS1_BOVIN	Meiosis-specific nuclear structural protein 1 [Source:UniProtKB/Swiss-Prot;Acc:Q2KIQ2]	2.56466	2.23904e-08	3.72538e-07	ENSBTAG00000000271
ENSBTAG00000002580	MYH14	Not available	-1.35641	2.26557e-08	3.76388e-07	ENSBTAG00000002580
ENSBTAG00000025762	CN37_BOVIN	2',3'-cyclic-nucleotide 3'-phosphodiesterase (CNPase)(CNP)(EC 3.1.4.37) [Source:UniProtKB/Swiss-Prot;Acc:P06623]	1.34302	2.30322e-08	3.82073e-07	ENSBTAG00000025762
ENSBTAG00000003610	DENND1A	Not available	1.40967	2.33061e-08	3.86041e-07	ENSBTAG00000003610
ENSBTAG00000006125	Q0VCE7_BOVIN	polo-like kinase 3 [Source:RefSeq peptide;Acc:NP_001068621]	-1.38828	2.34075e-08	3.87145e-07	ENSBTAG00000006125
ENSBTAG00000005413	NLRC5	Not available	1.34167	2.38442e-08	3.93783e-07	ENSBTAG00000005413
ENSBTAG00000037735	Q08DZ7_BOVIN	G protein-coupled receptor 77 [Source:RefSeq peptide;Acc:NP_001071415]	-1.30646	2.39425e-08	3.9482e-07	ENSBTAG00000037735
ENSBTAG00000013793	NEDD4	Not available	1.71105	2.47902e-08	4.08195e-07	ENSBTAG00000013793
ENSBTAG00000021768	CCNG2	Not available	1.62959	2.54427e-08	4.1832e-07	ENSBTAG00000021768
ENSBTAG00000008656	KBTBD6	Not available	2.448	2.60933e-08	4.28385e-07	ENSBTAG00000008656
ENSBTAG00000021077	A2VDX2_BOVIN	major histocompatibility complex, class II, DQ beta [Source:RefSeq peptide;Acc:NP_001012694]	2.20466	2.69289e-08	4.41452e-07	ENSBTAG00000021077
ENSBTAG00000002107	A7MB15_BOVIN	frizzled homolog 1 [Source:RefSeq peptide;Acc:NP_001094518]	-1.81659	2.72314e-08	4.45755e-07	ENSBTAG00000002107
ENSBTAG00000003176	A7YW22_BOVIN	junctional adhesion molecule 3 [Source:RefSeq peptide;Acc:NP_001098834]	-1.32207	2.77417e-08	4.53441e-07	ENSBTAG00000003176
ENSBTAG00000006972	TRIP13	PREDICTED: Bos taurus misc_RNA (LOC506746), miscRNA. [Source:RefSeq DNA;Acc:XR_027559]	-1.62615	2.80601e-08	4.57972e-07	ENSBTAG00000006972
ENSBTAG00000017363	SAT1_BOVIN	Diamine acetyltransferase 1 (EC 2.3.1.57)(Spermidine/spermine N(1)-acetyltransferase 1)(SSAT-1)(SSAT)(Putrescine acetyltransferase)(Polyamine N-acetyltransferase 1) [Source:UniProtKB/Swiss-Prot;Acc:Q3T0Q0]	1.30265	2.87979e-08	4.69326e-07	ENSBTAG00000017363
ENSBTAG00000010641	APH1B	Not available	-1.35342	3.03215e-08	4.93434e-07	ENSBTAG00000010641
ENSBTAG00000002363	SESN2_BOVIN	Sestrin-2 [Source:UniProtKB/Swiss-Prot;Acc:Q58CN8]	1.34747	3.06208e-08	4.97577e-07	ENSBTAG00000002363
ENSBTAG00000021686	A9Q1J5_BOVIN	Maternal embryonic leucine zipper kinase [Source:UniProtKB/TrEMBL;Acc:A9Q1J5]	1.42199	3.22874e-08	5.23894e-07	ENSBTAG00000021686
ENSBTAG00000001533	HACE1	Not available	1.37931	3.26104e-08	5.28365e-07	ENSBTAG00000001533
ENSBTAG00000003836	Q0V8S4_BOVIN	ADAM metallopeptidase domain 19 [Source:UniProtKB/TrEMBL;Acc:Q0V8S4]	2.12663	3.50029e-08	5.66305e-07	ENSBTAG00000003836
ENSBTAG00000025280	SPB6_BOVIN	Serpin B6 (Serine proteinase inhibitor B-43)(Proteinase inhibitor 6) [Source:UniProtKB/Swiss-Prot;Acc:O02739]	1.3913	3.60951e-08	5.83127e-07	ENSBTAG00000025280
ENSBTAG00000006792	EHD4	Not available	1.29644	3.7715e-08	6.08414e-07	ENSBTAG00000006792
ENSBTAG00000021019	ZNT4_BOVIN	Zinc transporter 4 Fragment (ZnT-4)(Solute carrier family 30 member 4) [Source:UniProtKB/Swiss-Prot;Acc:Q9TTF3]	-1.5079	3.79337e-08	6.11057e-07	ENSBTAG00000021019
ENSBTAG00000002357	TCAM2_BOVIN	TIR domain-containing adapter molecule 2 (TICAM-2)(TRIF-related adapter molecule) [Source:UniProtKB/Swiss-Prot;Acc:Q2LGB7]	1.31931	3.79971e-08	6.11193e-07	ENSBTAG00000002357
ENSBTAG00000006466	CD53_BOVIN	Leukocyte surface antigen CD53 (Cell surface glycoprotein CD53)(CD53 antigen) [Source:UniProtKB/Swiss-Prot;Acc:Q58DM3]	1.29327	3.98349e-08	6.3983e-07	ENSBTAG00000006466
ENSBTAG00000018200	IL15_BOVIN	Interleukin-15 Precursor (IL-15) [Source:UniProtKB/Swiss-Prot;Acc:Q28028]	1.61854	4.00038e-08	6.41617e-07	ENSBTAG00000018200
ENSBTAG00000000770	A5PKH8_BOVIN	phosphoglucomutase 2-like 1 [Source:RefSeq peptide;Acc:NP_001092454]	-1.37789	4.1475e-08	6.64257e-07	ENSBTAG00000000770
ENSBTAG00000009315	CDON	Not available	-1.38983	4.22081e-08	6.75026e-07	ENSBTAG00000009315
ENSBTAG00000007415	A7Y461_BOVIN	Solute carrier family 7 member 8 Fragment [Source:UniProtKB/TrEMBL;Acc:A7Y461]	-1.51048	4.33551e-08	6.92376e-07	ENSBTAG00000007415
ENSBTAG00000011851	FYN_BOVIN	Tyrosine-protein kinase Fyn (EC 2.7.10.2)(Proto-oncogene c-Fyn)(p59-Fyn) [Source:UniProtKB/Swiss-Prot;Acc:A0JNB0]	1.43056	4.36714e-08	6.96428e-07	ENSBTAG00000011851
ENSBTAG00000000244	NRXN2	Not available	3.12076	4.39308e-08	6.99562e-07	ENSBTAG00000000244
ENSBTAG00000030845	MPEG1	Bos taurus macrophage expressed gene 1 (MPEG1), mRNA. [Source:RefSeq DNA;Acc:NM_001046464]	1.2727	4.42256e-08	7.03249e-07	ENSBTAG00000030845
ENSBTAG00000033345	STAR_BOVIN	Steroidogenic acute regulatory protein, mitochondrial Precursor (StAR)(START domain-containing protein 1)(StARD1) [Source:UniProtKB/Swiss-Prot;Acc:Q28918]	-2.53306	4.48293e-08	7.11833e-07	ENSBTAG00000033345
ENSBTAG00000015968	ACSF3_BOVIN	Acyl-CoA synthetase family member 3, mitochondrial Precursor (EC 6.2.1.-) [Source:UniProtKB/Swiss-Prot;Acc:Q58DN7]	1.76109	4.5136e-08	7.15682e-07	ENSBTAG00000015968
ENSBTAG00000000172	F261_BOVIN	6-phosphofructo-2-kinase/fructose-2,6-biphosphatase 1 (6PF-2-K/Fru-2,6-P2ase 1)(PFK/FBPase 1)(6PF-2-K/Fru-2,6-P2ase liver isozyme) [Includes 6-phosphofructo-2-kinase(EC 2.7.1.105);Fructose-2,6-bisphosphatase(EC 3.1.3.46)] [Source:UniProtKB/Swiss-Prot;Acc:P49872]	2.26871	4.70663e-08	7.45227e-07	ENSBTAG00000000172
ENSBTAG00000020270	A7Z034_BOVIN	nuclear factor kappa-B, subunit 1 [Source:RefSeq peptide;Acc:NP_001069877]	1.28346	4.93894e-08	7.809e-07	ENSBTAG00000020270
ENSBTAG00000019290	Q1RMR9_BOVIN	protein kinase C and casein kinase substrate in neurons 2 [Source:RefSeq peptide;Acc:NP_001039933]	1.31955	5.02717e-08	7.93723e-07	ENSBTAG00000019290
ENSBTAG00000014496	CCR6	Not available	-1.40518	5.08738e-08	8.02091e-07	ENSBTAG00000014496
ENSBTAG00000002444	MKI67	antigen identified by monoclonal antibody Ki-67 [Source:HGNC Symbol;Acc:7107]	-1.37688	5.33062e-08	8.39253e-07	ENSBTAG00000002444
ENSBTAG00000004043	A5D7Q0_BOVIN	Fc gamma 2 receptor [Source:RefSeq peptide;Acc:NP_001001138]	1.40583	5.35981e-08	8.42656e-07	ENSBTAG00000004043
ENSBTAG00000030686	RAVER2	Not available	-1.98982	5.59264e-08	8.78021e-07	ENSBTAG00000030686
ENSBTAG00000015190	LOC100140797	Not available	1.33958	5.95882e-08	9.34192e-07	ENSBTAG00000015190
ENSBTAG00000002163	Q8MJ09_BOVIN	prostaglandin E receptor 2 (subtype EP2), 53kDa [Source:RefSeq peptide;Acc:NP_777013]	1.76851	5.98119e-08	9.36379e-07	ENSBTAG00000002163
ENSBTAG00000011600	A5PK86_BOVIN	mitogen-activated protein kinase kinase kinase 8 [Source:RefSeq peptide;Acc:NP_001092541]	1.33706	6.07561e-08	9.49826e-07	ENSBTAG00000011600
ENSBTAG00000002527	ZSWIM4	Not available	1.45619	6.13653e-08	9.58004e-07	ENSBTAG00000002527
ENSBTAG00000038494	A6QQK7_BOVIN	Putative uncharacterized protein Fragment [Source:UniProtKB/TrEMBL;Acc:A6QQK7]	1.35788	6.39719e-08	9.97298e-07	ENSBTAG00000038494
ENSBTAG00000004541	LPAR5_BOVIN	Lysophosphatidic acid receptor 5 (LPA receptor 5)(LPA-5)(G-protein coupled receptor 92) [Source:UniProtKB/Swiss-Prot;Acc:Q3ZC80]	-1.93964	6.72671e-08	1.0472e-06	ENSBTAG00000004541
ENSBTAG00000021514	DNPEP_BOVIN	Aspartyl aminopeptidase (EC 3.4.11.21) [Source:UniProtKB/Swiss-Prot;Acc:Q2HJH1]	1.28671	7.03234e-08	1.09325e-06	ENSBTAG00000021514
ENSBTAG00000031355	Q0V8J0_BOVIN	C-C chemokine receptor type 1-like [Source:RefSeq peptide;Acc:NP_001069389]	1.3214	7.31109e-08	1.135e-06	ENSBTAG00000031355
ENSBTAG00000039552	PLK4_BOVIN	Serine/threonine-protein kinase PLK4 (EC 2.7.11.21)(Polo-like kinase 4)(PLK-4)(Serine/threonine-protein kinase Sak) [Source:UniProtKB/Swiss-Prot;Acc:A2VDZ4]	-1.55893	7.33272e-08	1.13678e-06	ENSBTAG00000039552
ENSBTAG00000016828	Q2NL04_BOVIN	tapasin [Source:RefSeq peptide;Acc:NP_001039350]	1.2723	7.5391e-08	1.16714e-06	ENSBTAG00000016828
ENSBTAG00000021396	HEG1	Not available	2.21864	7.56335e-08	1.16927e-06	ENSBTAG00000021396
ENSBTAG00000007312	C0IP18_BOVIN	DC-SIGN-like protein [Source:UniProtKB/TrEMBL;Acc:C0IP18]	2.60141	8.56666e-08	1.32254e-06	ENSBTAG00000007312
ENSBTAG00000016830	Q1RMS3_BOVIN	death-associated protein 6 [Source:RefSeq peptide;Acc:NP_001068623]	1.26368	8.69538e-08	1.33955e-06	ENSBTAG00000016830
ENSBTAG00000018082	NADC_BOVIN	Nicotinate-nucleotide pyrophosphorylase [carboxylating] (EC 2.4.2.19)(Quinolinate phosphoribosyltransferase [decarboxylating])(QAPRTase)(QPRTase) [Source:UniProtKB/Swiss-Prot;Acc:Q3T063]	-1.62285	8.70085e-08	1.33955e-06	ENSBTAG00000018082
ENSBTAG00000007075	O46784_BOVIN	PREDICTED: Bos taurus misc_RNA (LOC616942), miscRNA. [Source:RefSeq DNA;Acc:XR_028380]	1.38771	8.78077e-08	1.34998e-06	ENSBTAG00000007075
ENSBTAG00000002135	Q95MQ1_BOVIN	CD69 antigen (p60, early T-cell activation antigen) [Source:RefSeq peptide;Acc:NP_776439]	3.15638	9.3173e-08	1.43049e-06	ENSBTAG00000002135
ENSBTAG00000000820	GBG11_BOVIN	Guanine nucleotide-binding protein G(I)/G(S)/G(O) subunit gamma-11 Precursor [Source:UniProtKB/Swiss-Prot;Acc:Q5E9F0]	2.32385	9.40135e-08	1.44141e-06	ENSBTAG00000000820
ENSBTAG00000013191	AGRN	Not available	1.34192	9.59971e-08	1.4698e-06	ENSBTAG00000013191
ENSBTAG00000021538	MYO1E	Not available	-1.26533	9.77201e-08	1.49412e-06	ENSBTAG00000021538
ENSBTAG00000010763	DUSP16	Not available	1.34454	1.03218e-07	1.57603e-06	ENSBTAG00000010763
ENSBTAG00000012061	POU3F1	Bos taurus POU class 3 homeobox 1 (POU3F1), mRNA. [Source:RefSeq DNA;Acc:NM_001105451]	-2.21965	1.05925e-07	1.61514e-06	ENSBTAG00000012061
ENSBTAG00000037640	A0JNF5_BOVIN	phosphotyrosine interaction domain containing 1 [Source:RefSeq peptide;Acc:NP_001073052]	-1.32709	1.09294e-07	1.66424e-06	ENSBTAG00000037640
ENSBTAG00000007942	PAPD5	PAP associated domain containing 5 [Source:HGNC Symbol;Acc:30758]	1.26014	1.10944e-07	1.68704e-06	ENSBTAG00000007942
ENSBTAG00000017349	A6QNV3_BOVIN	protocadherin gamma subfamily A, 8 [Source:RefSeq peptide;Acc:NP_001093175]	-1.25659	1.17507e-07	1.78441e-06	ENSBTAG00000017349
ENSBTAG00000030394	A6QNW5_BOVIN	ral guanine nucleotide dissociation stimulator [Source:RefSeq peptide;Acc:NP_001095448]	1.53142	1.18525e-07	1.79742e-06	ENSBTAG00000030394
ENSBTAG00000003709	ITGB8	Not available	1.3699	1.19338e-07	1.80728e-06	ENSBTAG00000003709
ENSBTAG00000006591	A5PK16_BOVIN	cyclin F [Source:RefSeq peptide;Acc:NP_001092340]	-1.58601	1.20051e-07	1.81561e-06	ENSBTAG00000006591
ENSBTAG00000016455	CACHD1	Not available	2.57638	1.20558e-07	1.82078e-06	ENSBTAG00000016455
ENSBTAG00000016959	LAP4B_BOVIN	Lysosomal-associated transmembrane protein 4B [Source:UniProtKB/Swiss-Prot;Acc:Q71SV0]	-1.33434	1.2072e-07	1.82078e-06	ENSBTAG00000016959
ENSBTAG00000003330	A5PJD6_BOVIN	atlastin 3 [Source:RefSeq peptide;Acc:NP_001092448]	1.24785	1.21044e-07	1.82319e-06	ENSBTAG00000003330
ENSBTAG00000011307	DYN1_BOVIN	Dynamin-1 (EC 3.6.5.5) [Source:UniProtKB/Swiss-Prot;Acc:Q08DF4]	-1.55846	1.24546e-07	1.87341e-06	ENSBTAG00000011307
ENSBTAG00000015607	ERMP1	PREDICTED: Bos taurus misc_RNA (LOC541094), miscRNA. [Source:RefSeq DNA;Acc:XR_027949]	-1.25201	1.2767e-07	1.91781e-06	ENSBTAG00000015607
ENSBTAG00000030932	IFI44L	Not available	2.15858	1.34966e-07	2.02467e-06	ENSBTAG00000030932
ENSBTAG00000019339	ITPKB	inositol-trisphosphate 3-kinase B [Source:HGNC Symbol;Acc:6179]	-1.30928	1.36433e-07	2.04393e-06	ENSBTAG00000019339
ENSBTAG00000016462	A6QPK5_BOVIN	transcription factor 7-like 2 (T-cell specific, HMG-box) [Source:RefSeq peptide;Acc:NP_001029793]	1.39821	1.38626e-07	2.07398e-06	ENSBTAG00000016462
ENSBTAG00000010992	CATH_BOVIN	Cathepsin H Precursor (EC 3.4.22.16) [Contains Cathepsin H mini chain;Cathepsin H heavy chain;Cathepsin H light chain] [Source:UniProtKB/Swiss-Prot;Acc:Q3T0I2]	1.21603	1.4223e-07	2.12505e-06	ENSBTAG00000010992
ENSBTAG00000008740	TMG1_BOVIN	Transmembrane gamma-carboxyglutamic acid protein 1 Precursor (Proline-rich gamma-carboxyglutamic acid protein 1)(Proline-rich Gla protein 1) [Source:UniProtKB/Swiss-Prot;Acc:A7Z070]	-1.55321	1.44792e-07	2.16043e-06	ENSBTAG00000008740
ENSBTAG00000037856	A6QQ52_BOVIN	hypothetical protein LOC507942 [Source:RefSeq peptide;Acc:NP_001095361]	-1.60451	1.45603e-07	2.16962e-06	ENSBTAG00000037856
ENSBTAG00000000781	HIP1	Not available	-1.31222	1.48814e-07	2.2145e-06	ENSBTAG00000000781
ENSBTAG00000021181	A6QLW0_BOVIN	BUB1 budding uninhibited by benzimidazoles 1 homolog [Source:RefSeq peptide;Acc:NP_001095481]	-1.53029	1.49569e-07	2.22276e-06	ENSBTAG00000021181
ENSBTAG00000020965	Q32KT3_BOVIN	zinc finger, MYND-type containing 10 [Source:RefSeq peptide;Acc:NP_001035638]	-2.0751	1.51955e-07	2.25522e-06	ENSBTAG00000020965
ENSBTAG00000017580	RFX5	Not available	1.31069	1.5524e-07	2.3009e-06	ENSBTAG00000017580
ENSBTAG00000003808	HDAC9	Not available	-1.67007	1.5654e-07	2.31708e-06	ENSBTAG00000003808
ENSBTAG00000002041	SASH3_BOVIN	SAM and SH3 domain-containing protein 3 [Source:UniProtKB/Swiss-Prot;Acc:A0JN71]	-1.27835	1.62728e-07	2.40548e-06	ENSBTAG00000002041
ENSBTAG00000019342	OSBPL3	Not available	1.80381	1.67774e-07	2.47678e-06	ENSBTAG00000019342
ENSBTAG00000004283	Q8HYW5_BOVIN	Liprin beta1 Fragment [Source:UniProtKB/TrEMBL;Acc:Q8HYW5]	1.60244	1.69727e-07	2.50229e-06	ENSBTAG00000004283
ENSBTAG00000006846	LEG9_BOVIN	Galectin-9 (Gal-9) [Source:UniProtKB/Swiss-Prot;Acc:Q3MHZ8]	1.22876	1.71486e-07	2.52489e-06	ENSBTAG00000006846
ENSBTAG00000039197	LOC614799	Not available	1.31561	1.74576e-07	2.56699e-06	ENSBTAG00000039197
ENSBTAG00000000497	AK1A1_BOVIN	Alcohol dehydrogenase [NADP+] (EC 1.1.1.2)(Aldehyde reductase)(Aldo-keto reductase family 1 member A1) [Source:UniProtKB/Swiss-Prot;Acc:Q3ZCJ2]	1.23127	1.7569e-07	2.57996e-06	ENSBTAG00000000497
ENSBTAG00000009975	PBX4	Not available	-1.44744	1.77529e-07	2.60352e-06	ENSBTAG00000009975
ENSBTAG00000006910	ASGL1_BOVIN	L-asparaginase (EC 3.5.1.1)(L-asparagine amidohydrolase)(Asparaginase-like protein 1) [Source:UniProtKB/Swiss-Prot;Acc:Q32LE5]	-1.37062	1.78732e-07	2.61773e-06	ENSBTAG00000006910
ENSBTAG00000003255	A7YY52_BOVIN	CD4 antigen [Source:RefSeq peptide;Acc:NP_001096695]	1.64991	1.79104e-07	2.61971e-06	ENSBTAG00000003255
ENSBTAG00000010679	LRRC31	leucine rich repeat containing 31 [Source:HGNC Symbol;Acc:26261]	2.42775	1.80387e-07	2.63503e-06	ENSBTAG00000010679
ENSBTAG00000012216	MLKL	Not available	1.27695	1.8714e-07	2.73009e-06	ENSBTAG00000012216
ENSBTAG00000010681	NR1H3_BOVIN	Oxysterols receptor LXR-alpha (Liver X receptor alpha)(Nuclear receptor subfamily 1 group H member 3) [Source:UniProtKB/Swiss-Prot;Acc:Q5E9B6]	1.21501	1.89189e-07	2.75629e-06	ENSBTAG00000010681
ENSBTAG00000018643	Q2T9P1_BOVIN	protein regulator of cytokinesis 1 [Source:RefSeq peptide;Acc:NP_001070011]	-1.44241	1.89432e-07	2.75629e-06	ENSBTAG00000018643
ENSBTAG00000002923	CX3C1_BOVIN	CX3C chemokine receptor 1 (C-X3-C CKR-1)(CX3CR1)(Fractalkine receptor) [Source:UniProtKB/Swiss-Prot;Acc:A6QNL7]	-1.90719	1.9102e-07	2.77216e-06	ENSBTAG00000002923
ENSBTAG00000032372	Q2KIP2_BOVIN	germ cell associated 2 (haspin) [Source:RefSeq peptide;Acc:NP_001070012]	-1.78361	1.90925e-07	2.77216e-06	ENSBTAG00000032372
ENSBTAG00000004906	CCNE2_BOVIN	G1/S-specific cyclin-E2 [Source:UniProtKB/Swiss-Prot;Acc:Q5E9K7]	-1.58031	2.05893e-07	2.98411e-06	ENSBTAG00000004906
ENSBTAG00000007615	CNTN3	Not available	-1.44929	2.11605e-07	3.06291e-06	ENSBTAG00000007615
ENSBTAG00000011964	DIS3L2	Not available	1.32294	2.15971e-07	3.12205e-06	ENSBTAG00000011964
ENSBTAG00000020892	IL2RA_BOVIN	Interleukin-2 receptor subunit alpha Precursor (IL-2 receptor subunit alpha)(IL-2R subunit alpha)(IL-2-RA)(IL2-RA)(p55)(TAC antigen)(CD25 antigen) [Source:UniProtKB/Swiss-Prot;Acc:P12342]	1.92778	2.30062e-07	3.32143e-06	ENSBTAG00000020892
ENSBTAG00000033405	A6QLP1_BOVIN	Rho-related BTB domain containing 2 [Source:RefSeq peptide;Acc:NP_001096574]	-1.73561	2.4669e-07	3.55687e-06	ENSBTAG00000033405
ENSBTAG00000011140	F162A_BOVIN	Protein FAM162A (E2-induced gene 5 protein homolog) [Source:UniProtKB/Swiss-Prot;Acc:Q2NKR7]	-1.33525	2.4844e-07	3.57481e-06	ENSBTAG00000011140
ENSBTAG00000012408	A6QLB1_BOVIN	Ras-related protein Rab-27A [Source:RefSeq peptide;Acc:NP_001094740]	1.2598	2.48576e-07	3.57481e-06	ENSBTAG00000012408
ENSBTAG00000005043	TIMP1_BOVIN	Metalloproteinase inhibitor 1 Precursor (Tissue inhibitor of metalloproteinases 1)(TIMP-1)(Embryogenin-1)(EG-1) [Source:UniProtKB/Swiss-Prot;Acc:P20414]	1.24816	2.502e-07	3.59352e-06	ENSBTAG00000005043
ENSBTAG00000007467	MIB1	Not available	-1.24305	2.55894e-07	3.67057e-06	ENSBTAG00000007467
ENSBTAG00000004085	ASF1B_BOVIN	Histone chaperone ASF1B (Anti-silencing function protein 1 homolog B) [Source:UniProtKB/Swiss-Prot;Acc:Q17QJ0]	-1.36857	2.57641e-07	3.69087e-06	ENSBTAG00000004085
ENSBTAG00000015739	MRC2	Not available	-1.27833	2.59202e-07	3.70479e-06	ENSBTAG00000015739
ENSBTAG00000001941	A5D7C8_BOVIN	sema domain, immunoglobulin domain (Ig), transmembrane domain (TM) and short cytoplasmic domain, (semaphorin) 4D [Source:RefSeq peptide;Acc:NP_001091629]	1.2091	2.59279e-07	3.70479e-06	ENSBTAG00000001941
ENSBTAG00000038584	A6QPI8_BOVIN	olfactomedin related ER localized protein [Source:RefSeq peptide;Acc:NP_001095349]	-2.42135	2.59628e-07	3.70502e-06	ENSBTAG00000038584
ENSBTAG00000006751	GLD2_BOVIN	Poly(A) RNA polymerase GLD2 (EC 2.7.7.19)(PAP-associated domain-containing protein 4) [Source:UniProtKB/Swiss-Prot;Acc:Q2HJ44]	1.22696	2.63128e-07	3.75016e-06	ENSBTAG00000006751
ENSBTAG00000006185	SPC24_BOVIN	Kinetochore protein Spc24 [Source:UniProtKB/Swiss-Prot;Acc:Q24JY3]	-1.73159	2.76482e-07	3.93544e-06	ENSBTAG00000006185
ENSBTAG00000000204	CI091_BOVIN	Transmembrane protein C9orf91 homolog [Source:UniProtKB/Swiss-Prot;Acc:Q5EA48]	1.2398	2.80092e-07	3.98174e-06	ENSBTAG00000000204
ENSBTAG00000018316	ZMYND15	zinc finger, MYND-type containing 15 [Source:HGNC Symbol;Acc:20997]	1.23699	3.19001e-07	4.52908e-06	ENSBTAG00000018316
ENSBTAG00000044079	LOC782900	Not available	-1.36944	3.19643e-07	4.53241e-06	ENSBTAG00000044079
ENSBTAG00000006836	FBXO33	Not available	1.21562	3.27101e-07	4.63226e-06	ENSBTAG00000006836
ENSBTAG00000000949	DNAJC9	Not available	-1.54741	3.27775e-07	4.63591e-06	ENSBTAG00000000949
ENSBTAG00000031916	LOC782546	PREDICTED: Bos taurus misc_RNA (LOC782546), miscRNA. [Source:RefSeq DNA;Acc:XR_027724]	-2.75821	3.31316e-07	4.68005e-06	ENSBTAG00000031916
ENSBTAG00000016776	BAHCC1	Not available	1.33479	3.53121e-07	4.98173e-06	ENSBTAG00000016776
ENSBTAG00000044071	HRH2	Not available	-1.45837	3.54594e-07	4.99619e-06	ENSBTAG00000044071
ENSBTAG00000007581	AA2BR_BOVIN	Adenosine receptor A2b [Source:UniProtKB/Swiss-Prot;Acc:Q1LZD0]	-1.19273	3.60809e-07	5.07732e-06	ENSBTAG00000007581
ENSBTAG00000003943	TTC39B	Not available	-1.4279	3.63172e-07	5.10412e-06	ENSBTAG00000003943
ENSBTAG00000004613	A7MBK1_BOVIN	chondroitin beta1,4 N-acetylgalactosaminyltransferase [Source:RefSeq peptide;Acc:NP_001095586]	-1.4658	3.66528e-07	5.1448e-06	ENSBTAG00000004613
ENSBTAG00000002742	MSH2_BOVIN	DNA mismatch repair protein Msh2 (MutS protein homolog 2) [Source:UniProtKB/Swiss-Prot;Acc:Q3MHE4]	-1.33307	3.80906e-07	5.33988e-06	ENSBTAG00000002742
ENSBTAG00000016345	IL2RB	Not available	1.86138	3.85505e-07	5.39755e-06	ENSBTAG00000016345
ENSBTAG00000010345	XPNPEP2	Not available	-1.89307	3.9017e-07	5.456e-06	ENSBTAG00000010345
ENSBTAG00000003314	SKA3_BOVIN	Spindle and kinetochore-associated protein 3 [Source:UniProtKB/Swiss-Prot;Acc:A8PUI7]	-1.45923	3.92946e-07	5.48793e-06	ENSBTAG00000003314
ENSBTAG00000019716	IL8_BOVIN	Interleukin-8 Precursor (IL-8)(C-X-C motif chemokine 8) [Source:UniProtKB/Swiss-Prot;Acc:P79255]	1.28447	3.96226e-07	5.52681e-06	ENSBTAG00000019716
ENSBTAG00000000813	LOC508124	PREDICTED: Bos taurus misc_RNA (LOC508124), miscRNA. [Source:RefSeq DNA;Acc:XR_027891]	-1.3498	4.04843e-07	5.63993e-06	ENSBTAG00000000813
ENSBTAG00000021438	ZN821_BOVIN	Zinc finger protein 821 [Source:UniProtKB/Swiss-Prot;Acc:Q32KS7]	1.53163	4.17072e-07	5.80303e-06	ENSBTAG00000021438
ENSBTAG00000007433	MYO9A	Not available	1.20409	4.17739e-07	5.80505e-06	ENSBTAG00000007433
ENSBTAG00000020554	AIF1_BOVIN	Allograft inflammatory factor 1 (AIF-1) [Source:UniProtKB/Swiss-Prot;Acc:Q9BDK2]	1.19721	4.2011e-07	5.83073e-06	ENSBTAG00000020554
ENSBTAG00000003155	I27L2_BOVIN	Interferon alpha-inducible protein 27-like protein 2 Precursor (Interferon-stimulated gene 12b protein)(ISG12(b)) [Source:UniProtKB/Swiss-Prot;Acc:Q24JY7]	1.48867	4.26215e-07	5.9081e-06	ENSBTAG00000003155
ENSBTAG00000010033	LOC510406	Not available	2.3067	4.43833e-07	6.14466e-06	ENSBTAG00000010033
ENSBTAG00000010109	CDC2_BOVIN	Cell division control protein 2 homolog (EC 2.7.11.22)(EC 2.7.11.23)(p34 protein kinase)(Cyclin-dependent kinase 1)(CDK1) [Source:UniProtKB/Swiss-Prot;Acc:P48734]	-1.48813	4.69257e-07	6.4764e-06	ENSBTAG00000010109
ENSBTAG00000011961	A6QPP9_BOVIN	platelet factor 4 (chemokine (C-X-C motif) ligand 4) [Source:RefSeq peptide;Acc:NP_001094532]	1.41497	4.68448e-07	6.4764e-06	ENSBTAG00000011961
ENSBTAG00000017783	TSPYL2	Not available	-1.2883	4.69541e-07	6.4764e-06	ENSBTAG00000017783
ENSBTAG00000009663	A5D7Q4_BOVIN	cold shock domain protein A [Source:RefSeq peptide;Acc:NP_001091543]	-1.22099	4.73065e-07	6.51694e-06	ENSBTAG00000009663
ENSBTAG00000014368	Q3SZI9_BOVIN	SLAMF6 protein Fragment [Source:UniProtKB/TrEMBL;Acc:Q3SZI9]	1.29797	4.79772e-07	6.59302e-06	ENSBTAG00000014368
ENSBTAG00000016667	ZBTB46	Not available	-1.64334	4.79357e-07	6.59302e-06	ENSBTAG00000016667
ENSBTAG00000021899	Q3SZC3_BOVIN	PDE9A protein Fragment [Source:UniProtKB/TrEMBL;Acc:Q3SZC3]	-1.86094	4.80397e-07	6.59347e-06	ENSBTAG00000021899
ENSBTAG00000007927	Q1RML5_BOVIN	signaling lymphocytic activation molecule family member 1 [Source:RefSeq peptide;Acc:NP_776609]	1.89746	4.92151e-07	6.74647e-06	ENSBTAG00000007927
ENSBTAG00000013705	Q0VCA6_BOVIN	NFKBIE protein [Source:UniProtKB/TrEMBL;Acc:Q0VCA6]	1.22739	5.10661e-07	6.9916e-06	ENSBTAG00000013705
ENSBTAG00000019276	Not available	Not available	-1.79957	5.29679e-07	7.24307e-06	ENSBTAG00000019276
ENSBTAG00000017002	Q1JPC8_BOVIN	RanBP-type and C3HC4-type zinc finger containing 1 [Source:RefSeq peptide;Acc:NP_001068629]	1.16959	5.42854e-07	7.41412e-06	ENSBTAG00000017002
ENSBTAG00000005286	TGIF2	Not available	2.45453	5.49006e-07	7.48896e-06	ENSBTAG00000005286
ENSBTAG00000006707	Q1LZF6_BOVIN	acyl-CoA synthetase long-chain family member 5 [Source:RefSeq peptide;Acc:NP_001069118]	1.17073	5.50856e-07	7.50499e-06	ENSBTAG00000006707
ENSBTAG00000039732	A6H728_BOVIN	muted [Source:RefSeq peptide;Acc:NP_001092345]	1.19912	5.62294e-07	7.64519e-06	ENSBTAG00000039732
ENSBTAG00000007275	Q05B59_BOVIN	triggering receptor expressed on myeloid cells 2 [Source:RefSeq peptide;Acc:NP_001073048]	-1.18834	5.6252e-07	7.64519e-06	ENSBTAG00000007275
ENSBTAG00000017664	HGF_BOVIN	Hepatocyte growth factor Precursor (Scatter factor)(SF)(Hepatopoeitin-A) [Contains Hepatocyte growth factor alpha chain;Hepatocyte growth factor beta chain] [Source:UniProtKB/Swiss-Prot;Acc:Q76BS1]	-1.42574	5.73131e-07	7.7799e-06	ENSBTAG00000017664
ENSBTAG00000002747	ABCA5	Not available	-1.22976	5.757e-07	7.80526e-06	ENSBTAG00000002747
ENSBTAG00000018152	Q0VCK1_BOVIN	myeloid-associated differentiation marker [Source:RefSeq peptide;Acc:NP_001068720]	-1.18646	5.843e-07	7.91222e-06	ENSBTAG00000018152
ENSBTAG00000019036	ARHGAP28	Not available	2.61794	6.00186e-07	8.11747e-06	ENSBTAG00000019036
ENSBTAG00000012646	PLCXD2	Not available	1.94202	6.17568e-07	8.34241e-06	ENSBTAG00000012646
ENSBTAG00000009987	Q95JC4_BOVIN	Integrin beta Fragment [Source:UniProtKB/TrEMBL;Acc:Q95JC4]	-1.15433	6.41808e-07	8.64887e-06	ENSBTAG00000009987
ENSBTAG00000014633	Q5E9I5_BOVIN	ATP-binding cassette, sub-family D, member 4 isoform 3 [Source:UniProtKB/TrEMBL;Acc:Q5E9I5]	1.1781	6.41416e-07	8.64887e-06	ENSBTAG00000014633
ENSBTAG00000037962	MAML2_BOVIN	Mastermind-like protein 2 (Mam-2) [Source:UniProtKB/Swiss-Prot;Acc:A5D7F6]	1.21871	6.48091e-07	8.72298e-06	ENSBTAG00000037962
ENSBTAG00000007268	F13A_BOVIN	Coagulation factor XIII A chain Precursor; Fragment (Coagulation factor XIIIa)(EC 2.3.2.13)(Protein-glutamine gamma-glutamyltransferase A chain)(Transglutaminase A chain) [Source:UniProtKB/Swiss-Prot;Acc:P12260]	-1.28931	6.61609e-07	8.89416e-06	ENSBTAG00000007268
ENSBTAG00000011543	A4FV85_BOVIN	programmed cell death 1 [Source:RefSeq peptide;Acc:NP_001076975]	1.99207	6.82085e-07	9.15836e-06	ENSBTAG00000011543
ENSBTAG00000011102	TPCN1	Not available	-1.24139	7.01512e-07	9.40787e-06	ENSBTAG00000011102
ENSBTAG00000014326	A4IFM5_BOVIN	cell division cycle associated 8 [Source:RefSeq peptide;Acc:NP_001077121]	-1.48008	7.3018e-07	9.76879e-06	ENSBTAG00000014326
ENSBTAG00000024681	A0JNA9_BOVIN	IKAROS family zinc finger 2 (Helios) [Source:RefSeq peptide;Acc:NP_001074390]	2.45218	7.29351e-07	9.76879e-06	ENSBTAG00000024681
ENSBTAG00000023736	Q2KI46_BOVIN	CDC42 effector protein (Rho GTPase binding) 3 [Source:RefSeq peptide;Acc:NP_001039909]	-1.21815	7.53358e-07	1.00668e-05	ENSBTAG00000023736
ENSBTAG00000018186	PDXK_BOVIN	Pyridoxal kinase (EC 2.7.1.35)(Pyridoxine kinase) [Source:UniProtKB/Swiss-Prot;Acc:Q0II59]	1.15542	7.66316e-07	1.02276e-05	ENSBTAG00000018186
ENSBTAG00000010452	PODXL	Not available	-2.20614	7.90781e-07	1.05415e-05	ENSBTAG00000010452
ENSBTAG00000004066	PARP8	Not available	1.16967	7.96012e-07	1.05986e-05	ENSBTAG00000004066
ENSBTAG00000002154	GPR141	Not available	1.4483	8.1577e-07	1.08357e-05	ENSBTAG00000002154
ENSBTAG00000040339	LOC783597	Not available	-1.57394	8.15334e-07	1.08357e-05	ENSBTAG00000040339
ENSBTAG00000003180	TM201_BOVIN	Transmembrane protein 201 [Source:UniProtKB/Swiss-Prot;Acc:Q32PF0]	-1.27109	8.18561e-07	1.08598e-05	ENSBTAG00000003180
ENSBTAG00000011137	MORN4_BOVIN	MORN repeat-containing protein 4 [Source:UniProtKB/Swiss-Prot;Acc:Q0VD26]	-1.29984	8.31505e-07	1.10184e-05	ENSBTAG00000011137
ENSBTAG00000008758	KI20A_BOVIN	Kinesin-like protein KIF20A [Source:UniProtKB/Swiss-Prot;Acc:Q29RT6]	-1.39354	8.65412e-07	1.14541e-05	ENSBTAG00000008758
ENSBTAG00000021035	CATK_BOVIN	Cathepsin K Precursor (EC 3.4.22.38) [Source:UniProtKB/Swiss-Prot;Acc:Q5E968]	1.16813	9.31921e-07	1.23197e-05	ENSBTAG00000021035
ENSBTAG00000003510	MMRN2	Not available	-1.45013	9.38645e-07	1.23939e-05	ENSBTAG00000003510
ENSBTAG00000014059	D3K0R6_BOVIN	Plasma membrane Ca2+-ATPase isoform 4xb Fragment [Source:UniProtKB/TrEMBL;Acc:D3K0R6]	-1.15278	9.51353e-07	1.25468e-05	ENSBTAG00000014059
ENSBTAG00000043567	Not available	Not available	1.15006	9.78738e-07	1.28927e-05	ENSBTAG00000043567
ENSBTAG00000005456	TTK	Not available	-1.72891	1.02016e-06	1.34225e-05	ENSBTAG00000005456
ENSBTAG00000010785	TNR6_BOVIN	Tumor necrosis factor receptor superfamily member 6 Precursor (FASLG receptor)(Apoptosis-mediating surface antigen FAS)(Apo-1 antigen)(CD95 antigen) [Source:UniProtKB/Swiss-Prot;Acc:P51867]	1.39064	1.04069e-06	1.36764e-05	ENSBTAG00000010785
ENSBTAG00000010774	NUSAP_BOVIN	Nucleolar and spindle-associated protein 1 (NuSAP) [Source:UniProtKB/Swiss-Prot;Acc:Q2YDJ0]	-1.57896	1.04487e-06	1.37151e-05	ENSBTAG00000010774
ENSBTAG00000004280	Q32KV1_BOVIN	sushi-repeat-containing protein, X-linked [Source:RefSeq peptide;Acc:NP_001035579]	-2.22782	1.07265e-06	1.40633e-05	ENSBTAG00000004280
ENSBTAG00000008223	NLRC4	Not available	1.17648	1.08662e-06	1.42296e-05	ENSBTAG00000008223
ENSBTAG00000035319	Not available	Not available	-2.09564	1.08866e-06	1.42396e-05	ENSBTAG00000035319
ENSBTAG00000000477	Q2LDA0_BOVIN	Toll-like receptor 5 [Source:UniProtKB/TrEMBL;Acc:Q2LDA0]	1.234	1.09771e-06	1.4341e-05	ENSBTAG00000000477
ENSBTAG00000021485	CA054_BOVIN	Uncharacterized protein C1orf54 homolog Precursor [Source:UniProtKB/Swiss-Prot;Acc:Q148C7]	1.24095	1.13512e-06	1.48125e-05	ENSBTAG00000021485
ENSBTAG00000016204	C1RL	Not available	1.28869	1.14785e-06	1.4961e-05	ENSBTAG00000016204
ENSBTAG00000019606	Q32KR5_BOVIN	intraflagellar transport 52 homolog [Source:RefSeq peptide;Acc:NP_001033190]	1.39852	1.16735e-06	1.51851e-05	ENSBTAG00000019606
ENSBTAG00000014228	TFEC_BOVIN	Transcription factor EC [Source:UniProtKB/Swiss-Prot;Acc:A4IFU7]	1.14235	1.16777e-06	1.51851e-05	ENSBTAG00000014228
ENSBTAG00000001640	EPB41L1	Not available	-1.9527	1.17092e-06	1.52083e-05	ENSBTAG00000001640
ENSBTAG00000033685	CCNJ	Not available	-1.40962	1.17978e-06	1.53055e-05	ENSBTAG00000033685
ENSBTAG00000040065	Q0VCU5_BOVIN	RAD51 associated protein 1 [Source:RefSeq peptide;Acc:NP_001069871]	-1.53983	1.18397e-06	1.5342e-05	ENSBTAG00000040065
ENSBTAG00000004680	SLC13A5	Not available	1.15216	1.19695e-06	1.54922e-05	ENSBTAG00000004680
ENSBTAG00000000015	FOXRED2	Not available	1.14889	1.20217e-06	1.55416e-05	ENSBTAG00000000015
ENSBTAG00000009819	A2VDZ7_BOVIN	cell division cycle 20 homolog [Source:RefSeq peptide;Acc:NP_001075905]	-1.52017	1.21481e-06	1.56869e-05	ENSBTAG00000009819
ENSBTAG00000021176	CRLD2_BOVIN	Cysteine-rich secretory protein LCCL domain-containing 2 Precursor [Source:UniProtKB/Swiss-Prot;Acc:A6QLZ7]	1.99431	1.28945e-06	1.66314e-05	ENSBTAG00000021176
ENSBTAG00000020395	LYSM1_BOVIN	LysM and putative peptidoglycan-binding domain-containing protein 1 [Source:UniProtKB/Swiss-Prot;Acc:A0JNI1]	1.18988	1.29509e-06	1.66848e-05	ENSBTAG00000020395
ENSBTAG00000031830	Q24JZ2_BOVIN	Granulysin [Source:UniProtKB/TrEMBL;Acc:Q24JZ2]	2.52293	1.30218e-06	1.67567e-05	ENSBTAG00000031830
ENSBTAG00000024726	HJURP	Holliday junction recognition protein [Source:HGNC Symbol;Acc:25444]	-1.4516	1.30824e-06	1.68153e-05	ENSBTAG00000024726
ENSBTAG00000031348	A4IF92_BOVIN	chemokine (C-C motif) receptor 9 [Source:RefSeq peptide;Acc:NP_001091537]	-1.47267	1.31774e-06	1.69179e-05	ENSBTAG00000031348
ENSBTAG00000015563	PDE12_BOVIN	2',5'-phosphodiesterase 12 (2'-PDE)(2-PDE)(EC 3.1.4.-) [Source:UniProtKB/Swiss-Prot;Acc:Q08DF7]	1.16193	1.32663e-06	1.70124e-05	ENSBTAG00000015563
ENSBTAG00000005146	LOC790811	Not available	1.323	1.34668e-06	1.72496e-05	ENSBTAG00000005146
ENSBTAG00000011420	CA9	Not available	2.03058	1.36234e-06	1.74301e-05	ENSBTAG00000011420
ENSBTAG00000037765	TP8L1_BOVIN	Tumor necrosis factor alpha-induced protein 8-like protein 1 (TNF alpha-induced protein 8-like protein 1)(TNFAIP8-like protein 1) [Source:UniProtKB/Swiss-Prot;Acc:A5PK29]	1.17633	1.38741e-06	1.77305e-05	ENSBTAG00000037765
ENSBTAG00000003525	STXB1_BOVIN	Syntaxin-binding protein 1 (Protein unc-18 homolog 1)(Unc18-1)(Protein unc-18 homolog A)(Unc-18A)(N-Sec1)(p67) [Source:UniProtKB/Swiss-Prot;Acc:P61763]	1.3585	1.42725e-06	1.82187e-05	ENSBTAG00000003525
ENSBTAG00000020252	A8KC68_BOVIN	NLGN2 protein Fragment [Source:UniProtKB/TrEMBL;Acc:A8KC68]	-1.21902	1.43959e-06	1.83551e-05	ENSBTAG00000020252
ENSBTAG00000005015	SFXN3_BOVIN	Sideroflexin-3 [Source:UniProtKB/Swiss-Prot;Acc:A6QP55]	-1.14424	1.50584e-06	1.9178e-05	ENSBTAG00000005015
ENSBTAG00000018142	LOC539953	PREDICTED: Bos taurus misc_RNA (LOC539953), miscRNA. [Source:RefSeq DNA;Acc:XR_027743]	-1.79926	1.51652e-06	1.92919e-05	ENSBTAG00000018142
ENSBTAG00000021968	LOC616821	Not available	1.30684	1.54518e-06	1.9634e-05	ENSBTAG00000021968
ENSBTAG00000012378	CASC5	cancer susceptibility candidate 5 [Source:HGNC Symbol;Acc:24054]	-1.39279	1.54856e-06	1.96545e-05	ENSBTAG00000012378
ENSBTAG00000001727	CA093_BOVIN	Uncharacterized protein C1orf93 homolog [Source:UniProtKB/Swiss-Prot;Acc:Q58CY6]	-1.20271	1.56817e-06	1.98807e-05	ENSBTAG00000001727
ENSBTAG00000020100	ARHGAP11A	Not available	-1.41008	1.57472e-06	1.99411e-05	ENSBTAG00000020100
ENSBTAG00000000242	Not available	Not available	1.1667	1.57854e-06	1.99668e-05	ENSBTAG00000000242
ENSBTAG00000011154	SDC1_BOVIN	Syndecan-1 Precursor (SYND1)(CD138 antigen) [Source:UniProtKB/Swiss-Prot;Acc:Q08DZ5]	1.9615	1.58137e-06	1.99798e-05	ENSBTAG00000011154
ENSBTAG00000006645	A6QL49_BOVIN	purinergic receptor P2Y, G-protein coupled, 5 [Source:RefSeq peptide;Acc:NP_001094754]	1.28467	1.58613e-06	2.00172e-05	ENSBTAG00000006645
ENSBTAG00000044010	LOC785366	Not available	-1.14117	1.5975e-06	2.01379e-05	ENSBTAG00000044010
ENSBTAG00000001197	SLAMF7	Not available	1.17594	1.62113e-06	2.04127e-05	ENSBTAG00000001197
ENSBTAG00000017616	PURA1_BOVIN	Adenylosuccinate synthetase isozyme 1 (AMPSase 1)(AdSS 1)(EC 6.3.4.4)(IMP--aspartate ligase 1) [Source:UniProtKB/Swiss-Prot;Acc:A5PJR4]	-1.77628	1.62665e-06	2.04591e-05	ENSBTAG00000017616
ENSBTAG00000035998	KCRB_BOVIN	Creatine kinase B-type (EC 2.7.3.2)(Creatine kinase B chain)(B-CK) [Source:UniProtKB/Swiss-Prot;Acc:Q5EA61]	-1.1781	1.6589e-06	2.08411e-05	ENSBTAG00000035998
ENSBTAG00000012558	ADAMTS12	ADAM metallopeptidase with thrombospondin type 1 motif, 12 [Source:HGNC Symbol;Acc:14605]	-2.17404	1.67124e-06	2.09724e-05	ENSBTAG00000012558
ENSBTAG00000044033	EDIL3	Not available	-2.25403	1.71195e-06	2.14592e-05	ENSBTAG00000044033
ENSBTAG00000017375	CD032_BOVIN	Uncharacterized protein C4orf32 homolog [Source:UniProtKB/Swiss-Prot;Acc:Q17QE0]	1.17156	1.71823e-06	2.15136e-05	ENSBTAG00000017375
ENSBTAG00000008485	TCAL1_BOVIN	Transcription elongation factor A protein-like 1 (TCEA-like protein 1)(Transcription elongation factor S-II protein-like 1) [Source:UniProtKB/Swiss-Prot;Acc:Q2KIJ9]	1.21899	1.73139e-06	2.16541e-05	ENSBTAG00000008485
ENSBTAG00000012519	XDH_BOVIN	Xanthine dehydrogenase/oxidase [Includes Xanthine dehydrogenase(XD)(EC 1.17.1.4);Xanthine oxidase(XO)(EC 1.17.3.2)(Xanthine oxidoreductase)] [Source:UniProtKB/Swiss-Prot;Acc:P80457]	1.09944	1.74011e-06	2.17387e-05	ENSBTAG00000012519
ENSBTAG00000009661	RNH2A_BOVIN	Ribonuclease H2 subunit A (RNase H2 subunit A)(EC 3.1.26.4)(Ribonuclease HI subunit A)(Ribonuclease HI large subunit)(RNase HI large subunit) [Source:UniProtKB/Swiss-Prot;Acc:Q2TBT5]	-1.22442	1.75378e-06	2.18849e-05	ENSBTAG00000009661
ENSBTAG00000023851	Q1JP87_BOVIN	Early estrogen-induced gene 1 protein Fragment [Source:UniProtKB/TrEMBL;Acc:Q1JP87]	1.1923	1.75584e-06	2.18861e-05	ENSBTAG00000023851
ENSBTAG00000009183	SHSA5_BOVIN	Protein shisa-5 Precursor (Scotin) [Source:UniProtKB/Swiss-Prot;Acc:Q3T0A9]	1.12607	1.76432e-06	2.19671e-05	ENSBTAG00000009183
ENSBTAG00000009495	BCAM_BOVIN	Basal cell adhesion molecule Precursor (B-CAM cell surface glycoprotein)(Lutheran antigen)(CD239 antigen) [Source:UniProtKB/Swiss-Prot;Acc:Q9MZ08]	2.52996	1.76987e-06	2.20116e-05	ENSBTAG00000009495
ENSBTAG00000000944	LPCAT1	Not available	-1.14268	1.78855e-06	2.22192e-05	ENSBTAG00000000944
ENSBTAG00000010998	Q5FX62_BOVIN	CASP8 and FADD-like apoptosis regulator [Source:RefSeq peptide;Acc:NP_001012281]	1.1373	1.82578e-06	2.26564e-05	ENSBTAG00000010998
ENSBTAG00000012074	MYB_BOVIN	Transcriptional activator Myb (Proto-oncogene c-Myb) [Source:UniProtKB/Swiss-Prot;Acc:P46200]	-1.71171	1.83979e-06	2.28048e-05	ENSBTAG00000012074
ENSBTAG00000005028	HIRIP3	Not available	-1.20813	1.8611e-06	2.30433e-05	ENSBTAG00000005028
ENSBTAG00000010948	A2VE46_BOVIN	chloride intracellular channel 2 [Source:RefSeq peptide;Acc:NP_001075196]	1.17342	1.86843e-06	2.31083e-05	ENSBTAG00000010948
ENSBTAG00000015769	Q2KIV4_BOVIN	V-set and immunoglobulin domain containing 4 [Source:RefSeq peptide;Acc:NP_001039994]	-1.10795	1.87113e-06	2.3116e-05	ENSBTAG00000015769
ENSBTAG00000014824	MMP14_BOVIN	Matrix metalloproteinase-14 Precursor (MMP-14)(EC 3.4.24.80)(Membrane-type matrix metalloproteinase 1)(MT-MMP 1)(MTMMP1)(Membrane-type-1 matrix metalloproteinase)(MT1-MMP)(MT1MMP) [Source:UniProtKB/Swiss-Prot;Acc:Q9GLE4]	1.11139	1.91761e-06	2.3664e-05	ENSBTAG00000014824
ENSBTAG00000019121	A5D9G5_BOVIN	WD repeat domain 10 Fragment [Source:UniProtKB/TrEMBL;Acc:A5D9G5]	-1.48537	1.94813e-06	2.4014e-05	ENSBTAG00000019121
ENSBTAG00000004222	SAT2_BOVIN	Diamine acetyltransferase 2 (EC 2.3.1.57)(Spermidine/spermine N(1)-acetyltransferase 2)(Polyamine N-acetyltransferase 2) [Source:UniProtKB/Swiss-Prot;Acc:Q7PCJ8]	-1.25684	1.95173e-06	2.40318e-05	ENSBTAG00000004222
ENSBTAG00000005010	MXD3	Not available	-1.80161	1.98992e-06	2.44749e-05	ENSBTAG00000005010
ENSBTAG00000010640	Not available	Not available	-1.29469	2.01842e-06	2.4798e-05	ENSBTAG00000010640
ENSBTAG00000007192	Q58D24_BOVIN	SID1 transmembrane family, member 2 [Source:RefSeq peptide;Acc:NP_001019701]	1.19043	2.07226e-06	2.54314e-05	ENSBTAG00000007192
ENSBTAG00000015978	ANXA1_BOVIN	Annexin A1 (Annexin-1)(Annexin I)(Lipocortin I)(Calpactin-2)(Calpactin II)(Chromobindin-9)(p35)(Phospholipase A2 inhibitory protein) [Source:UniProtKB/Swiss-Prot;Acc:P46193]	1.13938	2.07577e-06	2.54465e-05	ENSBTAG00000015978
ENSBTAG00000021291	STXB6_BOVIN	Syntaxin-binding protein 6 [Source:UniProtKB/Swiss-Prot;Acc:Q2YDL1]	-1.20384	2.10651e-06	2.5795e-05	ENSBTAG00000021291
ENSBTAG00000016906	CYP27B1	Not available	2.21994	2.11604e-06	2.58831e-05	ENSBTAG00000016906
ENSBTAG00000010324	GTPB1_BOVIN	GTP-binding protein 1 [Source:UniProtKB/Swiss-Prot;Acc:Q58DC5]	1.15195	2.13894e-06	2.61345e-05	ENSBTAG00000010324
ENSBTAG00000008294	IRK2_BOVIN	Inward rectifier potassium channel 2 (Potassium channel, inwardly rectifying subfamily J member 2)(Inward rectifier K(+) channel Kir2.1)(IRK-1)(BIK) [Source:UniProtKB/Swiss-Prot;Acc:O19182]	-1.30986	2.21094e-06	2.69846e-05	ENSBTAG00000008294
ENSBTAG00000017452	RCAN3_BOVIN	Calcipressin-3 (Regulator of calcineurin 3)(Down syndrome candidate region 1-like protein 2) [Source:UniProtKB/Swiss-Prot;Acc:Q2KIA1]	-1.1326	2.23416e-06	2.72381e-05	ENSBTAG00000017452
ENSBTAG00000020935	HIF1A_BOVIN	Hypoxia-inducible factor 1-alpha (HIF-1-alpha)(HIF1-alpha) [Source:UniProtKB/Swiss-Prot;Acc:Q9XTA5]	1.11067	2.24163e-06	2.72993e-05	ENSBTAG00000020935
ENSBTAG00000009493	BCL3	Not available	1.11779	2.26144e-06	2.7503e-05	ENSBTAG00000009493
ENSBTAG00000020350	DUSP2	Not available	-1.13563	2.26329e-06	2.7503e-05	ENSBTAG00000020350
ENSBTAG00000016625	T131L_BOVIN	Transmembrane protein 131-like Precursor [Source:UniProtKB/Swiss-Prot;Acc:Q08DV9]	1.1296	2.27396e-06	2.76025e-05	ENSBTAG00000016625
ENSBTAG00000023551	MOL2C_BOVIN	Mps one binder kinase activator-like 2C (Mob1 homolog 2C) [Source:UniProtKB/Swiss-Prot;Acc:Q5EAA4]	1.14664	2.28618e-06	2.77206e-05	ENSBTAG00000023551
ENSBTAG00000012638	S10AC_BOVIN	Protein S100-A12 (S100 calcium-binding protein A12)(Calgranulin-C)(CAGC)(Calcium-binding protein in amniotic fluid 1)(CAAF1)(RAGE-binding protein)(Cornea-associated antigen)(CO-AG)(Extracellular newly identified RAGE-binding protein)(EN-RAGE) [Source:UniProtKB/Swiss-Prot;Acc:P79105]	1.08997	2.29222e-06	2.77636e-05	ENSBTAG00000012638
ENSBTAG00000016095	Q58DN1_BOVIN	LIM domain only 6 [Source:RefSeq peptide;Acc:NP_001014886]	1.22049	2.32156e-06	2.80884e-05	ENSBTAG00000016095
ENSBTAG00000011156	ATP8A1	ATPase, aminophospholipid transporter (APLT), Class I, type 8A, member 1 [Source:RefSeq peptide;Acc:NP_777263]	1.3742	2.34893e-06	2.83886e-05	ENSBTAG00000011156
ENSBTAG00000010384	CDC6	Not available	-1.88731	2.36707e-06	2.85459e-05	ENSBTAG00000010384
ENSBTAG00000020344	CTL3_BOVIN	Choline transporter-like protein 3 (Solute carrier family 44 member 3) [Source:UniProtKB/Swiss-Prot;Acc:A5PK40]	1.80563	2.36615e-06	2.85459e-05	ENSBTAG00000020344
ENSBTAG00000013169	LCMT1_BOVIN	Leucine carboxyl methyltransferase 1 (EC 2.1.1.-) [Source:UniProtKB/Swiss-Prot;Acc:Q3T0H0]	1.17615	2.37897e-06	2.86583e-05	ENSBTAG00000013169
ENSBTAG00000013341	GYG2	Not available	-1.22405	2.42265e-06	2.9153e-05	ENSBTAG00000013341
ENSBTAG00000005382	CCDC85B	Not available	-1.27026	2.51766e-06	3.02636e-05	ENSBTAG00000005382
ENSBTAG00000016779	CLIP1	Not available	1.1112	2.55633e-06	3.06953e-05	ENSBTAG00000016779
ENSBTAG00000003043	GBG2_BOVIN	Guanine nucleotide-binding protein G(I)/G(S)/G(O) subunit gamma-2 Precursor (G gamma-I) [Source:UniProtKB/Swiss-Prot;Acc:P63212]	1.17333	2.57895e-06	3.09335e-05	ENSBTAG00000003043
ENSBTAG00000011002	CCDC136	Not available	1.89761	2.64623e-06	3.17063e-05	ENSBTAG00000011002
ENSBTAG00000016206	AOFA_BOVIN	Amine oxidase [flavin-containing] A (EC 1.4.3.4)(Monoamine oxidase type A)(MAO-A) [Source:UniProtKB/Swiss-Prot;Acc:P21398]	-1.18883	2.67844e-06	3.20578e-05	ENSBTAG00000016206
ENSBTAG00000003491	SLC25A23	solute carrier family 25 (mitochondrial carrier; phosphate carrier), member 23 [Source:HGNC Symbol;Acc:19375]	-1.7268	2.71593e-06	3.24715e-05	ENSBTAG00000003491
ENSBTAG00000002938	C7orf58	chromosome 7 open reading frame 58 [Source:HGNC Symbol;Acc:26159]	-1.61698	2.75451e-06	3.28975e-05	ENSBTAG00000002938
ENSBTAG00000021569	DDB1_BOVIN	DNA damage-binding protein 1 (Damage-specific DNA-binding protein 1) [Source:UniProtKB/Swiss-Prot;Acc:A1A4K3]	-1.10308	2.77782e-06	3.31404e-05	ENSBTAG00000021569
ENSBTAG00000003037	Q8SQ31_BOVIN	transporter 2, ATP-binding cassette, sub-family B [Source:RefSeq peptide;Acc:NP_776647]	1.15908	2.7971e-06	3.33346e-05	ENSBTAG00000003037
ENSBTAG00000011304	Q2TBG3_BOVIN	XRN2 protein Fragment [Source:UniProtKB/TrEMBL;Acc:Q2TBG3]	1.10114	2.80949e-06	3.34464e-05	ENSBTAG00000011304
ENSBTAG00000019044	BAIP2_BOVIN	Brain-specific angiogenesis inhibitor 1-associated protein 2 (BAI1-associated protein 2)(BAI-associated protein 2) [Source:UniProtKB/Swiss-Prot;Acc:Q5EAD0]	-1.11003	2.89907e-06	3.4476e-05	ENSBTAG00000019044
ENSBTAG00000011256	A6QLD6_BOVIN	myosin IB [Source:RefSeq peptide;Acc:NP_001095669]	1.67818	2.92536e-06	3.47515e-05	ENSBTAG00000011256
ENSBTAG00000021072	DTNB	Not available	1.14328	3.04714e-06	3.61355e-05	ENSBTAG00000021072
ENSBTAG00000030593	RFTN1	Not available	1.34264	3.04835e-06	3.61355e-05	ENSBTAG00000030593
ENSBTAG00000001447	HRH1_BOVIN	Histamine H1 receptor (HH1R)(H1R) [Source:UniProtKB/Swiss-Prot;Acc:P30546]	1.50863	3.07956e-06	3.64665e-05	ENSBTAG00000001447
ENSBTAG00000034875	ALPK1	alpha-kinase 1 [Source:HGNC Symbol;Acc:20917]	1.13694	3.12552e-06	3.69714e-05	ENSBTAG00000034875
ENSBTAG00000015936	DBC1_BOVIN	Deleted in bladder cancer protein 1 homolog Precursor (Protein FAM5A) [Source:UniProtKB/Swiss-Prot;Acc:Q5E9L2]	-1.16169	3.15163e-06	3.72408e-05	ENSBTAG00000015936
ENSBTAG00000018688	Q0VC97_BOVIN	carbonyl reductase 3 [Source:RefSeq peptide;Acc:NP_001069202]	1.18147	3.15947e-06	3.72938e-05	ENSBTAG00000018688
ENSBTAG00000015441	ACTG2	Bos taurus actin, gamma 2, smooth muscle, enteric (ACTG2), mRNA. [Source:RefSeq DNA;Acc:NM_001013592]	1.53115	3.18245e-06	3.75252e-05	ENSBTAG00000015441
ENSBTAG00000001778	Q0IIB2_BOVIN	nuclear factor of kappa light polypeptide gene enhancer in B-cells inhibitor, beta [Source:RefSeq peptide;Acc:NP_001069340]	1.15855	3.20759e-06	3.77019e-05	ENSBTAG00000001778
ENSBTAG00000006262	LIMS2_BOVIN	LIM and senescent cell antigen-like-containing domain protein 2 (Particularly interesting new Cys-His protein 2)(PINCH-2) [Source:UniProtKB/Swiss-Prot;Acc:Q2KJ33]	-1.13089	3.20576e-06	3.77019e-05	ENSBTAG00000006262
ENSBTAG00000017648	TIFAB	Not available	1.67689	3.20512e-06	3.77019e-05	ENSBTAG00000017648
ENSBTAG00000018436	UBE2J1	Not available	1.14181	3.21143e-06	3.77072e-05	ENSBTAG00000018436
ENSBTAG00000017369	MAMDC2	Not available	-1.87703	3.22382e-06	3.78128e-05	ENSBTAG00000017369
ENSBTAG00000007619	A6QP68_BOVIN	Pseudouridylate synthase Fragment (EC 5.4.99.-) [Source:UniProtKB/TrEMBL;Acc:A6QP68]	-1.69395	3.25147e-06	3.8097e-05	ENSBTAG00000007619
ENSBTAG00000003825	PTPN12	Not available	1.09799	3.25838e-06	3.81378e-05	ENSBTAG00000003825
ENSBTAG00000015266	SDHF2_BOVIN	Succinate dehydrogenase assembly factor 2, mitochondrial Precursor (SDH assembly factor 2)(Succinate dehydrogenase subunit 5, mitochondrial) [Source:UniProtKB/Swiss-Prot;Acc:Q3ZBC2]	1.09911	3.2738e-06	3.8278e-05	ENSBTAG00000015266
ENSBTAG00000019567	IL21R	Not available	1.2152	3.31425e-06	3.87103e-05	ENSBTAG00000019567
ENSBTAG00000027181	LOC100138045	Not available	-1.67585	3.34383e-06	3.90148e-05	ENSBTAG00000027181
ENSBTAG00000011150	PROF2_BOVIN	Profilin-2 (Profilin II) [Source:UniProtKB/Swiss-Prot;Acc:Q09430]	-1.36167	3.44251e-06	4.01242e-05	ENSBTAG00000011150
ENSBTAG00000011019	LOC618367	hypothetical protein LOC618367 [Source:RefSeq peptide;Acc:NP_001098479]	2.18454	3.48132e-06	4.05134e-05	ENSBTAG00000011019
ENSBTAG00000033299	Q09TE3_BOVIN	insulin-like growth factor binding protein, acid labile subunit [Source:RefSeq peptide;Acc:NP_001069431]	1.65365	3.48319e-06	4.05134e-05	ENSBTAG00000033299
ENSBTAG00000002613	MIS18BP1	MIS18 binding protein 1 [Source:HGNC Symbol;Acc:20190]	-1.45191	3.53522e-06	4.10757e-05	ENSBTAG00000002613
ENSBTAG00000008649	ETV3	Not available	1.12789	3.5506e-06	4.12114e-05	ENSBTAG00000008649
ENSBTAG00000000275	A2VE05_BOVIN	poly (ADP-ribose) polymerase family, member 11 [Source:RefSeq peptide;Acc:NP_001075921]	1.11246	3.59774e-06	4.1715e-05	ENSBTAG00000000275
ENSBTAG00000006551	A6QNP8_BOVIN	establishment of cohesion 1 homolog 2 [Source:RefSeq peptide;Acc:NP_001094652]	-1.62091	3.66145e-06	4.24096e-05	ENSBTAG00000006551
ENSBTAG00000002455	KLHL8	Not available	1.11717	3.72257e-06	4.30726e-05	ENSBTAG00000002455
ENSBTAG00000039275	ERAP2_BOVIN	Endoplasmic reticulum aminopeptidase 2 (EC 3.4.11.-) [Source:UniProtKB/Swiss-Prot;Acc:A6QPT7]	1.07689	3.75318e-06	4.33818e-05	ENSBTAG00000039275
ENSBTAG00000004685	SRGAP3	Not available	-1.52334	3.86701e-06	4.46512e-05	ENSBTAG00000004685
ENSBTAG00000017719	AKAP6	Not available	-1.45944	3.87552e-06	4.4703e-05	ENSBTAG00000017719
ENSBTAG00000004484	CCDC41	coiled-coil domain containing 41 [Source:HGNC Symbol;Acc:17966]	1.27978	3.88468e-06	4.47623e-05	ENSBTAG00000004484
ENSBTAG00000007220	CASKIN2	Not available	-1.75584	3.95138e-06	4.54838e-05	ENSBTAG00000007220
ENSBTAG00000031524	Q08DR1_BOVIN	transmembrane prostate androgen-induced protein [Source:RefSeq peptide;Acc:NP_001071546]	-1.17046	4.00863e-06	4.60951e-05	ENSBTAG00000031524
ENSBTAG00000010793	A5PKA3_BOVIN	steroid-sensitive protein 1 [Source:RefSeq peptide;Acc:NP_001092452]	1.13198	4.25176e-06	4.88404e-05	ENSBTAG00000010793
ENSBTAG00000015026	ABL2	Not available	-1.09967	4.2626e-06	4.89145e-05	ENSBTAG00000015026
ENSBTAG00000019530	JMJD5_BOVIN	JmjC domain-containing protein 5 (Jumonji domain-containing protein 5) [Source:UniProtKB/Swiss-Prot;Acc:Q1JP61]	1.20876	4.29105e-06	4.91902e-05	ENSBTAG00000019530
ENSBTAG00000019743	CHTF18	Not available	-1.46978	4.33379e-06	4.9629e-05	ENSBTAG00000019743
ENSBTAG00000000995	LOC540234	Not available	1.08837	4.43307e-06	5.07138e-05	ENSBTAG00000000995
ENSBTAG00000039234	LIPK	Not available	-2.10472	4.43878e-06	5.0727e-05	ENSBTAG00000039234
ENSBTAG00000011483	SCARF1	scavenger receptor class F, member 1 [Source:HGNC Symbol;Acc:16820]	1.10153	4.46205e-06	5.09406e-05	ENSBTAG00000011483
ENSBTAG00000021092	VA0D2_BOVIN	V-type proton ATPase subunit d 2 (V-ATPase subunit d 2)(Vacuolar proton pump subunit d 2) [Source:UniProtKB/Swiss-Prot;Acc:Q2KJB6]	1.1146	4.54251e-06	5.1806e-05	ENSBTAG00000021092
ENSBTAG00000015142	MAPKBP1	Not available	-1.13968	4.58248e-06	5.22084e-05	ENSBTAG00000015142
ENSBTAG00000008631	COR1A_BOVIN	Coronin-1A (Coronin-like protein p57)(Coronin-like protein A)(Clipin-A)(Tryptophan aspartate-containing coat protein)(TACO) [Source:UniProtKB/Swiss-Prot;Acc:Q92176]	-1.07828	4.63789e-06	5.27856e-05	ENSBTAG00000008631
ENSBTAG00000012505	LOC540026	PREDICTED: Bos taurus misc_RNA (LOC540026), miscRNA. [Source:RefSeq DNA;Acc:XR_027902]	-1.35084	4.66959e-06	5.30922e-05	ENSBTAG00000012505
ENSBTAG00000020034	D4QGC1_BOVIN	Tyrosine-protein kinase Lyn [Source:UniProtKB/TrEMBL;Acc:D4QGC1]	1.065	4.67768e-06	5.31299e-05	ENSBTAG00000020034
ENSBTAG00000006022	VA0E2_BOVIN	V-type proton ATPase subunit e 2 (V-ATPase subunit e 2)(Vacuolar proton pump subunit e 2) [Source:UniProtKB/Swiss-Prot;Acc:Q2KIB5]	-1.57057	4.69113e-06	5.32283e-05	ENSBTAG00000006022
ENSBTAG00000025233	C19orf26	chromosome 19 open reading frame 26 [Source:HGNC Symbol;Acc:28617]	-1.64418	4.76823e-06	5.40481e-05	ENSBTAG00000025233
ENSBTAG00000021521	A5PJN7_BOVIN	bifunctional apoptosis regulator [Source:RefSeq peptide;Acc:NP_001092339]	1.07399	5.08314e-06	5.7559e-05	ENSBTAG00000021521
ENSBTAG00000018413	FA46B_BOVIN	Protein FAM46B [Source:UniProtKB/Swiss-Prot;Acc:Q29RH2]	-1.28581	5.1682e-06	5.84626e-05	ENSBTAG00000018413
ENSBTAG00000015778	SASS6	Not available	1.10762	5.19172e-06	5.86691e-05	ENSBTAG00000015778
ENSBTAG00000006721	A7YWA1_BOVIN	TWIST neighbor [Source:RefSeq peptide;Acc:NP_001099092]	1.14363	5.24429e-06	5.9143e-05	ENSBTAG00000006721
ENSBTAG00000019278	KNTC1	Not available	-1.60564	5.24284e-06	5.9143e-05	ENSBTAG00000019278
ENSBTAG00000018366	A6QPS8_BOVIN	SLC15A3 protein Fragment [Source:UniProtKB/TrEMBL;Acc:A6QPS8]	1.05673	5.29518e-06	5.95963e-05	ENSBTAG00000018366
ENSBTAG00000039451	STAT4	signal transducer and activator of transcription 4 [Source:HGNC Symbol;Acc:11365]	2.53318	5.29512e-06	5.95963e-05	ENSBTAG00000039451
ENSBTAG00000012228	SEM4A_BOVIN	Semaphorin-4A Precursor [Source:UniProtKB/Swiss-Prot;Acc:Q5EA85]	1.08393	5.36756e-06	6.03498e-05	ENSBTAG00000012228
ENSBTAG00000018777	ADCY5	Not available	-1.74133	5.76551e-06	6.47587e-05	ENSBTAG00000018777
ENSBTAG00000033137	PSD3	Not available	-1.19756	5.77736e-06	6.48264e-05	ENSBTAG00000033137
ENSBTAG00000014127	PGH2_BOVIN	Prostaglandin G/H synthase 2 Precursor (EC 1.14.99.1)(Cyclooxygenase-2)(COX-2)(Prostaglandin-endoperoxide synthase 2)(Prostaglandin H2 synthase 2)(PGH synthase 2)(PGHS-2)(PHS II) [Source:UniProtKB/Swiss-Prot;Acc:O62698]	1.17456	5.79869e-06	6.49044e-05	ENSBTAG00000014127
ENSBTAG00000026936	LOC539572	Not available	-1.38706	5.8018e-06	6.49044e-05	ENSBTAG00000026936
ENSBTAG00000039162	A5D7Q6_BOVIN	protocadherin gamma subfamily A, 2 [Source:RefSeq peptide;Acc:NP_001092838]	-2.13569	5.79493e-06	6.49044e-05	ENSBTAG00000039162
ENSBTAG00000004635	A1A4K4_BOVIN	lethal giant larvae homolog 1 [Source:RefSeq peptide;Acc:NP_001073811]	1.08457	5.85268e-06	6.54078e-05	ENSBTAG00000004635
ENSBTAG00000009256	Q9BGU3_BOVIN	integrin, alpha 4 (antigen CD49D, alpha 4 subunit of VLA-4 receptor) [Source:RefSeq peptide;Acc:NP_777173]	1.06814	5.97378e-06	6.66943e-05	ENSBTAG00000009256
ENSBTAG00000027464	FGFRL1	Not available	-1.26826	6.12021e-06	6.82606e-05	ENSBTAG00000027464
ENSBTAG00000002736	DNMT1_BOVIN	DNA (cytosine-5)-methyltransferase 1 (Dnmt1)(EC 2.1.1.37) [Source:UniProtKB/Swiss-Prot;Acc:Q24K09]	1.06418	6.23148e-06	6.93668e-05	ENSBTAG00000002736
ENSBTAG00000007300	FHL3_BOVIN	Four and a half LIM domains protein 3 (FHL-3) [Source:UniProtKB/Swiss-Prot;Acc:Q3ZBI6]	-1.1078	6.23186e-06	6.93668e-05	ENSBTAG00000007300
ENSBTAG00000005155	Q3ZC28_BOVIN	ARL13B protein Fragment [Source:UniProtKB/TrEMBL;Acc:Q3ZC28]	1.61718	6.24317e-06	6.94233e-05	ENSBTAG00000005155
ENSBTAG00000010957	LHPP_BOVIN	Phospholysine phosphohistidine inorganic pyrophosphate phosphatase (EC 3.6.1.1)(EC 3.1.3.-) [Source:UniProtKB/Swiss-Prot;Acc:Q0VD18]	1.09438	6.35326e-06	7.05769e-05	ENSBTAG00000010957
ENSBTAG00000019262	Not available	Not available	-1.25068	6.37533e-06	7.07516e-05	ENSBTAG00000019262
ENSBTAG00000019711	LRMP	Not available	1.10138	6.43149e-06	7.13037e-05	ENSBTAG00000019711
ENSBTAG00000015007	NCOA1	Not available	1.05219	6.51074e-06	7.21105e-05	ENSBTAG00000015007
ENSBTAG00000021856	LOC616788	Not available	1.07621	6.5431e-06	7.23969e-05	ENSBTAG00000021856
ENSBTAG00000021070	GPSM3	G-protein signaling modulator 3 [Source:HGNC Symbol;Acc:13945]	1.07761	6.7977e-06	7.51392e-05	ENSBTAG00000021070
ENSBTAG00000020594	Q17Q92_BOVIN	ELF2 protein Fragment [Source:UniProtKB/TrEMBL;Acc:Q0IIC5]	1.18352	6.81812e-06	7.51768e-05	ENSBTAG00000020594
ENSBTAG00000004941	CA049_BOVIN	Uncharacterized protein C1orf49 homolog [Source:UniProtKB/Swiss-Prot;Acc:Q2YDP6]	-2.15952	6.81405e-06	7.51768e-05	ENSBTAG00000004941
ENSBTAG00000015875	FOXM1	Not available	-1.76997	6.82136e-06	7.51768e-05	ENSBTAG00000015875
ENSBTAG00000039998	Not available	Not available	-1.40327	6.89203e-06	7.58805e-05	ENSBTAG00000039998
ENSBTAG00000020313	FNBP1	Not available	1.05731	6.90095e-06	7.59036e-05	ENSBTAG00000020313
ENSBTAG00000039082	Not available	Not available	1.19733	6.93013e-06	7.61494e-05	ENSBTAG00000039082
ENSBTAG00000003639	ELMO2_BOVIN	Engulfment and cell motility protein 2 [Source:UniProtKB/Swiss-Prot;Acc:A4FUD6]	1.04846	6.96973e-06	7.65089e-05	ENSBTAG00000003639
ENSBTAG00000001942	SNX27_BOVIN	Sorting nexin-27 [Source:UniProtKB/Swiss-Prot;Acc:A5PKA5]	-1.06756	7.11823e-06	7.8062e-05	ENSBTAG00000001942
ENSBTAG00000019314	USP25	Not available	1.05583	7.13773e-06	7.81989e-05	ENSBTAG00000019314
ENSBTAG00000014417	LOC524593	Not available	-1.32812	7.26032e-06	7.94637e-05	ENSBTAG00000014417
ENSBTAG00000022000	CACB2_BOVIN	Voltage-dependent L-type calcium channel subunit beta-2 (CAB2)(Calcium channel voltage-dependent subunit beta 2) [Source:UniProtKB/Swiss-Prot;Acc:Q9MZL5]	1.8298	7.39485e-06	8.08567e-05	ENSBTAG00000022000
ENSBTAG00000022893	Q1L1H6_BOVIN	CD1b molecule [Source:RefSeq peptide;Acc:NP_001039486]	-1.47346	7.56686e-06	8.26563e-05	ENSBTAG00000022893
ENSBTAG00000017808	ARSJ	Not available	2.6265	7.59076e-06	8.2836e-05	ENSBTAG00000017808
ENSBTAG00000044001	LPP	Not available	1.19629	7.85714e-06	8.5659e-05	ENSBTAG00000044001
ENSBTAG00000008028	A7Z037_BOVIN	CHN1 protein [Source:UniProtKB/TrEMBL;Acc:A7Z037]	-1.31425	7.94004e-06	8.64781e-05	ENSBTAG00000008028
ENSBTAG00000022294	FADS1	Not available	-1.39392	8.03781e-06	8.74573e-05	ENSBTAG00000022294
ENSBTAG00000034529	Q0VC27_BOVIN	high mobility group AT-hook 1 [Source:RefSeq peptide;Acc:NP_001069991]	1.06846	8.15811e-06	8.86797e-05	ENSBTAG00000034529
ENSBTAG00000004124	CPOX	Not available	1.06282	8.18972e-06	8.89363e-05	ENSBTAG00000004124
ENSBTAG00000020880	CN037_BOVIN	Uncharacterized protein C14orf37 homolog Precursor [Source:UniProtKB/Swiss-Prot;Acc:Q2TA21]	-1.11564	8.21891e-06	8.91592e-05	ENSBTAG00000020880
ENSBTAG00000037888	A6QP04_BOVIN	LY6/PLAUR domain containing 5 [Source:RefSeq peptide;Acc:NP_001098494]	-1.41164	8.22626e-06	8.91592e-05	ENSBTAG00000037888
ENSBTAG00000000961	NEURL2	Not available	1.3777	8.25138e-06	8.93445e-05	ENSBTAG00000000961
ENSBTAG00000032571	ZCCHC2	zinc finger, CCHC domain containing 2 [Source:HGNC Symbol;Acc:22916]	1.32308	8.44579e-06	9.13606e-05	ENSBTAG00000032571
ENSBTAG00000011358	Q0P5G7_BOVIN	immediate early response 3 [Source:RefSeq peptide;Acc:NP_001068670]	1.10296	8.47645e-06	9.16033e-05	ENSBTAG00000011358
ENSBTAG00000022598	Q2KJ50_BOVIN	neurotrophin receptor associated death domain [Source:RefSeq peptide;Acc:NP_001069866]	-1.39527	8.50714e-06	9.18458e-05	ENSBTAG00000022598
ENSBTAG00000012330	B2MG_BOVIN	Beta-2-microglobulin Precursor (Lactollin) [Source:UniProtKB/Swiss-Prot;Acc:P01888]	1.02892	8.57526e-06	9.24915e-05	ENSBTAG00000012330
ENSBTAG00000011823	CLSTN1	Not available	-1.03658	8.61863e-06	9.28667e-05	ENSBTAG00000011823
ENSBTAG00000021978	A6QLQ6_BOVIN	parvin, beta [Source:RefSeq peptide;Acc:NP_001095769]	1.10883	8.62673e-06	9.28667e-05	ENSBTAG00000021978
ENSBTAG00000015212	INAR2_BOVIN	Interferon alpha/beta receptor 2 Precursor (IFN-alpha/beta receptor 2)(IFN-R-2)(Type I interferon receptor 2) [Source:UniProtKB/Swiss-Prot;Acc:Q95141]	1.05268	8.7081e-06	9.3652e-05	ENSBTAG00000015212
ENSBTAG00000003012	TRAF1	Not available	1.11786	8.75466e-06	9.40619e-05	ENSBTAG00000003012
ENSBTAG00000018451	PTMS_BOVIN	Parathymosin [Source:UniProtKB/Swiss-Prot;Acc:P08814]	1.04724	8.78266e-06	9.42717e-05	ENSBTAG00000018451
ENSBTAG00000015543	GRLF1	Not available	1.15185	8.84226e-06	9.482e-05	ENSBTAG00000015543
ENSBTAG00000009760	Q3T2L0_BOVIN	hypothetical protein LOC515736 [Source:RefSeq peptide;Acc:NP_001029681]	1.61398	8.89514e-06	9.52952e-05	ENSBTAG00000009760
ENSBTAG00000044005	BANK1	Not available	1.77776	9.04882e-06	9.68485e-05	ENSBTAG00000044005
ENSBTAG00000039462	PAF	KIAA0101 protein [Source:RefSeq peptide;Acc:NP_001015678]	-1.30853	9.31374e-06	9.95882e-05	ENSBTAG00000039462
ENSBTAG00000019866	NRP1	Not available	1.06241	9.33768e-06	9.97483e-05	ENSBTAG00000019866
ENSBTAG00000006697	RICTOR	Not available	1.09822	9.75883e-06	0.000104147	ENSBTAG00000006697
ENSBTAG00000010906	RPS6KA5	Not available	1.11378	9.85407e-06	0.000105063	ENSBTAG00000010906
ENSBTAG00000017218	A7MBH7_BOVIN	phytoceramidase, alkaline [Source:RefSeq peptide;Acc:NP_001095755]	1.1442	1.00361e-05	0.000106902	ENSBTAG00000017218
ENSBTAG00000014261	SYTC_BOVIN	Threonyl-tRNA synthetase, cytoplasmic (EC 6.1.1.3)(Threonine--tRNA ligase)(ThrRS) [Source:UniProtKB/Swiss-Prot;Acc:Q3ZBV8]	1.05406	1.00746e-05	0.000107209	ENSBTAG00000014261
ENSBTAG00000007689	LPIN1	lipin 1 [Source:HGNC Symbol;Acc:13345]	-1.57718	1.01475e-05	0.000107881	ENSBTAG00000007689
ENSBTAG00000005523	XYLT1	xylosyltransferase I [Source:HGNC Symbol;Acc:15516]	-1.64716	1.02305e-05	0.00010866	ENSBTAG00000005523
ENSBTAG00000006633	IRF3_BOVIN	Interferon regulatory factor 3 (IRF-3) [Source:UniProtKB/Swiss-Prot;Acc:Q4JF28]	1.02608	1.05132e-05	0.000111556	ENSBTAG00000006633
ENSBTAG00000011446	SEMA7A	Not available	-1.03282	1.06035e-05	0.000112407	ENSBTAG00000011446
ENSBTAG00000010059	A6QR41_BOVIN	hypothetical protein LOC506309 [Source:RefSeq peptide;Acc:NP_001096558]	1.03246	1.06384e-05	0.00011267	ENSBTAG00000010059
ENSBTAG00000009005	DUSP15	Not available	1.24464	1.07429e-05	0.000113669	ENSBTAG00000009005
ENSBTAG00000015221	PCCB_BOVIN	Propionyl-CoA carboxylase beta chain, mitochondrial Precursor (PCCase subunit beta)(EC 6.4.1.3)(Propanoyl-CoA:carbon dioxide ligase subunit beta) [Source:UniProtKB/Swiss-Prot;Acc:Q2TBR0]	-1.10037	1.08631e-05	0.000114831	ENSBTAG00000015221
ENSBTAG00000005160	Q2KJ73_BOVIN	general transcription factor IIH, polypeptide 1, 62kDa [Source:RefSeq peptide;Acc:NP_001039615]	1.04061	1.10214e-05	0.000116394	ENSBTAG00000005160
ENSBTAG00000003063	SYNJ1_BOVIN	Synaptojanin-1 Fragment (EC 3.1.3.36)(Synaptic inositol-1,4,5-trisphosphate 5-phosphatase 1)(p150) [Source:UniProtKB/Swiss-Prot;Acc:O18964]	1.02726	1.124e-05	0.000118543	ENSBTAG00000003063
ENSBTAG00000008792	RNAS6_BOVIN	Ribonuclease K6 Precursor (RNase K6)(EC 3.1.27.-)(K6b)(Ribonuclease K2)(RNase K2) [Source:UniProtKB/Swiss-Prot;Acc:P08904]	-1.06255	1.12462e-05	0.000118543	ENSBTAG00000008792
ENSBTAG00000011647	Q2KHW4_BOVIN	solute carrier family 25 (mitochondrial carrier; ornithine transporter) member 15 [Source:RefSeq peptide;Acc:NP_001039791]	-1.31505	1.12751e-05	0.000118736	ENSBTAG00000011647
ENSBTAG00000033255	DUS11_BOVIN	RNA/RNP complex-1-interacting phosphatase (EC 3.1.3.-)(Phosphatase that interacts with RNA/RNP complex 1)(Dual specificity protein phosphatase 11) [Source:UniProtKB/Swiss-Prot;Acc:Q5E999]	1.29845	1.13772e-05	0.000119697	ENSBTAG00000033255
ENSBTAG00000015713	TLK2	tousled-like kinase 2 [Source:HGNC Symbol;Acc:11842]	1.06176	1.16347e-05	0.00012229	ENSBTAG00000015713
ENSBTAG00000014898	A6QQB6_BOVIN	hexokinase 3 [Source:RefSeq peptide;Acc:NP_001095399]	-1.03639	1.16919e-05	0.000122776	ENSBTAG00000014898
ENSBTAG00000016918	MYOF	myoferlin [Source:HGNC Symbol;Acc:3656]	1.03808	1.191e-05	0.000124949	ENSBTAG00000016918
ENSBTAG00000018050	Q2KJ48_BOVIN	cerebellar degeneration-related protein 2, 62kDa [Source:RefSeq peptide;Acc:NP_001039848]	-1.28648	1.21697e-05	0.000127552	ENSBTAG00000018050
ENSBTAG00000001207	SPB8_BOVIN	Serpin B8 [Source:UniProtKB/Swiss-Prot;Acc:Q5BIR5]	-1.55927	1.24155e-05	0.000130006	ENSBTAG00000001207
ENSBTAG00000021999	CPT1A	Not available	-1.06832	1.24586e-05	0.000130336	ENSBTAG00000021999
ENSBTAG00000018138	GLPK5_BOVIN	Putative glycerol kinase 5 (Glycerokinase 5)(GK 5)(EC 2.7.1.30)(ATP:glycerol 3-phosphotransferase 5) [Source:UniProtKB/Swiss-Prot;Acc:Q08D86]	1.12181	1.25097e-05	0.000130747	ENSBTAG00000018138
ENSBTAG00000016879	LOC506984	Not available	-1.04232	1.30277e-05	0.000136033	ENSBTAG00000016879
ENSBTAG00000006606	LOC618459	Not available	-2.12866	1.30815e-05	0.000136467	ENSBTAG00000006606
ENSBTAG00000006404	A6QNY5_BOVIN	centromere protein T [Source:RefSeq peptide;Acc:NP_001095439]	-1.32974	1.31579e-05	0.000137135	ENSBTAG00000006404
ENSBTAG00000030965	MCM7_BOVIN	DNA replication licensing factor MCM7 [Source:UniProtKB/Swiss-Prot;Acc:Q3ZBH9]	-1.05577	1.335e-05	0.000139008	ENSBTAG00000030965
ENSBTAG00000044190	TMEM67	Not available	-1.50132	1.36707e-05	0.000142214	ENSBTAG00000044190
ENSBTAG00000002977	ECE1_BOVIN	Endothelin-converting enzyme 1 (ECE-1)(EC 3.4.24.71) [Source:UniProtKB/Swiss-Prot;Acc:P42891]	1.11228	1.39263e-05	0.000144737	ENSBTAG00000002977
ENSBTAG00000014402	GIMAP8	Not available	-1.04956	1.43668e-05	0.000149176	ENSBTAG00000014402
ENSBTAG00000002910	ECHD2_BOVIN	Enoyl-CoA hydratase domain-containing protein 2, mitochondrial Precursor [Source:UniProtKB/Swiss-Prot;Acc:Q2TBT3]	-1.86721	1.44178e-05	0.000149567	ENSBTAG00000002910
ENSBTAG00000010077	FANCD2	Not available	-1.22091	1.45437e-05	0.000150732	ENSBTAG00000010077
ENSBTAG00000011316	ZC12A_BOVIN	Ribonuclease ZC3H12A (EC 3.1.-.-)(Zinc finger CCCH domain-containing protein 12A) [Source:UniProtKB/Swiss-Prot;Acc:A6QQJ8]	1.10776	1.46182e-05	0.000151363	ENSBTAG00000011316
ENSBTAG00000009996	LOC510442	PREDICTED: Bos taurus misc_RNA (LOC510442), miscRNA. [Source:RefSeq DNA;Acc:XR_028583]	-1.02136	1.47497e-05	0.000152509	ENSBTAG00000009996
ENSBTAG00000019461	Q08DC8_BOVIN	numb homolog (Drosophila)-like [Source:RefSeq peptide;Acc:NP_001070302]	-1.40969	1.47563e-05	0.000152509	ENSBTAG00000019461
ENSBTAG00000013064	RGS18	Not available	1.27701	1.50937e-05	0.000155851	ENSBTAG00000013064
ENSBTAG00000003667	Q0VBX2_BOVIN	TLN2 protein Fragment [Source:UniProtKB/TrEMBL;Acc:Q0VBX2]	2.32994	1.51207e-05	0.000155986	ENSBTAG00000003667
ENSBTAG00000000283	O77709_BOVIN	colony stimulating factor 1 (macrophage) [Source:RefSeq peptide;Acc:NP_776451]	1.09591	1.56059e-05	0.000160842	ENSBTAG00000000283
ENSBTAG00000003237	NUP210	Not available	1.16562	1.56214e-05	0.000160853	ENSBTAG00000003237
ENSBTAG00000000256	A5D7F9_BOVIN	transducin-like enhancer protein 1 [Source:RefSeq peptide;Acc:NP_001091489]	1.61298	1.5938e-05	0.000163962	ENSBTAG00000000256
ENSBTAG00000010002	Q8MII2_BOVIN	Interferon responsive factor 2 Fragment [Source:UniProtKB/TrEMBL;Acc:Q8MII2]	1.01872	1.59563e-05	0.000163997	ENSBTAG00000010002
ENSBTAG00000017851	Q4F8H1_BOVIN	Retinoid X receptor alpha protein Fragment [Source:UniProtKB/TrEMBL;Acc:Q4F8H1]	-1.04425	1.61075e-05	0.000165399	ENSBTAG00000017851
ENSBTAG00000007490	SULF2	Not available	-1.84925	1.61428e-05	0.000165609	ENSBTAG00000007490
ENSBTAG00000010667	P3IP1_BOVIN	Phosphoinositide-3-kinase-interacting protein 1 Precursor (Kringle domain-containing protein HGFL) [Source:UniProtKB/Swiss-Prot;Acc:Q1RMT9]	-1.04135	1.61748e-05	0.000165784	ENSBTAG00000010667
ENSBTAG00000018970	XPO5	Not available	-1.04619	1.68975e-05	0.000173032	ENSBTAG00000018970
ENSBTAG00000017483	LOC617406	Not available	1.37677	1.71975e-05	0.000175943	ENSBTAG00000017483
ENSBTAG00000009665	UTRN	utrophin [Source:HGNC Symbol;Acc:12635]	1.16057	1.72886e-05	0.000176712	ENSBTAG00000009665
ENSBTAG00000021681	A5D7V0_BOVIN	proline rich 11 [Source:RefSeq peptide;Acc:NP_001091606]	-1.72966	1.75438e-05	0.000179156	ENSBTAG00000021681
ENSBTAG00000011670	C10orf11	chromosome 10 open reading frame 11 [Source:HGNC Symbol;Acc:23405]	1.15238	1.76449e-05	0.000179858	ENSBTAG00000011670
ENSBTAG00000044162	KIAA1586	KIAA1586 [Source:HGNC Symbol;Acc:21360]	-1.2789	1.7642e-05	0.000179858	ENSBTAG00000044162
ENSBTAG00000000525	A7YWM6_BOVIN	ribonuclease, RNase A family, 13 (non-active) [Source:RefSeq peptide;Acc:NP_001098896]	1.29367	1.76944e-05	0.000180198	ENSBTAG00000000525
ENSBTAG00000023607	PTPLB_BOVIN	Protein-tyrosine phosphatase-like member B [Source:UniProtKB/Swiss-Prot;Acc:Q2KIP8]	1.00501	1.78066e-05	0.000181009	ENSBTAG00000023607
ENSBTAG00000005129	CEP55	Not available	-1.39923	1.78036e-05	0.000181009	ENSBTAG00000005129
ENSBTAG00000031358	DPYD_BOVIN	Dihydropyrimidine dehydrogenase [NADP+] (DHPDHase)(DPD)(EC 1.3.1.2)(Dihydrouracil dehydrogenase)(Dihydrothymine dehydrogenase) [Source:UniProtKB/Swiss-Prot;Acc:Q28007]	1.02413	1.78985e-05	0.000181777	ENSBTAG00000031358
ENSBTAG00000007799	Q58CR1_BOVIN	DUF729 domain containing 1 [Source:RefSeq peptide;Acc:NP_001017948]	-1.35283	1.79592e-05	0.000182228	ENSBTAG00000007799
ENSBTAG00000020419	Not available	Not available	1.06363	1.81372e-05	0.000183867	ENSBTAG00000020419
ENSBTAG00000012383	Q3SZ37_BOVIN	chromatin modifying protein 5 [Source:RefSeq peptide;Acc:NP_001029854]	1.01384	1.81742e-05	0.000184073	ENSBTAG00000012383
ENSBTAG00000019872	PIK3AP1	Not available	1.00644	1.85459e-05	0.000187667	ENSBTAG00000019872
ENSBTAG00000021162	CKAP2_BOVIN	Cytoskeleton-associated protein 2 [Source:UniProtKB/Swiss-Prot;Acc:A5D7U0]	-1.1177	1.86126e-05	0.000188171	ENSBTAG00000021162
ENSBTAG00000016469	TNKS1BP1	PREDICTED: Bos taurus misc_RNA (LOC783548), miscRNA. [Source:RefSeq DNA;Acc:XR_027939]	-1.09138	1.87906e-05	0.000189799	ENSBTAG00000016469
ENSBTAG00000013761	STMN1_BOVIN	Stathmin [Source:UniProtKB/Swiss-Prot;Acc:Q3T0C7]	-1.10193	1.88846e-05	0.000190575	ENSBTAG00000013761
ENSBTAG00000014432	HNMT_BOVIN	Histamine N-methyltransferase (HMT)(EC 2.1.1.8) [Source:UniProtKB/Swiss-Prot;Acc:Q58DV7]	-1.05577	1.891e-05	0.000190659	ENSBTAG00000014432
ENSBTAG00000021713	MAMLD1	Not available	-1.12953	1.91245e-05	0.000192647	ENSBTAG00000021713
ENSBTAG00000021193	A2VEA6_BOVIN	F-box only protein 5 [Source:RefSeq peptide;Acc:NP_001075904]	-1.53945	1.93145e-05	0.000194385	ENSBTAG00000021193
ENSBTAG00000011640	LPP3_BOVIN	Lipid phosphate phosphohydrolase 3 (EC 3.1.3.4)(Phosphatidic acid phosphatase 2b)(PAP-2b)(PAP2b)(PAP2-beta)(Phosphatidate phosphohydrolase type 2b) [Source:UniProtKB/Swiss-Prot;Acc:Q3SZE3]	-1.20838	1.93429e-05	0.000194495	ENSBTAG00000011640
ENSBTAG00000022590	A6QPT2_BOVIN	BOLA protein Fragment [Source:UniProtKB/TrEMBL;Acc:A6QPT2]	1.16126	1.95209e-05	0.000196108	ENSBTAG00000022590
ENSBTAG00000033424	Not available	Not available	-1.00583	1.95386e-05	0.000196108	ENSBTAG00000033424
ENSBTAG00000024042	MORN2_BOVIN	MORN repeat-containing protein 2 [Source:UniProtKB/Swiss-Prot;Acc:Q32KU3]	-1.48732	1.95726e-05	0.000196273	ENSBTAG00000024042
ENSBTAG00000015980	B7X6C5_BOVIN	Fatty acid synthase Fragment [Source:UniProtKB/TrEMBL;Acc:B7X6C5]	-1.02813	1.97842e-05	0.000198216	ENSBTAG00000015980
ENSBTAG00000015280	A6QPE8_BOVIN	kinesin family member 2C [Source:RefSeq peptide;Acc:NP_001094617]	-1.39915	1.98378e-05	0.000198575	ENSBTAG00000015280
ENSBTAG00000013100	SPAG5	Not available	-1.34386	2.00321e-05	0.000200339	ENSBTAG00000013100
ENSBTAG00000019533	Q32LN9_BOVIN	hypothetical protein LOC613714 [Source:RefSeq peptide;Acc:NP_001032710]	-1.24535	2.0354e-05	0.000203376	ENSBTAG00000019533
ENSBTAG00000004450	LOC541226	Not available	1.36697	2.06566e-05	0.000206214	ENSBTAG00000004450
ENSBTAG00000000892	LOC782472	Not available	1.07283	2.13027e-05	0.000212473	ENSBTAG00000000892
ENSBTAG00000021587	ASM3A_BOVIN	Acid sphingomyelinase-like phosphodiesterase 3a Precursor (ASM-like phosphodiesterase 3a)(EC 3.1.4.-) [Source:UniProtKB/Swiss-Prot;Acc:Q3ZC91]	1.08848	2.13742e-05	0.000212996	ENSBTAG00000021587
ENSBTAG00000009618	Q2KIQ0_BOVIN	NIMA (never in mitosis gene a)-related kinase 2 [Source:RefSeq peptide;Acc:NP_001039735]	-1.65411	2.20357e-05	0.000219392	ENSBTAG00000009618
ENSBTAG00000006346	DAP1_BOVIN	Death-associated protein 1 (DAP-1) [Source:UniProtKB/Swiss-Prot;Acc:Q5EAE6]	0.985244	2.20859e-05	0.000219686	ENSBTAG00000006346
ENSBTAG00000013879	DGKH	Not available	-1.70277	2.21048e-05	0.000219686	ENSBTAG00000013879
ENSBTAG00000009543	A0JN43_BOVIN	family with sequence similarity 62 (C2 domain containing), member A [Source:RefSeq peptide;Acc:NP_001071411]	-1.00029	2.2238e-05	0.000220813	ENSBTAG00000009543
ENSBTAG00000011403	A2VDZ8_BOVIN	RUN and SH3 domain containing 2 [Source:RefSeq peptide;Acc:NP_001075896]	-0.997286	2.23275e-05	0.000221504	ENSBTAG00000011403
ENSBTAG00000005979	HELLS	Not available	-1.3509	2.24411e-05	0.000222433	ENSBTAG00000005979
ENSBTAG00000030575	BHLHE41	basic helix-loop-helix family, member e41 [Source:HGNC Symbol;Acc:16617]	1.04781	2.28587e-05	0.00022637	ENSBTAG00000030575
ENSBTAG00000022288	LOC615842	PREDICTED: Bos taurus misc_RNA (LOC615842), miscRNA. [Source:RefSeq DNA;Acc:XR_028567]	1.11478	2.30538e-05	0.000228099	ENSBTAG00000022288
ENSBTAG00000011709	IMPA1_BOVIN	Inositol monophosphatase 1 (IMPase 1)(IMP 1)(EC 3.1.3.25)(Inositol-1(or 4)-monophosphatase 1)(Lithium-sensitive myo-inositol monophosphatase A1) [Source:UniProtKB/Swiss-Prot;Acc:P20456]	0.988733	2.31372e-05	0.000228518	ENSBTAG00000011709
ENSBTAG00000000830	GPR137B	PREDICTED: Bos taurus misc_RNA (LOC613826), miscRNA. [Source:RefSeq DNA;Acc:XR_027492]	-0.974826	2.31372e-05	0.000228518	ENSBTAG00000000830
ENSBTAG00000018773	RND1_BOVIN	Rho-related GTP-binding protein Rho6 Precursor (Rho family GTPase 1)(Rnd1) [Source:UniProtKB/Swiss-Prot;Acc:Q2HJ68]	1.79331	2.319e-05	0.000228837	ENSBTAG00000018773
ENSBTAG00000014982	CS071_BOVIN	Uncharacterized protein C19orf71 homolog [Source:UniProtKB/Swiss-Prot;Acc:Q2M2T2]	-1.15056	2.32346e-05	0.000229074	ENSBTAG00000014982
ENSBTAG00000012642	TRADD_BOVIN	Tumor necrosis factor receptor type 1-associated DEATH domain protein (TNFR1-associated DEATH domain protein)(TNFRSF1A-associated via death domain) [Source:UniProtKB/Swiss-Prot;Acc:Q2KI74]	0.996604	2.35122e-05	0.000231605	ENSBTAG00000012642
ENSBTAG00000009918	LOC538506	Not available	1.17158	2.35339e-05	0.000231615	ENSBTAG00000009918
ENSBTAG00000004339	A6QPM2_BOVIN	hypothetical protein LOC508153 [Source:RefSeq peptide;Acc:NP_001093792]	0.976083	2.35762e-05	0.000231826	ENSBTAG00000004339
ENSBTAG00000004950	RNBR_BOVIN	Brain ribonuclease Precursor (BRB)(EC 3.1.27.-) [Source:UniProtKB/Swiss-Prot;Acc:P39873]	-1.20767	2.37425e-05	0.000233255	ENSBTAG00000004950
ENSBTAG00000006213	Not available	Not available	-1.07173	2.38262e-05	0.000233871	ENSBTAG00000006213
ENSBTAG00000000990	PSA2_BOVIN	Proteasome subunit alpha type-2 (EC 3.4.25.1) [Source:UniProtKB/Swiss-Prot;Acc:Q3T0Y5]	1.0797	2.4089e-05	0.000236242	ENSBTAG00000000990
ENSBTAG00000014915	ETV5	Not available	-1.13572	2.44119e-05	0.000239198	ENSBTAG00000014915
ENSBTAG00000000824	TSEN54	Not available	-1.07963	2.46596e-05	0.000241413	ENSBTAG00000000824
ENSBTAG00000020872	Q673L2_BOVIN	complement component 5a receptor 1 [Source:RefSeq peptide;Acc:NP_001007811]	-0.974982	2.51221e-05	0.000245724	ENSBTAG00000020872
ENSBTAG00000004954	A6QLA9_BOVIN	thymus high mobility group box protein TOX [Source:RefSeq peptide;Acc:NP_001095566]	1.14828	2.51601e-05	0.00024588	ENSBTAG00000004954
ENSBTAG00000017741	PTAD2_BOVIN	Protein tyrosine phosphatase-like protein PTPLAD2 (Protein-tyrosine phosphatase-like A domain-containing protein 2) [Source:UniProtKB/Swiss-Prot;Acc:Q0P5C7]	-1.04596	2.53151e-05	0.000247177	ENSBTAG00000017741
ENSBTAG00000000380	SPXN_BOVIN	Spexin Precursor [Source:UniProtKB/Swiss-Prot;Acc:Q0VC44]	1.17319	2.54284e-05	0.000248033	ENSBTAG00000000380
ENSBTAG00000013073	PLA2R_BOVIN	Secretory phospholipase A2 receptor Precursor (PLA2-R)(PLA2R)(180 kDa secretory phospholipase A2 receptor)(M-type receptor) [Contains Soluble secretory phospholipase A2 receptor(Soluble PLA2-R)(Soluble PLA2R)] [Source:UniProtKB/Swiss-Prot;Acc:P49259]	1.01114	2.54472e-05	0.000248033	ENSBTAG00000013073
ENSBTAG00000025458	DPF3	Not available	-2.14981	2.55193e-05	0.000248517	ENSBTAG00000025458
ENSBTAG00000006951	RBTN2_BOVIN	Rhombotin-2 (LIM domain only protein 2)(LMO-2) [Source:UniProtKB/Swiss-Prot;Acc:Q1LZ94]	1.00411	2.63083e-05	0.000255977	ENSBTAG00000006951
ENSBTAG00000022813	T150B_BOVIN	Transmembrane protein 150B Precursor (Transmembrane protein 224) [Source:UniProtKB/Swiss-Prot;Acc:A7MBB3]	0.996974	2.66911e-05	0.000259475	ENSBTAG00000022813
ENSBTAG00000010039	DNAJC1	Not available	1.04004	2.67771e-05	0.000260084	ENSBTAG00000010039
ENSBTAG00000017067	WBS22_BOVIN	Uncharacterized methyltransferase WBSCR22 (EC 2.1.1.-)(Williams-Beuren syndrome chromosomal region 22 protein homolog) [Source:UniProtKB/Swiss-Prot;Acc:Q58DP0]	-0.987392	2.68762e-05	0.000260818	ENSBTAG00000017067
ENSBTAG00000012668	Not available	Not available	-1.2135	2.7171e-05	0.00026345	ENSBTAG00000012668
ENSBTAG00000018254	A6QLS3_BOVIN	cyclin-dependent kinase inhibitor 1B (p27, Kip1) [Source:RefSeq peptide;Acc:NP_001093816]	1.01643	2.73616e-05	0.000265067	ENSBTAG00000018254
ENSBTAG00000010581	MAGI1	membrane associated guanylate kinase, WW and PDZ domain containing 1 [Source:HGNC Symbol;Acc:946]	1.79522	2.73902e-05	0.000265113	ENSBTAG00000010581
ENSBTAG00000005718	PLIN2_BOVIN	Perilipin-2 (Adipophilin)(Adipose differentiation-related protein)(ADRP) [Source:UniProtKB/Swiss-Prot;Acc:Q9TUM6]	0.975367	2.79127e-05	0.000269936	ENSBTAG00000005718
ENSBTAG00000009202	A4IFA5_BOVIN	slit-like 2 [Source:RefSeq peptide;Acc:NP_001077265]	-1.0176	2.79716e-05	0.000270271	ENSBTAG00000009202
ENSBTAG00000018920	TRIM47	Not available	1.11542	2.82405e-05	0.000272632	ENSBTAG00000018920
ENSBTAG00000026704	A8WFK5_BOVIN	PREDICTED: Bos taurus misc_RNA (LOC615206), miscRNA. [Source:RefSeq DNA;Acc:XR_027467]	-1.80888	2.82946e-05	0.000272918	ENSBTAG00000026704
ENSBTAG00000013197	PSN2_BOVIN	Presenilin-2 (PS-2)(EC 3.4.23.-) [Contains Presenilin-2 NTF subunit;Presenilin-2 CTF subunit] [Source:UniProtKB/Swiss-Prot;Acc:Q9XT96]	-0.978545	2.84002e-05	0.000273699	ENSBTAG00000013197
ENSBTAG00000007142	CPPED_BOVIN	Calcineurin-like phosphoesterase domain-containing protein 1 (EC 3.1.-.-) [Source:UniProtKB/Swiss-Prot;Acc:Q58DC0]	-0.986141	2.88987e-05	0.000278262	ENSBTAG00000007142
ENSBTAG00000035536	LOC789663	Not available	1.01313	2.92795e-05	0.000281686	ENSBTAG00000035536
ENSBTAG00000016549	LRRC16A	leucine rich repeat containing 16A [Source:HGNC Symbol;Acc:21581]	0.994077	2.93497e-05	0.000282117	ENSBTAG00000016549
ENSBTAG00000015156	NDUB1_BOVIN	NADH dehydrogenase [ubiquinone] 1 beta subcomplex subunit 1 (NADH-ubiquinone oxidoreductase MNLL subunit)(Complex I-MNLL)(CI-MNLL) [Source:UniProtKB/Swiss-Prot;Acc:Q02378]	0.990473	2.95804e-05	0.000284089	ENSBTAG00000015156
ENSBTAG00000000306	A7Z039_BOVIN	IL2-inducible T-cell kinase [Source:RefSeq peptide;Acc:NP_001098858]	1.42727	2.96361e-05	0.000284379	ENSBTAG00000000306
ENSBTAG00000015512	LOC786974	Not available	0.972511	3.07772e-05	0.00029482	ENSBTAG00000015512
ENSBTAG00000009496	STA5A_BOVIN	Signal transducer and activator of transcription 5A (Mammary gland factor) [Source:UniProtKB/Swiss-Prot;Acc:Q95115]	1.01562	3.07579e-05	0.00029482	ENSBTAG00000009496
ENSBTAG00000013009	STK6_BOVIN	Serine/threonine-protein kinase 6 (EC 2.7.11.1)(Aurora kinase A)(Serine/threonine-protein kinase aurora-A) [Source:UniProtKB/Swiss-Prot;Acc:Q2TA06]	-1.09246	3.08325e-05	0.000294842	ENSBTAG00000013009
ENSBTAG00000003955	MYO7A	Not available	-1.82388	3.08067e-05	0.000294842	ENSBTAG00000003955
ENSBTAG00000014551	TFIP8_BOVIN	Tumor necrosis factor alpha-induced protein 8 (TNF alpha-induced protein 8) [Source:UniProtKB/Swiss-Prot;Acc:A4IF78]	0.987684	3.10049e-05	0.000296237	ENSBTAG00000014551
ENSBTAG00000020319	Q9BEG3_BOVIN	5-lipoxygenase Fragment [Source:UniProtKB/TrEMBL;Acc:Q9BEG3]	-1.23455	3.10336e-05	0.000296257	ENSBTAG00000020319
ENSBTAG00000021582	A3KN39_BOVIN	non-SMC condensin I complex, subunit G [Source:RefSeq peptide;Acc:NP_001095846]	-1.31199	3.13379e-05	0.000298905	ENSBTAG00000021582
ENSBTAG00000002837	TOR1B	Not available	0.992469	3.13781e-05	0.000299032	ENSBTAG00000002837
ENSBTAG00000017081	Q08DJ6_BOVIN	Smith-Magenis syndrome chromosome region, candidate 7 [Source:RefSeq peptide;Acc:NP_001071393]	-1.12594	3.15964e-05	0.000300855	ENSBTAG00000017081
ENSBTAG00000007670	A6QNN9_BOVIN	Rho GTPase activating protein 27 [Source:RefSeq peptide;Acc:NP_001095822]	1.02598	3.18542e-05	0.000302792	ENSBTAG00000007670
ENSBTAG00000010357	Q2KIW7_BOVIN	sialyltransferase 1 [Source:RefSeq peptide;Acc:NP_803483]	-1.08377	3.18289e-05	0.000302792	ENSBTAG00000010357
ENSBTAG00000018951	TBC1D9	Not available	0.984439	3.20407e-05	0.000304305	ENSBTAG00000018951
ENSBTAG00000013628	AGXT2L2	Not available	-1.34958	3.27992e-05	0.000311243	ENSBTAG00000013628
ENSBTAG00000005816	Q58CQ1_BOVIN	interferon-stimulated transcription factor 3, gamma 48kDa [Source:RefSeq peptide;Acc:NP_001019677]	0.976351	3.29662e-05	0.000312561	ENSBTAG00000005816
ENSBTAG00000014435	A4IFF7_BOVIN	transcription factor 19 [Source:RefSeq peptide;Acc:NP_001077153]	-1.16755	3.30464e-05	0.000313055	ENSBTAG00000014435
ENSBTAG00000018291	LOC616899	hypothetical protein LOC616899 [Source:RefSeq peptide;Acc:NP_001077244]	1.00112	3.34027e-05	0.000316161	ENSBTAG00000018291
ENSBTAG00000010963	IL16_BOVIN	Pro-interleukin-16 [Contains Interleukin-16(IL-16)(Lymphocyte chemoattractant factor)(LCF)] [Source:UniProtKB/Swiss-Prot;Acc:Q0V8R5]	-1.29415	3.3618e-05	0.000317929	ENSBTAG00000010963
ENSBTAG00000038124	A8DC37_BOVIN	Fc fragment of IgG, low affinity IIc, receptor for (CD32) [Source:RefSeq peptide;Acc:NP_001103276]	1.15844	3.45465e-05	0.000326432	ENSBTAG00000038124
ENSBTAG00000015571	Q32S38_BOVIN	glutamate-cysteine ligase, catalytic subunit [Source:RefSeq peptide;Acc:NP_001077143]	0.981798	3.46301e-05	0.000326944	ENSBTAG00000015571
ENSBTAG00000009064	CSF2RB	Not available	1.00621	3.48454e-05	0.00032842	ENSBTAG00000009064
ENSBTAG00000011100	CATC_BOVIN	Dipeptidyl peptidase 1 Precursor (EC 3.4.14.1)(Dipeptidyl peptidase I)(DPP-I)(DPPI)(Cathepsin C)(Cathepsin J)(Dipeptidyl transferase) [Contains Dipeptidyl peptidase 1 exclusion domain chain(Dipeptidyl peptidase I exclusion domain chain);Dipeptidyl peptidase 1 heavy chain(Dipeptidyl peptidase I heavy chain);Dipeptidyl peptidase 1 light chain(Dipeptidyl peptidase I light chain)] [Source:UniProtKB/S…	0.954879	3.48333e-05	0.00032842	ENSBTAG00000011100
ENSBTAG00000010246	A5PKH1_BOVIN	growth hormone regulated TBC protein 1 [Source:RefSeq peptide;Acc:NP_001096806]	1.07649	3.49515e-05	0.000329141	ENSBTAG00000010246
ENSBTAG00000015043	Q1LZD7_BOVIN	O-fucosylpeptide 3-beta-N-acetylglucosaminyltransferase [Source:RefSeq peptide;Acc:NP_001094521]	-0.992932	3.50479e-05	0.00032977	ENSBTAG00000015043
ENSBTAG00000020394	TP8L2_BOVIN	Tumor necrosis factor alpha-induced protein 8-like protein 2 (TNF alpha-induced protein 8-like protein 2)(TNFAIP8-like protein 2)(TIPE2) [Source:UniProtKB/Swiss-Prot;Acc:Q3ZBK5]	-0.997641	3.53319e-05	0.000332162	ENSBTAG00000020394
ENSBTAG00000018220	RGSL1	Not available	-1.76939	3.54633e-05	0.000333115	ENSBTAG00000018220
ENSBTAG00000015772	STOML1	Not available	1.08403	3.5529e-05	0.000333451	ENSBTAG00000015772
ENSBTAG00000018245	EAA1_BOVIN	Excitatory amino acid transporter 1 (Sodium-dependent glutamate/aspartate transporter 1)(GLAST-1)(Solute carrier family 1 member 3) [Source:UniProtKB/Swiss-Prot;Acc:P46411]	-1.12502	3.6326e-05	0.000340645	ENSBTAG00000018245
ENSBTAG00000014784	LOC514296	Not available	-1.01655	3.63956e-05	0.000341009	ENSBTAG00000014784
ENSBTAG00000018203	CD101	Not available	-1.43047	3.66588e-05	0.000343187	ENSBTAG00000018203
ENSBTAG00000015094	VNN1_BOVIN	Pantetheinase Precursor (EC 3.5.1.92)(Pantetheine hydrolase)(Vascular non-inflammatory molecule 1)(Vanin-1) [Source:UniProtKB/Swiss-Prot;Acc:Q58CQ9]	-1.12676	3.70543e-05	0.000346598	ENSBTAG00000015094
ENSBTAG00000014249	Q2KIZ6_BOVIN	influenza virus NS1A binding protein [Source:RefSeq peptide;Acc:NP_001039649]	-1.02122	3.74209e-05	0.000349733	ENSBTAG00000014249
ENSBTAG00000032915	Not available	Not available	-0.97079	3.78315e-05	0.000353274	ENSBTAG00000032915
ENSBTAG00000004368	NFATC3	Not available	-0.986676	3.7903e-05	0.000353645	ENSBTAG00000004368
ENSBTAG00000008098	DCLK2	Not available	-1.98414	3.82382e-05	0.000356474	ENSBTAG00000008098
ENSBTAG00000014099	YTHDC2	Not available	0.96577	3.83786e-05	0.000357483	ENSBTAG00000014099
ENSBTAG00000016785	LOC523484	Not available	-1.83211	3.87452e-05	0.000360596	ENSBTAG00000016785
ENSBTAG00000026429	Q3ZBW6_BOVIN	2,4-dienoyl CoA reductase 2, peroxisomal [Source:RefSeq peptide;Acc:NP_001071590]	1.00244	3.96293e-05	0.000368516	ENSBTAG00000026429
ENSBTAG00000008088	KIF18B	Not available	-1.4568	3.99956e-05	0.000371611	ENSBTAG00000008088
ENSBTAG00000010526	Q32KV9_BOVIN	hypothetical protein LOC617172 [Source:RefSeq peptide;Acc:NP_001073798]	-0.998688	4.07366e-05	0.000377866	ENSBTAG00000010526
ENSBTAG00000020598	PPP2R2C	Not available	-1.08256	4.07169e-05	0.000377866	ENSBTAG00000020598
ENSBTAG00000024642	Q862S0_BOVIN	Similar to thrombin inhibitor Fragment [Source:UniProtKB/TrEMBL;Acc:Q862S0]	1.28927	4.09432e-05	0.000379466	ENSBTAG00000024642
ENSBTAG00000031701	Q08DB1_BOVIN	T-cell activation Rho GTPase-activating protein [Source:RefSeq peptide;Acc:NP_001070291]	1.68106	4.12894e-05	0.000382356	ENSBTAG00000031701
ENSBTAG00000038424	LOC100139857	Not available	-1.58872	4.17925e-05	0.000386693	ENSBTAG00000038424
ENSBTAG00000003889	PER1	Not available	-1.05902	4.21586e-05	0.000389757	ENSBTAG00000003889
ENSBTAG00000015186	ILVBL_BOVIN	Acetolactate synthase-like protein (EC 2.2.1.-)(IlvB-like protein) [Source:UniProtKB/Swiss-Prot;Acc:A6QQT9]	-0.996212	4.2371e-05	0.000391396	ENSBTAG00000015186
ENSBTAG00000018000	Q17QK0_BOVIN	ceroid-lipofuscinosis, neuronal 3 [Source:RefSeq peptide;Acc:NP_001068642]	0.955496	4.24715e-05	0.000391998	ENSBTAG00000018000
ENSBTAG00000018569	CUL4B	Not available	0.979547	4.25452e-05	0.000392354	ENSBTAG00000018569
ENSBTAG00000020050	A6H797_BOVIN	hypothetical protein LOC515309 [Source:RefSeq peptide;Acc:NP_001092453]	-1.01822	4.31685e-05	0.000397772	ENSBTAG00000020050
ENSBTAG00000017091	A2VE39_BOVIN	hypothetical protein LOC509620 [Source:RefSeq peptide;Acc:NP_001075899]	0.954764	4.37105e-05	0.0004021	ENSBTAG00000017091
ENSBTAG00000021151	MYH10_BOVIN	Myosin-10 (Myosin heavy chain 10)(Myosin heavy chain, non-muscle IIb)(Non-muscle myosin heavy chain IIb)(NMMHC II-b)(NMMHC-IIB)(Cellular myosin heavy chain, type B)(Non-muscle myosin heavy chain B)(NMMHC-B) [Source:UniProtKB/Swiss-Prot;Acc:Q27991]	1.43993	4.36799e-05	0.0004021	ENSBTAG00000021151
ENSBTAG00000012721	DAPAL_BOVIN	Dihydrodipicolinate synthase-like, mitochondrial Precursor (DHDPS-like protein)(EC 4.-.-.-) [Source:UniProtKB/Swiss-Prot;Acc:Q0P5I5]	-1.35323	4.39403e-05	0.00040388	ENSBTAG00000012721
ENSBTAG00000013960	A6QR28_BOVIN	phosphoserine aminotransferase [Source:RefSeq peptide;Acc:NP_001095620]	-0.981616	4.4081e-05	0.000404839	ENSBTAG00000013960
ENSBTAG00000019565	Q1RMQ8_BOVIN	nuclear receptor coactivator 4 [Source:RefSeq peptide;Acc:NP_001069336]	0.963322	4.51866e-05	0.000414652	ENSBTAG00000019565
ENSBTAG00000001133	Not available	Not available	-1.00333	4.55073e-05	0.000417251	ENSBTAG00000001133
ENSBTAG00000005787	IFT57	intraflagellar transport 57 homolog (Chlamydomonas) [Source:HGNC Symbol;Acc:17367]	1.07904	4.57141e-05	0.000418802	ENSBTAG00000005787
ENSBTAG00000014969	CILP2	Not available	-2.12097	4.60322e-05	0.000421369	ENSBTAG00000014969
ENSBTAG00000008963	A7YVE7_BOVIN	CIT protein Fragment [Source:UniProtKB/TrEMBL;Acc:A7YVE7]	-1.27265	4.64027e-05	0.000424411	ENSBTAG00000008963
ENSBTAG00000007077	ABHD1_BOVIN	Abhydrolase domain-containing protein 1 (EC 3.1.1.-) [Source:UniProtKB/Swiss-Prot;Acc:Q3T0A0]	0.99541	4.66263e-05	0.000426106	ENSBTAG00000007077
ENSBTAG00000017054	LOC512149	Not available	1.09529	4.67695e-05	0.000427064	ENSBTAG00000017054
ENSBTAG00000005193	A7YWT5_BOVIN	class-I MHC-restricted T cell associated molecule [Source:RefSeq peptide;Acc:NP_001098927]	-1.54215	4.69564e-05	0.000428419	ENSBTAG00000005193
ENSBTAG00000002615	LONRF3	Not available	-0.964323	4.7439e-05	0.000432114	ENSBTAG00000002615
ENSBTAG00000004850	KPNA3	Not available	0.964108	4.74236e-05	0.000432114	ENSBTAG00000004850
ENSBTAG00000039466	CDR2L	Not available	-0.977371	4.75827e-05	0.000433069	ENSBTAG00000039466
ENSBTAG00000019427	LOC514704	Not available	0.94314	4.77206e-05	0.000433969	ENSBTAG00000019427
ENSBTAG00000021880	ADCK3_BOVIN	Chaperone activity of bc1 complex-like, mitochondrial Precursor (Chaperone-ABC1-like)(aarF domain-containing protein kinase 3) [Source:UniProtKB/Swiss-Prot;Acc:Q29RI0]	-1.00378	4.8246e-05	0.000438388	ENSBTAG00000021880
ENSBTAG00000000501	KLH13_BOVIN	Kelch-like protein 13 [Source:UniProtKB/Swiss-Prot;Acc:A6QQY2]	-1.02128	4.85178e-05	0.000440499	ENSBTAG00000000501
ENSBTAG00000035164	Not available	Not available	0.961845	4.88756e-05	0.000443386	ENSBTAG00000035164
ENSBTAG00000020701	MEF2C_BOVIN	Myocyte-specific enhancer factor 2C [Source:UniProtKB/Swiss-Prot;Acc:Q2KIA0]	-1.05519	4.90006e-05	0.000444158	ENSBTAG00000020701
ENSBTAG00000007569	TNFRSF11A	Not available	-1.20435	4.95658e-05	0.00044855	ENSBTAG00000007569
ENSBTAG00000014199	TBX21	Not available	1.85541	4.95533e-05	0.00044855	ENSBTAG00000014199
ENSBTAG00000005034	CAPN5	Not available	-2.15358	4.97337e-05	0.000449704	ENSBTAG00000005034
ENSBTAG00000000977	Q2TBL2_BOVIN	immunoglobulin superfamily, member 4D [Source:RefSeq peptide;Acc:NP_001033647]	-0.945667	4.99191e-05	0.000451014	ENSBTAG00000000977
ENSBTAG00000003189	LOC522998	PREDICTED: Bos taurus misc_RNA (LOC522998), miscRNA. [Source:RefSeq DNA;Acc:XR_028333]	-0.939859	5.26879e-05	0.000475384	ENSBTAG00000003189
ENSBTAG00000019069	SNG2_BOVIN	Synaptogyrin-2 (Cellugyrin) [Source:UniProtKB/Swiss-Prot;Acc:A7E3W5]	0.955046	5.27019e-05	0.000475384	ENSBTAG00000019069
ENSBTAG00000000672	A6QLS5_BOVIN	hypothetical protein LOC534389 [Source:RefSeq peptide;Acc:NP_001095641]	-1.00916	5.31068e-05	0.000478649	ENSBTAG00000000672
ENSBTAG00000002786	A6QQH0_BOVIN	hypothetical protein LOC781494 [Source:RefSeq peptide;Acc:NP_001094749]	0.946991	5.34215e-05	0.000481008	ENSBTAG00000002786
ENSBTAG00000021339	SCN8A	Not available	-1.11678	5.3455e-05	0.000481008	ENSBTAG00000021339
ENSBTAG00000013496	A7MBD9_BOVIN	carboxypeptidase M [Source:RefSeq peptide;Acc:NP_001094556]	-0.947436	5.39144e-05	0.000484751	ENSBTAG00000013496
ENSBTAG00000020931	Q0VD41_BOVIN	CHN2 protein [Source:UniProtKB/TrEMBL;Acc:Q0VD41]	-1.14505	5.42016e-05	0.00048694	ENSBTAG00000020931
ENSBTAG00000013475	TRAF3	Not available	0.996595	5.43379e-05	0.00048777	ENSBTAG00000013475
ENSBTAG00000016717	CEP68	Not available	-1.39389	5.48036e-05	0.000491554	ENSBTAG00000016717
ENSBTAG00000012342	LIMA1	Not available	-0.981955	5.49509e-05	0.000492479	ENSBTAG00000012342
ENSBTAG00000006362	GBGT2_BOVIN	Guanine nucleotide-binding protein G(I)/G(S)/G(O) subunit gamma-T2 Precursor (G gamma-C)(G-gamma-8) [Source:UniProtKB/Swiss-Prot;Acc:P50154]	1.19701	5.52022e-05	0.000494333	ENSBTAG00000006362
ENSBTAG00000002981	A5PKG5_BOVIN	hypothetical protein LOC540455 [Source:RefSeq peptide;Acc:NP_001092579]	-1.72207	5.6498e-05	0.00050553	ENSBTAG00000002981
ENSBTAG00000013292	SIDT1	Not available	-1.93968	5.66226e-05	0.000506237	ENSBTAG00000013292
ENSBTAG00000043570	Not available	Not available	0.964343	5.69596e-05	0.000508842	ENSBTAG00000043570
ENSBTAG00000022244	ACTN3_BOVIN	Alpha-actinin-3 (Alpha-actinin skeletal muscle isoform 3)(F-actin cross-linking protein) [Source:UniProtKB/Swiss-Prot;Acc:Q0III9]	-1.88733	5.71844e-05	0.000510441	ENSBTAG00000022244
ENSBTAG00000008053	Q1LZC2_BOVIN	WD repeat and FYVE domain containing 2 [Source:RefSeq peptide;Acc:NP_001069310]	-0.991658	5.79197e-05	0.00051659	ENSBTAG00000008053
ENSBTAG00000007740	Q9N0E6_BOVIN	midkine (neurite growth-promoting factor 2) [Source:RefSeq peptide;Acc:NP_776360]	1.86037	5.89768e-05	0.000525177	ENSBTAG00000007740
ENSBTAG00000026326	A6QQP5_BOVIN	sialophorin [Source:RefSeq peptide;Acc:NP_001096572]	-0.955204	5.89738e-05	0.000525177	ENSBTAG00000026326
ENSBTAG00000006212	GTF2IRD1	GTF2I repeat domain containing 1 [Source:HGNC Symbol;Acc:4661]	-1.41786	6.03844e-05	0.000537281	ENSBTAG00000006212
ENSBTAG00000002006	TSP1_BOVIN	Thrombospondin-1 Precursor [Source:UniProtKB/Swiss-Prot;Acc:Q28178]	0.976953	6.09056e-05	0.000541485	ENSBTAG00000002006
ENSBTAG00000013725	ZFYVE20	Not available	-0.980537	6.09968e-05	0.000541864	ENSBTAG00000013725
ENSBTAG00000011765	GABARAPL1	GABA(A) receptor-associated protein like 1 [Source:RefSeq peptide;Acc:NP_001028788]	0.946802	6.19557e-05	0.000549505	ENSBTAG00000011765
ENSBTAG00000017894	CAD	carbamoyl-phosphate synthetase 2, aspartate transcarbamylase, and dihydroorotase [Source:HGNC Symbol;Acc:1424]	-0.984504	6.19387e-05	0.000549505	ENSBTAG00000017894
ENSBTAG00000007970	CC038_BOVIN	Uncharacterized protein C3orf38 homolog [Source:UniProtKB/Swiss-Prot;Acc:Q0VCL9]	0.974922	6.24999e-05	0.00055389	ENSBTAG00000007970
ENSBTAG00000014088	MBNL3	Not available	-1.32865	6.52624e-05	0.000577913	ENSBTAG00000014088
ENSBTAG00000026275	Q2KIR3_BOVIN	chemokine (C-C motif) ligand 24 [Source:RefSeq peptide;Acc:NP_001040061]	-1.34064	6.53175e-05	0.000577941	ENSBTAG00000026275
ENSBTAG00000018464	ZDHHC14	Not available	1.23509	6.54206e-05	0.000578393	ENSBTAG00000018464
ENSBTAG00000015718	Q2LGB8_BOVIN	caspase 8 [Source:RefSeq peptide;Acc:NP_001039435]	0.930321	6.548e-05	0.000578458	ENSBTAG00000015718
ENSBTAG00000002756	CDCA2_BOVIN	Cell division cycle-associated protein 2 [Source:UniProtKB/Swiss-Prot;Acc:Q29RT4]	-1.1989	6.6974e-05	0.000591187	ENSBTAG00000002756
ENSBTAG00000015879	A5PJN9_BOVIN	tubby like protein 3 [Source:RefSeq peptide;Acc:NP_001092462]	-1.25254	6.70532e-05	0.000591418	ENSBTAG00000015879
ENSBTAG00000040001	A7E397_BOVIN	MARVELD2 protein Fragment [Source:UniProtKB/TrEMBL;Acc:A7E397]	1.81134	6.77956e-05	0.000597493	ENSBTAG00000040001
ENSBTAG00000018274	FADD_BOVIN	Protein FADD (FAS-associated death domain protein)(FAS-associating death domain-containing protein) [Source:UniProtKB/Swiss-Prot;Acc:Q645M6]	0.951043	6.79412e-05	0.000598302	ENSBTAG00000018274
ENSBTAG00000003504	GSHB_BOVIN	Glutathione synthetase (GSH synthetase)(GSH-S)(EC 6.3.2.3)(Glutathione synthase) [Source:UniProtKB/Swiss-Prot;Acc:Q5EAC2]	0.983146	6.8619e-05	0.000603793	ENSBTAG00000003504
ENSBTAG00000008429	Q00KA9_BOVIN	low density lipoprotein receptor-related protein 4 [Source:RefSeq peptide;Acc:NP_001071311]	-1.07865	7.03157e-05	0.000618234	ENSBTAG00000008429
ENSBTAG00000011187	FA13A_BOVIN	Protein FAM13A (Protein Precm1) [Source:UniProtKB/Swiss-Prot;Acc:Q8HYW0]	0.955755	7.0627e-05	0.000620481	ENSBTAG00000011187
ENSBTAG00000018101	SAHH_BOVIN	Adenosylhomocysteinase (AdoHcyase)(EC 3.3.1.1)(S-adenosyl-L-homocysteine hydrolase) [Source:UniProtKB/Swiss-Prot;Acc:Q3MHL4]	0.920875	7.07332e-05	0.000620924	ENSBTAG00000018101
ENSBTAG00000003265	Q08E01_BOVIN	adducin 3 (gamma) [Source:RefSeq peptide;Acc:NP_001068662]	0.94641	7.11761e-05	0.000624319	ENSBTAG00000003265
ENSBTAG00000001114	PRKD3	Not available	-0.940176	7.16375e-05	0.000627872	ENSBTAG00000001114
ENSBTAG00000009384	Q17QI4_BOVIN	angiotensin II receptor-associated protein [Source:RefSeq peptide;Acc:NP_001068831]	0.92823	7.18329e-05	0.000629089	ENSBTAG00000009384
ENSBTAG00000004021	CDK2_BOVIN	Cell division protein kinase 2 (EC 2.7.11.22) [Source:UniProtKB/Swiss-Prot;Acc:Q5E9Y0]	-1.07124	7.27431e-05	0.00063656	ENSBTAG00000004021
ENSBTAG00000019478	A6QPL8_BOVIN	N-acylethanolamine acid amidase [Source:RefSeq peptide;Acc:NP_001093839]	0.938215	7.32502e-05	0.000640493	ENSBTAG00000019478
ENSBTAG00000011136	NR2F6	nuclear receptor subfamily 2, group F, member 6 [Source:HGNC Symbol;Acc:7977]	-0.969108	7.37314e-05	0.000644195	ENSBTAG00000011136
ENSBTAG00000005700	LOC520648	Not available	-1.7848	7.58193e-05	0.000661917	ENSBTAG00000005700
ENSBTAG00000020480	A5PKM3_BOVIN	serine palmitoyltransferase, long chain base subunit 2 [Source:RefSeq peptide;Acc:NP_001092551]	0.92421	7.64207e-05	0.000666645	ENSBTAG00000020480
ENSBTAG00000017683	LYSM2_BOVIN	LysM and putative peptidoglycan-binding domain-containing protein 2 [Source:UniProtKB/Swiss-Prot;Acc:Q1JQA8]	1.15992	7.79349e-05	0.000679322	ENSBTAG00000017683
ENSBTAG00000001656	CJ057_BOVIN	Transmembrane protein C10orf57 homolog [Source:UniProtKB/Swiss-Prot;Acc:Q0D2G3]	-1.73683	7.81871e-05	0.000680986	ENSBTAG00000001656
ENSBTAG00000017125	A4IFC3_BOVIN	poly A binding protein, cytoplasmic 4 [Source:RefSeq peptide;Acc:NP_001077193]	-0.928802	7.84636e-05	0.00068286	ENSBTAG00000017125
ENSBTAG00000010238	LT4R1_BOVIN	Leukotriene B4 receptor 1 (LTB4-R 1)(LTB4-R1) [Source:UniProtKB/Swiss-Prot;Acc:Q3T181]	-1.11183	7.93023e-05	0.000689284	ENSBTAG00000010238
ENSBTAG00000043951	IMPA2	Not available	0.972916	7.93255e-05	0.000689284	ENSBTAG00000043951
ENSBTAG00000039035	HSPA6	Not available	1.08948	7.96124e-05	0.000691237	ENSBTAG00000039035
ENSBTAG00000000671	LOC507426	PREDICTED: Bos taurus misc_RNA (LOC507426), miscRNA. [Source:RefSeq DNA;Acc:XR_028255]	0.925481	7.9835e-05	0.000692616	ENSBTAG00000000671
ENSBTAG00000034689	ZNRF1	Not available	0.940446	7.98957e-05	0.000692616	ENSBTAG00000034689
ENSBTAG00000015637	IMPA3_BOVIN	Inositol monophosphatase 3 (IMPase 3)(IMP 3)(EC 3.1.3.25)(Inositol-1(or 4)-monophosphatase 3)(Myo-inositol monophosphatase A3)(Inositol monophosphatase domain-containing protein 1) [Source:UniProtKB/Swiss-Prot;Acc:Q2KJ53]	-0.920407	8.10061e-05	0.000701695	ENSBTAG00000015637
ENSBTAG00000016477	LOC618430	Not available	-1.17311	8.18449e-05	0.00070841	ENSBTAG00000016477
ENSBTAG00000009641	A4FUD0_BOVIN	methylenetetrahydrofolate dehydrogenase 1 [Source:RefSeq peptide;Acc:NP_001076946]	-0.982616	8.37871e-05	0.000724657	ENSBTAG00000009641
ENSBTAG00000001564	A6QNS7_BOVIN	phosphodiesterase 4D interacting protein [Source:RefSeq peptide;Acc:NP_001095372]	-0.958607	8.39742e-05	0.000725712	ENSBTAG00000001564
ENSBTAG00000015354	ZDHC9_BOVIN	Palmitoyltransferase ZDHHC9 (EC 2.3.1.-)(Zinc finger DHHC domain-containing protein 9)(DHHC-9) [Source:UniProtKB/Swiss-Prot;Acc:Q58DA8]	-0.943137	8.42237e-05	0.000727088	ENSBTAG00000015354
ENSBTAG00000044170	Not available	Not available	-1.91354	8.42641e-05	0.000727088	ENSBTAG00000044170
ENSBTAG00000005990	S1PR1_BOVIN	Sphingosine 1-phosphate receptor 1 (S1P receptor 1)(S1P1)(Sphingosine 1-phosphate receptor Edg-1)(S1P receptor Edg-1)(Endothelial differentiation G-protein coupled receptor 1) [Source:UniProtKB/Swiss-Prot;Acc:Q5E9P3]	-0.955573	8.51318e-05	0.000734006	ENSBTAG00000005990
ENSBTAG00000000020	A6H715_BOVIN	transient receptor potential cation channel, subfamily V, member 3 [Source:RefSeq peptide;Acc:NP_001092494]	-1.22472	8.52999e-05	0.000734887	ENSBTAG00000000020
ENSBTAG00000021048	ADML_BOVIN	ADM Precursor [Contains Adrenomedullin(AM);Adrenomedullin-11-26(AM 11-26);Proadrenomedullin N-20 terminal peptide(ProAM N-terminal 20 peptide)(ProAM-N20)(PAMP)] [Source:UniProtKB/Swiss-Prot;Acc:O62827]	1.09702	8.62368e-05	0.000742384	ENSBTAG00000021048
ENSBTAG00000018453	ANR37_BOVIN	Ankyrin repeat domain-containing protein 37 [Source:UniProtKB/Swiss-Prot;Acc:Q0VC93]	-1.148	8.63312e-05	0.000742621	ENSBTAG00000018453
ENSBTAG00000007003	TYSY_BOVIN	Thymidylate synthase (TSase)(TS)(EC 2.1.1.45) [Source:UniProtKB/Swiss-Prot;Acc:Q2TA32]	-1.00694	8.7149e-05	0.000746771	ENSBTAG00000007003
ENSBTAG00000019734	Q0KIZ6_BOVIN	CD276 antigen Fragment [Source:UniProtKB/TrEMBL;Acc:Q0KIZ6]	-0.95939	8.71186e-05	0.000746771	ENSBTAG00000019734
ENSBTAG00000010276	A5D786_BOVIN	RecQ protein-like 4 [Source:RefSeq peptide;Acc:NP_001091506]	-1.17984	8.70594e-05	0.000746771	ENSBTAG00000010276
ENSBTAG00000016726	KIF15	Not available	-1.22578	8.69855e-05	0.000746771	ENSBTAG00000016726
ENSBTAG00000005379	SLC41A1	Not available	-1.07974	8.69075e-05	0.000746771	ENSBTAG00000005379
ENSBTAG00000004286	A4FV47_BOVIN	CDC45-like [Source:RefSeq peptide;Acc:NP_001019661]	-1.20047	8.72196e-05	0.000746801	ENSBTAG00000004286
ENSBTAG00000005909	Q3SYT0_BOVIN	leptin receptor overlapping transcript [Source:RefSeq peptide;Acc:NP_001029913]	0.913362	8.79873e-05	0.000752795	ENSBTAG00000005909
ENSBTAG00000008772	SMC2	Not available	-0.961597	8.841e-05	0.000755831	ENSBTAG00000008772
ENSBTAG00000014087	SUV420H2	Not available	1.03934	8.8582e-05	0.00075672	ENSBTAG00000014087
ENSBTAG00000008180	SPDLY_BOVIN	Protein Spindly (Coiled-coil domain-containing protein 99) [Source:UniProtKB/Swiss-Prot;Acc:Q08DR9]	-1.23681	8.98497e-05	0.000766961	ENSBTAG00000008180
ENSBTAG00000006138	SEM3C_BOVIN	Semaphorin-3C Precursor [Source:UniProtKB/Swiss-Prot;Acc:A7MB70]	-0.93224	9.00062e-05	0.000767708	ENSBTAG00000006138
ENSBTAG00000017021	Q148N1_BOVIN	minichromosome maintenance complex component 4 [Source:RefSeq peptide;Acc:NP_001068626]	-0.991313	9.07039e-05	0.000773067	ENSBTAG00000017021
ENSBTAG00000001492	A7YWJ7_BOVIN	FYN binding protein [Source:RefSeq peptide;Acc:NP_001098884]	0.902372	9.09428e-05	0.00077451	ENSBTAG00000001492
ENSBTAG00000006835	A8QQF2_BOVIN	melanoma cell adhesion molecule [Source:RefSeq peptide;Acc:NP_001103532]	-1.9988	9.15375e-05	0.000778979	ENSBTAG00000006835
ENSBTAG00000010273	EREG	epiregulin [Source:HGNC Symbol;Acc:3443]	-1.65726	9.18929e-05	0.000781406	ENSBTAG00000010273
ENSBTAG00000004751	SPTBN4	Not available	-1.41509	9.2203e-05	0.000783444	ENSBTAG00000004751
ENSBTAG00000001511	BCL6	Not available	-0.932379	9.30459e-05	0.000790003	ENSBTAG00000001511
ENSBTAG00000009888	DRAM2_BOVIN	DNA damage-regulated autophagy modulator protein 2 (Transmembrane protein 77) [Source:UniProtKB/Swiss-Prot;Acc:Q3ZC48]	0.902809	9.39164e-05	0.000796786	ENSBTAG00000009888
ENSBTAG00000001578	ADPGK_BOVIN	ADP-dependent glucokinase Precursor (ADP-GK)(ADPGK)(EC 2.7.1.147) [Source:UniProtKB/Swiss-Prot;Acc:A2VE47]	0.929802	9.46195e-05	0.000798881	ENSBTAG00000001578
ENSBTAG00000010355	Q29RR7_BOVIN	vacuolar protein sorting 37 homolog A [Source:RefSeq peptide;Acc:NP_001039626]	0.943655	9.4659e-05	0.000798881	ENSBTAG00000010355
ENSBTAG00000015242	LOC529052	Not available	-1.02582	9.44163e-05	0.000798881	ENSBTAG00000015242
ENSBTAG00000018043	Q2KIW4_BOVIN	lecithin-cholesterol acyltransferase [Source:RefSeq peptide;Acc:NP_001039534]	-1.0699	9.46657e-05	0.000798881	ENSBTAG00000018043
ENSBTAG00000021756	ZDHHC17	Not available	0.950272	9.45795e-05	0.000798881	ENSBTAG00000021756
ENSBTAG00000007280	LOC787234	Not available	0.954894	9.4306e-05	0.000798881	ENSBTAG00000007280
ENSBTAG00000021527	IGF1R_BOVIN	Insulin-like growth factor 1 receptor Precursor; Fragment (EC 2.7.10.1)(Insulin-like growth factor I receptor)(IGF-I receptor)(CD221 antigen) [Contains Insulin-like growth factor 1 receptor alpha chain;Insulin-like growth factor 1 receptor beta chain] [Source:UniProtKB/Swiss-Prot;Acc:Q05688]	-0.930181	9.44152e-05	0.000798881	ENSBTAG00000021527
ENSBTAG00000003708	SC23A_BOVIN	Protein transport protein Sec23A (SEC23-related protein A) [Source:UniProtKB/Swiss-Prot;Acc:A2VDL8]	0.911124	9.50316e-05	0.000801361	ENSBTAG00000003708
ENSBTAG00000013573	BIRC5_BOVIN	Baculoviral IAP repeat-containing protein 5 (Apoptosis inhibitor survivin) [Source:UniProtKB/Swiss-Prot;Acc:Q6J1J1]	-0.988966	9.53854e-05	0.000803735	ENSBTAG00000013573
ENSBTAG00000004787	METRNL	Not available	-0.905749	9.93954e-05	0.000836891	ENSBTAG00000004787
ENSBTAG00000019059	ATG16L2	Not available	0.995431	0.000100043	0.00084171	ENSBTAG00000019059
ENSBTAG00000006770	MTBP	Not available	-1.24947	0.000100351	0.000843663	ENSBTAG00000006770
ENSBTAG00000011471	SYCM_BOVIN	Cysteinyl-tRNA synthetase, mitochondrial Precursor (EC 6.1.1.16)(Cysteine--tRNA ligase)(CysRS) [Source:UniProtKB/Swiss-Prot;Acc:Q2KIF8]	-1.05863	0.000101306	0.000851048	ENSBTAG00000011471
ENSBTAG00000001395	Q32L32_BOVIN	hypothetical protein LOC540784 [Source:RefSeq peptide;Acc:NP_001032706]	0.996758	0.000101697	0.000853689	ENSBTAG00000001395
ENSBTAG00000015108	Q08DY7_BOVIN	Usher syndrome 1C binding protein 1 [Source:RefSeq peptide;Acc:NP_001070605]	-0.928168	0.000101912	0.00085485	ENSBTAG00000015108
ENSBTAG00000014421	Q3KUS8_BOVIN	Pre-B-cell leukemia transcription factor 2 Fragment [Source:UniProtKB/TrEMBL;Acc:Q3KUS8]	0.91372	0.000102905	0.000861881	ENSBTAG00000014421
ENSBTAG00000010882	A7MBH6_BOVIN	ankyrin repeat domain 9 [Source:RefSeq peptide;Acc:NP_001095614]	-1.12207	0.000102878	0.000861881	ENSBTAG00000010882
ENSBTAG00000002939	FURIN_BOVIN	Furin Precursor (EC 3.4.21.75)(Paired basic amino acid residue-cleaving enzyme)(PACE)(Dibasic-processing enzyme)(Trans Golgi network protease furin) [Source:UniProtKB/Swiss-Prot;Acc:Q28193]	-0.908861	0.000103311	0.000864315	ENSBTAG00000002939
ENSBTAG00000002980	GPT2	Not available	-1.06106	0.000103351	0.000864315	ENSBTAG00000002980
ENSBTAG00000024269	TGFBR3	Not available	-1.8166	0.000103573	0.000865519	ENSBTAG00000024269
ENSBTAG00000012925	Q3MHQ9_BOVIN	non-SMC condensin I complex, subunit H [Source:RefSeq peptide;Acc:NP_001029385]	-1.03791	0.000104549	0.000873019	ENSBTAG00000012925
ENSBTAG00000044007	KLF12	Not available	1.22101	0.000105395	0.000879421	ENSBTAG00000044007
ENSBTAG00000004772	THEM4_BOVIN	Thioesterase superfamily member 4 [Source:UniProtKB/Swiss-Prot;Acc:A1A4L1]	0.967308	0.000108168	0.000901889	ENSBTAG00000004772
ENSBTAG00000008079	NRBP2	nuclear receptor binding protein 2 [Source:HGNC Symbol;Acc:19339]	-1.01665	0.000108692	0.000905581	ENSBTAG00000008079
ENSBTAG00000021741	RPS6KA2	Not available	-1.19773	0.000108831	0.000906055	ENSBTAG00000021741
ENSBTAG00000013423	A6QLZ6_BOVIN	glutaredoxin 5 [Source:RefSeq peptide;Acc:NP_001093773]	0.928625	0.000109358	0.000909761	ENSBTAG00000013423
ENSBTAG00000004883	Not available	Not available	-1.07175	0.000110115	0.000915376	ENSBTAG00000004883
ENSBTAG00000017508	A7MBH4_BOVIN	cysteinyl leukotriene receptor 2 [Source:RefSeq peptide;Acc:NP_001095710]	-1.80501	0.00011041	0.000917143	ENSBTAG00000017508
ENSBTAG00000003878	ZUFSP_BOVIN	Zinc finger with UFM1-specific peptidase domain protein [Source:UniProtKB/Swiss-Prot;Acc:Q3SWY8]	0.928137	0.000111116	0.000922325	ENSBTAG00000003878
ENSBTAG00000004768	RAI1	Not available	-0.994207	0.000113475	0.0009412	ENSBTAG00000004768
ENSBTAG00000014782	STAB1	Not available	-0.966581	0.000114673	0.000950432	ENSBTAG00000014782
ENSBTAG00000037902	A8VGV0_BOVIN	LOC614396 protein [Source:UniProtKB/TrEMBL;Acc:A8VGV0]	1.44336	0.000115387	0.000955632	ENSBTAG00000037902
ENSBTAG00000021673	NDC80	Not available	-1.30426	0.000115815	0.000958463	ENSBTAG00000021673
ENSBTAG00000003312	LOC534506	PREDICTED: Bos taurus misc_RNA (LOC534506), miscRNA. [Source:RefSeq DNA;Acc:XR_042714]	-0.917594	0.000115991	0.000959213	ENSBTAG00000003312
ENSBTAG00000009218	ANLN	Not available	-1.01482	0.000116294	0.000961002	ENSBTAG00000009218
ENSBTAG00000012371	LOC532189	PREDICTED: Bos taurus misc_RNA (LOC532189), miscRNA. [Source:RefSeq DNA;Acc:XR_027597]	-0.906253	0.000118026	0.000974592	ENSBTAG00000012371
ENSBTAG00000005903	Q1MW21_BOVIN	Low-density lipoprotein receptor-related protein 5 Fragment [Source:UniProtKB/TrEMBL;Acc:Q1MW21]	-0.932469	0.000120726	0.000996145	ENSBTAG00000005903
ENSBTAG00000016484	ATP11C	Not available	-1.05548	0.000120909	0.000996921	ENSBTAG00000016484
ENSBTAG00000024381	MAN1A1	Not available	0.907573	0.000121025	0.000997135	ENSBTAG00000024381
ENSBTAG00000020330	BTG1_BOVIN	Protein BTG1 (B-cell translocation gene 1 protein)(Myocardial vascular inhibition factor)(VIF) [Source:UniProtKB/Swiss-Prot;Acc:P53348]	0.904463	0.000124776	0.00102728	ENSBTAG00000020330
ENSBTAG00000001774	SPY2_BOVIN	Protein sprouty homolog 2 (Spry-2) [Source:UniProtKB/Swiss-Prot;Acc:Q08E39]	-1.08404	0.000127419	0.00104749	ENSBTAG00000001774
ENSBTAG00000014434	Q58DK6_BOVIN	coiled-coil alpha-helical rod protein 1 [Source:RefSeq peptide;Acc:NP_001019707]	-1.18154	0.000127362	0.00104749	ENSBTAG00000014434
ENSBTAG00000002951	CD244	Not available	-0.940237	0.000128122	0.0010525	ENSBTAG00000002951
ENSBTAG00000015314	ARLY_BOVIN	Argininosuccinate lyase (ASAL)(EC 4.3.2.1)(Arginosuccinase) [Source:UniProtKB/Swiss-Prot;Acc:Q3SZJ0]	-0.908033	0.000131325	0.00107801	ENSBTAG00000015314
ENSBTAG00000020266	SLC19A2	Not available	-0.931178	0.000132314	0.00108533	ENSBTAG00000020266
ENSBTAG00000039469	DEFB4_BOVIN	Beta-defensin 4 Precursor (BNDB-4)(BNBD-4) [Source:UniProtKB/Swiss-Prot;Acc:P46162]	1.46384	0.00013436	0.0011013	ENSBTAG00000039469
ENSBTAG00000020179	Q0VC02_BOVIN	achalasia, adrenocortical insufficiency, alacrimia (Allgrove, triple-A) [Source:RefSeq peptide;Acc:NP_001068737]	-1.04101	0.000135926	0.00111331	ENSBTAG00000020179
ENSBTAG00000001368	LG3BP_BOVIN	Galectin-3-binding protein Precursor (Lectin galactoside-binding soluble 3-binding protein) [Source:UniProtKB/Swiss-Prot;Acc:A7E3W2]	0.877679	0.000137395	0.00112452	ENSBTAG00000001368
ENSBTAG00000005078	UCHL1_BOVIN	Ubiquitin carboxyl-terminal hydrolase isozyme L1 (UCH-L1)(EC 3.4.19.12)(EC 6.-.-.-)(Ubiquitin thioesterase L1)(Neuron cytoplasmic protein 9.5)(PGP 9.5)(PGP9.5) [Source:UniProtKB/Swiss-Prot;Acc:P23356]	1.11529	0.000138021	0.00112881	ENSBTAG00000005078
ENSBTAG00000007642	AA3R_BOVIN	Adenosine receptor A3 [Source:UniProtKB/Swiss-Prot;Acc:Q0VC81]	-0.912427	0.000139749	0.0011421	ENSBTAG00000007642
ENSBTAG00000005089	Q2KID3_BOVIN	rhomboid domain containing 2 [Source:RefSeq peptide;Acc:NP_001039943]	-0.944682	0.000141791	0.00115794	ENSBTAG00000005089
ENSBTAG00000001867	SACS	Not available	-0.907536	0.000142429	0.0011623	ENSBTAG00000001867
ENSBTAG00000008201	CC151_BOVIN	Coiled-coil domain-containing protein 151 [Source:UniProtKB/Swiss-Prot;Acc:A7MBH5]	-1.13321	0.0001437	0.00117181	ENSBTAG00000008201
ENSBTAG00000011088	SC6A6_BOVIN	Sodium- and chloride-dependent taurine transporter (Solute carrier family 6 member 6) [Source:UniProtKB/Swiss-Prot;Acc:Q9MZ34]	-0.913427	0.000144419	0.00117681	ENSBTAG00000011088
ENSBTAG00000018422	A6QQA7_BOVIN	receptor-interacting serine-threonine kinase 3 [Source:RefSeq peptide;Acc:NP_001095354]	0.891877	0.000145059	0.00118116	ENSBTAG00000018422
ENSBTAG00000013125	UPAR_BOVIN	Urokinase plasminogen activator surface receptor Precursor (U-PAR)(uPAR)(CD87 antigen) [Source:UniProtKB/Swiss-Prot;Acc:Q05588]	-0.879141	0.000145233	0.00118172	ENSBTAG00000013125
ENSBTAG00000000907	LOC785548	PREDICTED: Bos taurus misc_RNA (LOC785548), miscRNA. [Source:RefSeq DNA;Acc:XR_028280]	-0.897297	0.000145794	0.00118542	ENSBTAG00000000907
ENSBTAG00000001273	NALP3_BOVIN	NACHT, LRR and PYD domains-containing protein 3 [Source:UniProtKB/Swiss-Prot;Acc:A6QLE5]	0.894251	0.000146831	0.00119297	ENSBTAG00000001273
ENSBTAG00000011204	Q2TA30_BOVIN	ninjurin 1 [Source:RefSeq peptide;Acc:NP_001033171]	0.931728	0.000147207	0.00119516	ENSBTAG00000011204
ENSBTAG00000000660	FA83D_BOVIN	Protein FAM83D [Source:UniProtKB/Swiss-Prot;Acc:A3KN19]	-1.59289	0.000149031	0.0012082	ENSBTAG00000000660
ENSBTAG00000016529	A6H777_BOVIN	solute carrier family 25, member 30 [Source:RefSeq peptide;Acc:NP_001092365]	0.905334	0.000148923	0.0012082	ENSBTAG00000016529
ENSBTAG00000007564	A6QNT9_BOVIN	Bardet-Biedl syndrome 12 [Source:RefSeq peptide;Acc:NP_001093845]	-1.11737	0.000150583	0.0012199	ENSBTAG00000007564
ENSBTAG00000007981	GRK5_BOVIN	G protein-coupled receptor kinase 5 (EC 2.7.11.16)(G protein-coupled receptor kinase GRK5) [Source:UniProtKB/Swiss-Prot;Acc:P43249]	-1.05077	0.000150769	0.00122052	ENSBTAG00000007981
ENSBTAG00000003981	Q148H9_BOVIN	ribosomal RNA processing 1 homolog [Source:RefSeq peptide;Acc:NP_001069057]	-0.950338	0.000152568	0.00123418	ENSBTAG00000003981
ENSBTAG00000027246	Q3T0D9_BOVIN	UBD protein Fragment [Source:UniProtKB/TrEMBL;Acc:Q3T0D9]	1.07682	0.000152975	0.00123658	ENSBTAG00000027246
ENSBTAG00000024909	H33_BOVIN	Histone H3.3 [Source:UniProtKB/Swiss-Prot;Acc:Q5E9F8]	0.905517	0.000156778	0.0012664	ENSBTAG00000024909
ENSBTAG00000016794	SOAT_BOVIN	Solute carrier family 10 member 6 (Sodium-dependent organic anion transporter) [Source:UniProtKB/Swiss-Prot;Acc:A6QP84]	1.62709	0.00016009	0.00129221	ENSBTAG00000016794
ENSBTAG00000016972	RAB11FIP4	Not available	-1.25269	0.000160268	0.00129271	ENSBTAG00000016972
ENSBTAG00000016958	PHF19	Not available	-1.05606	0.000160402	0.00129285	ENSBTAG00000016958
ENSBTAG00000039882	Not available	Not available	-1.01748	0.000160716	0.00129445	ENSBTAG00000039882
ENSBTAG00000013669	KIF22_BOVIN	Kinesin-like protein KIF22 [Source:UniProtKB/Swiss-Prot;Acc:A6QPL4]	-1.06873	0.000161068	0.00129635	ENSBTAG00000013669
ENSBTAG00000022895	PQLC1	PQ loop repeat containing 1 [Source:HGNC Symbol;Acc:26188]	0.894624	0.00016125	0.00129688	ENSBTAG00000022895
ENSBTAG00000008022	PTGFRN	Not available	-0.927466	0.000162379	0.00130501	ENSBTAG00000008022
ENSBTAG00000021435	MAFF	v-maf musculoaponeurotic fibrosarcoma oncogene homolog F (avian) [Source:HGNC Symbol;Acc:6780]	1.13683	0.000163067	0.0013096	ENSBTAG00000021435
ENSBTAG00000000225	DPOLB_BOVIN	DNA polymerase beta (EC 2.7.7.7)(EC 4.2.99.-) [Source:UniProtKB/Swiss-Prot;Acc:Q27958]	1.02614	0.000164068	0.00131668	ENSBTAG00000000225
ENSBTAG00000002835	SMAD1_BOVIN	Mothers against decapentaplegic homolog 1 (Mothers against DPP homolog 1)(MAD homolog 1)(SMAD family member 1)(SMAD 1)(Smad1) [Source:UniProtKB/Swiss-Prot;Acc:Q1JQA2]	1.16779	0.000168663	0.00135259	ENSBTAG00000002835
ENSBTAG00000010390	Q0IIA3_BOVIN	sorcin [Source:RefSeq peptide;Acc:NP_001068818]	0.875951	0.000170002	0.00136234	ENSBTAG00000010390
ENSBTAG00000034193	A7E341_BOVIN	hypothetical protein LOC514135 [Source:RefSeq peptide;Acc:NP_001095457]	1.09458	0.000171656	0.00137461	ENSBTAG00000034193
ENSBTAG00000038292	A6QP12_BOVIN	Putative uncharacterized protein Fragment [Source:UniProtKB/TrEMBL;Acc:A6QP12]	-1.15761	0.000173751	0.00139039	ENSBTAG00000038292
ENSBTAG00000020634	FBX7_BOVIN	F-box only protein 7 [Source:UniProtKB/Swiss-Prot;Acc:Q2T9S7]	0.879959	0.000175568	0.00140392	ENSBTAG00000020634
ENSBTAG00000034302	Not available	Not available	1.38551	0.00017777	0.0014205	ENSBTAG00000034302
ENSBTAG00000005483	A6QP60_BOVIN	PREDICTED: Bos taurus misc_RNA (LOC512582), miscRNA. [Source:RefSeq DNA;Acc:XR_028841]	-0.870349	0.000178551	0.00142572	ENSBTAG00000005483
ENSBTAG00000000413	NRTN	Not available	-1.11702	0.000179244	0.00143023	ENSBTAG00000000413
ENSBTAG00000033794	Q1LZ77_BOVIN	TFPI protein Fragment [Source:UniProtKB/TrEMBL;Acc:Q1LZ77]	-2.04594	0.00018317	0.00146051	ENSBTAG00000033794
ENSBTAG00000012694	UHMK1	Not available	-0.891114	0.000183321	0.00146066	ENSBTAG00000012694
ENSBTAG00000002331	Q08DQ9_BOVIN	discs large homolog 7 [Source:RefSeq peptide;Acc:NP_001070290]	-1.17615	0.000185105	0.00147383	ENSBTAG00000002331
ENSBTAG00000016836	PDK1	Not available	-1.03986	0.000185305	0.00147436	ENSBTAG00000016836
ENSBTAG00000011698	TYK2	Not available	0.870057	0.000186089	0.00147954	ENSBTAG00000011698
ENSBTAG00000020714	Q2YDF3_BOVIN	DEAD (Asp-Glu-Ala-As) box polypeptide 19B [Source:RefSeq peptide;Acc:NP_001039695]	0.932913	0.000187263	0.00148781	ENSBTAG00000020714
ENSBTAG00000021664	NK2R_BOVIN	Substance-K receptor (SKR)(Neurokinin A receptor)(NK-2 receptor)(NK-2R)(Tachykinin receptor 2) [Source:UniProtKB/Swiss-Prot;Acc:P05363]	-1.26954	0.00018751	0.00148872	ENSBTAG00000021664
ENSBTAG00000009575	A4IF84_BOVIN	LOC518886 protein Fragment [Source:UniProtKB/TrEMBL;Acc:A4IF84]	-1.61102	0.000188488	0.00149541	ENSBTAG00000009575
ENSBTAG00000033248	CADH3_BOVIN	Cadherin-3 Fragment (Placental cadherin)(P-cadherin) [Source:UniProtKB/Swiss-Prot;Acc:P19535]	-0.995979	0.000189775	0.00150348	ENSBTAG00000033248
ENSBTAG00000040607	A0JNA5_BOVIN	Src-like-adaptor 2 isoform a [Source:RefSeq peptide;Acc:NP_001030371]	-1.04215	0.000189659	0.00150348	ENSBTAG00000040607
ENSBTAG00000012010	PANX1	pannexin 1 [Source:HGNC Symbol;Acc:8599]	0.888728	0.000192229	0.00152183	ENSBTAG00000012010
ENSBTAG00000019072	PSD4	pleckstrin and Sec7 domain containing 4 [Source:HGNC Symbol;Acc:19096]	-0.899554	0.000193274	0.00152902	ENSBTAG00000019072
ENSBTAG00000020767	SH2D1B	Not available	-0.985449	0.000193946	0.00153325	ENSBTAG00000020767
ENSBTAG00000008204	LOC538441	Not available	-0.992952	0.000194102	0.00153339	ENSBTAG00000008204
ENSBTAG00000015321	TRERF1	Not available	-0.955814	0.000194248	0.00153346	ENSBTAG00000015321
ENSBTAG00000014396	A6QQG6_BOVIN	KLF10 protein Fragment [Source:UniProtKB/TrEMBL;Acc:A6QQG6]	-0.885963	0.00019548	0.00154209	ENSBTAG00000014396
ENSBTAG00000006155	Q0II78_BOVIN	chemokine (C-C motif) receptor-like 2 [Source:RefSeq peptide;Acc:NP_001069200]	0.935039	0.00019667	0.00155038	ENSBTAG00000006155
ENSBTAG00000010692	SND1_BOVIN	Staphylococcal nuclease domain-containing protein 1 (p100 co-activator)(100 kDa coactivator) [Source:UniProtKB/Swiss-Prot;Acc:Q863B3]	0.857936	0.000197464	0.00155554	ENSBTAG00000010692
ENSBTAG00000008507	SPHK1	Not available	-0.883199	0.000197714	0.00155641	ENSBTAG00000008507
ENSBTAG00000020433	NLRP1	NLR family, pyrin domain containing 1 [Source:HGNC Symbol;Acc:14374]	-0.931724	0.000200349	0.00157603	ENSBTAG00000020433
ENSBTAG00000002626	ARHGAP6	Not available	-1.04345	0.000201575	0.00158456	ENSBTAG00000002626
ENSBTAG00000017868	Q08DS9_BOVIN	DEAH (Asp-Glu-Ala-His) box polypeptide 40 [Source:RefSeq peptide;Acc:NP_001070365]	-0.879801	0.000203599	0.00159934	ENSBTAG00000017868
ENSBTAG00000021008	ZNF219	Not available	-0.89653	0.00020601	0.00161713	ENSBTAG00000021008
ENSBTAG00000014217	A7YWK1_BOVIN	hematopoietically expressed homeobox [Source:RefSeq peptide;Acc:NP_001098894]	-0.874535	0.000206608	0.00162069	ENSBTAG00000014217
ENSBTAG00000009470	CLIC4_BOVIN	Chloride intracellular channel protein 4 (Intracellular chloride ion channel protein p64H1) [Source:UniProtKB/Swiss-Prot;Acc:Q9XSA7]	0.912643	0.000207067	0.00162314	ENSBTAG00000009470
ENSBTAG00000005275	IPKG_BOVIN	cAMP-dependent protein kinase inhibitor gamma (PKI-gamma) [Source:UniProtKB/Swiss-Prot;Acc:Q7YQJ3]	-0.973122	0.000208784	0.00163545	ENSBTAG00000005275
ENSBTAG00000011354	A7MBI8_BOVIN	nudix -type motif 9 [Source:RefSeq peptide;Acc:NP_001094566]	-0.856507	0.000209678	0.0016413	ENSBTAG00000011354
ENSBTAG00000006939	Q58CS5_BOVIN	FYVE, RhoGEF and PH domain containing 3 [Source:RefSeq peptide;Acc:NP_001019698]	-0.871196	0.000209951	0.00164228	ENSBTAG00000006939
ENSBTAG00000016626	ARF3	ADP-ribosylation factor 3 [Source:HGNC Symbol;Acc:654]	0.864529	0.00021126	0.00165136	ENSBTAG00000016626
ENSBTAG00000005812	TP73	Not available	1.24788	0.000211515	0.00165219	ENSBTAG00000005812
ENSBTAG00000013290	DYSF_BOVIN	Dysferlin (Dystrophy-associated fer-1-like protein)(Fer-1-like protein 1) [Source:UniProtKB/Swiss-Prot;Acc:A6QQP7]	1.03824	0.000212526	0.00165893	ENSBTAG00000013290
ENSBTAG00000030608	C9orf119	chromosome 9 open reading frame 119 [Source:HGNC Symbol;Acc:31412]	-1.02304	0.000213577	0.00166596	ENSBTAG00000030608
ENSBTAG00000012944	LOC525702	Not available	1.23924	0.000215382	0.00167887	ENSBTAG00000012944
ENSBTAG00000021672	A6QNV8_BOVIN	RGS1 protein [Source:UniProtKB/TrEMBL;Acc:A6QNV8]	-0.862988	0.000216732	0.00168821	ENSBTAG00000021672
ENSBTAG00000004964	PCGF5_BOVIN	Polycomb group RING finger protein 5 [Source:UniProtKB/Swiss-Prot;Acc:A0JN86]	0.873129	0.000217276	0.00169126	ENSBTAG00000004964
ENSBTAG00000017137	CD37L_BOVIN	Hsp90 co-chaperone Cdc37-like 1 [Source:UniProtKB/Swiss-Prot;Acc:A6H754]	0.922063	0.00022077	0.00171726	ENSBTAG00000017137
ENSBTAG00000000684	ARGAL_BOVIN	Rho guanine nucleotide exchange factor 10-like protein (GrinchGEF) [Source:UniProtKB/Swiss-Prot;Acc:Q29RM4]	-0.909809	0.000222812	0.00173193	ENSBTAG00000000684
ENSBTAG00000017816	PLM_BOVIN	Phospholemman Precursor (FXYD domain-containing ion transport regulator 1) [Source:UniProtKB/Swiss-Prot;Acc:Q3SZX0]	-1.01977	0.000225631	0.00175261	ENSBTAG00000017816
ENSBTAG00000021245	SPY1_BOVIN	Protein sprouty homolog 1 (Spry-1) [Source:UniProtKB/Swiss-Prot;Acc:A5D992]	-1.50652	0.000229553	0.00178184	ENSBTAG00000021245
ENSBTAG00000020346	A6QPA2_BOVIN	coiled-coil domain containing 92 [Source:RefSeq peptide;Acc:NP_001094713]	-1.57683	0.000232263	0.00180162	ENSBTAG00000020346
ENSBTAG00000006610	XRRA1_BOVIN	X-ray radiation resistance-associated protein 1 Fragment [Source:UniProtKB/Swiss-Prot;Acc:Q7PCK7]	-1.44975	0.000232451	0.00180182	ENSBTAG00000006610
ENSBTAG00000011953	PRKACB	protein kinase, cAMP-dependent, catalytic, beta [Source:HGNC Symbol;Acc:9381]	0.879636	0.000233164	0.00180609	ENSBTAG00000011953
ENSBTAG00000031697	KLHDC1	Not available	-1.62413	0.000233797	0.00180973	ENSBTAG00000031697
ENSBTAG00000012961	Q3T0J0_BOVIN	3'-phosphoadenosine 5'-phosphosulfate synthase 1 [Source:RefSeq peptide;Acc:NP_001029382]	-0.857345	0.000235043	0.00181677	ENSBTAG00000012961
ENSBTAG00000019857	OTUD4	PREDICTED: Bos taurus misc_RNA (OTUD4), miscRNA. [Source:RefSeq DNA;Acc:XR_042582]	0.892789	0.000235196	0.00181677	ENSBTAG00000019857
ENSBTAG00000014322	LOC512120	Not available	-1.04778	0.000235002	0.00181677	ENSBTAG00000014322
ENSBTAG00000019347	A6H734_BOVIN	plexin domain containing 1 [Source:RefSeq peptide;Acc:NP_001092547]	0.894386	0.000236779	0.00182773	ENSBTAG00000019347
ENSBTAG00000005147	HPS5	Not available	0.860092	0.000237598	0.00183278	ENSBTAG00000005147
ENSBTAG00000020654	A6QNJ9_BOVIN	BAZ2B protein Fragment [Source:UniProtKB/TrEMBL;Acc:A6QNJ9]	0.906259	0.000238893	0.00184149	ENSBTAG00000020654
ENSBTAG00000017112	B3STV1_BOVIN	Chromodomain protein Y-like 2 [Source:UniProtKB/TrEMBL;Acc:B3STV1]	0.961162	0.000240538	0.00185289	ENSBTAG00000017112
ENSBTAG00000002845	CDH10	Not available	1.90427	0.000241269	0.00185713	ENSBTAG00000002845
ENSBTAG00000003961	SNX20_BOVIN	Sorting nexin-20 [Source:UniProtKB/Swiss-Prot;Acc:Q2T9W1]	-0.933205	0.000241422	0.00185713	ENSBTAG00000003961
ENSBTAG00000018201	DHAK_BOVIN	Bifunctional ATP-dependent dihydroxyacetone kinase/FAD-AMP lyase (cyclizing) [Includes ATP-dependent dihydroxyacetone kinase(DHA kinase)(EC 2.7.1.29)(Glycerone kinase);FAD-AMP lyase (cyclizing)(EC 4.6.1.15)(FAD-AMP lyase (cyclic FMN forming))(FMN cyclase)] [Source:UniProtKB/Swiss-Prot;Acc:Q58DK4]	-0.932736	0.000242661	0.00186537	ENSBTAG00000018201
ENSBTAG00000019340	PCDH9	Not available	-1.07775	0.000247056	0.00189785	ENSBTAG00000019340
ENSBTAG00000013116	PLCB4_BOVIN	1-phosphatidylinositol-4,5-bisphosphate phosphodiesterase beta-4 Fragment (EC 3.1.4.11)(Phosphoinositide phospholipase C-beta-4)(Phospholipase C-beta-4)(PLC-beta-4)(PCL-C1) [Source:UniProtKB/Swiss-Prot;Acc:Q07722]	-1.15709	0.000247757	0.00190192	ENSBTAG00000013116
ENSBTAG00000005273	IL1R1	Not available	-1.47152	0.00024832	0.00190493	ENSBTAG00000005273
ENSBTAG00000001906	FANCA	Fanconi anemia, complementation group A [Source:HGNC Symbol;Acc:3582]	-0.903931	0.000250076	0.00191604	ENSBTAG00000001906
ENSBTAG00000016360	LOC100139027	Not available	-1.51279	0.000250113	0.00191604	ENSBTAG00000016360
ENSBTAG00000020778	Q862J2_BOVIN	glutathione peroxidase 4 [Source:RefSeq peptide;Acc:NP_777195]	-0.843932	0.000250477	0.00191751	ENSBTAG00000020778
ENSBTAG00000009097	FANCI	Not available	-0.989355	0.000250956	0.00191985	ENSBTAG00000009097
ENSBTAG00000033315	LOC781036	PREDICTED: Bos taurus misc_RNA (LOC781036), partial miscRNA. [Source:RefSeq DNA;Acc:XR_027262]	0.891684	0.000254566	0.00194613	ENSBTAG00000033315
ENSBTAG00000012804	REEP5_BOVIN	Receptor expression-enhancing protein 5 [Source:UniProtKB/Swiss-Prot;Acc:Q29RM3]	-0.842815	0.000255005	0.00194815	ENSBTAG00000012804
ENSBTAG00000009434	Q2KHW1_BOVIN	progestin and adipoQ receptor family member VI [Source:RefSeq peptide;Acc:NP_001039690]	-1.43495	0.000255603	0.00195138	ENSBTAG00000009434
ENSBTAG00000009952	LOC535735	Not available	-0.986697	0.000256004	0.00195311	ENSBTAG00000009952
ENSBTAG00000019511	CD123_BOVIN	Cell division cycle protein 123 homolog [Source:UniProtKB/Swiss-Prot;Acc:Q2YDG3]	0.877664	0.000259078	0.00197521	ENSBTAG00000019511
ENSBTAG00000015046	MST1R	Not available	2.19485	0.000259671	0.00197837	ENSBTAG00000015046
ENSBTAG00000026613	MSTO1_BOVIN	Protein misato homolog 1 [Source:UniProtKB/Swiss-Prot;Acc:A5D9D4]	-1.07568	0.000260066	0.00198003	ENSBTAG00000026613
ENSBTAG00000018011	APOB48R	Not available	0.860535	0.000262904	0.00200026	ENSBTAG00000018011
ENSBTAG00000015258	O18954_BOVIN	P2X purinoceptor Fragment [Source:UniProtKB/TrEMBL;Acc:O18954]	-1.44099	0.00026675	0.00202814	ENSBTAG00000015258
ENSBTAG00000031548	Q3SZN9_BOVIN	solute carrier family 23 (nucleobase transporters), member 2 [Source:RefSeq peptide;Acc:NP_001069125]	0.857778	0.000267287	0.00203084	ENSBTAG00000031548
ENSBTAG00000000546	A5D9F9_BOVIN	transducer of ERBB2, 1 [Source:RefSeq peptide;Acc:NP_001070543]	1.11321	0.000268787	0.00204084	ENSBTAG00000000546
ENSBTAG00000005294	A6QPQ0_BOVIN	zinc finger, CW type with coiled-coil domain 2 [Source:RefSeq peptide;Acc:NP_001095700]	-1.30558	0.000269574	0.00204542	ENSBTAG00000005294
ENSBTAG00000000442	RET4_BOVIN	Retinol-binding protein 4 (Plasma retinol-binding protein)(PRBP)(RBP) [Source:UniProtKB/Swiss-Prot;Acc:P18902]	-1.02702	0.000272356	0.00206512	ENSBTAG00000000442
ENSBTAG00000013046	EM55_BOVIN	55 kDa erythrocyte membrane protein (p55)(Membrane protein, palmitoylated 1) [Source:UniProtKB/Swiss-Prot;Acc:Q17QN6]	0.834903	0.000274094	0.00207581	ENSBTAG00000013046
ENSBTAG00000013284	SGK3	Not available	0.862058	0.000274139	0.00207581	ENSBTAG00000013284
ENSBTAG00000017287	Q5EA39_BOVIN	Putative uncharacterized protein FLJ11259 [Source:UniProtKB/TrEMBL;Acc:Q5EA39]	0.839404	0.000274531	0.00207609	ENSBTAG00000017287
ENSBTAG00000019800	RUNX3	runt-related transcription factor 3 [Source:HGNC Symbol;Acc:10473]	0.939966	0.00027455	0.00207609	ENSBTAG00000019800
ENSBTAG00000024715	PTPRJ	Not available	0.836181	0.000275641	0.00208294	ENSBTAG00000024715
ENSBTAG00000014595	A4IFC8_BOVIN	ligase I, DNA, ATP-dependent [Source:RefSeq peptide;Acc:NP_001096018]	-0.914175	0.000276022	0.0020844	ENSBTAG00000014595
ENSBTAG00000009486	TMEM179B	Not available	0.885296	0.000280065	0.00211349	ENSBTAG00000009486
ENSBTAG00000020297	A6QPL3_BOVIN	PQ loop repeat containing 3 [Source:RefSeq peptide;Acc:NP_001095348]	0.862617	0.000282113	0.00212606	ENSBTAG00000020297
ENSBTAG00000019670	SUCNR1	succinate receptor 1 [Source:HGNC Symbol;Acc:4542]	-1.0455	0.000281978	0.00212606	ENSBTAG00000019670
ENSBTAG00000018488	AFF1	Not available	0.850746	0.000286609	0.00215849	ENSBTAG00000018488
ENSBTAG00000035975	C17orf87	chromosome 17 open reading frame 87 [Source:HGNC Symbol;Acc:33504]	0.870358	0.000288906	0.00217432	ENSBTAG00000035975
ENSBTAG00000010379	Q0V8A0_BOVIN	Mucoepidermoid carcinoma translocated 1 [Source:UniProtKB/TrEMBL;Acc:Q0V8A0]	-1.00254	0.000289978	0.00218091	ENSBTAG00000010379
ENSBTAG00000007016	CNPY4_BOVIN	Protein canopy homolog 4 Precursor [Source:UniProtKB/Swiss-Prot;Acc:Q3SWX1]	-0.8859	0.000291909	0.00219395	ENSBTAG00000007016
ENSBTAG00000000149	USP40	Not available	-0.84749	0.000293498	0.0022044	ENSBTAG00000000149
ENSBTAG00000021097	PELI3	Not available	-1.30242	0.000294078	0.00220727	ENSBTAG00000021097
ENSBTAG00000025593	Q0VC29_BOVIN	coiled-coil domain containing 32 [Source:RefSeq peptide;Acc:NP_001068754]	0.856749	0.000297665	0.00223269	ENSBTAG00000025593
ENSBTAG00000008361	PON2_BOVIN	Serum paraoxonase/arylesterase 2 (PON 2)(EC 3.1.1.2)(EC 3.1.8.1)(Serum aryldialkylphosphatase 2)(Aromatic esterase 2)(A-esterase 2) [Source:UniProtKB/Swiss-Prot;Acc:Q58DS7]	-0.87108	0.000299826	0.00224655	ENSBTAG00000008361
ENSBTAG00000019612	ANG1_BOVIN	Angiogenin-1 Precursor (EC 3.1.27.-) [Source:UniProtKB/Swiss-Prot;Acc:P10152]	-0.982435	0.000299917	0.00224655	ENSBTAG00000019612
ENSBTAG00000006911	NUP107	nucleoporin 107kDa [Source:HGNC Symbol;Acc:29914]	0.86586	0.000300119	0.00224656	ENSBTAG00000006911
ENSBTAG00000009906	DDX1_BOVIN	ATP-dependent RNA helicase DDX1 (EC 3.6.1.-)(DEAD box protein 1) [Source:UniProtKB/Swiss-Prot;Acc:Q0IIK5]	0.840896	0.000300696	0.00224936	ENSBTAG00000009906
ENSBTAG00000013168	Q3SZ11_BOVIN	replication protein A3, 14kDa [Source:RefSeq peptide;Acc:NP_001029599]	-0.925176	0.000301189	0.00225153	ENSBTAG00000013168
ENSBTAG00000039794	KC1B_BOVIN	Casein kinase I isoform beta (CKI-beta)(EC 2.7.11.1) [Source:UniProtKB/Swiss-Prot;Acc:P35507]	1.09759	0.000303842	0.00226984	ENSBTAG00000039794
ENSBTAG00000009124	Q5BIR8_BOVIN	zygin 1 [Source:RefSeq peptide;Acc:NP_001019693]	-1.05585	0.000307018	0.00229203	ENSBTAG00000009124
ENSBTAG00000020772	HMHA1	Not available	-0.851173	0.00030851	0.00230163	ENSBTAG00000020772
ENSBTAG00000011209	A6H7H8_BOVIN	synaptotagmin XI [Source:RefSeq peptide;Acc:NP_001092641]	-0.851411	0.000309437	0.002307	ENSBTAG00000011209
ENSBTAG00000031396	LOC511709	Not available	0.879746	0.00031086	0.00231605	ENSBTAG00000031396
ENSBTAG00000019700	PYC_BOVIN	Pyruvate carboxylase, mitochondrial Precursor (EC 6.4.1.1)(Pyruvic carboxylase)(PCB) [Source:UniProtKB/Swiss-Prot;Acc:Q29RK2]	-0.947235	0.000313497	0.00233414	ENSBTAG00000019700
ENSBTAG00000003758	TKT_BOVIN	Transketolase (TK)(EC 2.2.1.1) [Source:UniProtKB/Swiss-Prot;Acc:Q6B855]	0.831607	0.000314616	0.0023409	ENSBTAG00000003758
ENSBTAG00000017824	A4IF99_BOVIN	interferon regulatory factor 8 [Source:RefSeq peptide;Acc:NP_001077238]	0.854662	0.000315304	0.00234446	ENSBTAG00000017824
ENSBTAG00000012409	Q2KJC7_BOVIN	periostin, osteoblast specific factor [Source:RefSeq peptide;Acc:NP_001035569]	-1.37612	0.000315575	0.0023449	ENSBTAG00000012409
ENSBTAG00000031242	CDCA4	Not available	-1.36244	0.000317231	0.00235564	ENSBTAG00000031242
ENSBTAG00000013723	RT25_BOVIN	28S ribosomal protein S25, mitochondrial (S25mt)(MRP-S25) [Source:UniProtKB/Swiss-Prot;Acc:P82669]	-0.93559	0.000320013	0.00237471	ENSBTAG00000013723
ENSBTAG00000015958	A5PJV6_BOVIN	golgi SNAP receptor complex member 2 [Source:RefSeq peptide;Acc:NP_001092355]	0.860075	0.000320777	0.0023788	ENSBTAG00000015958
ENSBTAG00000012985	A6QP44_BOVIN	FUK protein [Source:UniProtKB/TrEMBL;Acc:A6QP44]	0.851645	0.000321581	0.00238317	ENSBTAG00000012985
ENSBTAG00000019750	T106B_BOVIN	Transmembrane protein 106B [Source:UniProtKB/Swiss-Prot;Acc:Q3ZC25]	-0.856566	0.000323254	0.00239397	ENSBTAG00000019750
ENSBTAG00000010564	A6QNQ7_BOVIN	hypothetical protein LOC533333 [Source:RefSeq peptide;Acc:NP_001095625]	-1.53251	0.000326731	0.00241812	ENSBTAG00000010564
ENSBTAG00000017690	A5PJL9_BOVIN	PREDICTED: Bos taurus misc_RNA (LOC783525), partial miscRNA. [Source:RefSeq DNA;Acc:XR_027933]	-1.25994	0.000327503	0.00242221	ENSBTAG00000017690
ENSBTAG00000019938	N4BP1	PREDICTED: Bos taurus misc_RNA (N4BP1), miscRNA. [Source:RefSeq DNA;Acc:XR_042901]	0.860601	0.000330663	0.00244397	ENSBTAG00000019938
ENSBTAG00000004771	Not available	Not available	0.897426	0.000331004	0.00244486	ENSBTAG00000004771
ENSBTAG00000009714	LOC100138767	PREDICTED: Bos taurus misc_RNA (LOC100138767), miscRNA. [Source:RefSeq DNA;Acc:XR_042662]	-1.49446	0.000333	0.00245797	ENSBTAG00000009714
ENSBTAG00000020371	Q1RMM8_BOVIN	acyl-CoA thioesterase 8 [Source:RefSeq peptide;Acc:NP_001068625]	-0.905404	0.000333577	0.0024606	ENSBTAG00000020371
ENSBTAG00000013730	CD5_BOVIN	T-cell surface glycoprotein CD5 Precursor (CD5 antigen) [Source:UniProtKB/Swiss-Prot;Acc:P19238]	1.3505	0.000339629	0.00250241	ENSBTAG00000013730
ENSBTAG00000001500	FIGNL1	Not available	-1.18578	0.000339695	0.00250241	ENSBTAG00000001500
ENSBTAG00000044128	BIVM	basic, immunoglobulin-like variable motif containing [Source:HGNC Symbol;Acc:16034]	-0.932383	0.000341046	0.0025107	ENSBTAG00000044128
ENSBTAG00000014246	CENPH_BOVIN	Centromere protein H (CENP-H) [Source:UniProtKB/Swiss-Prot;Acc:Q3T0L1]	-1.05266	0.000341576	0.00251294	ENSBTAG00000014246
ENSBTAG00000013468	Not available	Not available	-0.825171	0.000346313	0.00254555	ENSBTAG00000013468
ENSBTAG00000001473	A7YY26_BOVIN	armadillo repeat protein [Source:RefSeq peptide;Acc:NP_001098850]	-1.00445	0.000346465	0.00254555	ENSBTAG00000001473
ENSBTAG00000017179	UBP12_BOVIN	Ubiquitin carboxyl-terminal hydrolase 12 (EC 3.1.2.15)(Ubiquitin thioesterase 12)(Ubiquitin-specific-processing protease 12)(Deubiquitinating enzyme 12) [Source:UniProtKB/Swiss-Prot;Acc:A5D9H7]	0.828734	0.000346763	0.00254606	ENSBTAG00000017179
ENSBTAG00000010242	LAMP1_BOVIN	Lysosome-associated membrane glycoprotein 1 Precursor (Lysosome-associated membrane protein 1)(LAMP-1)(Chromaffin granule-associated membrane glycoprotein IIA)(CD107 antigen-like family member A)(CD107a antigen) [Source:UniProtKB/Swiss-Prot;Acc:Q05204]	0.818502	0.000352033	0.00258139	ENSBTAG00000010242
ENSBTAG00000018192	ALG8_BOVIN	Probable dolichyl pyrophosphate Glc1Man9GlcNAc2 alpha-1,3-glucosyltransferase (EC 2.4.1.-)(Dolichyl-P-Glc:Glc1Man9GlcNAc2-PP-dolichyl glucosyltransferase)(Asparagine-linked glycosylation protein 8 homolog) [Source:UniProtKB/Swiss-Prot;Acc:Q0P5D9]	0.863198	0.00035204	0.00258139	ENSBTAG00000018192
ENSBTAG00000012873	A5D9F7_BOVIN	sorting nexin 6 [Source:RefSeq peptide;Acc:NP_001039796]	0.839974	0.000357074	0.00261658	ENSBTAG00000012873
ENSBTAG00000017666	Not available	Not available	-0.961728	0.000360611	0.00264076	ENSBTAG00000017666
ENSBTAG00000032515	PLA2R1	Bos taurus phospholipase A2 receptor 1, 180kDa (PLA2R1), mRNA. [Source:RefSeq DNA;Acc:NM_175051]	0.846351	0.000362688	0.00265423	ENSBTAG00000032515
ENSBTAG00000005219	KLHL4	Not available	-1.13199	0.000370191	0.00270736	ENSBTAG00000005219
ENSBTAG00000007786	FXL14_BOVIN	F-box/LRR-repeat protein 14 (F-box and leucine-rich repeat protein 14) [Source:UniProtKB/Swiss-Prot;Acc:Q17R01]	0.844442	0.000371295	0.00271365	ENSBTAG00000007786
ENSBTAG00000010457	NUAK1	Not available	0.85536	0.000372015	0.00271712	ENSBTAG00000010457
ENSBTAG00000018427	Q1LZB2_BOVIN	NCK adaptor protein 1 [Source:RefSeq peptide;Acc:NP_001069540]	0.830462	0.000373472	0.00272598	ENSBTAG00000018427
ENSBTAG00000009568	KANK2_BOVIN	KN motif and ankyrin repeat domain-containing protein 2 (Ankyrin repeat domain-containing protein 25) [Source:UniProtKB/Swiss-Prot;Acc:Q1LZH7]	-1.32226	0.000375281	0.00273738	ENSBTAG00000009568
ENSBTAG00000004994	CEBPA	Bos taurus CCAAT/enhancer binding protein (C/EBP), alpha (CEBPA), mRNA. [Source:RefSeq DNA;Acc:NM_176784]	-0.820418	0.000377024	0.0027483	ENSBTAG00000004994
ENSBTAG00000023832	Not available	Not available	-0.816038	0.00037825	0.00275543	ENSBTAG00000023832
ENSBTAG00000007777	A1L536_BOVIN	8-oxoguanine DNA glycosylase [Source:UniProtKB/TrEMBL;Acc:A1L536]	-0.908806	0.000378741	0.00275614	ENSBTAG00000007777
ENSBTAG00000008585	ARHGEF10	Rho guanine nucleotide exchange factor (GEF) 10 [Source:HGNC Symbol;Acc:14103]	-1.41392	0.000378842	0.00275614	ENSBTAG00000008585
ENSBTAG00000038258	Q862I8_BOVIN	Similar to tubulin alpha 1 Fragment [Source:UniProtKB/TrEMBL;Acc:Q862I8]	-1.16522	0.00038281	0.00278319	ENSBTAG00000038258
ENSBTAG00000016813	SH3D19	Not available	1.19396	0.000383791	0.0027885	ENSBTAG00000016813
ENSBTAG00000037679	LOC527187	Not available	-1.0641	0.000385598	0.0027998	ENSBTAG00000037679
ENSBTAG00000004427	OSBPL8	PREDICTED: Bos taurus misc_RNA (LOC533350), miscRNA. [Source:RefSeq DNA;Acc:XR_028250]	-0.818405	0.000390573	0.00283408	ENSBTAG00000004427
ENSBTAG00000002719	ORC1_BOVIN	Origin recognition complex subunit 1 [Source:UniProtKB/Swiss-Prot;Acc:Q58DC8]	-1.22319	0.000392222	0.00284419	ENSBTAG00000002719
ENSBTAG00000009441	RBBP6	Not available	0.828646	0.000393546	0.00285045	ENSBTAG00000009441
ENSBTAG00000010777	A4FUC8_BOVIN	cysteinyl-tRNA synthetase [Source:RefSeq peptide;Acc:NP_001096719]	0.847783	0.000393615	0.00285045	ENSBTAG00000010777
ENSBTAG00000021600	C2orf67	chromosome 2 open reading frame 67 [Source:HGNC Symbol;Acc:26310]	1.05653	0.000393854	0.00285045	ENSBTAG00000021600
ENSBTAG00000018780	Not available	Not available	-1.51703	0.000394179	0.00285095	ENSBTAG00000018780
ENSBTAG00000007111	STEAP3	Not available	0.820637	0.000399993	0.00289112	ENSBTAG00000007111
ENSBTAG00000016240	RNF157	Not available	-0.848882	0.00040219	0.00290511	ENSBTAG00000016240
ENSBTAG00000007117	LOC513500	Not available	0.847725	0.000403055	0.00290947	ENSBTAG00000007117
ENSBTAG00000011435	NPEPPS	Not available	0.830613	0.000407108	0.00293492	ENSBTAG00000011435
ENSBTAG00000031681	Not available	Not available	0.86603	0.000407068	0.00293492	ENSBTAG00000031681
ENSBTAG00000014687	TP53I13	Not available	-0.976285	0.000414091	0.0029814	ENSBTAG00000014687
ENSBTAG00000020542	A5D7T3_BOVIN	Src homology 2 domain containing E [Source:RefSeq peptide;Acc:NP_001091609]	1.72575	0.000413941	0.0029814	ENSBTAG00000020542
ENSBTAG00000026505	Not available	Not available	-1.23351	0.000416786	0.00299887	ENSBTAG00000026505
ENSBTAG00000010148	LOC505856	Not available	0.837928	0.00042132	0.00302953	ENSBTAG00000010148
ENSBTAG00000011059	A7MBB9_BOVIN	cyclin-dependent kinase inhibitor 2C (p18, inhibits CDK4) [Source:RefSeq peptide;Acc:NP_001094524]	-1.03219	0.000426428	0.00306428	ENSBTAG00000011059
ENSBTAG00000039366	A6QQB8_BOVIN	CD1a molecule [Source:RefSeq peptide;Acc:NP_001095494]	-0.840907	0.000428424	0.00307664	ENSBTAG00000039366
ENSBTAG00000020226	Q0P5E8_BOVIN	chromatin accessibility complex 1 [Source:RefSeq peptide;Acc:NP_001068946]	-0.954151	0.0004309	0.00309242	ENSBTAG00000020226
ENSBTAG00000002473	ANGL4_BOVIN	Angiopoietin-related protein 4 Precursor (Angiopoietin-like protein 4) [Source:UniProtKB/Swiss-Prot;Acc:Q2KJ51]	-1.23894	0.000432255	0.00310015	ENSBTAG00000002473
ENSBTAG00000037580	CI030_BOVIN	UPF0439 protein C9orf30 homolog [Source:UniProtKB/Swiss-Prot;Acc:Q0III0]	-1.78081	0.000433609	0.00310786	ENSBTAG00000037580
ENSBTAG00000037404	A7E368_BOVIN	LRFN4 protein Fragment [Source:UniProtKB/TrEMBL;Acc:A7E368]	-1.3759	0.000434373	0.00311133	ENSBTAG00000037404
ENSBTAG00000030855	Q32L35_BOVIN	coiled-coil-helix-coiled-coil-helix domain containing 6 [Source:RefSeq peptide;Acc:NP_001069870]	-1.88284	0.000437931	0.0031348	ENSBTAG00000030855
ENSBTAG00000021523	STAT3_BOVIN	Signal transducer and activator of transcription 3 [Source:UniProtKB/Swiss-Prot;Acc:P61635]	0.813763	0.00044061	0.00315195	ENSBTAG00000021523
ENSBTAG00000040580	A6QPJ5_BOVIN	hypothetical protein LOC618633 [Source:RefSeq peptide;Acc:NP_001096772]	0.928251	0.000448809	0.00320854	ENSBTAG00000040580
ENSBTAG00000043565	Not available	Not available	-1.70206	0.000451324	0.00322445	ENSBTAG00000043565
ENSBTAG00000012962	SYSC_BOVIN	Seryl-tRNA synthetase, cytoplasmic (EC 6.1.1.11)(Seryl-tRNA(Ser/Sec) synthetase)(Serine--tRNA ligase)(SerRS) [Source:UniProtKB/Swiss-Prot;Acc:Q9GMB8]	0.81095	0.000452484	0.00322859	ENSBTAG00000012962
ENSBTAG00000016683	Q8WNW7_BOVIN	nuclear factor of kappa light polypeptide gene enhancer in B-cells inhibitor, alpha [Source:RefSeq peptide;Acc:NP_001039333]	0.820088	0.000452301	0.00322859	ENSBTAG00000016683
ENSBTAG00000015329	FA63A_BOVIN	Protein FAM63A [Source:UniProtKB/Swiss-Prot;Acc:Q2KJ22]	-0.82709	0.000452887	0.0032294	ENSBTAG00000015329
ENSBTAG00000020780	SBNO2_BOVIN	Protein strawberry notch homolog 2 [Source:UniProtKB/Swiss-Prot;Acc:A0JND4]	0.82126	0.000454253	0.00323706	ENSBTAG00000020780
ENSBTAG00000019794	A8PVV5_BOVIN	synaptophysin-like 1 [Source:RefSeq peptide;Acc:NP_001103558]	0.81681	0.000454736	0.00323843	ENSBTAG00000019794
ENSBTAG00000039347	CLEC4D	Not available	-0.869538	0.000457456	0.00325572	ENSBTAG00000039347
ENSBTAG00000005617	SLC41A3	Not available	-0.999469	0.000461754	0.00328421	ENSBTAG00000005617
ENSBTAG00000019090	PLEKHH3	Not available	-1.2376	0.000465172	0.0033064	ENSBTAG00000019090
ENSBTAG00000012621	RTN4RL2	Not available	1.35806	0.000469572	0.00333555	ENSBTAG00000012621
ENSBTAG00000006928	OAT_BOVIN	Ornithine aminotransferase, mitochondrial Precursor (EC 2.6.1.13)(Ornithine--oxo-acid aminotransferase) [Source:UniProtKB/Swiss-Prot;Acc:Q3ZCF5]	-0.797357	0.000474073	0.00336537	ENSBTAG00000006928
ENSBTAG00000015205	A6H720_BOVIN	NCK adaptor protein 2 [Source:RefSeq peptide;Acc:NP_001092506]	0.817751	0.000476051	0.00337511	ENSBTAG00000015205
ENSBTAG00000040128	Q68RF9_BOVIN	Frizzled-4 Fragment [Source:UniProtKB/TrEMBL;Acc:Q68RF9]	-0.863487	0.000475767	0.00337511	ENSBTAG00000040128
ENSBTAG00000039888	Q17QL4_BOVIN	melanoma antigen family D, 2 [Source:RefSeq peptide;Acc:NP_001069133]	0.811729	0.000477007	0.00337973	ENSBTAG00000039888
ENSBTAG00000003458	CDCA7_BOVIN	Cell division cycle-associated protein 7 [Source:UniProtKB/Swiss-Prot;Acc:Q32PH1]	-1.5044	0.000480108	0.00339955	ENSBTAG00000003458
ENSBTAG00000003650	NR4A2_BOVIN	Nuclear receptor subfamily 4 group A member 2 [Source:UniProtKB/Swiss-Prot;Acc:Q08E53]	-1.07968	0.000481746	0.00340897	ENSBTAG00000003650
ENSBTAG00000007193	CCL16	Not available	-1.3364	0.000485753	0.00343515	ENSBTAG00000007193
ENSBTAG00000011798	A7MB32_BOVIN	serine/threonine kinase 38 like [Source:RefSeq peptide;Acc:NP_001094562]	0.842653	0.000486625	0.00343913	ENSBTAG00000011798
ENSBTAG00000001652	SO3A1_BOVIN	Solute carrier organic anion transporter family member 3A1 (Organic anion-transporting polypeptide D)(OATP-D) [Source:UniProtKB/Swiss-Prot;Acc:Q8HYW2]	-1.03128	0.000490942	0.00346743	ENSBTAG00000001652
ENSBTAG00000012938	JARID2	Not available	-0.812878	0.000492912	0.00347693	ENSBTAG00000012938
ENSBTAG00000001141	ADAM17	Not available	0.809577	0.000492688	0.00347693	ENSBTAG00000001141
ENSBTAG00000018065	SYYC_BOVIN	Tyrosyl-tRNA synthetase, cytoplasmic (EC 6.1.1.1)(Tyrosyl--tRNA ligase)(TyrRS) [Source:UniProtKB/Swiss-Prot;Acc:Q29465]	0.820623	0.000496751	0.0035018	ENSBTAG00000018065
ENSBTAG00000005958	A6QR59_BOVIN	PTK2B protein tyrosine kinase 2 beta [Source:RefSeq peptide;Acc:NP_001095722]	0.799637	0.000499079	0.00351598	ENSBTAG00000005958
ENSBTAG00000012972	CP2U1_BOVIN	Cytochrome P450 2U1 (EC 1.14.14.1) [Source:UniProtKB/Swiss-Prot;Acc:Q0IIF9]	-0.856439	0.000501881	0.00352905	ENSBTAG00000012972
ENSBTAG00000021979	EF1B_BOVIN	Elongation factor 1-beta (EF-1-beta) [Source:UniProtKB/Swiss-Prot;Acc:Q5E983]	-0.824294	0.00050183	0.00352905	ENSBTAG00000021979
ENSBTAG00000011133	A5PK31_BOVIN	adaptor-related protein complex 1, sigma 3 subunit [Source:RefSeq peptide;Acc:NP_001096766]	1.0133	0.000501886	0.00352905	ENSBTAG00000011133
ENSBTAG00000019960	T4S18_BOVIN	Transmembrane 4 L6 family member 18 [Source:UniProtKB/Swiss-Prot;Acc:Q3T110]	-0.916862	0.000503408	0.00353752	ENSBTAG00000019960
ENSBTAG00000003300	MFGM_BOVIN	Lactadherin Precursor (Milk fat globule-EGF factor 8)(MFG-E8)(MGP57/53)(PAS-6/PAS-7 glycoprotein)(MFGM)(SED1)(Sperm surface protein SP47)(BP47)(Components 15/16) [Source:UniProtKB/Swiss-Prot;Acc:Q95114]	-0.833972	0.000506328	0.00355355	ENSBTAG00000003300
ENSBTAG00000010555	CG053_BOVIN	Coiled-coil domain-containing transmembrane protein C7orf53 homolog [Source:UniProtKB/Swiss-Prot;Acc:A5PK14]	-1.25429	0.000506209	0.00355355	ENSBTAG00000010555
ENSBTAG00000006852	ACYP2_BOVIN	Acylphosphatase-2 (EC 3.6.1.7)(Acylphosphate phosphohydrolase 2)(Acylphosphatase, muscle type isozyme) [Source:UniProtKB/Swiss-Prot;Acc:P07033]	1.28029	0.000506908	0.00355538	ENSBTAG00000006852
ENSBTAG00000007079	Q3ZC00_BOVIN	lymphocyte cytosolic protein 1 (L-plastin) [Source:RefSeq peptide;Acc:NP_001029892]	-0.795035	0.000514349	0.00360492	ENSBTAG00000007079
ENSBTAG00000012761	PTK7	Not available	-1.2385	0.000514619	0.00360492	ENSBTAG00000012761
ENSBTAG00000004344	Q6WRG0_BOVIN	Fatty-acid-Coenzyme A ligase long chain 2 Fragment [Source:UniProtKB/TrEMBL;Acc:Q6WRG0]	0.829669	0.000516876	0.00361672	ENSBTAG00000004344
ENSBTAG00000015802	A7YY66_BOVIN	cAMP responsive element binding protein 3-like 2 [Source:RefSeq peptide;Acc:NP_001096003]	-0.897238	0.000516953	0.00361672	ENSBTAG00000015802
ENSBTAG00000003166	AXL	AXL receptor tyrosine kinase [Source:HGNC Symbol;Acc:905]	0.852872	0.000518039	0.00362204	ENSBTAG00000003166
ENSBTAG00000011056	IDS	Not available	-0.848801	0.000518894	0.00362574	ENSBTAG00000011056
ENSBTAG00000011973	DCAF16	Bos taurus chromosome 4 open reading frame 30 ortholog (C6H4orf30), mRNA. [Source:RefSeq DNA;Acc:NM_001078147]	-1.59812	0.000519866	0.00363025	ENSBTAG00000011973
ENSBTAG00000001333	PPARG_BOVIN	Peroxisome proliferator-activated receptor gamma (PPAR-gamma)(Nuclear receptor subfamily 1 group C member 3) [Source:UniProtKB/Swiss-Prot;Acc:O18971]	-0.830084	0.000521344	0.0036383	ENSBTAG00000001333
ENSBTAG00000019280	CRYBB1	crystallin, beta B1 [Source:HGNC Symbol;Acc:2397]	-0.959586	0.000523668	0.00365222	ENSBTAG00000019280
ENSBTAG00000013057	CBLB	Not available	0.902095	0.000525074	0.00365974	ENSBTAG00000013057
ENSBTAG00000007986	WHSC1	Not available	-0.850299	0.000525626	0.00366129	ENSBTAG00000007986
ENSBTAG00000005278	A7MBC3_BOVIN	wee1 tyrosine kinase [Source:RefSeq peptide;Acc:NP_001094675]	-0.88677	0.000526216	0.00366311	ENSBTAG00000005278
ENSBTAG00000009383	KIF11	Not available	-1.02381	0.000527348	0.00366869	ENSBTAG00000009383
ENSBTAG00000003384	LOC512152	Not available	0.877036	0.000528221	0.00367247	ENSBTAG00000003384
ENSBTAG00000016387	GDAP2_BOVIN	Ganglioside-induced differentiation-associated protein 2 [Source:UniProtKB/Swiss-Prot;Acc:Q2KIX2]	0.821168	0.000531167	0.00368954	ENSBTAG00000016387
ENSBTAG00000024555	A6QQQ1_BOVIN	EF-hand calcium binding domain 2 [Source:RefSeq peptide;Acc:NP_001094717]	1.39086	0.000531339	0.00368954	ENSBTAG00000024555
ENSBTAG00000000664	SLC22A15	Not available	-1.03392	0.000534698	0.00371055	ENSBTAG00000000664
ENSBTAG00000036260	LPXN	leupaxin [Source:RefSeq peptide;Acc:NP_001020253]	-0.869136	0.000536221	0.0037188	ENSBTAG00000036260
ENSBTAG00000000988	BRCA2	breast cancer 2, early onset [Source:HGNC Symbol;Acc:1101]	-0.901873	0.000539293	0.00373778	ENSBTAG00000000988
ENSBTAG00000013201	AL5AP_BOVIN	Arachidonate 5-lipoxygenase-activating protein [Source:UniProtKB/Swiss-Prot;Acc:Q148F2]	-0.92731	0.000541754	0.0037525	ENSBTAG00000013201
ENSBTAG00000005092	A5PKA4_BOVIN	receptor tyrosine kinase-like orphan receptor 2 [Source:RefSeq peptide;Acc:NP_001098934]	1.12337	0.000544575	0.00376969	ENSBTAG00000005092
ENSBTAG00000011079	Q2KIB2_BOVIN	hypothetical protein LOC516719 [Source:RefSeq peptide;Acc:NP_001039692]	-1.12031	0.000546472	0.00378047	ENSBTAG00000011079
ENSBTAG00000003425	Q1LZC4_BOVIN	hypothetical protein LOC506205 [Source:RefSeq peptide;Acc:NP_001068713]	-0.89638	0.000553194	0.0038246	ENSBTAG00000003425
ENSBTAG00000005280	ADA_BOVIN	Adenosine deaminase (EC 3.5.4.4)(Adenosine aminohydrolase) [Source:UniProtKB/Swiss-Prot;Acc:P56658]	0.888903	0.000558045	0.00385574	ENSBTAG00000005280
ENSBTAG00000017994	A8E4Q8_BOVIN	MYC associated factor X [Source:RefSeq peptide;Acc:NP_001099103]	0.818483	0.000559645	0.0038644	ENSBTAG00000017994
ENSBTAG00000012038	TRIM56	Not available	0.826354	0.000561625	0.00387567	ENSBTAG00000012038
ENSBTAG00000017329	Q56JZ0_BOVIN	geminin [Source:RefSeq peptide;Acc:NP_001020508]	-0.951059	0.000562794	0.00388132	ENSBTAG00000017329
ENSBTAG00000015264	ITGAE	Not available	-0.923343	0.000575432	0.00396603	ENSBTAG00000015264
ENSBTAG00000017706	S39A3_BOVIN	Zinc transporter ZIP3 (Zrt- and Irt-like protein 3)(ZIP-3)(Solute carrier family 39 member 3) [Source:UniProtKB/Swiss-Prot;Acc:Q5E960]	-0.820738	0.00057639	0.00396781	ENSBTAG00000017706
ENSBTAG00000017691	Not available	Not available	0.92498	0.000576404	0.00396781	ENSBTAG00000017691
ENSBTAG00000022622	CISH_BOVIN	Cytokine-inducible SH2-containing protein (CIS) [Source:UniProtKB/Swiss-Prot;Acc:Q2HJ53]	1.03963	0.000580667	0.00398976	ENSBTAG00000022622
ENSBTAG00000001343	DEPDC1	DEP domain containing 1 [Source:HGNC Symbol;Acc:22949]	-1.45338	0.000580384	0.00398976	ENSBTAG00000001343
ENSBTAG00000010363	LSM11	LSM11, U7 small nuclear RNA associated [Source:HGNC Symbol;Acc:30860]	-1.18066	0.000580499	0.00398976	ENSBTAG00000010363
ENSBTAG00000006893	Q17QC4_BOVIN	BBX protein Fragment [Source:UniProtKB/TrEMBL;Acc:Q17QC4]	0.829245	0.000585819	0.00402267	ENSBTAG00000006893
ENSBTAG00000013974	TM215_BOVIN	Transmembrane protein 215 [Source:UniProtKB/Swiss-Prot;Acc:A7MB05]	-1.09315	0.000589957	0.00404859	ENSBTAG00000013974
ENSBTAG00000017919	Q5BIS2_BOVIN	CCR4-NOT transcription complex, subunit 4 [Source:RefSeq peptide;Acc:NP_001030509]	0.823434	0.000592396	0.00406032	ENSBTAG00000017919
ENSBTAG00000009209	Q1JQE3_BOVIN	BEND5 protein Fragment [Source:UniProtKB/TrEMBL;Acc:Q1JQE3]	1.4988	0.000592069	0.00406032	ENSBTAG00000009209
ENSBTAG00000020172	Q0VCJ3_BOVIN	DENN/MADD domain containing 2D [Source:RefSeq peptide;Acc:NP_001068636]	-0.830198	0.000593829	0.00406514	ENSBTAG00000020172
ENSBTAG00000021815	STARD13	Not available	-0.818826	0.000593629	0.00406514	ENSBTAG00000021815
ENSBTAG00000017266	ITGA6	integrin, alpha 6 [Source:RefSeq peptide;Acc:NP_001103451]	-0.820418	0.000596623	0.00408175	ENSBTAG00000017266
ENSBTAG00000010801	Q3T141_BOVIN	CMBL protein Fragment [Source:UniProtKB/TrEMBL;Acc:Q3T141]	0.805784	0.000601775	0.00411447	ENSBTAG00000010801
ENSBTAG00000008115	TNFAIP1	Not available	0.877346	0.0006093	0.00416337	ENSBTAG00000008115
ENSBTAG00000023947	AVPI1_BOVIN	Arginine vasopressin-induced protein 1 (AVP-induced protein 1) [Source:UniProtKB/Swiss-Prot;Acc:Q3SZR0]	-0.798087	0.000610149	0.00416661	ENSBTAG00000023947
ENSBTAG00000015215	ENOX2	Not available	0.842144	0.000612526	0.00418028	ENSBTAG00000015215
ENSBTAG00000025258	A6QPB8_BOVIN	LOC515676 protein Fragment [Source:UniProtKB/TrEMBL;Acc:A6QPB8]	1.26918	0.000613291	0.00418293	ENSBTAG00000025258
ENSBTAG00000034075	B6D7N9_BOVIN	Solute carrier family 7 member 11 Fragment [Source:UniProtKB/TrEMBL;Acc:B6D7N9]	-0.995963	0.000625436	0.00426315	ENSBTAG00000034075
ENSBTAG00000003109	ITM2B_BOVIN	Integral membrane protein 2B [Source:UniProtKB/Swiss-Prot;Acc:Q3T0P7]	0.78746	0.00062663	0.0042679	ENSBTAG00000003109
ENSBTAG00000000536	ZNF395	Not available	-1.01878	0.000626899	0.0042679	ENSBTAG00000000536
ENSBTAG00000000088	CD166_BOVIN	CD166 antigen Precursor (Activated leukocyte cell adhesion molecule)(CD166 antigen) [Source:UniProtKB/Swiss-Prot;Acc:Q9BH13]	0.792516	0.000632161	0.00430109	ENSBTAG00000000088
ENSBTAG00000007545	PHLPP2	Not available	0.847487	0.000635192	0.00431907	ENSBTAG00000007545
ENSBTAG00000006209	EXT1_BOVIN	Exostosin-1 (EC 2.4.1.224)(EC 2.4.1.225)(Glucuronosyl-N-acetylglucosaminyl-proteoglycan/N-acetylglucosaminyl-proteoglycan 4-alpha-N-acetylglucosaminyltransferase)(Multiple exostoses protein 1 homolog) [Source:UniProtKB/Swiss-Prot;Acc:A5D7I4]	0.78702	0.000638615	0.0043397	ENSBTAG00000006209
ENSBTAG00000001609	MP2K6_BOVIN	Dual specificity mitogen-activated protein kinase kinase 6 (MAP kinase kinase 6)(MAPKK 6)(EC 2.7.12.2)(MAPK/ERK kinase 6)(MEK 6) [Source:UniProtKB/Swiss-Prot;Acc:Q5E9X2]	1.0325	0.000639082	0.00434022	ENSBTAG00000001609
ENSBTAG00000015019	STN1_BOVIN	CST complex subunit STN1 (Suppressor of cdc thirteen homolog)(Oligonucleotide/oligosaccharide-binding fold-containing protein 1) [Source:UniProtKB/Swiss-Prot;Acc:Q08DB2]	0.834358	0.00064029	0.00434577	ENSBTAG00000015019
ENSBTAG00000011514	RM44_BOVIN	39S ribosomal protein L44, mitochondrial Precursor (L44mt)(MRP-L44)(EC 3.1.26.-) [Source:UniProtKB/Swiss-Prot;Acc:Q2KIS2]	0.815276	0.000644052	0.00436713	ENSBTAG00000011514
ENSBTAG00000011876	A7E3B0_BOVIN	MORC3 protein Fragment [Source:UniProtKB/TrEMBL;Acc:A7E3B0]	0.805097	0.000644221	0.00436713	ENSBTAG00000011876
ENSBTAG00000001537	A7E318_BOVIN	tsukushin [Source:RefSeq peptide;Acc:NP_001096738]	-0.829019	0.000648546	0.00439377	ENSBTAG00000001537
ENSBTAG00000000511	A7E353_BOVIN	hypothetical protein LOC541076 [Source:RefSeq peptide;Acc:NP_001098726]	-0.869917	0.000652667	0.004419	ENSBTAG00000000511
ENSBTAG00000037850	Not available	Not available	-0.83534	0.000660581	0.00446987	ENSBTAG00000037850
ENSBTAG00000002260	A7E378_BOVIN	NCAPD3 protein Fragment [Source:UniProtKB/TrEMBL;Acc:A7E378]	-0.867586	0.00066267	0.00448128	ENSBTAG00000002260
ENSBTAG00000010265	MGST3_BOVIN	Microsomal glutathione S-transferase 3 (Microsomal GST-3)(EC 2.5.1.18) [Source:UniProtKB/Swiss-Prot;Acc:Q3T100]	0.81027	0.000667147	0.00450881	ENSBTAG00000010265
ENSBTAG00000017330	IR3IP_BOVIN	Immediate early response 3-interacting protein 1 [Source:UniProtKB/Swiss-Prot;Acc:Q1JQC2]	-0.820859	0.000672562	0.00454133	ENSBTAG00000017330
ENSBTAG00000018544	NBEAL2	neurobeachin-like 2 [Source:HGNC Symbol;Acc:31928]	-0.800473	0.000672775	0.00454133	ENSBTAG00000018544
ENSBTAG00000025308	STON2	Not available	-1.07875	0.000673412	0.00454288	ENSBTAG00000025308
ENSBTAG00000012522	ZNF283	Not available	-0.907167	0.000675376	0.00455337	ENSBTAG00000012522
ENSBTAG00000014821	Q0V8M6_BOVIN	solute carrier family 7 member 7 [Source:RefSeq peptide;Acc:NP_001068619]	0.781479	0.000675827	0.00455365	ENSBTAG00000014821
ENSBTAG00000019255	NF2L2_BOVIN	Nuclear factor erythroid 2-related factor 2 (NF-E2-related factor 2)(NFE2-related factor 2)(Nuclear factor, erythroid derived 2, like 2) [Source:UniProtKB/Swiss-Prot;Acc:Q5NUA6]	0.783337	0.000687688	0.00463076	ENSBTAG00000019255
ENSBTAG00000012176	QPCTL_BOVIN	Glutaminyl-peptide cyclotransferase-like protein (EC 2.3.2.-) [Source:UniProtKB/Swiss-Prot;Acc:Q0V8G3]	-0.813557	0.000694831	0.00467115	ENSBTAG00000012176
ENSBTAG00000014463	KCC2D_BOVIN	Calcium/calmodulin-dependent protein kinase type II subunit delta (CaM kinase II subunit delta)(CaMK-II subunit delta)(EC 2.7.11.17) [Source:UniProtKB/Swiss-Prot;Acc:Q2HJF7]	0.784406	0.000694348	0.00467115	ENSBTAG00000014463
ENSBTAG00000024503	FCERG_BOVIN	High affinity immunoglobulin epsilon receptor subunit gamma Precursor (IgE Fc receptor subunit gamma)(FceRI gamma)(Fc-epsilon RI-gamma) [Source:UniProtKB/Swiss-Prot;Acc:Q9BDR7]	0.78116	0.000694945	0.00467115	ENSBTAG00000024503
ENSBTAG00000010015	NMRL1_BOVIN	NmrA-like family domain-containing protein 1 [Source:UniProtKB/Swiss-Prot;Acc:Q0VCN1]	-0.794602	0.000700888	0.00470826	ENSBTAG00000010015
ENSBTAG00000003511	SLAIN1	Not available	-0.989906	0.000702577	0.00471676	ENSBTAG00000003511
ENSBTAG00000019138	KIF3C_BOVIN	Kinesin-like protein KIF3C [Source:UniProtKB/Swiss-Prot;Acc:A0JN40]	-0.885186	0.000703524	0.00472027	ENSBTAG00000019138
ENSBTAG00000031809	DENND1C	Not available	-0.810636	0.000710913	0.00476697	ENSBTAG00000031809
ENSBTAG00000007281	SEMA6C	sema domain, transmembrane domain (TM), and cytoplasmic domain, (semaphorin) 6C [Source:HGNC Symbol;Acc:10740]	-1.29231	0.000712301	0.0047734	ENSBTAG00000007281
ENSBTAG00000017239	A6QPN0_BOVIN	gamma-aminobutyric acid (GABA) B receptor 1 [Source:RefSeq peptide;Acc:NP_001092433]	0.91139	0.000728014	0.0048699	ENSBTAG00000017239
ENSBTAG00000020067	A6H7I2_BOVIN	lethal giant larvae homolog 2 [Source:RefSeq peptide;Acc:NP_001092568]	-0.89394	0.000727617	0.0048699	ENSBTAG00000020067
ENSBTAG00000031070	LOC509520	Not available	0.834452	0.00072798	0.0048699	ENSBTAG00000031070
ENSBTAG00000015016	CACO1_BOVIN	Calcium-binding and coiled-coil domain-containing protein 1 [Source:UniProtKB/Swiss-Prot;Acc:Q2KJ21]	-0.797528	0.000728814	0.00487233	ENSBTAG00000015016
ENSBTAG00000037757	LOC506470	PREDICTED: Bos taurus misc_RNA (LOC506470), miscRNA. [Source:RefSeq DNA;Acc:XR_028681]	-1.47325	0.000729258	0.00487237	ENSBTAG00000037757
ENSBTAG00000039023	ZNF664	Not available	-0.824194	0.000730304	0.00487643	ENSBTAG00000039023
ENSBTAG00000014377	Q0P575_BOVIN	PREDICTED: Bos taurus misc_RNA (CHD3), miscRNA. [Source:RefSeq DNA;Acc:XR_028724]	-0.78233	0.000733898	0.00489456	ENSBTAG00000014377
ENSBTAG00000012449	A7E393_BOVIN	PREDICTED: Bos taurus misc_RNA (LOC787488), miscRNA. [Source:RefSeq DNA;Acc:XR_028530]	-1.26127	0.000733661	0.00489456	ENSBTAG00000012449
ENSBTAG00000003762	A5PJS1_BOVIN	guanine nucleotide-binding protein, beta-5 subunit [Source:RefSeq peptide;Acc:NP_001092540]	0.823102	0.000734598	0.00489629	ENSBTAG00000003762
ENSBTAG00000006640	Q08E68_BOVIN	retinoblastoma 1 [Source:RefSeq peptide;Acc:NP_001070375]	0.810207	0.000736883	0.00490565	ENSBTAG00000006640
ENSBTAG00000020436	KIF27	Not available	0.828134	0.000736807	0.00490565	ENSBTAG00000020436
ENSBTAG00000006378	Q3SZK6_BOVIN	receptor (TNFRSF)-interacting serine-threonine kinase 1 [Source:RefSeq peptide;Acc:NP_001030184]	0.779913	0.000739971	0.00492326	ENSBTAG00000006378
ENSBTAG00000021635	NUD17_BOVIN	Nucleoside diphosphate-linked moiety X motif 17 (Nudix motif 17)(EC 3.6.1.-) [Source:UniProtKB/Swiss-Prot;Acc:A4FUG7]	-0.866961	0.00074183	0.00493268	ENSBTAG00000021635
ENSBTAG00000015939	Q9GL75_BOVIN	Herpesvirus entry mediator C Fragment [Source:UniProtKB/TrEMBL;Acc:Q9GL75]	-0.818865	0.000742413	0.00493361	ENSBTAG00000015939
ENSBTAG00000012757	GCNT1_BOVIN	Beta-1,3-galactosyl-O-glycosyl-glycoprotein beta-1,6-N-acetylglucosaminyltransferase (EC 2.4.1.102)(Core 2-branching enzyme)(Core2-GlcNAc-transferase)(Core 2 GNT)(C2GNT) [Source:UniProtKB/Swiss-Prot;Acc:Q92180]	0.793214	0.000749907	0.00498044	ENSBTAG00000012757
ENSBTAG00000000842	UBASH3B	Not available	-0.852329	0.000751282	0.0049866	ENSBTAG00000000842
ENSBTAG00000005897	FNTB_BOVIN	Protein farnesyltransferase subunit beta (FTase-beta)(EC 2.5.1.58)(CAAX farnesyltransferase subunit beta)(Ras proteins prenyltransferase subunit beta) [Source:UniProtKB/Swiss-Prot;Acc:P49355]	0.812725	0.000760238	0.00504304	ENSBTAG00000005897
ENSBTAG00000014091	ARHGEF3	Not available	0.942314	0.000761252	0.00504569	ENSBTAG00000014091
ENSBTAG00000002620	DNA2	Not available	-1.50182	0.000761546	0.00504569	ENSBTAG00000002620
ENSBTAG00000003693	A6QLV1_BOVIN	unc-84 homolog B [Source:RefSeq peptide;Acc:NP_001095789]	-0.789569	0.00076402	0.00505907	ENSBTAG00000003693
ENSBTAG00000004118	HEM1_BOVIN	5-aminolevulinate synthase, nonspecific, mitochondrial Precursor (ALAS-H)(EC 2.3.1.37)(5-aminolevulinic acid synthase 1)(Delta-aminolevulinate synthase 1)(Delta-ALA synthase 1) [Source:UniProtKB/Swiss-Prot;Acc:A6QLI6]	0.79972	0.000765175	0.00506371	ENSBTAG00000004118
ENSBTAG00000006685	IL10_BOVIN	Interleukin-10 Precursor (IL-10)(Cytokine synthesis inhibitory factor)(CSIF) [Source:UniProtKB/Swiss-Prot;Acc:P43480]	0.851252	0.000770971	0.00509602	ENSBTAG00000006685
ENSBTAG00000033677	WDR90	WD repeat domain 90 [Source:HGNC Symbol;Acc:26960]	-0.937621	0.000770973	0.00509602	ENSBTAG00000033677
ENSBTAG00000005551	LOC508150	PREDICTED: Bos taurus misc_RNA (LOC508150), partial miscRNA. [Source:RefSeq DNA;Acc:XR_042522]	0.771415	0.000772806	0.0051051	ENSBTAG00000005551
ENSBTAG00000019692	B2CL2_BOVIN	Bcl-2-like protein 2 (Bcl2-L-2)(Apoptosis regulator Bcl-W) [Source:UniProtKB/Swiss-Prot;Acc:Q1RMX3]	-0.799814	0.000774578	0.00511377	ENSBTAG00000019692
ENSBTAG00000007636	B3FXL5_BOVIN	Interleukin-1 receptor-associated kinase M transcript variant 3 [Source:UniProtKB/TrEMBL;Acc:B3FXL5]	0.841665	0.000776871	0.00512588	ENSBTAG00000007636
ENSBTAG00000018405	SYMC_BOVIN	Methionyl-tRNA synthetase, cytoplasmic (EC 6.1.1.10)(Methionine--tRNA ligase)(MetRS) [Source:UniProtKB/Swiss-Prot;Acc:Q2T9L8]	-0.789639	0.000779562	0.00513754	ENSBTAG00000018405
ENSBTAG00000018775	TPX2_BOVIN	Targeting protein for Xklp2 [Source:UniProtKB/Swiss-Prot;Acc:A6H6Z7]	-0.861884	0.000779115	0.00513754	ENSBTAG00000018775
ENSBTAG00000001021	Q95KN3_BOVIN	Cytochrome P4501A1 Fragment [Source:UniProtKB/TrEMBL;Acc:Q95KN3]	-0.879809	0.000786963	0.00518325	ENSBTAG00000001021
ENSBTAG00000007644	GBG7_BOVIN	Guanine nucleotide-binding protein G(I)/G(S)/G(O) subunit gamma-7 Precursor (G gamma-II) [Source:UniProtKB/Swiss-Prot;Acc:P30671]	-0.778958	0.000791947	0.00521299	ENSBTAG00000007644
ENSBTAG00000001983	SMAGP_BOVIN	Small cell adhesion glycoprotein (Small transmembrane and glycosylated protein) [Source:UniProtKB/Swiss-Prot;Acc:A4IFL2]	0.870553	0.000796154	0.00523758	ENSBTAG00000001983
ENSBTAG00000007746	Q8SQA5_BOVIN	Arylhydrocarbon receptor Fragment [Source:UniProtKB/TrEMBL;Acc:Q8SQA5]	0.786008	0.000798476	0.00524975	ENSBTAG00000007746
ENSBTAG00000014615	S26A2_BOVIN	Sulfate transporter (Solute carrier family 26 member 2) [Source:UniProtKB/Swiss-Prot;Acc:Q9BEG8]	-0.776298	0.000801119	0.00526403	ENSBTAG00000014615
ENSBTAG00000008765	A6QQW5_BOVIN	chromosome 2 open reading frame 7 [Source:RefSeq peptide;Acc:NP_001093808]	-0.866008	0.000803504	0.00527347	ENSBTAG00000008765
ENSBTAG00000010722	Not available	Not available	0.820053	0.000803098	0.00527347	ENSBTAG00000010722
ENSBTAG00000020689	Q0VCZ5_BOVIN	protein phosphatase 1, regulatory (inhibitor) subunit 13 like [Source:RefSeq peptide;Acc:NP_001068692]	-1.00122	0.000804508	0.00527695	ENSBTAG00000020689
ENSBTAG00000018701	Not available	Not available	1.33328	0.000812151	0.00532394	ENSBTAG00000018701
ENSBTAG00000012755	KLC4_BOVIN	Kinesin light chain 4 (KLC 4)(Kinesin-like protein 8) [Source:UniProtKB/Swiss-Prot;Acc:Q2HJJ0]	-0.859941	0.00081607	0.00534648	ENSBTAG00000012755
ENSBTAG00000004802	LOC522044	Not available	-0.90296	0.000816851	0.00534845	ENSBTAG00000004802
ENSBTAG00000009351	ATX10_BOVIN	Ataxin-10 (Spinocerebellar ataxia type 10 protein homolog) [Source:UniProtKB/Swiss-Prot;Acc:Q2TBW0]	-0.784739	0.00082097	0.00537226	ENSBTAG00000009351
ENSBTAG00000019516	COMT_BOVIN	Catechol O-methyltransferase (EC 2.1.1.6) [Source:UniProtKB/Swiss-Prot;Acc:A7MBI7]	-0.77719	0.000822073	0.00537424	ENSBTAG00000019516
ENSBTAG00000008789	HM20B_BOVIN	SWI/SNF-related matrix-associated actin-dependent regulator of chromatin subfamily E member 1-related (SMARCE1-related protein)(HMG box-containing protein 20B) [Source:UniProtKB/Swiss-Prot;Acc:Q32L68]	-0.812678	0.000822239	0.00537424	ENSBTAG00000008789
ENSBTAG00000007256	LOC514916	Not available	-0.790532	0.000824994	0.00538909	ENSBTAG00000007256
ENSBTAG00000016519	MBOAT1	Not available	0.836639	0.000825613	0.00538997	ENSBTAG00000016519
ENSBTAG00000005138	BCL9L	Not available	0.793863	0.000827869	0.00540153	ENSBTAG00000005138
ENSBTAG00000039333	A7MBK7_BOVIN	PTPN12 protein Fragment [Source:UniProtKB/TrEMBL;Acc:A7MBK7]	0.956231	0.000828797	0.00540442	ENSBTAG00000039333
ENSBTAG00000008916	CYFIP2	Not available	-0.987737	0.000832135	0.005423	ENSBTAG00000008916
ENSBTAG00000002834	CCD69_BOVIN	Coiled-coil domain-containing protein 69 [Source:UniProtKB/Swiss-Prot;Acc:A6QNP9]	-0.801072	0.000835141	0.00543941	ENSBTAG00000002834
ENSBTAG00000022890	MBP_BOVIN	Myelin basic protein (MBP)(Myelin A1 protein)(20 kDa microtubule-stabilizing protein) [Source:UniProtKB/Swiss-Prot;Acc:P02687]	-0.784132	0.000837462	0.00545134	ENSBTAG00000022890
ENSBTAG00000016168	APLP2	Not available	0.769825	0.000840894	0.00547048	ENSBTAG00000016168
ENSBTAG00000007976	A5PKI3_BOVIN	family with sequence similarity 3, member C [Source:RefSeq peptide;Acc:NP_001092617]	0.785881	0.000842445	0.00547737	ENSBTAG00000007976
ENSBTAG00000005301	KLHL32	Not available	-1.81867	0.00084551	0.00549409	ENSBTAG00000005301
ENSBTAG00000038897	AT7L1_BOVIN	Ataxin-7-like protein 1 (Ataxin-7-like protein 4) [Source:UniProtKB/Swiss-Prot;Acc:Q3T136]	0.896523	0.000848301	0.00550901	ENSBTAG00000038897
ENSBTAG00000004337	PDE1B_BOVIN	Calcium/calmodulin-dependent 3',5'-cyclic nucleotide phosphodiesterase 1B (Cam-PDE 1B)(EC 3.1.4.17)(63 kDa Cam-PDE) [Source:UniProtKB/Swiss-Prot;Acc:Q01061]	1.50629	0.000848872	0.0055095	ENSBTAG00000004337
ENSBTAG00000008499	Q08DB3_BOVIN	TROAP protein [Source:UniProtKB/TrEMBL;Acc:Q08DB3]	-1.08067	0.000849778	0.00551216	ENSBTAG00000008499
ENSBTAG00000012677	A6QPU2_BOVIN	Rho GTPase activating protein 12 [Source:RefSeq peptide;Acc:NP_001095711]	0.768614	0.000860085	0.00557456	ENSBTAG00000012677
ENSBTAG00000038084	NAT6	N-acetyltransferase 6 (GCN5-related) [Source:HGNC Symbol;Acc:30252]	-1.56028	0.000860398	0.00557456	ENSBTAG00000038084
ENSBTAG00000002417	RAB30_BOVIN	Ras-related protein Rab-30 [Source:UniProtKB/Swiss-Prot;Acc:Q17QB7]	-0.844827	0.000863619	0.00559217	ENSBTAG00000002417
ENSBTAG00000032388	A7E365_BOVIN	LZIC protein Fragment [Source:UniProtKB/TrEMBL;Acc:A7E365]	0.83361	0.000875687	0.00566702	ENSBTAG00000032388
ENSBTAG00000011981	O19117_BOVIN	v-myb myeloblastosis viral oncogene homolog (avian)-like 1 [Source:RefSeq peptide;Acc:NP_788808]	-1.37473	0.000877303	0.00567418	ENSBTAG00000011981
ENSBTAG00000000115	A7YWK8_BOVIN	vacuolar protein sorting 54 homolog [Source:RefSeq peptide;Acc:NP_001098930]	0.790405	0.000880738	0.00569309	ENSBTAG00000000115
ENSBTAG00000038051	LOC532875	Not available	-0.813773	0.000884077	0.00571135	ENSBTAG00000038051
ENSBTAG00000002027	A7MBE3_BOVIN	hypothetical protein LOC617897 [Source:RefSeq peptide;Acc:NP_001094738]	1.15559	0.000888855	0.00573889	ENSBTAG00000002027
ENSBTAG00000006731	Q9TU26_BOVIN	solute carrier family 7 (cationic amino acid transporter, y+ system), member 5 [Source:RefSeq peptide;Acc:NP_777038]	-0.863574	0.000889975	0.00574279	ENSBTAG00000006731
ENSBTAG00000033221	CC152_BOVIN	Coiled-coil domain-containing protein 152 [Source:UniProtKB/Swiss-Prot;Acc:Q32LM7]	1.66274	0.000891832	0.00575144	ENSBTAG00000033221
ENSBTAG00000024097	MRPS15	Not available	-0.844619	0.000895341	0.00577072	ENSBTAG00000024097
ENSBTAG00000013023	MAP4K4	mitogen-activated protein kinase kinase kinase kinase 4 [Source:HGNC Symbol;Acc:6866]	-0.762133	0.000900847	0.00580285	ENSBTAG00000013023
ENSBTAG00000015293	NXPH3	Not available	-1.12626	0.000901959	0.00580666	ENSBTAG00000015293
ENSBTAG00000009527	A5PKE4_BOVIN	hypothetical protein LOC539385 [Source:RefSeq peptide;Acc:NP_001098462]	0.792384	0.000906075	0.00582978	ENSBTAG00000009527
ENSBTAG00000031785	H2B1_BOVIN	Histone H2B type 1 [Source:UniProtKB/Swiss-Prot;Acc:P62808]	0.910686	0.000907776	0.00583735	ENSBTAG00000031785
ENSBTAG00000007624	A6QPQ3_BOVIN	FERM domain containing 4B [Source:RefSeq peptide;Acc:NP_001095569]	0.776578	0.000910749	0.00585288	ENSBTAG00000007624
ENSBTAG00000018256	SMC6	Not available	0.797255	0.000911243	0.00585288	ENSBTAG00000018256
ENSBTAG00000009201	CORO7_BOVIN	Coronin-7 (Crn7) [Source:UniProtKB/Swiss-Prot;Acc:Q0V8F1]	-0.787474	0.000929111	0.00596421	ENSBTAG00000009201
ENSBTAG00000020035	RCAN1_BOVIN	Calcipressin-1 (Regulator of calcineurin 1)(Down syndrome critical region protein 1) [Source:UniProtKB/Swiss-Prot;Acc:Q3ZBP4]	-0.772214	0.000932837	0.00598467	ENSBTAG00000020035
ENSBTAG00000008800	XKR8	Not available	0.848755	0.000933958	0.00598841	ENSBTAG00000008800
ENSBTAG00000037743	LOC507706	Not available	1.69209	0.000935291	0.00599351	ENSBTAG00000037743
ENSBTAG00000020774	Not available	Not available	-1.20283	0.000939866	0.00601936	ENSBTAG00000020774
ENSBTAG00000012900	T229B_BOVIN	Transmembrane protein 229B [Source:UniProtKB/Swiss-Prot;Acc:Q5EA70]	0.89056	0.00094733	0.00606367	ENSBTAG00000012900
ENSBTAG00000011917	GPAT1_BOVIN	Glycerol-3-phosphate acyltransferase 1, mitochondrial Precursor (GPAT-1)(EC 2.3.1.15) [Source:UniProtKB/Swiss-Prot;Acc:Q5GJ77]	-0.82704	0.000953031	0.00609666	ENSBTAG00000011917
ENSBTAG00000006013	NT5DC3	Not available	-0.889797	0.000970155	0.00620264	ENSBTAG00000006013
ENSBTAG00000026234	A0JN96_BOVIN	serine/threonine kinase 3 (STE20 homolog, yeast) [Source:RefSeq peptide;Acc:NP_001073075]	0.792246	0.000979582	0.00625931	ENSBTAG00000026234
ENSBTAG00000016045	TRIB2_BOVIN	Tribbles homolog 2 (TRB-2) [Source:UniProtKB/Swiss-Prot;Acc:Q5GLH2]	-0.907057	0.000984236	0.00628545	ENSBTAG00000016045
ENSBTAG00000001113	MIDA_BOVIN	Protein midA homolog, mitochondrial Precursor [Source:UniProtKB/Swiss-Prot;Acc:Q2KHV5]	0.802001	0.000987859	0.00630496	ENSBTAG00000001113
ENSBTAG00000003975	LMA2L_BOVIN	VIP36-like protein Precursor (Lectin mannose-binding 2-like)(LMAN2-like protein) [Source:UniProtKB/Swiss-Prot;Acc:Q2HJD1]	-0.791858	0.000989396	0.00631116	ENSBTAG00000003975
ENSBTAG00000016679	ETFD_BOVIN	Electron transfer flavoprotein-ubiquinone oxidoreductase, mitochondrial Precursor (ETF-ubiquinone oxidoreductase)(ETF-QO)(EC 1.5.5.1)(Electron-transferring-flavoprotein dehydrogenase)(ETF dehydrogenase) [Source:UniProtKB/Swiss-Prot;Acc:Q2KIG0]	-0.80351	0.000992596	0.00632794	ENSBTAG00000016679
ENSBTAG00000019033	CD84	Not available	0.764482	0.000993973	0.00633309	ENSBTAG00000019033
ENSBTAG00000000752	A2VDT7_BOVIN	shugoshin-like 1 [Source:RefSeq peptide;Acc:NP_001075086]	-1.0008	0.000995184	0.00633718	ENSBTAG00000000752
ENSBTAG00000010411	ADAMTS8	Not available	1.44858	0.000999395	0.00636036	ENSBTAG00000010411
ENSBTAG00000006449	REXON_BOVIN	Putative RNA exonuclease NEF-sp (EC 3.1.-.-) [Source:UniProtKB/Swiss-Prot;Acc:Q2T9U5]	-1.12772	0.00100663	0.00640273	ENSBTAG00000006449
ENSBTAG00000044179	LASS6	Not available	0.862587	0.00101054	0.00642394	ENSBTAG00000044179
ENSBTAG00000019020	TAXB1_BOVIN	Tax1-binding protein 1 homolog [Source:UniProtKB/Swiss-Prot;Acc:Q2KJE0]	0.767203	0.00101427	0.00644398	ENSBTAG00000019020
ENSBTAG00000008248	A8WFL6_BOVIN	dystrophin (muscular dystrophy, Duchenne and Becker types) [Source:RefSeq peptide;Acc:NP_001103554]	-0.799178	0.00102064	0.00648077	ENSBTAG00000008248
ENSBTAG00000013007	A1A4K7_BOVIN	hypothetical protein LOC516545 [Source:RefSeq peptide;Acc:NP_001073747]	-0.761184	0.00102177	0.00648423	ENSBTAG00000013007
ENSBTAG00000012751	A1A4N2_BOVIN	BTB (POZ) domain containing 6 [Source:RefSeq peptide;Acc:NP_001098520]	-0.802967	0.00102571	0.00650182	ENSBTAG00000012751
ENSBTAG00000044082	MARCH1	Not available	0.771866	0.0010254	0.00650182	ENSBTAG00000044082
ENSBTAG00000012818	Q3ZBU0_BOVIN	PDZ and LIM domain 5 [Source:RefSeq peptide;Acc:NP_001070912]	-0.846923	0.00102693	0.00650435	ENSBTAG00000012818
ENSBTAG00000001131	SLC12A9	Not available	0.774846	0.00102728	0.00650435	ENSBTAG00000001131
ENSBTAG00000005227	Q0VC23_BOVIN	activating transcription factor 6 [Source:RefSeq peptide;Acc:NP_001069403]	0.773673	0.00102834	0.00650734	ENSBTAG00000005227
ENSBTAG00000004399	LRRN3	Not available	-1.00873	0.00103077	0.00651905	ENSBTAG00000004399
ENSBTAG00000013222	CD109	Not available	-0.889879	0.00103145	0.00651961	ENSBTAG00000013222
ENSBTAG00000007507	A6H6Y7_BOVIN	fatty acid amide hydrolase [Source:RefSeq peptide;Acc:NP_001092572]	-0.964527	0.00103307	0.00652616	ENSBTAG00000007507
ENSBTAG00000000629	LOC532916	Not available	-1.03172	0.00104807	0.00661719	ENSBTAG00000000629
ENSBTAG00000000369	Q29RL8_BOVIN	epidermal growth factor receptor pathway substrate 8 [Source:RefSeq peptide;Acc:NP_001069570]	-0.788482	0.00105581	0.00666223	ENSBTAG00000000369
ENSBTAG00000032546	LOC615793	Not available	0.813736	0.00105815	0.00667321	ENSBTAG00000032546
ENSBTAG00000014324	Q08DG9_BOVIN	anthrax toxin receptor 2 [Source:RefSeq peptide;Acc:NP_001070294]	0.783518	0.0010634	0.00670256	ENSBTAG00000014324
ENSBTAG00000008744	Q29RH8_BOVIN	pyruvate dehydrogenase kinase, isoenzyme 2 [Source:RefSeq peptide;Acc:NP_001069321]	-0.866806	0.0010663	0.00671702	ENSBTAG00000008744
ENSBTAG00000018025	IQCG_BOVIN	IQ domain-containing protein G [Source:UniProtKB/Swiss-Prot;Acc:Q2T9V2]	1.06615	0.00107108	0.00674329	ENSBTAG00000018025
ENSBTAG00000007608	LOC538658	Not available	0.805333	0.00108835	0.00684817	ENSBTAG00000007608
ENSBTAG00000020006	Q6H8M9_BOVIN	ST3 beta-galactoside alpha-2,3-sialyltransferase 2 [Source:RefSeq peptide;Acc:NP_001002892]	-0.791546	0.0010971	0.00689936	ENSBTAG00000020006
ENSBTAG00000023677	Not available	Not available	-0.789484	0.00109814	0.00690198	ENSBTAG00000023677
ENSBTAG00000011551	A5PK35_BOVIN	copine-like protein [Source:RefSeq peptide;Acc:NP_001092665]	-1.06656	0.00109882	0.00690235	ENSBTAG00000011551
ENSBTAG00000020149	RNH2B_BOVIN	Ribonuclease H2 subunit B (RNase H2 subunit B)(Ribonuclease HI subunit B) [Source:UniProtKB/Swiss-Prot;Acc:Q3ZBI3]	0.776482	0.00110107	0.00691255	ENSBTAG00000020149
ENSBTAG00000006588	CBY1_BOVIN	Protein chibby homolog 1 (PKD2 interactor, Golgi and endoplasmic reticulum-associated 1)(PIGEA-14)(Cytosolic leucine-rich protein) [Source:UniProtKB/Swiss-Prot;Acc:Q8MJK1]	-0.91046	0.00110689	0.00694127	ENSBTAG00000006588
ENSBTAG00000019924	DDHD1_BOVIN	Phospholipase DDHD1 (EC 3.1.1.-)(DDHD domain-containing protein 1)(Phosphatidic acid-preferring phospholipase A1)(PA-PLA1) [Source:UniProtKB/Swiss-Prot;Acc:O46606]	-0.778328	0.00110682	0.00694127	ENSBTAG00000019924
ENSBTAG00000005424	Q5BN36_BOVIN	Shaw-related voltage-gated potassium channel protein 1 isoform B [Source:RefSeq peptide;Acc:NP_001013623]	-1.13897	0.00110952	0.00695385	ENSBTAG00000005424
ENSBTAG00000020315	DENND5B	Not available	0.797554	0.0011148	0.00698302	ENSBTAG00000020315
ENSBTAG00000039721	FGFR1OP	Bos taurus FGFR1 oncogene partner (FGFR1OP), mRNA. [Source:RefSeq DNA;Acc:NM_001077859]	-0.837871	0.00112117	0.00701901	ENSBTAG00000039721
ENSBTAG00000016664	SLC2A4RG	SLC2A4 regulator [Source:HGNC Symbol;Acc:15930]	-0.871217	0.00112963	0.00706799	ENSBTAG00000016664
ENSBTAG00000015781	Q29RK3_BOVIN	Coiled-coil domain containing 76 [Source:UniProtKB/TrEMBL;Acc:Q29RK3]	0.775285	0.00113139	0.00707502	ENSBTAG00000015781
ENSBTAG00000013454	TAB2	Not available	0.761956	0.00113624	0.00710133	ENSBTAG00000013454
ENSBTAG00000016254	Q2T9N9_BOVIN	Histone deacetylase 5 [Source:UniProtKB/TrEMBL;Acc:Q2T9N9]	-0.749239	0.0011403	0.00711869	ENSBTAG00000016254
ENSBTAG00000002785	Not available	Not available	1.55265	0.00113975	0.00711869	ENSBTAG00000002785
ENSBTAG00000015248	Q17QB4_BOVIN	HRAS-like suppressor 3 [Source:RefSeq peptide;Acc:NP_001068748]	0.798621	0.00114621	0.00715006	ENSBTAG00000015248
ENSBTAG00000026676	SDC3	Not available	0.748481	0.0011466	0.00715006	ENSBTAG00000026676
ENSBTAG00000011892	SRGAP1	Not available	-0.869583	0.00115135	0.00717561	ENSBTAG00000011892
ENSBTAG00000008428	A5PJH9_BOVIN	uridine phosphorylase 1 [Source:RefSeq peptide;Acc:NP_001092446]	1.70447	0.00116255	0.00724137	ENSBTAG00000008428
ENSBTAG00000001385	A6QPD1_BOVIN	zinc finger protein 29 [Source:RefSeq peptide;Acc:NP_001094660]	-1.12772	0.00116812	0.007272	ENSBTAG00000001385
ENSBTAG00000014269	SCRB1_BOVIN	Scavenger receptor class B member 1 (SRB1)(SR-BI) [Source:UniProtKB/Swiss-Prot;Acc:O18824]	-0.760682	0.00118507	0.00737337	ENSBTAG00000014269
ENSBTAG00000013165	ENPP2_BOVIN	Ectonucleotide pyrophosphatase/phosphodiesterase family member 2 Precursor (E-NPP 2)(EC 3.1.4.39)(Extracellular lysophospholipase D)(LysoPLD)(Autotaxin) [Source:UniProtKB/Swiss-Prot;Acc:A1A4K5]	0.769675	0.00118696	0.00738105	ENSBTAG00000013165
ENSBTAG00000040210	Not available	Not available	-0.835861	0.00119436	0.00742289	ENSBTAG00000040210
ENSBTAG00000004081	FAT3	FAT tumor suppressor homolog 3 (Drosophila) [Source:HGNC Symbol;Acc:23112]	-1.44173	0.00119553	0.00742605	ENSBTAG00000004081
ENSBTAG00000020681	FNDC3A	Not available	0.756654	0.00121756	0.00755864	ENSBTAG00000020681
ENSBTAG00000018538	CEP70	Not available	0.891396	0.00122534	0.00760268	ENSBTAG00000018538
ENSBTAG00000008852	SIGLEC10	Not available	-0.800657	0.0012293	0.00762304	ENSBTAG00000008852
ENSBTAG00000019767	MIER2_BOVIN	Mesoderm induction early response protein 2 (Mi-er2) [Source:UniProtKB/Swiss-Prot;Acc:A5PJX4]	-0.874568	0.00123052	0.00762634	ENSBTAG00000019767
ENSBTAG00000013982	UACA_BOVIN	Uveal autoantigen with coiled-coil domains and ankyrin repeats protein (Beta-actin-binding protein)(BetaCAP73) [Source:UniProtKB/Swiss-Prot;Acc:Q8HYY4]	-0.785041	0.00123509	0.00765043	ENSBTAG00000013982
ENSBTAG00000019309	LOC512287	Not available	-1.03388	0.00123992	0.00767606	ENSBTAG00000019309
ENSBTAG00000011051	Not available	Not available	-1.13141	0.00124739	0.00771802	ENSBTAG00000011051
ENSBTAG00000010180	A6QLV2_BOVIN	hypothetical protein LOC514623 [Source:RefSeq peptide;Acc:NP_001095474]	-0.778086	0.00125179	0.00774093	ENSBTAG00000010180
ENSBTAG00000005212	CC070_BOVIN	UPF0524 protein C3orf70 homolog [Source:UniProtKB/Swiss-Prot;Acc:A7E369]	0.867036	0.00126213	0.00780057	ENSBTAG00000005212
ENSBTAG00000004736	Q3T0F9_BOVIN	growth factor receptor-bound protein 2 [Source:RefSeq peptide;Acc:NP_001029802]	0.74308	0.00127848	0.00789723	ENSBTAG00000004736
ENSBTAG00000022382	TM218_BOVIN	Transmembrane protein 218 [Source:UniProtKB/Swiss-Prot;Acc:A5PJF4]	-0.836049	0.00128133	0.00791042	ENSBTAG00000022382
ENSBTAG00000002187	SERC3_BOVIN	Serine incorporator 3 [Source:UniProtKB/Swiss-Prot;Acc:A4FUZ5]	-0.737405	0.00128568	0.00792851	ENSBTAG00000002187
ENSBTAG00000002836	TAF3	Not available	0.775225	0.00128507	0.00792851	ENSBTAG00000002836
ENSBTAG00000015375	A5D7L2_BOVIN	SH2 domain containing 3C [Source:RefSeq peptide;Acc:NP_001091508]	-0.854605	0.00128885	0.00794365	ENSBTAG00000015375
ENSBTAG00000021271	Not available	Not available	-1.15695	0.00130264	0.00802415	ENSBTAG00000021271
ENSBTAG00000020311	UBP20_BOVIN	Ubiquitin carboxyl-terminal hydrolase 20 (EC 3.1.2.15)(Ubiquitin thioesterase 20)(Ubiquitin-specific-processing protease 20)(Deubiquitinating enzyme 20) [Source:UniProtKB/Swiss-Prot;Acc:A7Z056]	0.75878	0.00130345	0.00802472	ENSBTAG00000020311
ENSBTAG00000000590	POLE	PREDICTED: Bos taurus misc_RNA (LOC785457), miscRNA. [Source:RefSeq DNA;Acc:XR_028265]	-0.843676	0.00131115	0.00806769	ENSBTAG00000000590
ENSBTAG00000019687	LOC510456	Not available	-1.03886	0.00132352	0.0081393	ENSBTAG00000019687
ENSBTAG00000008650	CAMK1D	Not available	0.846785	0.00132892	0.00816798	ENSBTAG00000008650
ENSBTAG00000011397	Q5MAD1_BOVIN	Unc-13 B-like protein Fragment [Source:UniProtKB/TrEMBL;Acc:Q5MAD1]	-0.854176	0.00133384	0.00819369	ENSBTAG00000011397
ENSBTAG00000031778	Q2KII5_BOVIN	histone 1, H2bi [Source:RefSeq peptide;Acc:NP_001039711]	0.883089	0.00133869	0.00821895	ENSBTAG00000031778
ENSBTAG00000004471	SIA10_BOVIN	Type 2 lactosamine alpha-2,3-sialyltransferase (EC 2.4.99.-)(CMP-NeuAc:beta-galactoside alpha-2,3-sialyltransferase VI)(Sialyltransferase 10)(ST3Gal VI)(ST3GalVI) [Source:UniProtKB/Swiss-Prot;Acc:Q6H8M7]	-0.773823	0.00134483	0.0082521	ENSBTAG00000004471
ENSBTAG00000018804	CELSR2	Not available	-0.824906	0.00135188	0.00829079	ENSBTAG00000018804
ENSBTAG00000005430	LOC519376	Not available	0.921112	0.00135867	0.00832782	ENSBTAG00000005430
ENSBTAG00000007153	C1QA_BOVIN	Complement C1q subcomponent subunit A Precursor [Source:UniProtKB/Swiss-Prot;Acc:Q5E9E3]	0.76305	0.00135995	0.00832789	ENSBTAG00000007153
ENSBTAG00000018908	GFOD2_BOVIN	Glucose-fructose oxidoreductase domain-containing protein 2 Precursor (EC 1.-.-.-) [Source:UniProtKB/Swiss-Prot;Acc:Q5BIP5]	-0.907347	0.00136017	0.00832789	ENSBTAG00000018908
ENSBTAG00000010416	RIN3	Not available	-0.740103	0.00136469	0.00835096	ENSBTAG00000010416
ENSBTAG00000005181	SYS1_BOVIN	Protein SYS1 homolog [Source:UniProtKB/Swiss-Prot;Acc:Q1RMQ3]	0.748294	0.00136715	0.00836137	ENSBTAG00000005181
ENSBTAG00000013556	UNC13D	Not available	0.7667	0.00137087	0.00837897	ENSBTAG00000013556
ENSBTAG00000040508	Not available	Not available	-0.808171	0.00137153	0.00837897	ENSBTAG00000040508
ENSBTAG00000015249	B4GT1_BOVIN	Beta-1,4-galactosyltransferase 1 (Beta-1,4-GalTase 1)(Beta4Gal-T1)(b4Gal-T1)(EC 2.4.1.-)(UDP-galactose:beta-N-acetylglucosamine beta-1,4-galactosyltransferase 1)(UDP-Gal:beta-GlcNAc beta-1,4-galactosyltransferase 1) [Includes Lactose synthase A protein(EC 2.4.1.22);N-acetyllactosamine synthase(EC 2.4.1.90)(Nal synthase);Beta-N-acetylglucosaminylglycopeptide beta-1,4-galactosyltransferase(EC 2.4.1…	0.756896	0.0013805	0.00842917	ENSBTAG00000015249
ENSBTAG00000034246	Not available	Not available	-0.879363	0.00138163	0.00843141	ENSBTAG00000034246
ENSBTAG00000005607	ERC6L_BOVIN	DNA excision repair protein ERCC-6-like (EC 3.6.1.-)(ATP-dependent helicase ERCC6-like) [Source:UniProtKB/Swiss-Prot;Acc:A6QQR4]	-1.01291	0.00139276	0.00849468	ENSBTAG00000005607
ENSBTAG00000018799	GPSM1	G-protein signaling modulator 1 [Source:HGNC Symbol;Acc:17858]	-1.622	0.00139422	0.00849536	ENSBTAG00000018799
ENSBTAG00000022006	TRIM65	Not available	0.7873	0.0013944	0.00849536	ENSBTAG00000022006
ENSBTAG00000006342	ATIF1_BOVIN	ATPase inhibitor, mitochondrial Precursor (Inhibitor of F(1)F(o)-ATPase)(IF(1))(IF1) [Source:UniProtKB/Swiss-Prot;Acc:P01096]	0.740631	0.00139678	0.00850523	ENSBTAG00000006342
ENSBTAG00000011484	Q08DX8_BOVIN	zinc finger, DHHC-type containing 3 [Source:RefSeq peptide;Acc:NP_001068746]	0.738586	0.0014014	0.00852868	ENSBTAG00000011484
ENSBTAG00000001828	SCRN2	Not available	-0.992592	0.0014093	0.00857211	ENSBTAG00000001828
ENSBTAG00000015024	GXYLT1	Not available	0.776509	0.00141548	0.00860495	ENSBTAG00000015024
ENSBTAG00000012543	EDA_BOVIN	Ectodysplasin-A (Ectodysplasin-1)(Ectodermal dysplasia protein) [Contains Ectodysplasin-A, membrane form;Ectodysplasin-A, secreted form] [Source:UniProtKB/Swiss-Prot;Acc:Q9BEG5]	-0.795848	0.00142059	0.00863132	ENSBTAG00000012543
ENSBTAG00000004652	LPAR2	Not available	0.782769	0.00143016	0.00868259	ENSBTAG00000004652
ENSBTAG00000014861	S20A2_BOVIN	Sodium-dependent phosphate transporter 2 (Solute carrier family 20 member 2)(Phosphate transporter 2)(PiT-2) [Source:UniProtKB/Swiss-Prot;Acc:A1A4I1]	-0.79944	0.00143059	0.00868259	ENSBTAG00000014861
ENSBTAG00000002068	TAGL2_BOVIN	Transgelin-2 [Source:UniProtKB/Swiss-Prot;Acc:Q5E9F5]	0.740057	0.00144172	0.00874065	ENSBTAG00000002068
ENSBTAG00000017016	A5PK61_BOVIN	hypothetical protein LOC512741 [Source:RefSeq peptide;Acc:NP_001092840]	0.772462	0.00144136	0.00874065	ENSBTAG00000017016
ENSBTAG00000016805	SGMS2	Not available	-0.956278	0.00144509	0.0087563	ENSBTAG00000016805
ENSBTAG00000016541	Q08DI2_BOVIN	calcium/calmodulin-dependent protein kinase IG [Source:RefSeq peptide;Acc:NP_001070304]	-0.826458	0.00144624	0.0087585	ENSBTAG00000016541
ENSBTAG00000038375	STOM	Bos taurus stomatin (STOM), mRNA. [Source:RefSeq DNA;Acc:NM_001105473]	0.755938	0.001448	0.0087644	ENSBTAG00000038375
ENSBTAG00000014242	Not available	Not available	-1.05372	0.0014518	0.00878258	ENSBTAG00000014242
ENSBTAG00000011742	TNIK	TRAF2 and NCK interacting kinase [Source:HGNC Symbol;Acc:30765]	-1.08008	0.00145395	0.00879086	ENSBTAG00000011742
ENSBTAG00000014605	ETV6_BOVIN	Transcription factor ETV6 [Source:UniProtKB/Swiss-Prot;Acc:Q0VC65]	0.738794	0.00145708	0.00880109	ENSBTAG00000014605
ENSBTAG00000004953	A2VDQ8_BOVIN	ELK4 protein [Source:RefSeq peptide;Acc:NP_001075081]	0.769836	0.00145723	0.00880109	ENSBTAG00000004953
ENSBTAG00000018299	PIGH_BOVIN	Phosphatidylinositol N-acetylglucosaminyltransferase subunit H (EC 2.4.1.198)(Phosphatidylinositol-glycan biosynthesis class H protein)(PIG-H) [Source:UniProtKB/Swiss-Prot;Acc:Q32L89]	0.844273	0.00145962	0.00881075	ENSBTAG00000018299
ENSBTAG00000004347	GPR116	Not available	-0.755054	0.0014745	0.00889091	ENSBTAG00000004347
ENSBTAG00000021140	RMND5A	Not available	-0.778955	0.00147429	0.00889091	ENSBTAG00000021140
ENSBTAG00000034699	LOC506831	Not available	-1.01622	0.00147605	0.00889549	ENSBTAG00000034699
ENSBTAG00000015828	FKB11_BOVIN	Peptidyl-prolyl cis-trans isomerase FKBP11 Precursor (PPIase FKBP11)(EC 5.2.1.8)(FK506-binding protein 11)(FKBP-11)(Rotamase) [Source:UniProtKB/Swiss-Prot;Acc:Q2YDL5]	0.826598	0.00147958	0.00891189	ENSBTAG00000015828
ENSBTAG00000032705	Q862K4_BOVIN	Similar to calmodulin Fragment [Source:UniProtKB/TrEMBL;Acc:Q862K4]	-0.873902	0.00148397	0.00893354	ENSBTAG00000032705
ENSBTAG00000018808	S2535_BOVIN	Solute carrier family 25 member 35 [Source:UniProtKB/Swiss-Prot;Acc:Q58DS3]	-0.913476	0.00148503	0.00893504	ENSBTAG00000018808
ENSBTAG00000004328	A5D799_BOVIN	carbohydrate sulfotransferase 10 [Source:RefSeq peptide;Acc:NP_001091480]	-0.772157	0.00148691	0.00894152	ENSBTAG00000004328
ENSBTAG00000016722	ATHL1	Not available	0.829138	0.00149792	0.00900291	ENSBTAG00000016722
ENSBTAG00000004993	NXT1_BOVIN	NTF2-related export protein 1 [Source:UniProtKB/Swiss-Prot;Acc:Q2KIW0]	-0.839161	0.00149996	0.00901026	ENSBTAG00000004993
ENSBTAG00000017970	Q08DQ6_BOVIN	zyxin [Source:RefSeq peptide;Acc:NP_001071569]	-0.744153	0.00151957	0.00912315	ENSBTAG00000017970
ENSBTAG00000000816	PRDM1	Not available	0.738688	0.00152065	0.0091247	ENSBTAG00000000816
ENSBTAG00000012508	Q2KIN7_BOVIN	oxidative stress induced growth inhibitor 1 [Source:RefSeq peptide;Acc:NP_001070597]	0.793478	0.00154007	0.00923626	ENSBTAG00000012508
ENSBTAG00000016532	MAPK3_BOVIN	MAP kinase-activated protein kinase 3 (MAPK-activated protein kinase 3)(MAPKAP kinase 3)(MAPKAPK-3)(EC 2.7.11.1) [Source:UniProtKB/Swiss-Prot;Acc:Q3SYZ2]	0.733762	0.0015428	0.00924269	ENSBTAG00000016532
ENSBTAG00000019065	EEPD1_BOVIN	Endonuclease/exonuclease/phosphatase family domain-containing protein 1 [Source:UniProtKB/Swiss-Prot;Acc:Q3MHJ7]	-0.827241	0.00154271	0.00924269	ENSBTAG00000019065
ENSBTAG00000008126	NPHP4	nephronophthisis 4 [Source:HGNC Symbol;Acc:19104]	-0.96985	0.00155982	0.0093396	ENSBTAG00000008126
ENSBTAG00000021808	CACB3_BOVIN	Voltage-dependent L-type calcium channel subunit beta-3 (CAB3)(Calcium channel voltage-dependent subunit beta 3) [Source:UniProtKB/Swiss-Prot;Acc:Q9MZL3]	-0.91153	0.00156167	0.00934569	ENSBTAG00000021808
ENSBTAG00000018945	AMOTL1	Not available	-0.926155	0.0015731	0.009409	ENSBTAG00000018945
ENSBTAG00000014239	CCNB1_BOVIN	G2/mitotic-specific cyclin-B1 [Source:UniProtKB/Swiss-Prot;Acc:Q1LZG6]	-1.54872	0.00158592	0.00948059	ENSBTAG00000014239
ENSBTAG00000014083	A7MBK2_BOVIN	AMIGO protein [Source:RefSeq peptide;Acc:NP_001094589]	-1.19854	0.00158797	0.00948774	ENSBTAG00000014083
ENSBTAG00000018539	Q6H320_BOVIN	kallikrein 1 [Source:RefSeq peptide;Acc:NP_001008416]	-1.54937	0.0015946	0.00952223	ENSBTAG00000018539
ENSBTAG00000038619	Q08D78_BOVIN	major histocompatibility complex, class I [Source:RefSeq peptide;Acc:NP_001070309]	0.727647	0.00160591	0.00958467	ENSBTAG00000038619
ENSBTAG00000000571	SH3D20	Not available	1.42531	0.00161395	0.00962747	ENSBTAG00000000571
ENSBTAG00000034885	A6QLX3_BOVIN	hypothetical protein LOC614348 [Source:RefSeq peptide;Acc:NP_001095746]	-0.755349	0.00161719	0.00964166	ENSBTAG00000034885
ENSBTAG00000010427	RASSF5	Not available	0.787719	0.00162304	0.00967134	ENSBTAG00000010427
ENSBTAG00000016103	CBFB	Not available	-0.73014	0.00162396	0.00967165	ENSBTAG00000016103
ENSBTAG00000003788	A7Z018_BOVIN	regulator of chromosome condensation 1 [Source:RefSeq peptide;Acc:NP_001098878]	-0.77649	0.0016311	0.00970377	ENSBTAG00000003788
ENSBTAG00000012936	THYN1	thymocyte nuclear protein 1 [Source:HGNC Symbol;Acc:29560]	-0.758729	0.00163054	0.00970377	ENSBTAG00000012936
ENSBTAG00000009239	B2DG22_BOVIN	Monocarboxylate transporter 10 Fragment [Source:UniProtKB/TrEMBL;Acc:B2DG22]	-1.6429	0.0016368	0.00973249	ENSBTAG00000009239
ENSBTAG00000001903	CB050_BOVIN	Uncharacterized protein C2orf50 homolog [Source:UniProtKB/Swiss-Prot;Acc:Q1JPL0]	1.00448	0.00164069	0.0097504	ENSBTAG00000001903
ENSBTAG00000002866	RPIA_BOVIN	Ribose-5-phosphate isomerase Fragment (EC 5.3.1.6)(Phosphoriboisomerase) [Source:UniProtKB/Swiss-Prot;Acc:Q3T186]	-0.851977	0.00164223	0.00975433	ENSBTAG00000002866
ENSBTAG00000008432	A6QQA0_BOVIN	NUP98 protein Fragment [Source:UniProtKB/TrEMBL;Acc:A6QQA0]	0.731551	0.00165957	0.00984729	ENSBTAG00000008432
ENSBTAG00000003038	Q32S33_BOVIN	transporter 2, ATP-binding cassette, sub-family B [Source:RefSeq peptide;Acc:NP_001040087]	0.811182	0.00165965	0.00984729	ENSBTAG00000003038
ENSBTAG00000007956	FRAT1	Not available	-1.49142	0.00167926	0.00995837	ENSBTAG00000007956
ENSBTAG00000013527	Q862J6_BOVIN	Similar to 6-phosphogluconate dehydrogenase Fragment [Source:UniProtKB/TrEMBL;Acc:Q862J6]	0.720574	0.00168197	0.00996912	ENSBTAG00000013527
ENSBTAG00000038650	Q58DM5_BOVIN	membrane-spanning 4-domains, subfamily A, member 7 [Source:RefSeq peptide;Acc:NP_001070508]	0.798609	0.00168397	0.00997565	ENSBTAG00000038650
ENSBTAG00000018349	A6QPN6_BOVIN	IFI30 protein [Source:UniProtKB/TrEMBL;Acc:A6QPN6]	0.723521	0.00168614	0.0099832	ENSBTAG00000018349
ENSBTAG00000024107	INPP5B	inositol polyphosphate-5-phosphatase, 75kDa [Source:HGNC Symbol;Acc:6077]	0.751636	0.00169003	0.0100009	ENSBTAG00000024107
ENSBTAG00000009022	Q3SZ23_BOVIN	DnaJ (Hsp40) homolog subfamily C member 30 [Source:RefSeq peptide;Acc:NP_001074386]	-0.890129	0.0016981	0.0100433	ENSBTAG00000009022
ENSBTAG00000021857	ARHGAP21	Not available	-0.723456	0.00170196	0.0100608	ENSBTAG00000021857
ENSBTAG00000004864	A4IFT1_BOVIN	coiled-coil domain containing 123 [Source:RefSeq peptide;Acc:NP_001077144]	-1.02621	0.00170299	0.0100616	ENSBTAG00000004864
ENSBTAG00000001823	STC2	Not available	1.29521	0.00171277	0.010114	ENSBTAG00000001823
ENSBTAG00000010158	CA226_BOVIN	Uncharacterized protein C1orf226 homolog [Source:UniProtKB/Swiss-Prot;Acc:A4IFJ0]	0.777205	0.00171524	0.0101232	ENSBTAG00000010158
ENSBTAG00000018415	TTLL4	Not available	-0.746665	0.00171743	0.0101307	ENSBTAG00000018415
ENSBTAG00000021069	A6QQX0_BOVIN	PDZ binding kinase [Source:RefSeq peptide;Acc:NP_001095648]	-0.978513	0.00172341	0.0101606	ENSBTAG00000021069
ENSBTAG00000001414	Not available	Not available	-0.771577	0.00173193	0.0102054	ENSBTAG00000001414
ENSBTAG00000018999	MGRN1	hypothetical protein LOC616130 [Source:RefSeq peptide;Acc:NP_001070410]	-0.757607	0.00173775	0.0102289	ENSBTAG00000018999
ENSBTAG00000020107	DNAS1_BOVIN	Deoxyribonuclease-1 Precursor (EC 3.1.21.1)(Deoxyribonuclease I)(DNase I) [Source:UniProtKB/Swiss-Prot;Acc:P00639]	-0.842011	0.00173758	0.0102289	ENSBTAG00000020107
ENSBTAG00000005443	Q08DY2_BOVIN	mesoderm induction early response 1 [Source:RefSeq peptide;Acc:NP_001070381]	0.7341	0.00174017	0.0102377	ENSBTAG00000005443
ENSBTAG00000018784	CATZ_BOVIN	Cathepsin Z Precursor (EC 3.4.18.1) [Source:UniProtKB/Swiss-Prot;Acc:P05689]	0.716509	0.00175793	0.0103368	ENSBTAG00000018784
ENSBTAG00000021859	A6QR05_BOVIN	prenyl diphosphate synthase, subunit 2 [Source:RefSeq peptide;Acc:NP_001093855]	0.840576	0.00175935	0.0103393	ENSBTAG00000021859
ENSBTAG00000022825	BRI3_BOVIN	Brain protein I3 [Source:UniProtKB/Swiss-Prot;Acc:Q32L83]	0.722311	0.00176022	0.0103393	ENSBTAG00000022825
ENSBTAG00000006985	Q08DX3_BOVIN	transmembrane 7 superfamily member 3 [Source:RefSeq peptide;Acc:NP_001070295]	0.736953	0.00177578	0.0104252	ENSBTAG00000006985
ENSBTAG00000012496	Q3ZC92_BOVIN	myotubularin related protein 11 [Source:RefSeq peptide;Acc:NP_001030202]	-1.25951	0.00177759	0.0104253	ENSBTAG00000012496
ENSBTAG00000039962	DCTP1_BOVIN	dCTP pyrophosphatase 1 (EC 3.6.1.12)(Deoxycytidine-triphosphatase 1)(dCTPase 1)(XTP3-transactivated gene A protein homolog) [Source:UniProtKB/Swiss-Prot;Acc:Q32KY6]	-1.07544	0.00177766	0.0104253	ENSBTAG00000039962
ENSBTAG00000002782	ZC3H7B	Not available	0.815431	0.00177964	0.0104314	ENSBTAG00000002782
ENSBTAG00000015981	ETV1_BOVIN	ETS translocation variant 1 [Source:UniProtKB/Swiss-Prot;Acc:Q2KIC2]	0.796318	0.00181247	0.0106182	ENSBTAG00000015981
ENSBTAG00000008433	PGAP2_BOVIN	Post-GPI attachment to proteins factor 2 [Source:UniProtKB/Swiss-Prot;Acc:A6H7B8]	0.737871	0.0018169	0.0106376	ENSBTAG00000008433
ENSBTAG00000018216	SKA1_BOVIN	Spindle and kinetochore-associated protein 1 [Source:UniProtKB/Swiss-Prot;Acc:Q0V7M7]	-1.0868	0.00181769	0.0106376	ENSBTAG00000018216
ENSBTAG00000018578	LOXL3	Not available	-0.893881	0.00182251	0.0106602	ENSBTAG00000018578
ENSBTAG00000006065	PCNA_BOVIN	Proliferating cell nuclear antigen (PCNA) [Source:UniProtKB/Swiss-Prot;Acc:Q3ZBW4]	-0.741986	0.0018332	0.0107171	ENSBTAG00000006065
ENSBTAG00000017685	PLAK_BOVIN	Junction plakoglobin (Desmoplakin-3)(Desmoplakin III) [Source:UniProtKB/Swiss-Prot;Acc:Q8SPJ1]	-1.39405	0.00185381	0.0108319	ENSBTAG00000017685
ENSBTAG00000031595	LOC613365	Not available	-0.959827	0.00186128	0.0108698	ENSBTAG00000031595
ENSBTAG00000000199	PDP1_BOVIN	[Pyruvate dehydrogenase [acetyl-transferring]]-phosphatase 1, mitochondrial Precursor (PDP 1)(EC 3.1.3.43)(Pyruvate dehydrogenase phosphatase catalytic subunit 1)(PDPC 1)(Protein phosphatase 2C) [Source:UniProtKB/Swiss-Prot;Acc:P35816]	-0.764391	0.00186808	0.0109038	ENSBTAG00000000199
ENSBTAG00000002402	MPRI_BOVIN	Cation-independent mannose-6-phosphate receptor Precursor (CI Man-6-P receptor)(CI-MPR)(M6PR)(Insulin-like growth factor 2 receptor)(Insulin-like growth factor II receptor)(IGF-II receptor)(300 kDa mannose 6-phosphate receptor)(MPR 300)(CD222 antigen) [Source:UniProtKB/Swiss-Prot;Acc:P08169]	-0.723604	0.00187054	0.0109125	ENSBTAG00000002402
ENSBTAG00000017871	GNA12	Not available	-0.75825	0.00188379	0.010984	ENSBTAG00000017871
ENSBTAG00000015050	HCN2	hyperpolarization activated cyclic nucleotide-gated potassium channel 2 [Source:HGNC Symbol;Acc:4846]	-0.725037	0.0018868	0.0109958	ENSBTAG00000015050
ENSBTAG00000000713	AGFG2	Not available	-0.894445	0.00189016	0.0110096	ENSBTAG00000000713
ENSBTAG00000009736	A6QP95_BOVIN	CDC42 binding protein kinase gamma [Source:RefSeq peptide;Acc:NP_001095972]	1.01821	0.00189494	0.0110317	ENSBTAG00000009736
ENSBTAG00000015930	DNAL1_BOVIN	Dynein light chain 1, axonemal [Source:UniProtKB/Swiss-Prot;Acc:Q2KID4]	-1.19806	0.00189964	0.0110533	ENSBTAG00000015930
ENSBTAG00000009174	DHB14_BOVIN	17-beta-hydroxysteroid dehydrogenase 14 (17-beta-HSD 14)(EC 1.1.1.-)(Dehydrogenase/reductase SDR family member 10)(17-beta-hydroxysteroid dehydrogenase DHRS10)(Retinal short-chain dehydrogenase/reductase retSDR3) [Source:UniProtKB/Swiss-Prot;Acc:Q9MYP6]	-0.976299	0.00190142	0.0110578	ENSBTAG00000009174
ENSBTAG00000000551	SPF30_BOVIN	Survival of motor neuron-related-splicing factor 30 (Survival motor neuron domain-containing protein 1) [Source:UniProtKB/Swiss-Prot;Acc:Q3T045]	0.748479	0.00192958	0.0112157	ENSBTAG00000000551
ENSBTAG00000011445	TMM8B_BOVIN	Transmembrane protein 8B (Protein NGX6) [Source:UniProtKB/Swiss-Prot;Acc:A6QLK4]	-1.30642	0.00193958	0.011268	ENSBTAG00000011445
ENSBTAG00000039302	ANGPTL6	Not available	-1.01345	0.0019476	0.0113087	ENSBTAG00000039302
ENSBTAG00000013492	AAKG3_BOVIN	5'-AMP-activated protein kinase subunit gamma-3 (AMPK subunit gamma-3)(AMPK gamma3) [Source:UniProtKB/Swiss-Prot;Acc:Q2LL38]	-1.42785	0.00195555	0.0113489	ENSBTAG00000013492
ENSBTAG00000002795	NKTR	natural killer-tumor recognition sequence [Source:HGNC Symbol;Acc:7833]	0.72908	0.00195793	0.0113568	ENSBTAG00000002795
ENSBTAG00000004154	SKIL	Not available	0.730689	0.00196231	0.0113763	ENSBTAG00000004154
ENSBTAG00000010356	A6QPX8_BOVIN	RAB12, member RAS oncogene family [Source:RefSeq peptide;Acc:NP_001095762]	0.718138	0.00196499	0.0113859	ENSBTAG00000010356
ENSBTAG00000013038	UB2L3_BOVIN	Ubiquitin-conjugating enzyme E2 L3 (EC 6.3.2.19)(Ubiquitin-protein ligase L3)(Ubiquitin carrier protein L3) [Source:UniProtKB/Swiss-Prot;Acc:Q3MHP1]	0.711653	0.00197577	0.0114246	ENSBTAG00000013038
ENSBTAG00000032680	Q0P5M3_BOVIN	TMEM63B protein [Source:UniProtKB/TrEMBL;Acc:Q0P5M3]	-0.734814	0.00197565	0.0114246	ENSBTAG00000032680
ENSBTAG00000007245	IFT140	Not available	-1.13721	0.00197542	0.0114246	ENSBTAG00000007245
ENSBTAG00000022084	Not available	Not available	-0.826465	0.00197362	0.0114246	ENSBTAG00000022084
ENSBTAG00000011912	SCMC2_BOVIN	Calcium-binding mitochondrial carrier protein SCaMC-2 (Small calcium-binding mitochondrial carrier protein 2)(Solute carrier family 25 member 25) [Source:UniProtKB/Swiss-Prot;Acc:Q0V7M4]	-0.745839	0.00198523	0.0114676	ENSBTAG00000011912
ENSBTAG00000033041	YIPF4	Not available	0.728662	0.0019863	0.0114676	ENSBTAG00000033041
ENSBTAG00000010313	DDX52_BOVIN	Probable ATP-dependent RNA helicase DDX52 (EC 3.6.1.-)(DEAD box protein 52) [Source:UniProtKB/Swiss-Prot;Acc:A5D7C1]	0.729886	0.00198583	0.0114676	ENSBTAG00000010313
ENSBTAG00000013108	HK2	Not available	-0.736095	0.00199685	0.0115225	ENSBTAG00000013108
ENSBTAG00000010422	A5PJW5_BOVIN	mouse double minute 2 homolog [Source:RefSeq peptide;Acc:NP_001092577]	0.743113	0.00200483	0.0115626	ENSBTAG00000010422
ENSBTAG00000015131	Q3ZC83_BOVIN	equilibrative nucleoside transporter 1 [Source:RefSeq peptide;Acc:NP_001029570]	-0.763609	0.00202061	0.0116475	ENSBTAG00000015131
ENSBTAG00000007053	ZFHX2	zinc finger homeobox 2 [Source:HGNC Symbol;Acc:20152]	-1.10508	0.00202951	0.0116928	ENSBTAG00000007053
ENSBTAG00000009152	A6QPV7_BOVIN	zinc finger protein 391 [Source:RefSeq peptide;Acc:NP_001093822]	-1.59066	0.00204935	0.0117978	ENSBTAG00000009152
ENSBTAG00000040092	Not available	Not available	-0.77509	0.00204985	0.0117978	ENSBTAG00000040092
ENSBTAG00000000394	BACE2	Not available	0.824218	0.00205743	0.0118353	ENSBTAG00000000394
ENSBTAG00000015119	SIK3	SIK family kinase 3 [Source:HGNC Symbol;Acc:29165]	0.712386	0.00206307	0.0118616	ENSBTAG00000015119
ENSBTAG00000011531	A5D7A1_BOVIN	synovial sarcoma translocation, chromosome 18 [Source:RefSeq peptide;Acc:NP_001091591]	0.720396	0.00207706	0.0119358	ENSBTAG00000011531
ENSBTAG00000021965	A7YWC6_BOVIN	activated RNA polymerase II transcription cofactor 4 [Source:RefSeq peptide;Acc:NP_001098877]	0.716664	0.00208187	0.0119573	ENSBTAG00000021965
ENSBTAG00000009078	MIA_BOVIN	Melanoma-derived growth regulatory protein Precursor (Melanoma inhibitory activity protein)(Cartilage-derived retinoic acid-sensitive protein)(CD-RAP) [Source:UniProtKB/Swiss-Prot;Acc:Q28038]	-0.917969	0.00208607	0.0119753	ENSBTAG00000009078
ENSBTAG00000010370	CN079_BOVIN	Uncharacterized protein C14orf79 homolog [Source:UniProtKB/Swiss-Prot;Acc:Q17QP7]	-0.891871	0.00208769	0.0119784	ENSBTAG00000010370
ENSBTAG00000006044	KLHL5	Not available	0.718527	0.00209098	0.0119847	ENSBTAG00000006044
ENSBTAG00000007493	LOC539973	Not available	0.852418	0.0020925	0.0119847	ENSBTAG00000007493
ENSBTAG00000018315	PELP1	Not available	0.749698	0.0020931	0.0119847	ENSBTAG00000018315
ENSBTAG00000010663	ADAM15	Not available	-0.726309	0.00209247	0.0119847	ENSBTAG00000010663
ENSBTAG00000005315	RS6_BOVIN	40S ribosomal protein S6 [Source:UniProtKB/Swiss-Prot;Acc:Q5E995]	-1.10453	0.00209563	0.011993	ENSBTAG00000005315
ENSBTAG00000009983	A5D7N6_BOVIN	kinesin family member 23 [Source:RefSeq peptide;Acc:NP_001091507]	-0.8416	0.00210018	0.0120067	ENSBTAG00000009983
ENSBTAG00000011280	TBKBP1	Not available	0.932446	0.0020995	0.0120067	ENSBTAG00000011280
ENSBTAG00000016942	Not available	Not available	0.78369	0.00210408	0.0120228	ENSBTAG00000016942
ENSBTAG00000010365	Q58DU3_BOVIN	sulfide dehydrogenase like [Source:RefSeq peptide;Acc:NP_001035601]	0.708457	0.00211155	0.0120532	ENSBTAG00000010365
ENSBTAG00000039932	A6QNN3_BOVIN	Bos taurus leukocyte immunoglobulin-like receptor, subfamily A (with TM domain), member 4 (LILRA4), mRNA. [Source:RefSeq DNA;Acc:NM_001102357]	1.05884	0.00211145	0.0120532	ENSBTAG00000039932
ENSBTAG00000002921	RMD3_BOVIN	Regulator of microtubule dynamics protein 3 (RMD-3)(Protein FAM82A2)(Protein FAM82C) [Source:UniProtKB/Swiss-Prot;Acc:Q1JQC5]	0.761457	0.00211769	0.012082	ENSBTAG00000002921
ENSBTAG00000012443	A7E3A9_BOVIN	DIAPH3 protein Fragment [Source:UniProtKB/TrEMBL;Acc:A7E3A9]	-1.33991	0.00212352	0.0121091	ENSBTAG00000012443
ENSBTAG00000021288	PSB4_BOVIN	Proteasome subunit beta type-4 Precursor (EC 3.4.25.1) [Source:UniProtKB/Swiss-Prot;Acc:Q3T108]	0.709913	0.00213338	0.0121529	ENSBTAG00000021288
ENSBTAG00000040569	A7MB19_BOVIN	NLR family member X1 [Source:RefSeq peptide;Acc:NP_001095705]	-0.713462	0.0021329	0.0121529	ENSBTAG00000040569
ENSBTAG00000008185	Q6IM73_BOVIN	reticulon 2 isoform C [Source:RefSeq peptide;Acc:NP_872597]	-0.859626	0.00214383	0.012202	ENSBTAG00000008185
ENSBTAG00000021872	RASGRP1	Not available	0.864333	0.00214421	0.012202	ENSBTAG00000021872
ENSBTAG00000023963	Q08DF5_BOVIN	rhomboid domain containing 1 [Source:RefSeq peptide;Acc:NP_001071463]	0.775046	0.00216212	0.0122977	ENSBTAG00000023963
ENSBTAG00000015686	Q0VCT3_BOVIN	telomeric repeat binding factor 2, interacting protein [Source:RefSeq peptide;Acc:NP_001068880]	0.742419	0.00217781	0.0123806	ENSBTAG00000015686
ENSBTAG00000039301	EXOC4	Bos taurus exocyst complex component 4 (EXOC4), mRNA. [Source:RefSeq DNA;Acc:NM_001102207]	0.76125	0.00218887	0.0124371	ENSBTAG00000039301
ENSBTAG00000020791	RAPGEF1	Not available	-0.708254	0.00219018	0.0124382	ENSBTAG00000020791
ENSBTAG00000003527	LOC515631	PREDICTED: Bos taurus misc_RNA (LOC515631), miscRNA. [Source:RefSeq DNA;Acc:XR_028260]	1.02011	0.00219689	0.01247	ENSBTAG00000003527
ENSBTAG00000007066	A7YWG7_BOVIN	transmembrane and tetratricopeptide repeat containing 4 [Source:RefSeq peptide;Acc:NP_001099099]	-0.729142	0.00221235	0.0125513	ENSBTAG00000007066
ENSBTAG00000003833	Q17QG0_BOVIN	transmembrane protein 22 [Source:RefSeq peptide;Acc:NP_001068992]	-0.894234	0.00222476	0.0126153	ENSBTAG00000003833
ENSBTAG00000007709	SHOC2_BOVIN	Leucine-rich repeat protein SHOC-2 (Protein soc-2 homolog)(Protein sur-8 homolog) [Source:UniProtKB/Swiss-Prot;Acc:A6QLV3]	0.720701	0.00222692	0.0126211	ENSBTAG00000007709
ENSBTAG00000017486	ADARB1	adenosine deaminase, RNA-specific, B1 [Source:HGNC Symbol;Acc:226]	-1.16032	0.00223317	0.0126501	ENSBTAG00000017486
ENSBTAG00000021205	Q08DF9_BOVIN	phosphatidic acid phosphatase type 2 domain containing 3 [Source:RefSeq peptide;Acc:NP_001071586]	-0.786287	0.00223598	0.0126596	ENSBTAG00000021205
ENSBTAG00000001597	C3VEX1_BOVIN	Phosphatidylinositol transfer protein membrane-associated 2 Fragment [Source:UniProtKB/TrEMBL;Acc:C3VEX1]	0.967703	0.00228756	0.012945	ENSBTAG00000001597
ENSBTAG00000032702	LOC783144	Not available	-0.730897	0.00228921	0.0129478	ENSBTAG00000032702
ENSBTAG00000011580	DAG1_BOVIN	Dystroglycan Precursor (Dystrophin-associated glycoprotein 1) [Contains Alpha-dystroglycan(Alpha-DG);Beta-dystroglycan(Beta-DG)] [Source:UniProtKB/Swiss-Prot;Acc:O18738]	-0.706453	0.00229288	0.0129619	ENSBTAG00000011580
ENSBTAG00000027937	PRIO_BOVIN	Major prion protein Precursor (PrP)(Major scrapie-associated fibril protein 1)(CD230 antigen) [Source:UniProtKB/Swiss-Prot;Acc:P10279]	0.709923	0.00230367	0.0130097	ENSBTAG00000027937
ENSBTAG00000033441	SHCBP1	Not available	-0.954114	0.00230288	0.0130097	ENSBTAG00000033441
ENSBTAG00000009396	EXO1	Not available	-1.54897	0.00230868	0.0130314	ENSBTAG00000009396
ENSBTAG00000019859	Q3T0R9_BOVIN	UDP-Gal:betaGlcNAc beta 1,3-galactosyltransferase 2 [Source:RefSeq peptide;Acc:NP_001069656]	0.850074	0.00231657	0.0130693	ENSBTAG00000019859
ENSBTAG00000005304	SRM	Not available	-0.976725	0.00233423	0.0131622	ENSBTAG00000005304
ENSBTAG00000001252	HIVEP1	Not available	0.848738	0.00234046	0.0131907	ENSBTAG00000001252
ENSBTAG00000037549	MBLC1_BOVIN	Metallo-beta-lactamase domain-containing protein 1 (EC 3.-.-.-) [Source:UniProtKB/Swiss-Prot;Acc:Q2HJB0]	-0.770906	0.00234296	0.0131981	ENSBTAG00000037549
ENSBTAG00000000902	A6QQD9_BOVIN	O-linked N-acetylglucosamine (GlcNAc) transferase (UDP-N-acetylglucosamine:polypeptide-N-acetylglucosaminyl transferase) [Source:RefSeq peptide;Acc:NP_001091539]	0.70322	0.00235246	0.0132449	ENSBTAG00000000902
ENSBTAG00000024162	Q17QC9_BOVIN	solute carrier family 19 member 1 [Source:RefSeq peptide;Acc:NP_001069921]	-0.812902	0.00235653	0.0132611	ENSBTAG00000024162
ENSBTAG00000012019	IRS2	insulin receptor substrate 2 [Source:HGNC Symbol;Acc:6126]	-0.786927	0.00236216	0.0132794	ENSBTAG00000012019
ENSBTAG00000039341	Not available	Not available	-1.23371	0.00236099	0.0132794	ENSBTAG00000039341
ENSBTAG00000018224	GLP1R	Not available	-0.854761	0.00236413	0.0132838	ENSBTAG00000018224
ENSBTAG00000007833	PIAS2	Not available	-0.734801	0.00236635	0.0132895	ENSBTAG00000007833
ENSBTAG00000002382	Q08DT0_BOVIN	DEAD (Asp-Glu-Ala-Asp) box polypeptide 10 [Source:RefSeq peptide;Acc:NP_001070349]	0.854331	0.00237836	0.0133502	ENSBTAG00000002382
ENSBTAG00000007657	SCARA3	Not available	-0.920549	0.00240405	0.0134877	ENSBTAG00000007657
ENSBTAG00000018036	CNOT7_BOVIN	CCR4-NOT transcription complex subunit 7 (CCR4-associated factor 1)(CAF-1) [Source:UniProtKB/Swiss-Prot;Acc:Q3ZC01]	0.707545	0.00240561	0.0134896	ENSBTAG00000018036
ENSBTAG00000013231	LOC533577	Not available	-0.79497	0.00242205	0.0135749	ENSBTAG00000013231
ENSBTAG00000011582	SERINC2	tumor differentially expressed 2-like [Source:RefSeq peptide;Acc:NP_001030362]	1.21976	0.00242389	0.0135784	ENSBTAG00000011582
ENSBTAG00000017181	MACD1_BOVIN	MACRO domain-containing protein 1 (Protein LRP16) [Source:UniProtKB/Swiss-Prot;Acc:Q2KHU5]	-1.27343	0.00243664	0.0136361	ENSBTAG00000017181
ENSBTAG00000007247	A6H7B3_BOVIN	NUF2, NDC80 kinetochore complex component [Source:RefSeq peptide;Acc:NP_001092481]	-1.03196	0.0024359	0.0136361	ENSBTAG00000007247
ENSBTAG00000009786	ADSV_BOVIN	Adseverin (Scinderin)(SC) [Source:UniProtKB/Swiss-Prot;Acc:Q28046]	-0.708164	0.00245036	0.013706	ENSBTAG00000009786
ENSBTAG00000013855	ORML3_BOVIN	ORM1-like protein 3 [Source:UniProtKB/Swiss-Prot;Acc:Q0VD15]	-0.714133	0.00245512	0.0137257	ENSBTAG00000013855
ENSBTAG00000008165	Q58DK0_BOVIN	integrin alpha 2b [Source:RefSeq peptide;Acc:NP_001014929]	0.80607	0.00245908	0.013741	ENSBTAG00000008165
ENSBTAG00000018013	EMP3_BOVIN	Epithelial membrane protein 3 (EMP-3) [Source:UniProtKB/Swiss-Prot;Acc:Q58DR6]	-0.701074	0.00246083	0.0137438	ENSBTAG00000018013
ENSBTAG00000009924	C1ITJ8_BOVIN	MHC class I-related protein [Source:UniProtKB/TrEMBL;Acc:C1ITJ8]	0.722414	0.00246411	0.0137484	ENSBTAG00000009924
ENSBTAG00000000281	MND1_BOVIN	Meiotic nuclear division protein 1 homolog [Source:UniProtKB/Swiss-Prot;Acc:Q32L19]	-1.21946	0.00246368	0.0137484	ENSBTAG00000000281
ENSBTAG00000015261	CARD14	Not available	-0.989164	0.00247392	0.0137962	ENSBTAG00000015261
ENSBTAG00000016707	FKBP9_BOVIN	Peptidyl-prolyl cis-trans isomerase FKBP9 Precursor (PPIase FKBP9)(EC 5.2.1.8)(FK506-binding protein 9)(FKBP-9)(Rotamase) [Source:UniProtKB/Swiss-Prot;Acc:Q2KJC8]	-0.75874	0.00247676	0.0137982	ENSBTAG00000016707
ENSBTAG00000004034	SESN3	Not available	-0.724194	0.00247561	0.0137982	ENSBTAG00000004034
[truncated: 586 more rows]
