# Supplementary material for: Whole-transcriptome, high-throughput RNA sequence analysis of the bovine macrophage response to Mycobacterium bovis infection in vitro
Source: BMC Genomics. 2013 Apr 8;14:230. doi: 10.1186/1471-2164-14-230 (PMC3640917; doi:10.1186/1471-2164-14-230)
Supplement: Additional file 4: Table S3 — GO categories identified using IPA based on RNA-seq sense strand data. The top ranking GO categories identified by IPA based on RNA-seq sense strand data are ranked according to P-values. [file 1471-2164-14-230-S4.xlsx]

## Sheet: Sheet0
© 2000-2012 Ingenuity Systems, Inc. All rights reserved.
GO categories identified using IPA based on RNA-seq sense strand data
Rank	GO category	P-value	Genes in category
1	Hematological System Development and Function	6.9E-45-5.06E-08	ST6GAL1,SELL,AGER,GAS6,CCL20,C1QA,IL6,ITPKB,WWOX,JARID2,ADA,AIF1,ETS1,LAIR1,ITGA6,CLEC5A,ZEB1,NFKB2,ABCA7,CSF2RB,PLTP,NDST1,FANCA,SERPINB1,SLAMF1,PRDX1,RSAD2,TAP1,PROS1,HEXB,TCEA1,IL27RA,MICA,FUT4,TRAF1,ABCG2,CD69,SERPINB6,ID3,IGF2R,UACA,BUB1,MAD2L1,GPAM,EDIL3,MSH2,CBS,CSF1,NR4A1,LYN,LIG1,SOCS3,FOXO4,IL15RA,EEF1A2,CX3CR1,F11,MARCH1,IL23A,CD84,BIRC3,RASGRP2,ITK,IL8,ELN,STXBP1,TIAM1,EPOR,THBS1,SAMS…
2	Tissue Morphology	6.9E-45-7.95E-09	ST6GAL1,SELL,AGER,CCL20,C1QA,IL6,LAMC1,ITPKB,WWOX,JARID2,ADA,ETS1,LAIR1,ITGA6,NFKB2,ZEB1,OGG1,DAXX,CSF2RB,FANCA,SERPINB1,PRDX1,TAP1,GNG7,LLGL1,PROS1,HEXB,IL27RA,FUT4,EXO1,TRAF1,CD69,ABCG2,SERPINB6,IGF2R,UACA,BUB1,MAD2L1,CBS,MSH2,CSF1,LYN,NR4A1,LIG1,SOCS3,IL15RA,EPHX2,EDA,CX3CR1,F11,FOSL2,CD84,IL23A,BIRC3,ITK,IL8,EPOR,SAMSN1,THBS1,TYK2,FYB,JAM3,DDX58,KIAA0101,KLF10,CLIC4,RHOH,STAT1,HLA-DMA,RACGAP1…
3	Cellular Function and Maintenance	4.51E-44-4.67E-08	EVL,ST6GAL1,SELL,KIF13B,AGER,KCNJ2,GAS6,CCL20,C1QA,IL6,GPSM2,LAMC1,BCAT2,ITPKB,WWOX,ADA,ETS1,ITGA6,NFKB2,TMEM67,ZEB1,ABCA7,CSF2RB,KIDINS220,VPS54,SERPINB1,SLAMF1,RSAD2,TAP1,BNIP1,LLGL1,PROS1,HEXB,IL27RA,RNF19A,AMOT,FUT4,PACSIN2,CD69,IGF2R,ID3,STAR,CSF1,LYN,NR4A1,PINK1,KIF23,LIG1,SOCS3,IL15RA,YWHAH,CX3CR1,GPR77,MARCH1,CD84,IL23A,BIRC3,RASGRP2,ITK,IL8,TIAM1,SAMSN1,EPOR,THBS1,TYK2,CEP68,FYB,JAM3,DDX…
4	Cellular Growth and Proliferation	7.26E-44-3.29E-08	ST6GAL1,CCL20,SKAP2,LAMC1,WWOX,JARID2,ADA,PPM1A,ETS1,CCNE2,NFKB2,ZEB1,MAFF,ALCAM,FOXF1,TRRAP,MORC3,GBP1,ETFDH,LLGL1,MICA,AMOT,SLC12A6,EMP3,ID3,CCDC6,BUB1,GPAM,MAD2L1,CBS,TBC1D8,NR4A1,FOXO4,EPHX2,RGCC,ETV1,STC2,CD84,BIRC3,RASGRP2,TIAM1,SAMSN1,STK38L,EREG,ETV5,SUMO3,KLF10,PIAS1,RHOH,SPRY1,PLAUR,STK3,CERS1,E2F7,MEF2C,CXCL2,ARFGAP3,NCAPG,UBE2L3,CA12,HLA-DQB1,SIGLEC10,CBFB,NFKBIB,DNMT1,ADORA3,RAB27A,D…
5	Cellular Movement	1.91E-36-5.06E-08	EVL,ST6GAL1,SELL,AGER,GAS6,MLLT4,CCL20,IL6,LAMC1,WWOX,ADA,PPM1A,AIF1,ETS1,FERMT2,ITGA6,NFKB2,CLEC5A,ZEB1,DAXX,CSF2RB,KIDINS220,ALCAM,PLTP,FOXF1,ELMO2,NDST1,SERPINB1,GBP1,PRDX1,PARP9,TUBB2B,LLGL1,IL27RA,AMOT,FUT4,SLC12A6,PACSIN2,CD69,IGF2R,ID3,MCM3,ARF1,EDIL3,CSF1,NR4A1,LYN,FOXO4,SOCS3,IL15RA,EEF1A2,RGCC,ETV1,CX3CR1,FOSL2,IL23A,ITK,RASGRP2,IL8,ELN,TIAM1,THBS1,EPOR,TYK2,STK38L,AURKA,FYB,KANK1,JAM3,…
6	Cell Death and Survival	3.37E-36-4.67E-08	ST6GAL1,SELL,AGER,GAS6,TAB2,C1QA,IL6,ITPKB,WWOX,ADA,PPM1A,AIF1,ETS1,MAP3K9,LAIR1,ITGA6,ZEB1,NFKB2,OGG1,DAXX,CSF2RB,KIDINS220,ALCAM,PLTP,NDST1,FANCA,UBE2C,USP18,SLAMF1,PRDX1,IL17RD,TAP1,BNIP1,PROS1,ANTXR2,HEXB,IL27RA,MICA,RNF19A,AMOT,EXO1,FUT4,TRAF1,OAS1,EMP3,ABCG2,CD69,CCDC6,ID3,IGF2R,UACA,STAR,BUB1,GPAM,MAD2L1,EDIL3,MSH2,CBS,CSF1,LYN,NR4A1,PINK1,PRKACB,LIG1,FOXO4,SOCS3,IL15RA,EPHX2,EEF1A2,EDA,RN…
7	Immune Cell Trafficking	1.74E-33-5.06E-08	EVL,ST6GAL1,RAPGEF1,HLA-DOA,ZC3H12A,SELL,AGER,GAS6,XDH,CCL20,C1QA,IL6,PANX1,ITPKB,CTSH,ADA,AIF1,TIMD4,CYSLTR2,ITGA4,ETS1,LCP1,LAIR1,CRTAM,ITGA6,DCSTAMP,NFKB2,STAT3,CLEC5A,SLAMF6,CSF2RB,NCF1,CCL4,MIB1,CD86,PIK3CD,PLTP,ITGB6,BCL2A1,RXRA,TNF,NDST1,RAP2A,SERPINB1,SLAMF1,ICAM1,PRDX1,IL21R,SOCS2,HLA-DQA1,CXCR3,CCL22,CCL5,JAK2,FCGR2B,CD47,C5AR1,CCL2,CDH3,PROS1,TLR3,IL27RA,CASP8,MICA,NFE2L2,CCR6,FCGR3A,F…
8	Inflammatory Response	2.53E-32-5.01E-08	ST6GAL1,SELL,AGER,GAS6,CCL20,C1QA,IL6,ITPKB,ADA,JARID2,AIF1,ETS1,LAIR1,ITGA6,NFKB2,CLEC5A,ABCA7,OGG1,CSF2RB,FOXF1,PLTP,NDST1,SERPINB1,SLAMF1,PRDX1,TAP1,PTPN4,PROS1,IL27RA,MICA,FUT4,OAS1,CD69,IGF2R,ID3,UACA,EDIL3,MSH2,CBS,CSF1,LYN,NR4A1,NMI,SOCS3,IL15RA,EPHX2,EEF1A2,UQCRB,CX3CR1,F11,GPR77,MARCH1,CD84,IL23A,BIRC3,ITK,RASGRP2,IL8,ELN,STXBP1,TIAM1,SAMSN1,THBS1,TYK2,HDAC5,JAM3,DDX58,EREG,TMEM173,PIK3R…
9	Cellular Development	9.47E-32-2.95E-08	ST6GAL1,ADAMTS8,SELL,AGER,KCNJ2,GAS6,TAB2,CCL20,IL6,GPSM2,LAMC1,ITPKB,WWOX,ADA,AIF1,TMBIM1,ETS1,CCNE2,LAIR1,ITGA6,NFKB2,ZEB1,MAFF,SMARCA1,CSF2RB,KIDINS220,ALCAM,FOXF1,NDST1,TRRAP,FANCA,MORC3,UBE2C,KIF20A,USP18,SLAMF1,GBP1,IL17RD,RSAD2,POLD4,GNG7,LLGL1,LY6E,TCEA1,IL27RA,MICA,AMOT,FUT4,TRAF1,SLC12A6,ABCG2,CD69,ID3,IGF2R,CCDC6,STAR,BUB1,GPAM,ARF1,MSH2,CBS,CSF1,NR4A1,LYN,LIG1,PRKACB,SOCS3,FOXO4,IL15R…
10	Connective Tissue Disorders	6.87E-26-5.56E-09	ST6GAL1,HLA-DOA,AGER,XDH,HMMR,CCL20,C1QA,IL6,MNAT1,ADRB3,TREX1,RB1,SOD2,CLEC4D,ADA,AIF1,TYMS,LCP1,TRIM21,MYO1C,STAT3,CLEC5A,IFNAR2,SLAMF6,CSF2RB,DAXX,NCF1,CCL4,ANKH,CD86,TFRC,TAGAP,PIK3CD,TNFAIP6,TNF,ICAM1,PRDX1,MS4A1,HLA-DQA1,ZBTB9,CCL5,FCGR2B,GBP2,TAP1,HSPA1L,DUSP2,CD33,C5AR1,CCL2,TLR3,IL27RA,CASP8,MICA,CCR6,FCGR3A,TRAF1,CD69,ABCG2,IL15,MPO,ALOX5AP,CSGALNACT1,GNL1,FOS,HP,ARF1,NR4A2,MAGI1,CD80,R…
11	Inflammatory Disease	6.87E-26-6.44E-09	ST6GAL1,SELL,AGER,CCL20,C1QA,IL6,CLEC4D,ADA,AIF1,AHCY,ITGA6,CLEC5A,NFKB2,DAXX,CSF2RB,ANKH,ALCAM,PRDX1,TAP1,TUBB2B,IL27RA,MICA,TRAF1,CD69,ABCG2,CSGALNACT1,ARF1,MAGI1,CSF1,LYN,NR4A1,SOCS3,IL15RA,EPHX2,RGCC,CX3CR1,GPR77,FOSL2,IL23A,ITK,IL8,TIAM1,THBS1,EPOR,TYK2,NCF4,CLIC2,JAM3,DDX58,EREG,TMEM173,STAT1,HLA-DMA,NLRP3,PLAUR,MX1,ITGB3,CDKN1B,CTSC,CXCL2,CCR5,ARFGAP3,UBE2L3,HLA-DQB1,MKI67,SERPINB2,HRH1,ZN…
12	Skeletal and Muscular Disorders	6.87E-26-5.56E-09	ST6GAL1,AGER,CCL20,C1QA,IL6,ITPKB,ADA,CLEC4D,AIF1,AHCY,CLEC5A,MAFF,DAXX,CSF2RB,ANKH,ALCAM,GBP1,PRDX1,RSAD2,TAP1,GNG7,TUBB2B,LY6E,IL27RA,MICA,TRAF1,PLOD2,OAS1,ABCG2,CD69,CSGALNACT1,ID3,GPAM,ARF1,MAGI1,CSF1,NR4A1,LYN,PINK1,SOCS3,IL15RA,EPHX2,EEF1A2,RGCC,UQCRB,CYFIP2,IL23A,RASGRP2,IL8,LAPTM4B,EPOR,THBS1,TYK2,NCF4,KCNAB2,HDAC5,CLIC2,JAM3,ETV5,SUMO3,TMEM173,STAT1,HLA-DMA,NLRP3,PLAUR,MX1,CDKN1B,CTSC,CX…
13	Cell-To-Cell Signaling and Interaction	7.24E-26-4.67E-08	ST6GAL1,SELL,KCNJ2,AGER,GAS6,MLLT4,CCL20,C1QA,IL6,ITPKB,WWOX,ADA,ETS1,LAIR1,FERMT2,ITGA6,CLEC5A,NFKB2,ZEB1,ABCA7,CSF2RB,ALCAM,PLTP,NDST1,UBE2C,SLAMF1,TAP1,PROS1,IL27RA,MICA,FUT4,SLC12A6,CD69,IGF2R,ID3,MAD2L1,EDIL3,MSH2,CSF1,LYN,NR4A1,SOCS3,IL15RA,EEF1A2,RGCC,CX3CR1,F11,STC2,MARCH1,IL23A,CD84,ITK,RASGRP2,IL8,ELN,STXBP1,TIAM1,SAMSN1,EPOR,THBS1,TYK2,FYB,HDAC5,JAM3,DDX58,EREG,KLF10,PIK3R5,CLIC4,RHOH,…
14	Hematopoiesis	1.32E-24-2.95E-08	ST6GAL1,MYH10,HLA-DOA,AGER,GAS6,CCL20,C1QC,IL6,IFIH1,RB1,SOD2,ITPKB,BAIAP2,JARID2,MYB,ADA,ITGA4,ETS1,LCP1,LAIR1,DCSTAMP,ZEB1,STAT3,NFKB2,IFNAR2,CSF2RB,CCL4,HELLS,MIB1,TFRC,CD86,PIK3CD,HHEX,RXRA,NUP98,BCL2A1,TNF,STEAP3,FANCA,ICAM1,PTPN2,PRDX1,IL21R,RSAD2,MS4A1,HLA-DQA1,CCL5,JAK2,ITGB8,FCGR2B,TAP1,OGT,CD47,C5AR1,CCL2,PROS1,CLEC6A,IL27RA,TLR3,CASP8,NFE2L2,CCR6,GRB2,CD69,IL15,ID3,IGF2R,MAD2L1,FOS,MSH…
15	Immunological Disease	2.84E-24-1.6E-08	ST6GAL1,SELL,AGER,CCL20,C1QA,IL6,JARID2,ADA,CLEC4D,AIF1,AHCY,ETS1,ITGA6,ZEB1,NFKB2,CSF2RB,DAXX,ALCAM,PRDX1,TAP1,IL27RA,MICA,FUT4,TRAF1,OAS1,ABCG2,CD69,CSGALNACT1,ARF1,MAGI1,MSH2,CBS,CSF1,LYN,NR4A1,SOCS3,IL15RA,EPHX2,RGCC,CX3CR1,IL23A,IL8,EPOR,THBS1,TYK2,NCF4,CLIC2,JAM3,ETV5,KIAA0101,TMEM173,RHOH,STAT1,HLA-DMA,NLRP3,PLAUR,MX1,BRCA2,CDKN1B,CTSC,CXCL2,CCR5,ARFGAP3,UBE2L3,HLA-DQB1,MKI67,POLB,HRH1,ZNF…
16	Lymphoid Tissue Structure and Development	5.53E-24-3.29E-08	ST6GAL1,SELL,ZC3H12A,HLA-DOA,IDS,GAS6,CCL20,IL6,TREX1,RB1,SOD2,ITPKB,WWOX,ADA,MYB,JARID2,CYSLTR2,TIMD4,ITGA4,ETS1,LAIR1,DCSTAMP,NFKB2,ZEB1,STAT3,IFNAR2,CSF2RB,HELLS,MIB1,FADS2,CD86,PIK3CD,NUP98,BCL2A1,TNF,STEAP3,FANCA,ICAM1,PTPN2,PRDX1,IL21R,RSAD2,HLA-DQA1,MFGE8,PSEN2,JAK2,ITGB8,FCGR2B,CD47,C5AR1,CCL2,PROS1,CLEC6A,TLR3,IL27RA,CASP8,NFE2L2,CCR6,FUT4,CYP1A1,GRB2,GNA12,ABCG2,CD69,IL15,IRAK3,HIP1,IGF…
17	Infectious Disease	6.5E-24-9.67E-09	ST6GAL1,AGER,GAS6,CCL20,C1QA,IL6,ITPKB,ADA,APOBEC3B,IFIT3,MAP3K9,NUP107,ZEB1,NFKB2,DAXX,CSF2RB,GTF2H1,UBE2C,SERPINB1,USP18,SLAMF1,EIF4EBP2,PRDX1,RSAD2,TAP1,PARP9,PROS1,ANTXR2,LY6E,IL27RA,C15orf52,FUT4,PLOD2,OAS1,CD69,SERPINB6,IGF2R,ARF1,MSH2,CSF1,SOCS3,TRIM56,EEF1A2,CX3CR1,DAK,GPR77,IL23A,BIRC3,ITK,IL8,STXBP1,EPOR,MDN1,SAMSN1,TYK2,CEP68,ARHGAP21,DDX58,MOV10,ZC3H7B,RND1,OSBPL6,FRAT1,TMEM173,PIK3R5…
18	Organismal Survival	2.02E-23-1.16E-22	AGER,SLC6A9,GAS6,TAB2,C1QA,IL6,LAMC1,ITPKB,WWOX,ADA,ETS1,CCNE2,FERMT2,ITGA6,ZEB1,NFKB2,CLEC5A,MAFF,OGG1,DAXX,CSF2RB,ANKH,KIDINS220,PLTP,CPOX,NDST1,TRRAP,USP18,PRDX1,RSAD2,TAP1,GNG7,PROS1,ANTXR2,HEXB,LY6E,IL27RA,EXO1,IGF2R,STAR,CBS,MSH2,CSF1,LYN,PRKACB,SOCS3,EPHX2,EEF1A2,ETV1,CX3CR1,F11,ACTG2,IL23A,ITK,IL8,THBS1,EPOR,TYK2,AURKA,KCNAB2,HDAC5,RAI1,DDX58,EXT1,CLIC4,AGPAT2,STAT1,HLA-DMA,NLRP3,SPRY1,AD…
19	Humoral Immune Response	1.24E-22-1.84E-08	SOCS1,ST6GAL1,ZC3H12A,HLA-DOA,CCR5,TYRO3,CDKN2C,C1QA,HLA-DQB1,SIGLEC10,IL6,TREX1,CXCL10,HRH1,LTB4R,PRF1,LPIN1,MXD3,NFAM1,ITPKB,CTSS,PDCD1,ADA,MYB,CD274,PRDM1,TXN,NFKBIB,TIMD4,BST1,AHR,ETS1,STAT5A,LAIR1,NFKB2,IFNAR2,CSF2RB,NOD2,HELLS,CD72,CD86,DUSP4,PIK3CD,B3GNT5,HHEX,BCL2A1,C3AR1,TNF,FYN,ADAM17,SLAMF1,PTPN2,BATF,RSAD2,NQO2,B3GNT2,IL21R,MS4A1,HLA-DQA1,TNFSF10,MFGE8,PSEN2,RFX5,TWSG1,FCGR2B,NIPAL3,T…
20	Protein Synthesis	1.24E-22-2.73E-08	SIK3,SOCS1,ZC3H12A,HLA-DOA,CCR5,TYRO3,C1QA,HLA-DQB1,SIGLEC10,IL6,TREX1,ADRB3,CXCL10,HRH1,PRF1,LTB4R,BCAT2,ITPKB,PDCD1,CTSS,ZBTB20,CD274,NFKBIB,TIMD4,BST1,LAIR1,ANGPTL6,NFKB2,STAT3,IFNAR2,THBD,NLRX1,ADAR,CSF2RB,SLAMF6,NOD2,CD72,IRS1,E2F1,CD86,PIK3CD,DUSP4,B3GNT5,ALOX5,TNF,C3AR1,FYN,RSAD2,BATF,IL21R,TNFSF10,MFGE8,CASP4,PSEN2,FCGR2B,RFX5,NIPAL3,TANK,TRADD,C5AR1,MYBL1,HEXB,IL27RA,RASSF5,NFE2L2,CCR6,I…
21	Cancer	1.84E-22-4.81E-08	WWOX,ADA,JARID2,ETS1,CCNE2,NUP107,ZEB1,NFKB2,ALCAM,FOXF1,TRRAP,DYRK2,GBP1,TUBB2B,PTPN4,ANTXR2,LY6E,TCEA1,MICA,AMOT,EXO1,SLC12A6,EMP3,CCDC6,BUB1,MAD2L1,CBS,NR4A1,PLXDC1,PINK1,FOXO4,EPHX2,RGCC,ETV1,CX3CR1,BIRC3,RASGRP2,TIAM1,CLIC2,DDX58,EREG,ETV5,FAM214A,KLF10,PIAS1,TRIP13,NLRP3,PLAUR,STK3,MPP1,PPAP2A,CXXC5,FECH,MEF2C,CXCL2,SAMD9,NCAPG,FAM20C,CKB,PARPBP,ZBTB20,CBFB,PSMA2,NFKBIB,DNMT1,ADORA3,CKS2,RR…
22	Hematological Disease	1.84E-22-4.81E-08	RAPGEF1,SELL,ZC3H12A,GCLC,DDB2,IL6,NEXN,RB1,SOD2,WWOX,MYB,ADA,JARID2,ITGA4,ETS1,IFIT3,ESPL1,RRM2,ITGA6,ZEB1,STAT3,NFKB2,IFNAR2,ABCA7,OGG1,CSF2RB,MN1,CCL4,MIB1,TFRC,CD86,DUSP4,CFLAR,CPOX,RXRA,NUP98,TNF,FANCA,STEAP3,HACE1,ICAM1,PTPN2,PRDX1,MS4A1,CRAT,CXCR3,PSEN2,JAK2,MTR,FCGR2B,TUBB2B,CD33,ZRSR2,CD47,CCL2,STK17A,TCEA1,IL27RA,KIF2C,CASP8,NFE2L2,MICA,EXO1,FCGR3A,SLC12A6,FCER2,CYP1A1,GRB2,CD69,ABCG2,I…
23	Cell-mediated Immune Response	1.82E-20-3.27E-09	SOCS1,SELL,CCR5,THEMIS2,HLA-DOA,GAS6,CCL20,IL6,HLA-DQB1,RICTOR,CXCL10,PRF1,HMGB1,ITPKB,ITGA9,PDCD1,ADA,MYB,CD274,PRDM1,CBFB,TAPBP,AHR,ITGA4,ETS1,STAT5A,LCP1,ITGA6,STAT3,ZEB1,IFNAR2,CCL4,MIB1,CD5,E2F1,CD86,PIK3CD,ALOX5,BCL2A1,TNF,C3AR1,MAP2K6,FYN,ADAM17,ICAM1,RSAD2,BATF,IL21R,HLA-DQA1,TNFSF10,CXCR3,CCL22,ITGB8,CCL5,TWSG1,FCGR2B,ID1,CD47,C5AR1,CCL2,IGF1R,LAMP1,CLEC6A,IL27RA,TLR3,CASP8,IRF2,FUT4,CCR…
24	Neurological Disease	7.14E-20-4.7E-09	SELL,AGER,IL6,ADRB3,OSBPL8,ITPKB,BAIAP2,ADORA2B,AHCY,ITGA4,RRM2,NFKB2,IFNAR2,MAFF,NCF1,CCL4,ALCAM,CD86,CFLAR,TNF,GBP1,FBXO7,IL21R,RSAD2,MS4A1,HLA-DQA1,ITGB8,CCL5,GNG7,TUBB2B,IFIT1,CD47,CCL2,LY6E,TLR3,IL27RA,CASP8,CCR6,PLOD2,SEPT5,OAS1,MAPKAPK3,OPTN,ABCG2,MPO,ID3,ISG15,FOS,GPAM,HP,NR4A2,CD80,LYN,NR4A1,TCF19,CASP7,PINK1,TRAF3,EPHX2,EEF1A2,ENO3,UQCRB,CX3CR1,STMN1,CYFIP2,LPL,RGS14,IL23A,RASGRP2,MT1H,…
25	Organismal Injury and Abnormalities	1.11E-19-4.85E-08	SELL,AGER,XDH,TAB2,GCLC,C1QA,IL6,TREX1,LAMC1,RB1,SOD2,ADA,MYB,PPM1A,ADORA2B,CYSLTR2,ITGA4,ETS1,RRM2,STAT3,IFNAR2,DAXX,IFT122,NCF1,MIB1,FADS2,CFLAR,ITGB6,NDST1,TNF,SERPINB1,ICAM1,PRDX1,CXCR3,PSEN2,JAK2,ITGB8,CCL5,FCGR2B,CCL2,LLGL1,PROS1,IL27RA,TLR3,CASP8,NFE2L2,AMOT,FUT4,CCR6,TRAF1,PLOD2,LIMS2,ENTPD1,GRB2,IL15,HPSE,MPO,KCP,ID3,FOS,HP,CBS,CD80,CSF1,NR4A1,MAP3K8,MAOA,QPCT,IRAK2,LIG1,SOCS3,LGALS3,EPH…
26	Tissue Development	1.14E-19-4.67E-08	RAPGEF1,ST6GAL1,ADAMTS8,SELL,KCNJ2,AGER,GAS6,HMMR,XDH,CCL20,MLLT4,C1QA,IL6,PANX1,LAMC1,CYBA,JARID2,MYB,ADA,ADORA2B,ITGA4,ETS1,LCP1,LAIR1,FERMT2,ITGA6,DCSTAMP,NFKB2,STAT3,ZEB1,CSF2RB,CCL4,MIB1,ZYX,ALCAM,TFRC,CD86,PIK3CD,PLTP,HHEX,FOXF1,BCL2A1,TNF,RAP2A,USP18,ICAM1,GBP1,IL21R,CXCR3,CCL22,PSEN2,JAK2,CCL5,ITGB8,FCGR2B,POLD4,CD47,C5AR1,CCL2,CDH3,ANTXR2,LY6E,IL27RA,TLR3,CASP8,AMOT,FUT4,CCR6,SLC12A6,SEP…
27	Cell Cycle	3.47E-19-1.96E-09	MYH10,PIAS2,GAS6,DDB2,IL6,GPSM2,MNAT1,SUN2,CLIP1,RB1,PLK4,SOD2,CENPE,WWOX,KDM8,JARID2,MYB,ADORA2B,PPM1A,AIF1,MOB1A,AHCY,CENPW,VPS4B,IQGAP3,ETS1,TYMS,CCNE2,CDCA8,ESPL1,TRIM21,LAIR1,ZEB1,STAT3,SKA3,DAXX,HELLS,CCNF,TFRC,HHEX,BCL2A1,RXRA,TNF,TRRAP,FANCA,MORC3,UBE2C,KIF20A,CD320,PTPN2,PRDX1,OSGIN1,HLA-DQA1,PSEN2,JAK2,FCGR2B,GBP2,POLD4,NUF2,MMS22L,PROS1,HJURP,RPS6KA2,KIF2C,CASP8,PFDN4,NFE2L2,EXO1,FCER2…
28	Organ Morphology	1.95E-18-1.9E-10	SOCS1,ZC3H12A,SELL,IDS,TGFBR3,TYRO3,CDKN2C,HLA-DQB1,TREX1,PRF1,ITPKB,PDCD1,WWOX,ADA,AHR,ETS1,STAT3,ZEB1,NFKB2,NOD2,HELLS,E2F1,FADS2,CD86,PIK3CD,B3GNT5,ALOX5,TNF,STEAP3,FYN,ITGA2B,PTPN2,PRDX1,HLA-DQA1,PSEN2,MFGE8,FCGR2B,RFX5,TRADD,CD47,MYBL1,SLC19A1,RASSF5,NFE2L2,CCR6,IRF2,FUT4,DNASE1,CYP1A1,IL10,GNA12,IL15,NLRC5,MDM2,IRAK3,AXL,FOS,CD80,CSF1,RASGRP1,LTA,LYN,DFFB,IL2RA,PTGS2,JAK3,PTPN22,LIG1,RGS1,M…
29	Cardiovascular Disease	8.08E-18-4.85E-08	MYH10,SELL,KCNJ2,AGER,GAS6,XDH,GCLC,C1QA,IL6,NEXN,ADRB3,TREX1,NCEH1,SOD2,CYBA,WWOX,ADORA2B,CYSLTR2,CERS6,CCNE2,TRIM21,STAT3,DAXX,NCF1,IFT122,PLTP,FOXF1,HHEX,CFLAR,RXRA,TNF,SAMD4A,ICAM1,RSAD2,MS4A1,CXCR3,MFGE8,PSEN2,JAK2,CCL5,FCGR2B,LRRC20,KIAA1598,CD47,CCL2,PROS1,PLIN2,TINAGL1,LY6E,CASP8,NFE2L2,MICA,FUT4,ENTPD1,LIMS2,GRB2,ABCG2,RNF157,IL15,SLC6A6,HPSE,MPO,ALOX5AP,IGF2R,FOS,HP,RETN,CBS,CSF1,NR4A1,…
30	Cardiovascular System Development and Function	3.78E-17-3.76E-08	RAPGEF1,MYH10,SELL,ZC3H12A,ADAMTS8,AGER,KCNJ2,GAS6,HMMR,XDH,GCLC,MLLT4,C1QA,IL6,MNAT1,LAMC1,RB1,SOD2,CYBA,MYB,ADA,ADORA2B,ITGA4,ETS1,CCNE2,FERMT2,ITGA6,RRM2,ZEB1,STAT3,CSF2RB,NCF1,IFT122,CCL4,MIB1,CCNF,CD86,ALCAM,IFT52,TFRC,FOXF1,HHEX,CFLAR,RXRA,NDST1,TNF,STEAP3,ICAM1,GBP1,PRDX1,CXCR3,MFGE8,PSEN2,JAK2,ITGB8,CCL5,POLD4,OGT,CD47,CCL2,LLGL1,LY6E,RPS6KA2,CASP8,NFE2L2,AMOT,IL15,SLC6A6,SERPINF1,HPSE,ID…
31	Organismal Development	3.78E-17-3.24E-08	MYH10,RAPGEF1,ADAMTS8,SELL,KCNJ2,AGER,GAS6,XDH,GCLC,IL6,RB1,SOD2,CYBA,MYB,JARID2,ADA,ADORA2B,ITGA4,ETS1,CCNE2,DCSTAMP,STAT3,NFKB2,ZEB1,CSF2RB,NCF1,MIB1,TFRC,CD86,ALCAM,PIK3CD,HHEX,FOXF1,RXRA,TNF,NDST1,ICAM1,GBP1,IL21R,CXCR3,PSEN2,MFGE8,JAK2,ITGB8,CCL5,FCGR2B,POLD4,OGT,CD47,C5AR1,CCL2,LY6E,TLR3,AMOT,CCR6,IL15,SERPINF1,HPSE,IRAK3,ID3,FOS,EDIL3,CBS,CSF1,NR4A1,LYN,SEMA3C,FOXO4,SOCS3,LGALS3,EPHX2,RGCC…
32	Cell Morphology	4.51E-16-1.31E-08	RAPGEF1,MYH10,ZC3H12A,PEX13,AGER,IDS,TAB2,C1QA,NPEPPS,IL6,CLIP1,LAMC1,RB1,SOD2,ITPKB,MAD2L2,ADA,MYB,ETS1,FERMT2,ITGA6,STAT3,NFKB2,IFT122,MN1,CNOT7,MIB1,FADS2,TFRC,ZYX,PIK3CD,CFLAR,HHEX,ITGB6,RXRA,TNF,NDST1,STEAP3,ICAM1,PTPN2,PRDX1,HLA-DQA1,JAK2,ITGB8,TAP1,INPP5B,HEXB,TCEA1,TLR3,CASP8,NFE2L2,CCR6,RHOC,GNA12,IL15,HIP1,ID3,FAH,UACA,STAR,FOS,ARF1,CBS,CSF1,LYN,PINK1,LIG1,LGALS3,MFNG,ABCA3,FMR1,JAM2,AT…
33	Dermatological Diseases and Conditions	4.8E-16-1.33E-08	DBN1,SELL,AGER,CCL20,IL6,TREX1,RB1,SOD2,MAD2L2,AIF1,CYSLTR2,ITGA4,AHCY,TYMS,IFIT3,ITGA6,STAT3,IFNAR2,CSF2RB,FSCN1,CCNF,GPR65,FADS2,ZYX,PIK3CD,CFLAR,TNFAIP6,RXRA,TNF,SERPINB1,ICAM1,GBP1,IL17RD,RSAD2,HLA-DQA1,CRAT,PSEN2,CCL22,CCL5,GBP2,PARP9,DUSP2,TUBB2B,IFIT1,CD47,CCL2,TLR3,FCER2,P4HA2,PLA2G16,OAS1,CYP1A1,OPTN,MAPKAPK3,IL15,HPSE,ISG15,MAD2L1,FOS,NR4A2,NR4A1,LYN,NMI,KYNU,SOCS3,TRAF3,LGALS3,IFI44L,L…
34	Gastrointestinal Disease	1.42E-14-4.27E-08	KCNJ2,AGER,CCL20,IL6,GPSM2,WWOX,AHCY,ETS1,ITGA6,OGG1,CSF2RB,ALCAM,FOXF1,UBE2C,KIF20A,PRDX1,POLD4,TCEA1,IL27RA,FUT4,EXO1,TRAF1,PLOD2,CD69,ABCG2,IGF2R,UACA,MCM3,MAD2L1,ARF1,MSH2,CSF1,PRKACB,SOCS3,FOSL2,IL23A,IL8,TIAM1,EPOR,THBS1,TYK2,AURKA,CLIC2,DDX58,TASP1,KIF18B,TNS1,EREG,FAM214A,ETV5,KIAA0101,CLSTN1,STAT1,TRIP13,NLRP3,ADAM15,PLAUR,SERTAD1,ITGB3,KLF5,BRCA2,FECH,CDKN1B,CTSC,CCR5,NCAPG,MKI67,GSS,PO…
35	Gene Expression	4.41E-14-3.36E-08	RAPGEF1,WHSC1,PIAS2,AGER,GAS6,TAB2,GCLC,DDB2,IL6,MNAT1,NCK2,RB1,SOD2,BCAT2,MAD2L2,WWOX,MYB,JARID2,TGIF2,PPM1A,CYSLTR2,ETS1,NFKB2,STAT3,ZEB1,IFNAR2,MAFF,OGG1,SMARCA1,ETV3,DAXX,CSF2RB,MN1,POLR3H,CNOT7,HELLS,GTF2H1,TCEA2,DUSP4,CFLAR,FOXF1,HHEX,RXRA,TNF,TRRAP,PKIG,RAP2A,ICAM1,PRDX1,TNFAIP1,ZNF653,SOCS2,PSEN2,JAK2,BAZ2A,OGT,TRERF1,CCL2,CALCOCO1,CRTC1,HEXB,TCEA1,TLR3,CASP8,NFE2L2,TRAF1,OAS1,CYP1A1,ZNF3…
36	Hepatic System Disease	3.01E-12-4.72E-09	SOCS1,CCR5,GCLC,SDC4,IL6,TLR9,CXCL10,PRF1,SCARB1,HMGB1,PDCD1,NFKBIB,FGR,MT1H,C3,STAT3,CBLB,NCF1,IL18,CD40,IL1RN,EBI3,TNF,ADM,MAP2K6,IL6ST,IL1A,HLA-A,TNFAIP3,TNFSF10,CCL5,FCGR2B,NFKB1,FAS,HLA-DRA,PTPN1,SAA2,TLR3,IL27RA,CASP8,STAT1,NOS2,NFE2L2,TRAF1,FAAH,NLRP3,IL10,EGR1,IL17A,LTA,IL2RA,PTGS2,ADORA2A
37	Embryonic Development	5.15E-12-3.24E-08	SOCS1,THEMIS2,CCR5,HLA-DQB1,IL6,PDCD1,JARID2,MYB,ADA,PRDM1,CBFB,AHR,ETS1,DCSTAMP,ZEB1,NFKB2,ADAR,CSF2RB,MIB1,IRS1,E2F1,TFRC,CD86,PIK3CD,PTGER2,B3GNT5,C3AR1,TNF,NRP1,CA2,ADAM17,PTK2B,NQO2,IL21R,TNFSF10,PSEN2,CCL5,FCGR2B,TWSG1,ID1,TRADD,CD47,C5AR1,CCL2,LY6E,TLR3,CCR6,ENPP1,IL10,EGR1,IL15,SERPINF1,EIF2C2,MDM2,IRAK3,AXL,ID3,FOS,CSF1,LTA,FCER1G,LYN,PTGS2,JAK3,PTPN22,RGS1,SOCS3,ACVRL1,ATP6V0D2,DICER1,T…
38	Organ Development	5.15E-12-3.24E-08	SOCS1,THEMIS2,CCR5,HLA-DQB1,IL6,PDCD1,JARID2,MYB,ADA,PRDM1,CBFB,AHR,ETS1,DCSTAMP,ZEB1,NFKB2,ADAR,CSF2RB,MIB1,IRS1,E2F1,TFRC,CD86,PIK3CD,PTGER2,B3GNT5,C3AR1,TNF,NRP1,CA2,ADAM17,PTK2B,NQO2,IL21R,TNFSF10,PSEN2,CCL5,FCGR2B,TWSG1,ID1,TRADD,CD47,C5AR1,CCL2,LY6E,TLR3,CCR6,ENPP1,IL10,EGR1,IL15,SERPINF1,EIF2C2,MDM2,IRAK3,AXL,ID3,FOS,CSF1,LTA,FCER1G,LYN,PTGS2,JAK3,PTPN22,RGS1,SOCS3,ACVRL1,ATP6V0D2,DICER1,T…
39	Connective Tissue Development and Function	2.87E-11-1.48E-08	MYH10,RAPGEF1,AGER,GAS6,HMMR,IL6,NCK2,RB1,SOD2,KDM8,AIF1,CYSLTR2,ETS1,ESPL1,ZBED1,DCSTAMP,STAT3,NFKB2,CSF2RB,CCNF,TFRC,ZYX,TNF,UBE2C,MORC3,RAP2A,ICAM1,PTPN2,CCL5,FCGR2B,GBP2,OGT,CD47,C5AR1,CCL2,LY6E,TLR3,SLC12A6,GRB2,GNA12,SERPINF1,TOB1,IRAK3,IGF2R,CCDC6,FOS,CSF1,MAP3K8,LIG1,SOCS3,FOXO4,ETV1,ATP6V0D2,MYC,STMN1,RUNX2,NUPR1,FOSL2,MYBL2,CAST,IL23A,RASGRP2,ELN,IL8,TIAM1,PELP1,FSTL3,THBS1,PF4,BTG1,RAP…
40	Skeletal and Muscular System Development and Function	2.87E-11-1.48E-08	SOCS1,FURIN,AGER,TSPAN13,IL6,HMGB1,KDM8,PRDM1,TXN,NFKBIB,ITGB5,DCSTAMP,STAT3,NFKB2,GAB1,IRS1,TFRC,PTGER2,TNF,C3AR1,NRP1,ADM,CA2,ICAM1,PTK2B,TNFSF10,CCL5,FCGR2B,VCAN,ID1,CD47,C5AR1,CCL2,SNX10,LY6E,TLR3,NFE2L2,PTGIR,IL10,EGR1,SERPINF1,IRAK3,CYP1B1,FOS,RETN,CSF1,LTA,FCER1G,S1PR1,PTGS2,FOXO4,SOCS3,ATP6V0D2,SDC4,DICER1,TREM2,TLR9,IL7R,MYC,STMN1,CAMK2D,LPAR2,RUNX2,POSTN,CAST,IL23A,ELN,IL8,C3,FSTL3,THBS…
41	Cellular Assembly and Organization	7.59E-11-1.73E-08	EVL,DBN1,MYH10,KIF13B,PIAS2,KCNJ2,AGER,GAS6,NPHP4,C1QA,IL6,GPSM2,SUN2,CLIP1,NCK2,LAMC1,RB1,PLK4,SOD2,CENPE,BAIAP2,MYB,DYNC2H1,SRGAP2,MSTO1,ITGA4,CENPW,VPS4B,ETS1,LCP1,ESPL1,ITGA6,LRRC16A,STAT3,TMEM67,SKA3,IFT122,FSCN1,GPR65,KIDINS220,TNF,VPS54,TRRAP,RAP2A,FGD3,SPTBN4,ICAM1,TNFAIP1,CXCR3,MTFP1,ITGB8,NUF2,CD47,KIAA1598,CCL2,LLGL1,BNIP1,HEXB,HJURP,KIF2C,AMOT,RNF19A,EXO1,OPTN,RHOC,PACSIN2,GNA12,SERPI…
42	DNA Replication, Recombination, and Repair	7.59E-11-2.04E-09	CENPF,FURIN,TGFBR3,NCAPG,CDC7,CDKN2C,IL6,GPSM2,TREX1,POLB,CXCL10,RB1,PRF1,SOD2,HMGB1,CENPE,ADA,ZBTB20,ADORA2B,DNMT1,AHR,VPS4B,CENPW,TYMS,STAT5A,CCNE2,ESPL1,CKS2,STAT3,CDCA4,ASAH1,SKA3,NCF1,PCNA,MAX,GAB1,IRS1,E2F1,PIK3CD,SGOL1,NUP98,ALOX5,TRRAP,TAP2,TNF,HSD17B10,ADM,FYN,CTC1,SLAMF1,NCAPD3,PTK2B,TNFAIP1,CDT1,UBQLN1,CXCR3,TNFSF10,CCL5,JAK2,NUF2,POLD4,MMS22L,ID1,CD47,MYBL1,PROS1,TOP2A,IGF1R,HJURP,KIF…
43	Respiratory Disease	3.15E-10-4.72E-08	SELL,AGER,KCNJ2,ABAT,IL6,DDB2,ADRB3,RB1,TLR10,SOD2,WWOX,ADA,ADORA2B,CYSLTR2,ITGA4,TYMS,CDCA8,RRM2,STAT3,OGG1,CSF2RB,NCF1,ZYX,CD86,PIK3CD,CFLAR,ITGB6,RXRA,TNF,UBE2C,HACE1,SERPINB1,ICAM1,PRDX1,MS4A1,CXCR3,CCL22,CCL5,JAK2,FCGR2B,POLD4,TAP1,C5AR1,CCL2,IL27RA,TLR3,CASP8,NFE2L2,CYP1A1,ENTPD1,RHOC,ABCG2,IL15,MPO,IRAK3,SLC29A1,UACA,BUB1,MAD2L1,RETN,MSH2,CSF1,LYN,MAP3K8,PINK1,LIG1,FOXO4,SOCS3,IL15RA,LGALS…
44	Free Radical Scavenging	3.53E-10-9.07E-10	RAPGEF1,CCR5,ZC3H12A,AGER,XDH,IL6,RB1,PRF1,SOD2,LCAT,HMGB1,CYBA,TXN,FGR,AHR,NFE2L3,ETS1,ADORA3,RRAS,STAT3,NLRX1,NCF1,CCL4,TFRC,ALOX5,TNF,HSD17B10,FYN,ICAM1,PRDX1,MS4A1,MAP3K5,JAK2,CCL5,FNTB,TRPM2,TRADD,CD47,C5AR1,HK2,NFE2L2,PLAGL2,CYP1A1,TREML2,ENTPD1,IL10,ABCG2,SERPINF1,MPO,CYP1B1,SELPLG,FADD,HP,CBS,CSF1,SPRY2,NR4A1,LYN,PTGS2,MAOA,PINK1,PRKCB,SOCS3,TRAF3,TP73,EEF1A2,OLR1,SCARB1,PIM1,PRKAA1,CYBB,…
45	Cellular Compromise	6.94E-10-1.37E-09	DICER1,LTB4R,GPR77,ADORA2B,DUSP7,IL23A,UBASH3B,FGR,ITK,UNC13D,IL8,ADORA3,STAT5A,RAB27A,STXBP1,C3,LAIR1,PF4,GRK5,SLAMF6,MTMR4,CCL4,LAT,GRK6,PECAM1,PIK3CD,FOXF1,C3AR1,TNF,FYN,FCGR2B,LGALS9,PTPN4,C5AR1,CCL2,ANXA1,INPP5B,SPHK1,PLSCR1,S1PR2,ENTPD1,TREML2,PTP4A2,IL15,PLAUR,DNM1,RASGRP4,DGKZ,FOS,S100A9,CORO1A,ANXA3,CD244,FCER1G,LYN,PILRA,IL1B
46	Developmental Disorder	8.97E-10-8.97E-10	IL6ST,FYN,IL15RA,SELL,TRAF3,CRLF2,NFATC3,KIAA0101,BAG3,NFKB1,BCL6,IL2RB,RHOH,TCF7,MYC,IL7R,PRF1,CCRL2,MYBL1,FAM123B,RASSF5,AHR,FUT4,ETS1,IL2RG,IL10,RELB,BCL3,MDM2,NFKB2,STAT3,ZEB1,NBN,AFF1,CCND3,CYTIP,HELLS,LAT,LYN,BRCA2,DFFB,PIK3CD,RPS6KA5,PIK3AP1,CDKN1B,JAK3,NEDD9,TNF
47	Post-Translational Modification	1.23E-09-1.53E-08	SIK3,ST6GAL1,SOCS1,SELL,AGER,GAS6,PLK3,XDH,TGFBR3,TYRO3,CDC7,CDKN2C,MNAT1,RICTOR,PLK4,NFAM1,ITPKB,HMGB1,PTPRO,AIF1,PRKD3,AHR,FGR,IQGAP3,MAP3K9,ITGA6,GRK5,CCL4,CCND3,LRRN3,CD5,CD72,IRS1,GTF2H1,CLSPN,B3GNT5,TNF,MORC3,ADM,MAP2K6,FYN,DYRK2,ITGA2B,ADAM17,PTK2B,PTPN2,PRDX1,PSEN2,CCL5,JAK2,FZD1,FCGR2B,PTPN12,CDC42BPG,CD33,CD47,CCL2,STK17A,IGF1R,CAMK1G,RPS6KA2,MAPKAPK3,PASK,PLK1,HIP1,IRAK3,CDK1,COL5A3,ED…
48	Lipid Metabolism	1.81E-09-4.9E-09	AGER,XDH,GBP5,IL6,ADRB3,NCEH1,SOD2,BCAT2,WWOX,ADA,ADORA2B,PLA2G4F,CYSLTR2,VPS4B,CERS6,STAT3,ABCA7,ASAH1,NCF1,FADS2,PLTP,RXRA,TNF,ICAM1,IL21R,MS4A1,CRAT,PSEN2,CCL5,JAK2,FCGR2B,GRINA,C5AR1,CCL2,INPP5B,PLIN2,HEXB,TLR3,CASP8,CYP1A1,ABCG2,IL15,MPO,ALOX5AP,GFRA2,UACA,STAR,GPAM,FOS,ARF1,HP,RETN,CBS,CSF1,GPBAR1,LYN,NR4A1,MAP3K8,FOXO4,TRAF3,LGALS3,ABCA3,EEF1A2,EPHX2,BAG3,OLR1,MYC,LPL,FAR2,NEDD4L,IL8,CPT1A…
49	Small Molecule Biochemistry	1.81E-09-4.9E-09	AGER,XDH,GBP5,IL6,ADRB3,NCEH1,RB1,SOD2,BCAT2,CYBA,WWOX,ADA,ADORA2B,PLA2G4F,AIF1,CYSLTR2,ITGA4,VPS4B,CERS6,STAT3,ABCA7,ASAH1,NCF1,FADS2,PLTP,RXRA,TNF,ICAM1,IL21R,CPD,MS4A1,CRAT,PSEN2,CCL5,JAK2,FCGR2B,GRINA,C5AR1,CCL2,INPP5B,PLIN2,HEXB,IL27RA,TLR3,CASP8,FCER2,CYP1A1,ABCG2,IL15,MPO,ALOX5AP,GFRA2,UACA,STAR,GPAM,FOS,ARF1,HP,RETN,CBS,CSF1,GPBAR1,LYN,NR4A1,MAP3K8,SOCS3,FOXO4,TRAF3,LGALS3,ABCA3,EEF1A2,EP…
50	Cell Signaling	1.96E-09-1.53E-08	ST6GAL1,SELL,AGER,XDH,IL6,ADRB3,RB1,SOD2,ITPKB,CYBA,PPM1A,ADORA2B,AIF1,ITGA4,SHISA5,ITGA6,STAT3,IFNAR2,NCF1,CCL4,DUSP4,TNF,NDST1,RAP2A,ICAM1,PTPN2,PRDX1,SOCS2,CPD,PSEN2,JAK2,CCL5,FCGR2B,CD33,CD47,CCL2,STK17A,CLEC6A,RPS6KA2,TLR3,IL27RA,FCER2,RHOC,GRB2,GNA12,IL15,HIP1,RETN,CSF1,LYN,NMI,IRAK2,PINK1,SOCS3,IL15RA,TRAF3,EDA,MYC,STC2,DAG1,SMAD1,SAMSN1,THBS1,EPOR,TYK2,CNP,STK38L,VEGFC,FYB,CBLB,IRF8,RBP4,…
51	Hypersensitivity Response	2.71E-09-1.6E-08	LGALS3,CCL24,CXCR3,CCL5,IL2RB,LGALS9,CXCL10,CD47,ICAM2,CCL2,FABP4,CBFB,IL27RA,TXN,CCL16,NFE2L2,ITGA4,ITK,CXCL11,PPARG,RUNX3,IL8,VCAM1,C3,CXCL9,IL10,Siglec5,CD48,PLAUR,IL16,IL18,CCL4,IL1B,PIK3CD,CXCL2,TNF
52	Ophthalmic Disease	3.41E-09-3.41E-09	B2M,SOCS3,CCR5,IL1A,CCL20,CCL22,PSMB8,MKI67,CCL5,IFITM3,TLR9,FAS,CXCL10,NFKBIA,HMGB1,TIMP1,HGF,IFITM1,STAT1,VCAM1,TRIM21,C3,IL10,CD69,MPO,IL17A,HP,PCNA,IL18,CCL4,CD40,CSF1,TAP2,CCR7,ETV5
53	Reproductive System Disease	3.76E-09-2.79E-08	AGER,HMMR,NPEPPS,DDB2,IL6,RNASE4,IFIH1,RB1,SOD2,MPHOSPH8,CTSH,CYBA,MTHFD2,TGIF2,ITGA4,TYMS,IFIT3,ESPL1,ITGA6,RRM2,SPOCK2,STAT3,ZEB1,COX7A1,CCL4,MIB1,GPR65,ZYX,TFRC,ALCAM,DUSP4,RXRA,TNF,TRRAP,UBE2C,HSD17B10,DYRK2,SERPINB1,SOCS2,PSEN2,MFGE8,CCL5,ZNF827,ITGB8,GBP2,TAP1,DUSP2,TUBB2B,IFIT1,CCL2,CDH3,ANTXR2,LY6E,CASP8,KIF2C,NFE2L2,FCGR3A,EXO1,SLC12A6,KPNA3,ENTPD1,EMP3,GRB2,RHOC,ABCG2,GNA12,HPSE,MPO,HIP…
54	Molecular Transport	4.9E-09-4.9E-09	SIK3,XDH,CDKN2C,IL6,GBP5,GTF2IRD1,PLA1A,ADRB3,NCEH1,HRH1,LPIN1,SOD2,LCAT,BCAT2,A4GALT,PARPBP,CTSS,SPTLC2,WWOX,ADA,ADORA2B,CYSLTR2,AHR,ADORA3,ANGPTL6,NR1H3,STAT3,ASAH1,ABCA7,AQP9,IRS1,E2F1,FADS2,B3GNT5,PLTP,ALOX5,RXRA,TNF,ST3GAL5,TG,ADM,ICAM1,SRD5A1,IL21R,TNFSF10,PSEN2,FCGR2B,GRINA,GBA,CCL2,PLIN2,PPAP2B,INPP5B,FASN,HEXB,FABP4,FABP3,CASP8,SMPD3,PLAGL2,CLN3,PTGIR,IL10,EGR1,ABCG2,ALOX5AP,MPO,GFRA2,LP…
55	Renal and Urological Disease	6.44E-09-6.44E-09	SOCS1,MYH10,XDH,PLA2R1,C1QA,IL6,HLA-DQB1,TLR9,TREX1,APRT,IFIH1,PDCD1,SLC2A9,ADORA2B,ITGA4,MT1H,IL8,C3,PDE4B,NFKB2,CCL4,PKD1,IL1RN,ACTN4,MDK,TNF,CDK2,FYN,ICAM1,IL21R,MS4A1,TNFAIP3,CXCR3,PSEN2,MFGE8,CCL22,HIF1A,CCL5,NFKB1,FCGR2B,FAS,TANK,NFKBIA,HGF,TLR3,IL27RA,RASSF5,NOS2,NFE2L2,FCGR3A,DNASE1,VCAM1,EPAS1,IL10,RELB,MPO,MDM2,PDE4D,FAH,IL17A,IL16,CXCL16,CD80,CSF1,LTA,LYN,ADORA2A
56	Digestive System Development and Function	7.6E-09-7.6E-09	SIK3,SOCS1,MYH10,CCR5,TAB2,IL6,RB1,SOD2,ITPKB,PDCD1,MTHFD2,MYB,ADA,AHR,STAT5A,ITGA6,NR1H3,NFKB2,ADAR,ASAH1,NCF1,NOD2,E2F1,ANKH,FADS2,HHEX,RXRA,NDST1,TNF,ADAM17,PSEN2,ABCA5,RFX5,TWSG1,SLC19A1,HEXB,PVRL1,TLR3,NFE2L2,CCR6,CYP1A1,CLN3,PLAGL2,IL10,IRAK3,IGF2R,UACA,FAH,FOS,CLEC7A,BCAM,CBS,CSF1,GPBAR1,LTA,SPRY2,LYN,PTGS2,JAK3,LIG1,RGS1,LRP4,SOCS3,NFATC3,TP73,ACVRL1,DICER1,TBX21,MYC,IL7R,F11,CA9,RUNX2,CD…
57	Hepatic System Development and Function	7.71E-09-7.71E-09	SOCS3,LGALS3,NFATC3,XDH,DICER1,IL6,MYC,RB1,PRKAA1,ITGAV,SLC7A5,AHR,MT1H,C3,THBS1,CSF2RB,NCF1,CCND3,IL1RN,E2F1,CFLAR,RXRA,TNF,C3AR1,CDK2,MAP2K6,IL6ST,NFKB1,FAS,NFKBIA,TIMP1,HGF,IGF1R,STAT1,NFE2L2,PIK3IP1,PPARG,S1PR2,TOB1,FOXM1,STK3,FAH,XPA,ITGB3,FADD,FOS,LTA,IL1B,PTGS2,CDKN1B
58	Tumor Morphology	1.43E-08-2.11E-08	FOXO4,SOCS3,TP73,IL6,BIRC5,MYC,CA9,VASH1,RB1,HMGB1,MAD2L2,MYB,ITGAV,BCL2L2,TXN,ETS1,IL8,PON2,LAIR1,VEGFC,STAT3,BUB1B,DAXX,IL18,CCND3,CD40,E2F1,LAMA3,CFLAR,PTGER2,TNF,CDK2,NRP1,B2M,MAP2K6,KLF10,MS4A1,TNFSF10,UGCG,MFGE8,JAK2,HIF1A,FAS,CD33,CDC25B,TRADD,CD47,NFKBIA,TIMP1,HGF,FASN,IGF1R,SPHK1,TLR3,CASP8,NFE2L2,CXCL11,PRNP,CDC45,VCAM1,IL10,CDC6,IL15,PLAUR,MDM2,PLK1,CDK1,XIAP,FADD,MAD2L1,NR4A2,MCM2,FOX…
59	Antimicrobial Response	5.01E-08-5.01E-08	SOCS1,SOCS3,NLRP1,IL6,RICTOR,TLR9,IFIH1,NOD1,STAB1,IL23A,BIRC3,TRIM5,FGR,NLRX1,IFNAR2,NCF1,NOD2,CCL4,CD40,IL23R,DDX58,IRF8,IFIT2,TNF,CCR7,SPN,TMEM173,CCL22,CCL5,IRF3,IFIT1,TLR3,IL27RA,STAT1,NOS2,PLAC8,MICA,NLRC4,OAS1,OAS2,IL10,IL15,MPO,MX1,BCL3,IFI27L2,S100A12,OTUB2,IVNS1ABP,ANXA3,FCER1G,MST1R,EIF2AK2,ISG20
