# Supplementary material for: Whole-transcriptome, high-throughput RNA sequence analysis of the bovine macrophage response to Mycobacterium bovis infection in vitro
Source: BMC Genomics. 2013 Apr 8;14:230. doi: 10.1186/1471-2164-14-230 (PMC3640917; doi:10.1186/1471-2164-14-230)
Supplement: Additional file 5: Table S4 — Significant canonical pathways identified using IPA based on RNA-seq sense strand data. The canonical pathways identified by IPA based on RNA-seq sense strand data are ranked according to P-values. The ratio indicates the number of differentially expressed genes involved in each canonical pathway divided by the total number of genes/molecules within each pathway according to the IPA Knowledge Base. [file 1471-2164-14-230-S5.xlsx]

## Sheet: Sheet1
© 2000-2012 Ingenuity Systems, Inc. All rights reserved.
Significant canonical pathways identified using IPA based on RNA-seq sense strand data
Rank	Ingenuity Canonical Pathways	P-value	Ratio of number of genes detected in pathway/total number of genes in pathway	Number of downregulated genes detected in pathway/total number of genes in pathway	Number of upregulated genes detected in pathway/total number of genes in pathway	Genes in pathway
1	Altered T Cell and B Cell Signaling in Rheumatoid Arthritis	1.44544e-10	0.359	6/92 (7%)	39/92 (42%)	RELA,TRAF3,IL1A,HLA-DOA,SLAMF1,TLR8,HLA-DQA1,LTB,HLA-DMB,HLA-DQB1,IL6,NFKB1,TLR9,FAS,TLR10,TGFB1,HLA-DRA,TLR7,TLR3,CHUK,IL23A,HLA-DMA,MAP3K14,SPP1,IL10,RELB,IL15,IL36A,NFKB2,IL17A,TLR2,TLR4,IL18,CD80,TLR5,CD40,IL1RN,CSF1,LTA,TNFSF13,TLR6,FCER1G,CD86,IL1B,TNF
2	Role of Pattern Recognition Receptors in Recognition of Bacteria and Viruses	9.33254e-10	0.321	19/106 (18%)	51/106 (48%)	MAP2K4,MAPK1,MAPK3,PIK3R1,TLR8,C1QC,C1QA,IL6,C1QB,PIK3R4,TLR9,IFIH1,PIK3CG,NOD1,PRKD3,RIPK2,ATM,PTX3,PIK3C2B,C3,PRKCQ,NFKB2,MAPK12,PIK3R3,TLR2,NOD2,PLCG2,PRKCD,SYK,DDX58,PIK3R6,PIK3CD,PRKCH,C3AR1,TNF,RELA,PIK3CA,PIK3R5,IRF3,CCL5,NFKB1,RNASEL,C5AR1,TICAM1,PIK3C3,CREB1,TLR7,CLEC6A,PIK3R2,TLR3,NLRC4,PRKCA,OAS1,NLRP3,OAS2,PIK3C2A,MYD88,IL10,MAPK8,MAPK9,TLR4,CLEC7A,PRKCI,TLR5,TLR6,MAVS,IL1B,PIK3CB,EIF…
3	Activation of IRF by Cytosolic Pattern Recognition Receptors	2.04174e-09	0.361	8/72 (11%)	35/72 (49%)	MAP2K4,RELA,TRAF3,PPIB,NFKBIE,ZBP1,IRF3,IL6,NFKB1,IFIH1,TANK,IKBKB,IKBKG,NFKBIA,JUN,SIKE1,CHUK,NFKBIB,STAT1,IL10,CREBBP,MAPK8,MAPK9,IKBKE,IRF9,TBK1,NFKB2,MAPK12,ADAR,ISG15,ATF2,FADD,RIPK1,CD40,LTA,DDX58,MAVS,IKBKAP,STAT2,PIN1,IFIT2,TNF,IFNAR1
4	Type I Diabetes Mellitus Signaling	7.94328e-09	0.292	12/120 (10%)	59/120 (49%)	CD247,MAP2K4,SOCS1,SOCS3,HLA-DOA,JAK1,MAPK1,CD3E,HLA-DMB,HLA-DQB1,IKBKB,IKBKG,PRF1,CASP9,NFKBIB,IL1RAP,MAP3K14,CASP3,ICA1,IFNGR1,NFKB2,MAPK12,CD86,MAP2K3,SOCS5,TNF,MAP2K6,RELA,HLA-A,NFKBIE,SOCS2,PIAS1,HLA-DQA1,MAP3K5,JAK2,NFKB1,MAPK11,FAS,IRAK1,BCL2,TRADD,NFKBIA,MAP3K7,HLA-DRA,CHUK,STAT1,NOS2,CASP8,TNFRSF1B,HLA-DMA,MAP2K7,MYD88,TNFRSF1A,IFNGR2,MAPK8,APAF1,MAPK9,IKBKE,SOCS4,IL1R1,HSPD1,CD3D,FADD,T…
5	Dendritic Cell Maturation	9.33254e-09	0.232	28/207 (14%)	76/207 (37%)	HLA-DOA,PIK3R1,MAPK3,LTB,HLA-DMB,IL6,HLA-DQB1,PIK3CG,ATF4,PLCL1,NFKBIB,ATM,PIK3C2B,AKT2,CREBBP,CREB3,PLCL2,NFKB2,DDR1,ATF2,ZBTB12,PLCG2,FSCN1,PIK3R6,CD86,PIK3CD,TNF,IFNAR1,PIK3CA,ICAM1,PDIA3,HLA-A,HLA-DQA1,JAK2,FCGR2B,EP300,CD1D,AKT1,PIK3C3,HLA-DRA,CREB1,PIK3R2,TLR3,TNFRSF1B,FCGR3A,TNFRSF1A,MYD88,IL10,TYROBP,IL15,MAPK8,PLCG1,CD58,COL5A3,CD80,LTA,FCER1G,MAP2K4,PLCB2,MAPK1,TREM2,PIK3R4,FCGR1A,TLR9,…
6	Crosstalk between Dendritic Cells and Natural Killer Cells	3.31131e-08	0.316	6/95 (6%)	38/95 (40%)	RELA,IL15RA,HLA-A,LTB,TNFSF10,NCR3,TLN1,CD83,IL6,TREM2,NFKB1,IL2RB,TLR9,FAS,PRF1,CAMK2D,HLA-DRA,TLR7,TLR3,LTBR,ACTG2,TNFRSF1B,MICA,IL2RG,TYROBP,CD69,ACTB,IL15,NFKB2,ACTG1,ITGAL,CSF2RB,TLR4,IL18,TLN2,CD80,CD40,ICAM3,FSCN1,LTA,CD86,TNF,CCR7,CAMK2G
7	Interferon Signaling	3.98107e-08	0.472	3/36 (8%)	23/36 (64%)	IFIT3,SOCS1,RELA,OAS1,JAK1,PTPN2,TYK2,PIAS1,IFNGR2,IRF9,MX1,IFNGR1,IFI35,BAX,PSMB8,JAK2,IFNAR2,TAP1,BAK1,MED14,BCL2,IFIT1,IFITM1,STAT2,STAT1,IFNAR1
8	TREM1 Signaling	6.16595e-08	0.324	14/71 (20%)	31/71 (44%)	SIGIRR,RELA,TREM1,ICAM1,MAPK1,MAPK3,TLR8,CD83,JAK2,IL6,FCGR2B,NFKB1,TLR9,IRAK1,TLR10,AKT1,CCL2,TLR7,AKT3,TLR3,STAT5B,ITGB1,STAT5A,IL8,AKT2,IL10,GRB2,MYD88,TYROBP,MPO,PLCG1,ITGA5,STAT3,NFKB2,TLR2,TLR4,NOD2,IL18,TLR5,CD40,PLCG2,TLR6,CD86,IL1B,TNF
9	TNFR2 Signaling	7.76247e-08	0.455	4/33 (12%)	23/33 (70%)	MAP2K4,RELA,NFKBIE,TNFAIP3,NFKB1,TANK,IKBKB,IKBKG,JUN,NFKBIA,CHUK,TNFRSF1B,NFKBIB,BIRC3,TRAF1,MAP3K14,MAP3K1,MAPK8,IKBKE,TBK1,NFKB2,NAIP,XIAP,FOS,TRAF2,LTA,TNF
10	TWEAK Signaling	1.7378e-07	0.421	5/38 (13%)	23/38 (61%)	RELA,TRAF3,NFKBIE,NFKB1,TNFRSF12A,TRADD,CASP6,IKBKB,IKBKG,CASP9,NFKBIA,CHUK,CASP8,NFKBIB,BIRC3,TRAF1,MAP3K14,CASP3,APAF1,IKBKE,NFKB2,NAIP,BAG4,XIAP,FADD,TRAF2,RIPK1,CASP7
11	Role of JAK1 and JAK3 in γc Cytokine Signaling	1.8197e-07	0.343	18/67 (27%)	31/67 (46%)	BLNK,SOCS3,SOCS1,PIK3CA,IL15RA,JAK1,PTK2B,CRLF2,MAPK1,IL21R,MAPK3,PIK3R1,PIK3R5,KRAS,JAK2,PIK3R4,IL2RB,IL7R,SHC1,PIK3C3,PIK3CG,MRAS,PIK3R2,STAT1,STAT5B,ATM,STAT6,PIK3C2B,STAT5A,IL2RG,IL4R,PIK3C2A,FES,GRB2,RRAS,IL15,STAT3,IL7,PIK3R3,RRAS2,PTPN11,IRS1,SYK,SH2B2,PIK3R6,PIK3CB,IL2RA,PIK3CD,JAK3
12	Antigen Presentation Pathway	1.94984e-07	0.425	0/40 (0%)	20/40 (50%)	B2M,HLA-DMA,PSMB9,CALR,HLA-DOA,PSMB5,HLA-A,PDIA3,HLA-DQA1,CIITA,NLRC5,HLA-DMB,PSMB8,TAP1,PSMB6,MR1,HLA-DRA,HLA-DQA2,TAP2,TAPBP
13	Molecular Mechanisms of Cancer	2.0893e-07	0.19	110/378 (29%)	129/378 (34%)	RAPGEF1,RAF1,RAC2,TGFBR1,AXIN1,ADCY4,PIK3R1,SOS2,TAB2,GSK3A,KRAS,RB1,GNA15,TP53,SMAD2,AKT2,CCNE2,PRKCQ,STK36,NFKB2,TCF3,RAP1A,DAXX,CDH1,APH1A,ARHGEF6,PRKACA,PIK3R6,PIK3CD,ARHGEF18,CFLAR,RAP2A,GNA11,RHOT2,PSEN2,JAK2,CDC42,CASP6,PIK3C3,SOS1,PIK3R2,CASP8,PRKDC,RHOC,GRB2,GNA12,BAK1,FOS,CCNE1,CDKN1A,CASP7,PSEN1,PRKACB,JAK1,BAD,SMAD3,PIK3R4,TGFBR2,MYC,CASP9,RHOG,MAP2K2,TGFB1,SUFU,SMAD1,BIRC3,RASA1,E2F2…
14	IL-9 Signaling	2.95121e-07	0.4	7/40 (18%)	23/40 (57%)	RELA,SOCS3,PIK3CA,JAK1,PIK3R1,SOCS2,PIK3R5,PIK3R4,NFKB1,PIK3C3,PIK3CG,CISH,PIK3R2,STAT5B,STAT1,ATM,STAT5A,PIK3C2B,IL2RG,PIK3C2A,BCL3,STAT3,NFKB2,PIK3R3,IRS1,PIK3R6,PIK3CB,PIK3CD,JAK3,TNF
15	Graft-versus-Host Disease Signaling	2.95121e-07	0.38	0/50 (0%)	19/50 (38%)	HLA-DMA,HLA-DOA,IL1A,HLA-A,IL36A,HLA-DQA1,HLA-DMB,IL6,HLA-DQB1,FAS,PRF1,IL18,CD80,IL1RN,HLA-DRA,FCER1G,CD86,IL1B,TNF
16	NF-κB Signaling	3.16228e-07	0.246	40/175 (23%)	70/175 (40%)	TGFBR1,TGFBR3,PIK3R1,TAB2,KRAS,LCK,TLR10,PIK3CG,CSNK2A1,TDP2,TRAF5,NFKBIB,ATM,PIK3C2B,AKT2,PRKCQ,RRAS,CREBBP,TBK1,NFKB2,DDR1,PLCG2,PRKACA,PIK3R6,PIK3CD,TNF,MAP2K6,SIGIRR,AZI2,PIK3CA,BMPR2,EP300,TANK,AKT1,PIK3C3,IGF1R,TLR7,PIK3R2,CSNK2B,TLR3,TNFRSF1B,CASP8,TNFRSF1A,MYD88,MAPK8,IRAK3,IGF2R,TRAF2,BCL10,LTA,FCER1G,BTRC,MAP3K8,TIRAP,MAP3K3,IRAK4,PRKCB,PRKACB,TRAF3,TLR8,PIK3R4,TLR9,TGFBR2,IKBKB,IKBKG,T…
17	T Helper Cell Differentiation	3.98107e-07	0.333	8/72 (11%)	29/72 (40%)	IL6ST,HLA-DOA,TGFBR1,IL21R,HLA-DQA1,HLA-DMB,HLA-DQB1,IL6,TBX21,BCL6,TGFBR2,TGFB1,HLA-DRA,STAT1,TNFRSF1B,ICOSLG,HLA-DMA,STAT6,IL4R,IL2RG,TNFRSF1A,IL10,IL6R,IFNGR2,IFNGR1,STAT3,IL17A,IL18,CD80,CD40,IL23R,IL10RB,IL10RA,FCER1G,CD86,IL2RA,TNF
18	Death Receptor Signaling	9.77237e-07	0.328	9/64 (14%)	35/64 (55%)	MAP2K4,RELA,NFKBIE,TNFSF10,MAP3K5,NFKB1,FAS,BCL2,TANK,TRADD,CASP6,IKBKB,IKBKG,NFKBIA,CASP9,TNFSF15,HTRA2,CHUK,NFKBIB,TNFRSF1B,CASP8,BIRC3,TNFRSF21,MAP3K14,MAP2K7,CASP3,TNFRSF1A,APAF1,MAPK8,IKBKE,TBK1,NFKB2,NAIP,XIAP,FADD,DAXX,TRAF2,RIPK1,CASP2,CFLAR,DIABLO,TNF,CASP7,HSPB1
19	Role of Macrophages, Fibroblasts and Endothelial Cells in Rheumatoid Arthritis	1.04713e-06	0.193	67/332 (20%)	105/332 (32%)	RAF1,SOCS1,AXIN1,PIK3R1,MAPK3,LTB,KRAS,IL6,TLR10,PIK3CG,ATF4,TRAF5,PLCL1,NFKBIB,PRKD3,ATM,PIK3C2B,AKT2,PRKCQ,RRAS,CREBBP,CREB3,STAT3,PLCL2,TCF3,IL7,ATF2,PLCG2,PIK3R6,MAP2K3,PIK3CD,PDGFD,TNF,CAMK2G,MAP2K6,PIK3CA,ICAM1,PDIA3,LRP6,FZD1,JAK2,CCL5,EP300,TRADD,JUN,AKT1,C5AR1,CCL2,PIK3C3,CREB1,TLR7,TLR3,PIK3R2,CTNNB1,TNFRSF1B,PPP3CA,FCGR3A,TRAF1,TNFRSF1A,IL10,MYD88,IL15,DAAM1,GNAQ,PLCG1,IRAK3,CEBPE,IL16…
20	CD40 Signaling	1.12202e-06	0.314	18/70 (26%)	39/70 (56%)	MAP2K4,TRAF3,MAPK1,MAPK3,PIK3R1,PIK3R4,IKBKB,IKBKG,MAP2K2,PIK3CG,TRAF5,NFKBIB,ATM,PIK3C2B,MAP3K14,NFKB2,STAT3,MAPK12,PIK3R3,CD40,PIK3R6,MAP2K3,PIK3CD,MAP2K5,MAP2K6,RELA,PIK3CA,ICAM1,NFKBIE,PIK3R5,TNFAIP3,NFKB1,MAPK11,TANK,NFKBIA,JUN,MAP3K7,PIK3C3,PIK3R2,CHUK,MAPKAPK2,MAP2K1,TRAF1,FCER2,MAP2K7,PIK3C2A,ATF1,MAPK8,MAPK9,IKBKE,FOS,TRAF2,MAPK14,LTA,PIK3CB,IKBKAP,JAK3
21	IL-10 Signaling	1.23027e-06	0.295	7/78 (9%)	42/78 (54%)	MAP2K6,MAP2K4,RELA,SOCS3,IL1A,CCR5,JAK1,MAPK1,NFKBIE,ARG2,IL6,NFKB1,FCGR2B,MAPK11,HMOX1,IKBKB,IKBKG,NFKBIA,JUN,SP1,MAP3K7,CHUK,NFKBIB,IL1RAP,CCR1,MAP3K14,IL4R,IL10,BLVRA,TYK2,MAPK8,IL36A,BLVRB,IKBKE,IL1R1,STAT3,NFKB2,MAPK12,FOS,IL18,MAPK14,IL1RN,IL10RB,IL10RA,IL1B,CD14,MAP2K3,ELK1,TNF
22	TNFR1 Signaling	2.29087e-06	0.346	8/52 (15%)	31/52 (60%)	MAP2K4,RELA,NFKBIE,TNFAIP3,CDC42,NFKB1,TANK,TRADD,CASP6,IKBKB,IKBKG,PAK1,NFKBIA,CASP9,MADD,JUN,CHUK,NFKBIB,CASP8,BIRC3,MAP4K2,MAP3K14,PAK4,CASP3,TNFRSF1A,MAP3K1,APAF1,MAPK8,IKBKE,NFKB2,NAIP,XIAP,FADD,FOS,TRAF2,RIPK1,CASP2,TNF,CASP7
23	JAK/Stat Signaling	3.63078e-06	0.314	26/70 (37%)	34/70 (49%)	SOCS1,RAF1,SOCS3,JAK1,PIAS2,MAPK1,MAPK3,PIK3R1,SOS2,KRAS,IL6,PIK3R4,MAP2K2,PIK3CG,CISH,MRAS,ATM,PIK3C2B,STAT6,STAT5A,PTPN6,AKT2,RRAS,TYK2,STAT3,PIK3R3,BCL2L1,PIAS4,PTPN11,PIK3R6,PIK3CD,STAT2,SOCS5,PIK3CA,SOCS2,PIAS1,PIK3R5,JAK2,SHC1,MTOR,AKT1,PIK3C3,PTPN1,SOS1,AKT3,PIK3R2,STAT1,STAT5B,MAP2K1,PIK3C2A,GRB2,GNAQ,SOCS4,FOS,PIAS3,RRAS2,CDKN1A,PIK3CB,SOCS7,JAK3
24	NF-κB Activation by Viruses	4.89779e-06	0.28	26/82 (32%)	34/82 (41%)	RAF1,CCR5,MAPK1,CD4,MAPK3,PIK3R1,KRAS,PIK3R4,IKBKB,LCK,IKBKG,PIK3CG,ITGAV,MRAS,NFKBIB,PRKD3,ITGB5,ITGA4,ATM,PIK3C2B,MAP3K14,AKT2,PRKCQ,RRAS,ITGA6,TBP,ITGA5,NFKB2,PIK3R3,PRKCD,PIK3R6,PIK3CD,PRKCH,RELA,PIK3CA,NFKBIE,PIK3R5,NFKB1,NFKBIA,AKT1,PIK3C3,AKT3,CHUK,PIK3R2,PRKCA,ITGB1,PIK3C2A,MAP3K1,IKBKE,ITGAL,ITGB3,ITGB2,TRAF2,RIPK1,RRAS2,PRKCI,PIK3CB,IKBKAP,EIF2AK2,PRKCB
25	Acute Phase Response Signaling	5.62341e-06	0.225	42/178 (24%)	60/178 (34%)	RAF1,SOCS1,FTL,PIK3R1,MAPK3,NOLC1,SOS2,KRAS,IL6,SOD2,PIK3CG,OSMR,SERPINE1,NFKBIB,AKT2,RRAS,STAT3,NFKB2,TCF3,HMOX2,PIK3CD,MAP2K3,TNF,ECSIT,MAP2K6,PIK3CA,SOCS2,JAK2,MAP3K5,TRADD,MTOR,AKT1,JUN,SOS1,PIK3R2,TNFRSF1B,TNFRSF1A,GRB2,MYD88,MAPK8,SERPINF1,FOS,HP,TRAF2,MAP2K4,SOCS3,MAPK1,PDPK1,IKBKB,IKBKG,MAP2K2,MRAS,OSM,IL1RAP,MAP3K14,TTR,C3,C1S,IL6R,IL36A,MAPK12,PIK3R3,IL18,PTPN11,IL1RN,SOCS5,C2,RBP4,IL6S…
26	Induction of Apoptosis by HIV1	5.7544e-06	0.308	10/65 (15%)	38/65 (58%)	MAP2K4,RELA,NFKBIE,MAP3K5,NFKB1,FAS,DFFA,BCL2,IKBKB,TRADD,IKBKG,NFKBIA,CASP9,HTRA2,CHUK,NFKBIB,TNFRSF1B,CASP8,BIRC3,TRAF1,TP53,MAP3K14,MAP2K7,SLC25A13,SLC25A4,CASP3,CXCR4,TNFRSF1A,APAF1,MAPK8,MAPK9,SLC25A3,IKBKE,BAX,NFKB2,MAPK12,NAIP,XIAP,BAK1,FADD,BCL2L1,DAXX,TRAF2,RIPK1,DFFB,IKBKAP,DIABLO,TNF
27	Pathogenesis of Multiple Sclerosis	8.31764e-06	0.778	1/9 (11%)	7/9 (78%)	CXCL10,CCR1,CCR5,CXCL9,CCL4,CXCR3,CCL5,CXCL11
28	Communication between Innate and Adaptive Immune Cells	8.91251e-06	0.239	4/109 (4%)	31/109 (28%)	B2M,IL1A,HLA-A,CD4,TLR8,CD83,CCL5,IL6,CD8A,CD8B,TLR9,CXCL10,TLR10,HLA-DRA,TLR7,TLR3,IL8,IL10,IL15,IL36A,TLR2,TLR4,IL18,CCL4,CD80,TLR5,CD40,IL1RN,TNFSF13,TLR6,FCER1G,CD86,IL1B,TNF,CCR7
29	PKCθ Signaling in T Lymphocytes	1.69824e-05	0.21	32/143 (22%)	60/143 (42%)	CD247,MAP2K4,MAP3K15,RAC2,HLA-DOA,MAP3K11,MAPK1,CD3E,NFATC3,MAPK3,CD4,PIK3R1,SOS2,KRAS,HLA-DMB,HLA-DQB1,MAP3K4,PIK3R4,IKBKB,LCK,IKBKG,CAMK2D,PIK3CG,PPP3R1,MRAS,NFKBIB,ATM,MAP3K2,PIK3C2B,MAP3K14,MAP3K9,PRKCQ,RRAS,MAP3K13,RAC1,NFKB2,MALT1,PPP3CC,PIK3R3,MAP3K12,POU2F1,PLCG2,ZAP70,LAT,PIK3R6,CD86,PIK3CD,VAV1,LCP2,CAMK2G,FYN,RELA,PIK3CA,NFKBIE,HLA-DQA1,PIK3R5,MAP3K5,NFKB1,JUN,NFAT5,NFKBIA,PPP3CB,MAP3K…
30	IL-6 Signaling	1.69824e-05	0.242	33/124 (27%)	52/124 (42%)	MAP2K4,SOCS1,RAF1,SOCS3,MAPK1,MAPK3,PIK3R1,SOS2,SRF,KRAS,IL6,PIK3R4,IKBKB,IKBKG,MAP2K2,PIK3CG,MRAS,CSNK2A1,NFKBIB,IL1RAP,ATM,MCL1,MAP3K14,PIK3C2B,IL8,AKT2,RRAS,IL6R,IL36A,NFKB2,STAT3,MAPK12,PIK3R3,IL18,PTPN11,IL1RN,PIK3R6,CD14,PIK3CD,MAP2K3,TNFAIP6,TNF,HSPB1,IL6ST,MAP2K6,RELA,IL1A,PIK3CA,NFKBIE,PIK3R5,JAK2,NFKB1,MAPK11,SHC1,JUN,AKT1,NFKBIA,MAP3K7,PIK3C3,SOS1,AKT3,PIK3R2,CSNK2B,CHUK,MAPKAPK2,TNFRS…
31	Paxillin Signaling	1.90546e-05	0.243	34/111 (31%)	39/111 (35%)	MAP2K4,MAPK1,PIK3R1,SOS2,TLN1,KRAS,NCK1,PIK3R4,NCK2,PTK2,PAK1,ITGA9,PIK3CG,MRAS,ITGAV,ACTG2,ITGB5,ATM,ITGA4,ITGAD,PIK3C2B,RRAS,ITGA6,RAC1,ITGA5,MAPK12,PIK3R3,DOCK1,TLN2,ARHGEF6,PIK3R6,PIK3CD,ACTN4,ITGB6,PIK3CA,ITGA2B,PTK2B,ARHGEF7,PIK3R5,CRK,ITGB8,CDC42,PTPN12,MAPK11,BCAR1,ITGB7,ITGAE,ARFIP2,PIK3C3,SOS1,PIK3R2,VCL,ACTN1,ITGB1,SRC,PAK4,PXN,PIK3C2A,GRB2,CSK,ACTB,MAPK8,MAPK9,ACTG1,ITGAL,ITGB3,GIT2,I…
32	IL-15 Production	1.90546e-05	0.387	2/31 (6%)	16/31 (52%)	RELA,MAP3K11,TWF1,JAK1,PTK2B,IL15,TYK2,IL6,JAK2,NFKB2,IRF3,NFKB1,PTK2,PRKCI,PTK7,MST1R,STAT1,JAK3
33	Cell Cycle Control of Chromosomal Replication	1.90546e-05	0.387	22/31 (71%)	4/31 (13%)	ORC2,MCM6,CDT1,CDC7,MCM4,CDK5,CHEK2,DBF4,ORC1,MCM5,CDC45,CDK7,CDC6,CDK6,ORC6,RPA1,RPA2,MCM3,RPA3,MCM2,CDK4,ORC3,ORC5,ORC4,CDK2,MCM7
34	Role of PKR in Interferon Induction and Antiviral Response	2.13796e-05	0.326	5/46 (11%)	28/46 (61%)	MAP2K6,RELA,TRAF3,NFKBIE,TAB2,NFKB1,RNASEL,FCGR1A,IKBKB,IKBKG,AKT1,NFKBIA,CASP9,MAP3K7,TLR3,CHUK,TRAF5,CASP8,STAT1,NFKBIB,TP53,CASP3,TNFRSF1A,APAF1,IKBKE,NFKB2,ATF2,FADD,TRAF2,MAPK14,MAP2K3,EIF2AK2,TNF
35	Role of NFAT in Regulation of the Immune Response	2.13796e-05	0.197	51/198 (26%)	71/198 (36%)	RAF1,HLA-DOA,PIK3R1,MAPK3,SOS2,HLA-DMB,KRAS,GSK3A,HLA-DQB1,CABIN1,GNB1,GNB4,LCK,GNA15,PIK3CG,NFKBIB,ATM,PIK3C2B,AKT2,PRKCQ,RRAS,CSNK1D,NFKB2,ITPR1,GNG10,ATF2,SYK,PLCG2,ITPR3,GNB2,PIK3R6,CD86,RCAN3,PIK3CD,GNG2,GNAL,LCP2,FYN,PIK3CA,GNA11,HLA-DQA1,FCGR2B,GNG7,AKT1,JUN,PIK3C3,SOS1,HLA-DRA,PIK3R2,GNB1L,FCGR3A,PPP3CA,ORAI1,GRB2,CSNK1G3,GNA12,GNAQ,PLCG1,FOS,GNAI3,CD80,LYN,FCER1G,CD247,PLCB2,MAPK1,CSNK1G…
36	IL-4 Signaling	2.18776e-05	0.278	27/79 (34%)	30/79 (38%)	SOCS1,HLA-DOA,JAK1,NFATC3,PIK3R1,SOS2,KRAS,HLA-DMB,HLA-DQB1,PIK3R4,PIK3CG,MRAS,ATM,PIK3C2B,RPS6KB1,STAT6,PTPN6,IL4R,AKT2,IL2RG,RRAS,TYK2,PIK3R3,IRS1,PIK3R6,PIK3CD,INPP5K,PIK3CA,HLA-DQA1,PIK3R5,INPPL1,JAK2,NR3C1,OCRL,SHC1,MTOR,AKT1,NFAT5,INPP5B,PIK3C3,HLA-DRA,SOS1,RPS6KB2,AKT3,PIK3R2,FCER2,HLA-DMA,IL13RA1,PIK3C2A,GRB2,NFATC1,INPP5D,RRAS2,SYNJ1,NFATC2,PIK3CB,JAK3
37	iCOS-iCOSL Signaling in T Helper Cells	2.51189e-05	0.228	29/123 (24%)	53/123 (43%)	CD247,GAB2,HLA-DOA,BAD,CD3E,NFATC3,CD4,PIK3R1,TRAT1,PDPK1,HLA-DMB,HLA-DQB1,PLEKHA4,PLEKHA3,PIK3R4,PTEN,PTPRC,IKBKB,LCK,IKBKG,CAMK2D,PIK3CG,PPP3R1,NFKBIB,ICOSLG,ITK,ATM,PIK3C2B,IL2RG,AKT2,PRKCQ,ITPR2,RAC1,ITPR1,NFKB2,PPP3CC,PIK3R3,CD40,ITPR3,ZAP70,LAT,PIK3R6,PIK3CD,VAV1,LCP2,CAMK2G,RELA,PIK3CA,NFKBIE,PIK3R5,HLA-DQA1,NFKB1,IL2RB,SHC1,AKT1,NFAT5,NFKBIA,PPP3CB,PIK3C3,HLA-DRA,AKT3,PIK3R2,CHUK,PPP3CA,H…
38	Role of JAK1, JAK2 and TYK2 in Interferon Signaling	3.01995e-05	0.407	4/27 (15%)	14/27 (52%)	RELA,SOCS1,RAF1,PTPN6,JAK1,PTPN2,TYK2,IFNGR2,IFNGR1,NFKB2,CGA,STAT3,JAK2,IFNAR2,NFKB1,STAT2,STAT1,IFNAR1
39	G-Protein Coupled Receptor Signaling	3.46737e-05	0.191	60/272 (22%)	70/272 (26%)	RAF1,PIK3R1,MAPK3,ADCY4,SOS2,KRAS,ADRB3,HRH1,LTB4R,GNA15,PIK3CG,HTR7,RGS10,TDP2,ATF4,ADORA2B,NFKBIB,APEX1,ATM,GRK4,ADORA3,PIK3C2B,AKT2,RRAS,CREB3,CREBBP,NFKB2,STAT3,RAP1A,ATF2,PDE8A,PDE1B,PIK3R6,PRKACA,DUSP4,PIK3CD,PTGER2,RPS6KA1,GNAL,CAMK2G,PDE6D,FYN,PIK3CA,PDE7A,PTK2B,DUSP6,GNA11,Htr5b,MPPE1,EP300,ADRB1,AKT1,PDE3B,PIK3C3,CREB1,SOS1,PIK3R2,HTR1E,PTGIR,GRB2,GNAQ,RGS16,XCR1,GNAI3,RASGRP1,S1PR1,P2R…
40	Small Cell Lung Cancer Signaling	3.63078e-05	0.236	28/89 (31%)	31/89 (35%)	TRAF3,SUV39H1,PIK3R1,PIK3R4,PTEN,MYC,PTK2,IKBKB,RB1,IKBKG,CASP9,PIK3CG,TRAF5,NFKBIB,ATM,TP53,PIK3C2B,AKT2,CCNE2,TFDP1,CDK6,NFKB2,PIK3R3,BCL2L1,MAX,CDK4,E2F1,PIK3R6,PIK3CD,RXRA,CDK2,RELA,PIK3CA,PA2G4,NFKBIE,PIK3R5,ABL1,NFKB1,CDKN2B,BCL2,NFKBIA,AKT1,PIK3C3,AKT3,PIK3R2,CHUK,RXRB,TRAF1,PIK3C2A,APAF1,IKBKE,SIN3A,PIAS3,CCNE1,TRAF2,CKS1B,PIK3CB,PTGS2,CDKN1B
41	LXR/RXR Activation	3.98107e-05	0.221	29/136 (21%)	30/136 (22%)	MLXIPL,ARG2,IL6,ABCA1,FDFT1,LCAT,LPL,IL1RAP,TTR,APOM,C3,IL36A,NR1H3,NFKB2,PCYOX1,IL18,IL1RN,CD14,ACACA,PLTP,RXRA,TNF,RBP4,RELA,APOE,IL1A,APOA4,MSR1,CLU,IRF3,NFKB1,LYZ,CCL2,FASN,SAA2,NCOR1,S100A8,TLR3,NOS2,RXRB,TNFRSF1B,CYP51A1,ECHS1,TNFRSF1A,SERPINF1,CD36,IL1R1,TLR4,LY96,LDLR,NR1H2,SREBF1,MYLIP,IL1B,PTGS2,NCOR2,HMGCR,HADH,MMP9
42	Colorectal Cancer Metastasis Signaling	4.46684e-05	0.19	68/258 (26%)	76/258 (29%)	TGFBR1,AXIN1,PIK3R1,MAPK3,ADCY4,SOS2,KRAS,IL6,GNB1,GNB4,TLR10,PIK3CG,ATM,TP53,RND2,PIK3C2B,SMAD2,AKT2,RRAS,ADRBK2,NFKB2,STAT3,TCF3,GNG10,CDH1,GNB2,PIK3R6,PRKACA,PIK3CD,PTGER2,GNG2,TNF,PIK3CA,RHOT2,LRP6,JAK2,FZD1,GNG7,APPL1,JUN,AKT1,ARRB1,MMP25,PIK3C3,SOS1,TLR7,RHOU,TLR3,PIK3R2,CTNNB1,GNB1L,RHOC,TNFRSF1A,GRB2,MAPK8,FOS,MSH2,PTGS2,JAK3,LRP1,FZD7,MAP2K4,PRKACB,JAK1,MAPK1,ADRBK1,BAD,MSH3,SMAD3,GNB2L1…
43	Autoimmune Thyroid Disease Signaling	4.57088e-05	0.262	1/61 (2%)	15/61 (25%)	HLA-DMA,HLA-DOA,IL10,HLA-A,HLA-DQA1,HLA-DMB,CGA,HLA-DQB1,FAS,PRF1,CD80,CD40,HLA-DRA,FCER1G,CD86,TG
44	Prolactin Signaling	5.7544e-05	0.262	25/80 (31%)	35/80 (44%)	SOCS1,RAF1,SOCS3,MAPK1,MAPK3,PIK3R1,SOS2,PDPK1,KRAS,PIK3R4,TCF7,MYC,MAP2K2,PIK3CG,MRAS,PRKD3,ATM,PIK3C2B,STAT5A,PRKCQ,RRAS,CREBBP,STAT3,PIK3R3,PTPN11,PRKCD,IRS1,PLCG2,PIK3R6,PIK3CD,PRKCH,SOCS5,FYN,PIK3CA,SOCS2,PIK3R5,JAK2,NR3C1,EP300,SHC1,JUN,SP1,PIK3C3,SOS1,PIK3R2,STAT1,STAT5B,MAP2K1,PRKCA,PIK3C2A,GRB2,PLCG1,SOCS4,FOS,RRAS2,PRKCI,PIK3CB,NMI,SOCS7,PRKCB
45	Role of RIG1-like Receptors in Antiviral Innate Immunity	7.76247e-05	0.306	3/49 (6%)	21/49 (43%)	RELA,TRAF3,NFKBIE,CREBBP,TBK1,IKBKE,IRF3,NFKB2,NFKB1,EP300,IFIH1,FADD,TANK,IKBKB,IKBKG,TRAF2,RIPK1,NFKBIA,DDX58,MAVS,CHUK,CASP8,NFKBIB,TRIM25
46	Role of Hypercytokinemia/hyperchemokinemia in the Pathogenesis of Influenza	7.76247e-05	0.341	1/44 (2%)	15/44 (34%)	CXCL10,CCR1,IL8,IL18,IL1A,CCR5,CCL4,CCL2,IL1RN,IL15,IL36A,IL1B,IL6,CCL5,TNF,IL17A
47	Role of IL-17A in Arthritis	8.31764e-05	0.27	11/63 (17%)	33/63 (52%)	MAP2K6,MAP2K4,RELA,PIK3CA,MAPK1,PIK3R1,MAPK3,NFKBIE,PIK3R5,CCL20,CXCL5,CCL5,PIK3R4,NFKB1,IL17RA,MAPK11,NFKBIA,CCL2,MAP2K2,PIK3CG,PIK3C3,PIK3R2,MAPKAPK2,NOS2,NFKBIB,MAP2K1,ATM,IL8,PIK3C2B,PIK3C2A,MAPK8,MAPK9,NFKB2,MAPK12,IL17A,ATF2,PIK3R3,MAPK14,PIK3R6,PIK3CB,MAP2K3,PIK3CD,PTGS2,RPS6KA1
48	IL-17A Signaling in Fibroblasts	8.51138e-05	0.325	6/40 (15%)	20/40 (50%)	RELA,MAPK1,NFKBIE,MAPK3,IL6,CXCL5,NFKB1,IL17RA,MAPK11,IKBKB,IKBKG,NFKBIA,TRAF3IP2,JUN,CCL2,MAP3K7,CHUK,NFKBIB,IKBKE,NFKB2,MAPK12,NFKBIZ,IL17A,FOS,NFKBID,MAPK14
49	Angiopoietin Signaling	0.0001	0.257	24/74 (32%)	26/74 (35%)	BAD,PIK3R1,KRAS,NCK1,PIK3R4,BIRC5,PTK2,IKBKB,IKBKG,TNIP1,PAK1,CASP9,PIK3CG,MRAS,ANGPT4,NFKBIB,RASA1,ATM,STAT5A,PIK3C2B,AKT2,RRAS,DOK2,NFKB2,PIK3R3,PTPN11,PIK3R6,PIK3CD,RELA,PIK3CA,NFKBIE,PIK3R5,CRK,NFKB1,AKT1,NFKBIA,PIK3C3,SOS1,AKT3,PIK3R2,CHUK,STAT5B,PAK4,PIK3C2A,GRB2,IKBKE,RRAS2,FOXO1,PIK3CB,IKBKAP
50	PEDF Signaling	0.00011749	0.256	25/78 (32%)	35/78 (45%)	RAF1,MAPK1,MAPK3,PIK3R1,SRF,KRAS,PIK3R4,TCF7,ROCK2,IKBKB,IKBKG,SOD2,PIK3CG,MRAS,NFKBIB,ATM,TP53,PIK3C2B,AKT2,RRAS,RAC1,NFKB2,ZEB1,MAPK12,PIK3R3,BCL2L1,RHOA,PIK3R6,PIK3CD,CFLAR,WASF2,DOCK3,RELA,PIK3CA,NFKBIE,PIK3R5,NFKB1,MAPK11,FAS,BCL2,TCF12,NFKBIA,AKT1,PIK3C3,AKT3,CHUK,PIK3R2,CASP8,PPARG,ARHGAP22,PIK3C2A,SERPINF1,IKBKE,PNPLA2,ROCK1,RRAS2,MAPK14,PIK3CB,ELK1,CASP7
51	IL-15 Signaling	0.000131826	0.269	19/67 (28%)	35/67 (52%)	RAF1,IL15RA,JAK1,MAPK1,MAPK3,PIK3R1,KRAS,PIK3R4,PTK2,LCK,MAP2K2,PIK3CG,MRAS,ATM,STAT5A,PIK3C2B,STAT6,AKT2,IL2RG,RRAS,TYK2,NFKB2,STAT3,MAPK12,PIK3R3,BCL2L1,SYK,PIK3R6,PIK3CD,RELA,PIK3CA,PIK3R5,JAK2,NFKB1,MAPK11,IL2RB,BCL2,SHC1,AKT1,PIK3C3,AKT3,PIK3R2,STAT5B,MAP2K1,PIK3C2A,IL15,PLCG1,AXL,IL17A,TRAF2,RRAS2,MAPK14,PIK3CB,JAK3
52	Regulation of Cellular Mechanics by Calpain Protease	0.000138038	0.236	24/72 (33%)	12/72 (17%)	CAPN11,MAPK1,MAPK3,KRAS,TLN1,PTK2,RB1,CCNA2,EZR,MRAS,CAST,VCL,ACTN1,ITGA4,ITGB1,CAPN5,SRC,PXN,RRAS,GRB2,CDK6,ITGA5,CDK1,CCNE1,TLN2,RRAS2,CAPNS1,CDK4,CAPN1,CAPN2,CAPN7,CDKN1B,ACTN4,CDK2,ACTN3,CAPN3
53	Role of Osteoblasts, Osteoclasts and Chondrocytes in Rheumatoid Arthritis	0.000154882	0.185	51/238 (21%)	66/238 (28%)	AXIN1,PIK3R1,MAPK3,TAB2,IL6,PIK3CG,TRAF5,NFKBIB,ATM,PIK3C2B,AKT2,ITGA5,TCF3,IL7,PIK3R6,PIK3CD,MAP2K3,TNF,MAP2K6,PIK3CA,ADAM17,PTK2B,LRP6,BMPR2,MAP3K5,FZD1,SMURF1,TRADD,AKT1,JUN,IGF1,PIK3C3,PIK3R2,TNFRSF1B,CTNNB1,PPP3CA,BMP1,ITGB1,CTSK,TNFRSF1A,IL10,MAPK8,NAIP,FOS,TRAF2,CSF1,LRP1,FZD7,MAP2K4,MAPK1,BAD,NFATC3,CSNK1A1,PIK3R4,TCF7,IKBKB,IKBKG,CASP9,TGFB1,RUNX2,PPP3R1,BIRC3,SMAD1,IL1RAP,MAP3K14,SPP1,I…
54	Erythropoietin Signaling	0.000154882	0.244	28/78 (36%)	31/78 (40%)	SOCS1,RAF1,SOCS3,MAPK1,MAPK3,PIK3R1,SOS2,PDPK1,KRAS,PIK3R4,MAP2K2,PIK3CG,MRAS,NFKBIB,PRKD3,ATM,PIK3C2B,RPS6KB1,STAT5A,PTPN6,AKT2,PRKCQ,RRAS,EPOR,NFKB2,PIK3R3,CBL,PRKCD,PLCG2,PIK3R6,PIK3CD,PRKCH,RELA,PIK3CA,NFKBIE,PIK3R5,JAK2,NFKB1,SHC1,NFKBIA,JUN,AKT1,PIK3C3,SOS1,AKT3,PIK3R2,STAT5B,MAP2K1,PRKCA,SRC,PIK3C2A,GRB2,PLCG1,FOS,RRAS2,PRKCI,PIK3CB,ELK1,PRKCB
55	Production of Nitric Oxide and Reactive Oxygen Species in Macrophages	0.000158489	0.181	55/210 (26%)	77/210 (37%)	MAP3K15,PPP2CA,PIK3R1,MAPK3,MAP3K4,SPI1,PIK3CG,CYBA,NFKBIB,PRKD3,MAP3K2,ATM,RND2,MAP3K9,PIK3C2B,AKT2,APOM,PRKCQ,CREBBP,PCYOX1,NFKB2,RAP1A,MAP3K12,NCF1,PPP2R4,PPP2R3A,PLCG2,NCF2,PIK3R6,PIK3CD,TNF,RAP1B,APOE,PIK3CA,APOA4,PPP2R2A,PPP1R3C,RHOT2,JAK2,MAP3K5,LYZ,JUN,AKT1,PIK3C3,RHOU,PIK3R2,TNFRSF1B,RHOC,TNFRSF1A,PPP2R5D,MAPK8,IFNGR2,MPO,PLCG1,PPP2R5A,FOS,MAP3K8,PPP2R5E,JAK3,MAP3K3,PRKCB,MAP2K4,PPARA,MA…
56	Atherosclerosis Signaling	0.000218776	0.206	22/136 (16%)	31/136 (23%)	PLA2R1,IL6,PLA2G7,LCAT,TGFB1,LPL,PLA2G4F,CCR2,ITGA4,IL8,APOM,IL36A,NFKB2,PCYOX1,PDGFB,PLA2G6,IL18,CD40,IL1RN,PLA2G4B,PDGFD,ALOX5,TNF,RBP4,APOE,RELA,IL1A,ICAM1,APOA4,MSR1,PDGFA,CLU,NFKB1,PRDX6,TNFRSF12A,LYZ,CCL2,S100A8,PNPLA8,PLA2G16,VCAM1,PLA2G12A,CXCR4,CD36,GLG1,SELPLG,ITGB2,PLA2G4A,COL5A3,CSF1,IL1B,TNFSF14,MMP9
57	Growth Hormone Signaling	0.000239883	0.25	26/76 (34%)	27/76 (36%)	SOCS1,SOCS3,MAPK1,MAPK3,PIK3R1,SRF,PDPK1,PIK3R4,PIK3CG,PRKD3,ATM,STAT5A,PIK3C2B,RPS6KB1,PTPN6,PRKCQ,IGFALS,STAT3,PIK3R3,IRS1,PRKCD,PLCG2,PIK3R6,PIK3CD,PRKCH,RPS6KA1,SOCS5,PIK3CA,SOCS2,PIK3R5,RPS6KA3,JAK2,IGF1,PIK3C3,IGF1R,RPS6KB2,PIK3R2,RPS6KA2,STAT5B,STAT1,PRKCA,PIK3C2A,PLCG1,SOCS4,FOS,PRKCI,PIK3CB,RPS6KA5,RPS6KA4,ELK1,SOCS7,A2M,PRKCB
58	Hepatic Fibrosis / Hepatic Stellate Cell Activation	0.000245471	0.212	19/146 (13%)	48/146 (33%)	MYH10,CCR5,TGFBR1,CTGF,MYL6,SMAD3,IL6,SERPINB2,TGFBR2,TGFB1,IL1RAP,TIMP2,SMAD2,IL8,IL4R,CXCL9,MYH14,IL6R,VEGFC,IFNGR1,NFKB2,IFNAR2,MYL6B,PDGFB,MYL9,CD40,IL10RA,CD14,TNF,CCR7,IFNAR1,RELA,IGFBP4,IL1A,ICAM1,PDGFA,CXCR3,MYH11,CCL5,NFKB1,FAS,BCL2,IGF1,CCL2,TIMP1,HGF,IGF1R,SMAD4,ECE1,STAT1,TNFRSF1B,VCAM1,EDNRB,IL10,TNFRSF1A,IFNGR2,SMAD7,BAX,IL1R1,TLR4,LY96,CSF1,KDR,MYH9,IL1B,A2M,MMP9
59	Oncostatin M Signaling	0.000275423	0.343	11/35 (31%)	17/35 (49%)	IL6ST,RAF1,JAK1,MAPK1,MAPK3,KRAS,JAK2,SHC1,MAP2K2,SOS1,MRAS,OSM,OSMR,STAT1,STAT5B,MAP2K1,TIMP3,STAT5A,EPAS1,RRAS,GRB2,TYK2,STAT3,RRAS2,PLAU,CHI3L1,ELK1,JAK3
60	iNOS Signaling	0.000301995	0.264	8/53 (15%)	24/53 (45%)	RELA,JAK1,MAPK1,NFKBIE,JAK2,NFKB1,MAPK11,IRAK1,IKBKB,IKBKG,JUN,NFKBIA,CHUK,STAT1,NFKBIB,NOS2,MYD88,TYK2,IFNGR2,IFNGR1,IKBKE,NFKB2,IRAK3,MAPK12,TLR4,FOS,LY96,MAPK14,CD14,JAK3,IRAK4,IRAK2
61	ILK Signaling	0.000323594	0.198	58/192 (30%)	65/192 (34%)	MYH10,MYL6,PPP2CA,PIK3R1,MAPK3,GSK3A,RICTOR,NCK2,PIK3CG,ATF4,ITGB5,TESK1,ATM,RND2,PIK3C2B,AKT2,CFL1,CREBBP,SNAI1,FERMT2,CREB3,NFKB2,MYL6B,ATF2,MYL9,DOCK1,CDH1,PPP2R4,PPP2R3A,IRS1,ARHGEF6,PIK3R6,RSU1,PIK3CD,ITGB6,TNF,MAP2K6,FLNB,PIK3CA,PPP2R2A,RHOT2,ILK,ITGB8,MYH11,CDC42,ITGB7,EP300,MTOR,JUN,AKT1,PIK3C3,PPAP2B,CREB1,RHOU,PIK3R2,CTNNB1,ITGB1,LIMS2,RHOC,TNFRSF1A,ACTB,PPP2R5D,MAPK8,VIM,PPP2R5A,ITGB2,…
62	p38 MAPK Signaling	0.000338844	0.231	28/117 (24%)	45/117 (38%)	MAP2K4,TGFBR1,TAB2,SRF,MYC,TGFBR2,TGFB1,ATF4,PLA2G4F,MAP4K1,IL1RAP,TP53,RPS6KB1,CREB3,CREBBP,IL36A,MAPKAPK5,MAPK12,MEF2B,ATF2,PLA2G6,DAXX,IL18,MAX,DUSP1,IL1RN,PLA2G4B,MAP2K3,RPS6KA1,TNF,HSPB1,MAP2K6,IL1A,TIFA,DDIT3,HMGN1,RPS6KA3,MAP3K5,MAPK11,FAS,IRAK1,EP300,CDC25B,TRADD,MAP3K7,DUSP10,CREB1,MKNK1,RPS6KB2,RPS6KA2,EEF2K,MAPKAPK2,STAT1,TNFRSF1B,ATF1,PLA2G12A,MAPKAPK3,TNFRSF1A,MEF2A,MKNK2,IL1R1,IRAK3…
63	Leukocyte Extravasation Signaling	0.000338844	0.194	48/201 (24%)	71/201 (35%)	RAC2,MYL6,PIK3R1,MLLT4,MAP3K4,PIK3CG,EZR,CYBA,ARHGAP12,PRKD3,TIMP2,ITGA4,ATM,PIK3C2B,PRKCQ,RAP1A,ARHGAP5,NCF1,TIMP4,CLDN12,ICAM3,PLCG2,NCF2,PIK3R6,ARHGAP35,VAV1,PIK3CD,ARHGAP1,RAP1B,CD99,PIK3CA,ICAM1,PTK2B,CTNNA1,CRK,CDC42,MMP25,PIK3C3,PIK3R2,VCL,RASSF5,CTNNB1,ITGB1,ARHGAP6,ACTB,MAPK8,PLCG1,SELPLG,ITGB2,GNAI3,WIPF1,CLDN5,EDIL3,ARHGAP9,RASGRP1,FER,CD44,CTNND1,PRKCB,MAP2K4,MAPK1,JAM2,PIK3R4,PTK2,RO…
64	Apoptosis Signaling	0.000363078	0.232	28/95 (29%)	43/95 (45%)	MAP2K4,RAF1,MAPK1,BAD,MAPK3,KRAS,DFFA,ACIN1,IKBKB,IKBKG,CASP9,MAP2K2,MRAS,HTRA2,NFKBIB,BIRC3,MCL1,CAPN5,TP53,MAP3K14,PRKCQ,CASP3,RRAS,BIRC6,LMNA,NFKB2,BCL2L1,CAPN1,CASP2,PLCG2,CAPN2,RPS6KA1,CAPN7,SPTAN1,BCL2A1,DIABLO,TNF,CAPN3,RELA,CAPN11,NFKBIE,MAP3K5,NFKB1,FAS,BCL2,CASP6,NFKBIA,CHUK,CASP8,TNFRSF1B,MAP2K1,PRKCA,AIFM1,ENDOG,MAP2K7,TNFRSF1A,APAF1,MAPK8,PLCG1,IKBKE,BAX,NAIP,XIAP,CDK1,BAK1,PARP1,ROC…
65	PPAR Signaling	0.000380189	0.219	23/105 (22%)	40/105 (38%)	PPARA,RAF1,MAPK1,MAPK3,SOS2,KRAS,IKBKB,IKBKG,MAP2K2,MRAS,NFKBIB,IL1RAP,MAP3K14,STAT5A,MED1,RRAS,CREBBP,IL36A,NR1H3,NFKB2,PDGFB,IL18,IL1RN,NCOA1,HSP90AA1,INSR,PDGFD,RXRA,TNF,RELA,IL1A,PDGFA,NFKBIE,NFKB1,EP300,SHC1,HSP90B1,NFKBIA,JUN,HSP90AB1,MAP3K7,SOS1,NCOR1,CHUK,TNFRSF1B,STAT5B,MAP2K1,CITED2,PPARG,SRA1,PPARD,GRB2,TNFRSF1A,IKBKE,IL1R1,AIP,FOS,TRAF2,RRAS2,IL1B,PTGS2,NCOR2,SCAND1
66	PDGF Signaling	0.000389045	0.235	29/85 (34%)	36/85 (42%)	MAP2K4,RAF1,JAK1,MAPK1,MAPK3,PIK3R1,SOS2,SRF,KRAS,PIK3R4,MYC,MAP2K2,SPHK2,PIK3CG,MRAS,CSNK2A1,RASA1,ATM,PIK3C2B,RRAS,TYK2,STAT3,PDGFB,PIK3R3,PLCG2,PIK3R6,PIK3CD,INPP5K,PDGFD,PIK3CA,PDGFA,ABL1,PIK3R5,CRK,INPPL1,JAK2,OCRL,SHC1,JUN,INPP5B,PIK3C3,SOS1,SPHK1,CSNK2B,PIK3R2,STAT1,MAP2K1,PRKCA,SRC,PIK3C2A,GRB2,MAP3K1,MAPK8,PLCG1,INPP5D,CSNK2A2,FOS,RRAS2,SYNJ1,ABL2,PIK3CB,EIF2AK2,ELK1,JAK3,PRKCB
67	MSP-RON Signaling Pathway	0.000398107	0.28	11/50 (22%)	20/50 (40%)	KLK1,PIK3CA,PIK3R1,PIK3R5,MST1,JAK2,PIK3R4,F11,CCL2,PIK3C3,PIK3CG,PIK3R2,ACTG2,CCR2,NOS2,ATM,PIK3C2B,PIK3C2A,ACTB,ACTG1,TLR2,PIK3R3,CSF2RB,TLR4,ITGB2,CSF1,PIK3R6,PIK3CB,PIK3CD,MST1R,TNF
68	Toll-like Receptor Signaling	0.000457088	0.258	13/62 (21%)	35/62 (56%)	PPARA,SIGIRR,MAP2K4,MAP2K6,ECSIT,RELA,TOLLIP,MAPK1,TICAM2,TAB2,TLR8,TNFAIP3,NFKB1,MAPK11,TLR9,IRAK1,IKBKB,IKBKG,TLR10,NFKBIA,JUN,MAP3K7,TICAM1,TLR7,CHUK,TLR3,TRAF1,MAP3K14,MYD88,MAP3K1,MAPK8,NFKB2,IRAK3,MAPK12,TLR2,TLR4,FOS,LY96,MAPK14,TLR5,TLR6,CD14,MAP2K3,EIF2AK2,TIRAP,ELK1,IRAK4,IRAK2
69	Differential Regulation of Cytokine Production in Macrophages and T Helper Cells by IL-17A and IL-17F	0.000489779	0.444	0/18 (0%)	8/18 (44%)	CCL4,CCL2,IL10,IL1B,CCL5,IL6,TNF,IL17A
70	Integrin Signaling	0.000524807	0.188	79/207 (38%)	63/207 (30%)	RAP2B,RAC2,RAF1,RAPGEF1,PIK3R1,MAPK3,SOS2,KRAS,NCK1,NCK2,TSPAN3,PAK1,ITGA9,ARF4,PIK3CG,ARPC4,ARPC1A,ITGB5,ITGA4,ATM,ITGAD,RND2,CAPN5,PIK3C2B,ACTR2,AKT2,RRAS,RALB,ITGA6,ITGA5,TNK2,RAP1A,ARHGAP5,MYL9,DOCK1,MYL12A,ARPC2,PLCG2,CAPN1,PIK3R6,ZYX,PIK3CD,CAPN7,ITGB6,RAP1B,FYN,RAP2A,PIK3CA,ITGA2B,RALA,TSPAN7,ARHGEF7,RHOT2,ILK,MYLK3,CRK,ITGB8,CDC42,ITGB7,ACTR3,AKT1,PIK3C3,SOS1,RHOU,ARPC3,VCL,PIK3R2,ITGB1,R…
71	IL-1 Signaling	0.00060256	0.206	25/107 (23%)	43/107 (40%)	MAP2K4,PRKACB,MAPK1,ADCY4,GNB2L1,TAB2,GNB5,GNB1,GNB4,IKBKB,IKBKG,GNA15,ADCY5,MRAS,NFKBIB,IL1RAP,ADCY9,MAP3K14,NFKB2,MAPK12,GNG10,GNB2,PRKACA,MAP2K3,GNG2,GNAL,MAP2K6,ECSIT,RELA,IL1A,TOLLIP,NFKBIE,GNA11,NFKB1,MAPK11,GNG7,PRKAG1,IRAK1,NFKBIA,JUN,GNG11,MAP3K7,CHUK,GNB1L,GNG4,MAP2K7,GNAS,MYD88,GNA12,MAP3K1,PRKAR2A,GNAI1,MAPK8,GNAQ,MAPK9,IKBKE,IL1R1,IRAK3,GNG5,GNAI2,GNAI3,FOS,PRKAR2B,MAPK14,ADCY7,IRAK4…
72	B Cell Development	0.000645654	0.333	2/33 (6%)	12/33 (36%)	PTPRC,IL7R,HLA-DMA,HLA-DOA,CD19,SPN,CD40,CD80,HLA-DRA,HLA-DQA1,CD86,HLA-DMB,HLA-DQB1,IL7
73	IL-17A Signaling in Airway Cells	0.000645654	0.236	15/72 (21%)	35/72 (49%)	MAP2K4,JAK1,MAPK1,MAPK3,PIK3R1,CCL20,IL6,PIK3R4,PTEN,IKBKB,IKBKG,TRAF3IP2,MAP2K2,PIK3CG,NFKBIB,ATM,PIK3C2B,AKT2,TYK2,NFKB2,STAT3,MAPK12,PIK3R3,PIK3R6,PIK3CD,RELA,PIK3CA,NFKBIE,PIK3R5,CXCL5,JAK2,IL17RA,NFKB1,MAPK11,AKT1,NFKBIA,MAP3K7,PIK3C3,AKT3,PIK3R2,CHUK,MAP2K1,PIK3C2A,MAPK8,MAPK9,IKBKE,IL17A,MAPK14,PIK3CB,JAK3
74	GM-CSF Signaling	0.000645654	0.25	24/68 (35%)	29/68 (43%)	RAF1,MAPK1,MAPK3,PIK3R1,GNB2L1,SOS2,KRAS,PIK3R4,CAMK2D,MAP2K2,PIM1,PIK3CG,PPP3R1,CISH,MRAS,ATM,ETS1,PIK3C2B,AKT2,RRAS,STAT3,PPP3CC,PIK3R3,BCL2L1,CSF2RB,PTPN11,PIK3R6,PIK3CD,BCL2A1,CAMK2G,RUNX1,PIK3CA,PIK3R5,JAK2,SHC1,AKT1,PPP3CB,PIK3C3,SOS1,HCK,AKT3,PIK3R2,STAT1,STAT5B,MAP2K1,PPP3CA,PIK3C2A,GRB2,RRAS2,LYN,PIK3CB,ELK1,PRKCB
75	Type II Diabetes Mellitus Signaling	0.000691831	0.161	33/161 (20%)	49/161 (30%)	MAP2K4,SOCS1,SOCS3,MAPK1,PRKAB2,PRKAB1,MAPK3,PIK3R1,PDPK1,PIK3R4,ADIPOR1,IKBKB,IKBKG,SMPD4,PIK3CG,ACSL5,PRKAA1,NFKBIB,PRKD3,NSMAF,ATM,MAP3K14,PIK3C2B,ACSL3,AKT2,PRKCQ,ACSL6,NFKB2,MAPK12,SMPD2,PIK3R3,PRKCD,IRS1,PIK3R6,PIK3CD,PRKCH,SLC27A1,INSR,ADIPOR2,SOCS5,TNF,RELA,PIK3CA,PKLR,NFKBIE,SOCS2,PKM,PIK3R5,SMPD1,MAP3K5,NFKB1,PRKAG1,TRADD,MTOR,AKT1,NFKBIA,MAP3K7,PIK3C3,AKT3,ACSL4,PIK3R2,CHUK,TNFRSF1B,SM…
76	Role of Tissue Factor in Cancer	0.000707946	0.217	40/115 (35%)	39/115 (34%)	CTGF,MAPK1,MAPK3,PIK3R1,LIMK2,KRAS,PIK3R4,LIMK1,PTEN,PAK1,LCK,CFL2,GNA15,PIK3CG,ITGAV,MRAS,FGR,ITGB5,ATM,TP53,RPS6KB1,IL8,PIK3C2B,STAT5A,P4HB,AKT2,CFL1,CASP3,RRAS,RAC1,ITGA6,HBEGF,VEGFC,MAPK12,PIK3R3,BCL2L1,ARRB2,PTPN11,PIK3R6,PIK3CD,RPS6KA1,FYN,PIK3CA,PTK2B,GNA11,RPS6KA3,PIK3R5,JAK2,CDC42,MAPK11,EIF4E,BLK,MTOR,AKT1,ARRB1,PIK3C3,HCK,AKT3,PIK3R2,RPS6KA2,STAT5B,PRKCA,ITGB1,SRC,PIK3C2A,GNA12,EGR1,GN…
77	PI3K/AKT Signaling	0.000776247	0.188	51/144 (35%)	46/144 (32%)	GAB2,RAF1,JAK1,YWHAH,MAPK1,BAD,PPP2CA,MAPK3,PIK3R1,PPP2R5B,SOS2,PDPK1,KRAS,GSK3A,PTEN,YWHAQ,IKBKB,IKBKG,MAP2K2,PIK3CG,PPM1L,TSC2,MRAS,NFKBIB,THEM4,ITGA4,MCL1,TP53,RPS6KB1,CDC37,AKT2,YWHAG,YWHAE,YWHAB,RRAS,TYK2,ITGA5,NFKB2,PIK3R3,PPP2CB,BCL2L1,PPP2R1A,GAB1,PPP2R3A,PPP2R4,HSP90AA1,PIK3CD,INPP5K,RELA,TSC1,PIK3CA,PPP2R2A,NFKBIE,ILK,INPPL1,MAP3K5,JAK2,NFKB1,OCRL,EIF4E,BCL2,EIF4EBP1,SHC1,HSP90B1,MTOR,N…
78	HMGB1 Signaling	0.000812831	0.222	31/99 (31%)	47/99 (47%)	MAP2K4,MAPK1,AGER,MAPK3,PIK3R1,KRAS,PIK3R4,RHOG,HMGB1,MAP2K2,PIK3CG,MRAS,SERPINE1,KAT2A,ATM,KAT6B,RND2,IL8,PIK3C2B,AKT2,KAT7,RRAS,RAC1,IFNGR1,NFKB2,MAPK12,PIK3R3,KAT2B,RHOQ,RHOA,KAT6A,PIK3R6,PIK3CD,MAP2K3,TNF,FNBP1,MAP2K5,MAP2K6,RELA,IL1A,PIK3CA,ICAM1,RHOT2,PIK3R5,RBBP7,NFKB1,CDC42,RHOH,MAPK11,JUN,AKT1,SP1,CCL2,RHOT1,PIK3C3,RHOU,AKT3,PIK3R2,TNFRSF1B,RHOF,MAP2K1,MAP2K7,VCAM1,PIK3C2A,HAT1,TNFRSF1A,…
79	Role of JAK2 in Hormone-like Cytokine Signaling	0.00114815	0.306	7/36 (19%)	17/36 (47%)	STAT5A,SH2B3,SOCS1,SOCS3,PTPN6,JAK1,EPOR,SOCS2,TYK2,SOCS4,JAK2,STAT3,SH2B1,SHC1,PTPN11,IRS1,SH2B2,PTPN1,STAT5B,STAT1,SOCS7,SOCS5,HLTF,SIRPA
80	IL-8 Signaling	0.00114815	0.176	60/205 (29%)	68/205 (33%)	RAC2,RAF1,PLD2,PIK3R1,MAPK3,KRAS,GNB1,GNB4,PIK3CG,NFKBIB,PRKD3,ITGB5,ATM,RND2,PIK3C2B,AKT2,PLD3,PRKCQ,RRAS,HBEGF,PLD1,GNG10,MYL9,CDH1,CCND2,CCND3,ARAF,NCF2,GNB2,PIK3R6,PIK3CD,GNG2,NAPEPLD,PIK3CA,ICAM1,PTK2B,RHOT2,GNG7,EIF4EBP1,MTOR,AKT1,JUN,PIK3C3,RHOU,PIK3R2,GNB1L,RHOC,GNA12,MAPK8,MPO,IRAK3,CSTB,FOS,ITGB2,GNAI3,PTGS2,IRAK4,IRAK2,PRKCB,MAP2K4,PLCB2,MAPK1,GNB2L1,GNB5,LIMK2,PIK3R4,LIMK1,PTK2,RAB11F…
81	IL-17 Signaling	0.00120226	0.243	17/74 (23%)	38/74 (51%)	MAP2K4,JAK1,MAPK1,MAPK3,PIK3R1,KRAS,IL6,PIK3R4,CXCL10,TRAF3IP2,MAP2K2,PIK3CG,MRAS,ATM,PIK3C2B,MAP3K14,IL8,AKT2,RRAS,MAPK12,ATF2,PIK3R3,PIK3R6,PIK3CD,MAP2K3,MAP2K6,RELA,PIK3CA,PIK3R5,CXCL5,JAK2,IL17RA,NFKB1,MAPK11,JUN,AKT1,CCL2,MAP3K7,TIMP1,PIK3C3,AKT3,PIK3R2,MAPKAPK2,NOS2,MAP2K1,CXCL11,PIK3C2A,MAPK8,MAPK9,IL17A,RRAS2,MAPK14,PIK3CB,PTGS2,ELK1
82	IL-17A Signaling in Gastric Cells	0.00134896	0.36	4/25 (16%)	16/25 (64%)	MAP2K4,RELA,IL8,MAPK1,MAPK3,MAPK8,CCL20,MAPK9,CCL5,NFKB1,IL17RA,MAPK12,MAPK11,IL17A,CXCL10,FOS,MAPK14,JUN,TNF,CXCL11
83	Role of JAK family kinases in IL-6-type Cytokine Signaling	0.00134896	0.333	5/27 (19%)	18/27 (67%)	IL6ST,MAP2K4,STAT5A,SOCS3,SOCS1,JAK1,MAPK1,MAPK3,TYK2,IL6R,MAPK8,MAPK9,STAT3,JAK2,IL6,MAPK12,MAPK11,MAPK14,PTPN11,OSM,OSMR,STAT5B,STAT1
84	CD28 Signaling in T Helper Cells	0.00158489	0.189	34/132 (26%)	57/132 (43%)	CD247,MAP2K4,HLA-DOA,CD3E,NFATC3,CD4,PIK3R1,PDPK1,HLA-DMB,HLA-DQB1,PIK3R4,PTPRC,IKBKB,LCK,IKBKG,PAK1,MAP2K2,PIK3CG,PPP3R1,ARPC4,ARPC1A,NFKBIB,ATM,ITK,ACTR2,PIK3C2B,PTPN6,AKT2,PRKCQ,ITPR2,RAC1,ITPR1,NFKB2,MALT1,PPP3CC,MAPK12,PIK3R3,PTPN11,ARPC2,SYK,ITPR3,ZAP70,LAT,PIK3R6,CD86,PIK3CD,VAV1,LCP2,FYN,RELA,PIK3CA,NFKBIE,HLA-DQA1,PIK3R5,CDC42,NFKB1,JUN,AKT1,NFAT5,ACTR3,NFKBIA,PPP3CB,PIK3C3,HLA-DRA,AKT3,…
85	Caveolar-mediated Endocytosis Signaling	0.00169824	0.212	23/85 (27%)	25/85 (29%)	B2M,FYN,COPZ1,FLNB,ITGA2B,ARCN1,ITSN1,HLA-A,COPA,COPE,ABL1,RAB5B,ITGB8,ITGB7,DYRK3,ITGAE,CD55,FLNA,ITGA9,PTPN1,RAB5C,ITGAV,ACTG2,ITGB5,DNM2,MAP3K2,PRKCA,ITGA4,ITGB1,ITGAD,SRC,ACTB,ITGA6,CD48,FLOT1,ITGA5,COPG2,COPB1,ACTG1,ITGAL,COPB2,COPG1,ITGB3,ITGB2,FLOT2,ZBTB12,INSR,ITGB6
86	CTLA4 Signaling in Cytotoxic T Lymphocytes	0.0017378	0.214	28/98 (29%)	44/98 (45%)	CD247,HLA-DOA,CD3E,PPP2CA,CD4,PIK3R1,PPP2R5B,CLTB,TRAT1,HLA-DMB,HLA-DQB1,AP1B1,PIK3R4,AP2A2,LCK,PIK3CG,PPM1L,ATM,PIK3C2B,AKT2,PTPN6,CLTC,AP2S1,PIK3R3,AP1S1,PPP2CB,PPP2R1A,PTPN11,PPP2R3A,PPP2R4,CLTA,SYK,ZAP70,LAT,PIK3R6,CD86,PIK3CD,LCP2,FYN,PIK3CA,AP2A1,PPP2R2A,HLA-DQA1,PIK3R5,JAK2,AKT1,AP1G2,PIK3C3,HLA-DRA,AKT3,PPP2R2C,AP1S3,PIK3R2,AP2B1,HLA-DMA,AP2M1,PIK3C2A,GRB2,AP1M1,PPP2R5D,AP1S2,PLCG1,CD3D,P…
87	Glioma Invasiveness Signaling	0.0017378	0.25	21/60 (35%)	25/60 (42%)	PIK3CA,F2R,MAPK1,MAPK3,HMMR,PIK3R1,RHOT2,PIK3R5,KRAS,PIK3R4,RHOH,PTK2,RHOG,TIMP1,RHOT1,PIK3C3,PIK3CG,RHOU,ITGAV,MRAS,PIK3R2,RHOF,ITGB5,ATM,TIMP2,RND2,PIK3C2B,TIMP3,PIK3C2A,RRAS,RHOC,PLAUR,ITGB3,PIK3R3,TIMP4,RHOV,RRAS2,RHOQ,RHOA,CD44,PIK3R6,PIK3CB,PIK3CD,PLAU,MMP9,FNBP1
88	HGF Signaling	0.00194984	0.21	40/105 (38%)	44/105 (42%)	MAP2K4,RAPGEF1,MAP3K15,RAF1,MAP3K11,MAPK1,MAPK3,PIK3R1,SOS2,KRAS,IL6,MAP3K4,PIK3R4,PTK2,PAK1,MAP2K2,PIK3CG,MRAS,PRKD3,MAP3K2,ATM,ETS1,MAP3K9,PIK3C2B,MAP3K14,AKT2,PRKCQ,RRAS,MAP3K13,RAC1,STAT3,MAPK12,RAP1A,ATF2,ELF1,PIK3R3,MAP3K12,DOCK1,GAB1,PTPN11,PLCG2,PRKCD,PIK3R6,PIK3CD,PRKCH,ELK3,CDK2,RAP1B,PIK3CA,PIK3R5,ETS2,MAP3K5,CDC42,ELF4,JUN,AKT1,MAP3K7,PIK3C3,HGF,SOS1,AKT3,PIK3R2,MAP2K1,PRKCA,PXN,MAP2K…
89	Role of IL-17A in Psoriasis	0.00204174	0.462	1/13 (8%)	6/13 (46%)	IL8,S100A9,CCL20,S100A8,CXCL5,IL17RA,IL17A
90	SAPK/JNK Signaling	0.00229087	0.206	36/102 (35%)	37/102 (36%)	MAP2K4,RAC2,MAP3K11,NFATC3,PIK3R1,SOS2,KRAS,MAP3K4,PIK3R4,GNB1,LCK,PIK3CG,MRAS,MAP4K1,MAP3K2,ATM,TP53,MAP3K9,PIK3C2B,RRAS,MAP3K13,RAC1,MAPK12,MAPK8IP3,ATF2,PIK3R3,MAP4K3,DAXX,MAP3K12,GAB1,IRS1,ZAK,PIK3R6,PIK3CD,DUSP4,GNG2,MAP4K5,PIK3CA,PIK3R5,CRK,MAP3K5,CDC42,HNRNPK,GNG7,SHC1,TRADD,GNG11,JUN,GADD45A,MAP3K7,PIK3C3,DUSP10,SOS1,PIK3R2,MAP4K2,MAP2K7,PIK3C2A,GRB2,GNA12,MAP3K1,MAPK8,MAPK9,NFATC1,GNG5,F…
91	P2Y Purigenic Receptor Signaling Pathway	0.00229087	0.181	39/138 (28%)	48/138 (35%)	PRKACB,RAF1,PLCB2,MAPK1,ADCY4,MAPK3,PIK3R1,GNB2L1,GNB5,KRAS,PIK3R4,GNB1,MYC,GNB4,MAP2K2,ADCY5,PIK3CG,MRAS,ATF4,PLCL1,PRKD3,ATM,ADCY9,PIK3C2B,AKT2,PRKCQ,RRAS,CREBBP,CREB3,NFKB2,PLCL2,ATF2,GNG10,PIK3R3,PLCG2,PRKCD,PRKACA,PIK3R6,GNB2,PLCB3,PIK3CD,PRKCH,P2RY1,GNG2,RELA,PIK3CA,ITGA2B,PDIA3,P2RY11,PIK3R5,NFKB1,GNG7,PRKAG1,EP300,JUN,GNG11,AKT1,PIK3C3,CREB1,AKT3,PIK3R2,GNB1L,MAP2K1,GNG4,PLCD4,PRKCA,GNAS,…
92	Prostate Cancer Signaling	0.00234423	0.194	33/98 (34%)	37/98 (38%)	RAF1,MAPK1,BAD,SUV39H1,MAPK3,PIK3R1,SOS2,PDPK1,KRAS,PIK3R4,PTEN,RB1,CASP9,MAP2K2,PIK3CG,MRAS,ATF4,NFKBIB,ATM,TP53,PIK3C2B,AKT2,CCNE2,TFDP1,RRAS,CREBBP,CREB3,NFKB2,ATF2,PIK3R3,E2F1,PIK3R6,HSP90AA1,PIK3CD,LEF1,CDK2,GSTP1,RELA,PIK3CA,PA2G4,SRD5A1,NFKBIE,ABL1,PIK3R5,NFKB1,BCL2,EP300,MTOR,HSP90B1,AKT1,NFKBIA,HSP90AB1,PIK3C3,SOS1,CREB1,AKT3,PIK3R2,CHUK,CTNNB1,MAP2K1,PIK3C2A,GRB2,MDM2,SIN3A,CCNE1,RRAS2,…
93	B Cell Receptor Signaling	0.00234423	0.182	58/170 (34%)	69/170 (41%)	RAC2,RAF1,MAP3K15,PIK3R1,MAPK3,SOS2,KRAS,GSK3A,MAP3K4,PTPRC,PIK3CG,ATF4,NFKBIB,ATM,MAP3K2,ETS1,MAP3K9,PIK3C2B,CD19,AKT2,PRKCQ,RRAS,CREBBP,CREB3,NFKB2,TCF3,ATF2,MAP3K12,GAB1,SYK,PLCG2,PIK3R6,VAV1,MAP2K3,PIK3CD,BCL2A1,CAMK2G,MAP2K6,PIK3CA,MAP3K5,CDC42,FCGR2B,OCRL,EP300,MTOR,AKT1,JUN,INPP5B,PIK3C3,CREB1,SOS1,PIK3R2,PPP3CA,GRB2,CSK,EGR1,MAPK8,INPP5D,DAPP1,BCL10,LYN,MAP3K8,MAP3K3,PRKCB,MAP2K4,GAB2,MAP…
94	IL-2 Signaling	0.00234423	0.241	20/58 (34%)	29/58 (50%)	SOCS1,RAF1,JAK1,MAPK1,MAPK3,PIK3R1,SOS2,KRAS,PIK3R4,LCK,MAP2K2,PIK3CG,CSNK2A1,MRAS,ATM,STAT5A,PIK3C2B,AKT2,IL2RG,RRAS,PIK3R3,PTPN11,SYK,PIK3R6,PIK3CD,PIK3CA,PTK2B,PIK3R5,IL2RB,SHC1,JUN,AKT1,PIK3C3,SOS1,AKT3,PIK3R2,CSNK2B,STAT5B,MAP2K1,PIK3C2A,GRB2,MAPK8,CSNK2A2,FOS,RRAS2,IL2RA,PIK3CB,JAK3,ELK1
95	Pancreatic Adenocarcinoma Signaling	0.00245471	0.192	41/120 (34%)	43/120 (36%)	MAP2K4,RAF1,PLD2,TGFBR1,JAK1,MAPK1,BAD,SUV39H1,SMAD3,MAPK3,PIK3R1,KRAS,PIK3R4,BIRC5,TGFBR2,RB1,CASP9,MAP2K2,TGFB1,PIK3CG,E2F2,ATM,TP53,PIK3C2B,SMAD2,E2F4,AKT2,PLD3,TFDP1,TYK2,RAC1,HBEGF,VEGFC,NFKB2,STAT3,MAPK12,RALBP1,PLD1,PIK3R3,BCL2L1,CDK4,E2F1,PIK3R6,PIK3CD,NOTCH1,CDK2,RELA,PIK3CA,NAPEPLD,RALA,PA2G4,PIK3R5,ABL1,JAK2,E2F3,CDC42,NFKB1,CDKN2B,BCL2,RAD51,HMOX1,AKT1,PIK3C3,SMAD4,AKT3,PIK3R2,STAT1,M…
96	Cholecystokinin/Gastrin-mediated Signaling	0.0025704	0.208	31/106 (29%)	41/106 (39%)	MAP2K4,RAF1,PLCB2,MAPK1,MAPK3,SOS2,SRF,KRAS,PTK2,ROCK2,RHOG,MAP2K2,MRAS,PRKD3,RND2,PRKCQ,ITPR2,RRAS,IL36A,ITPR1,MAPK12,MEF2B,ATF2,IL18,RHOQ,IL1RN,RHOA,PRKCD,ITPR3,CREM,PLCB3,PRKCH,MAP2K3,MAPK7,TNF,FNBP1,MAP2K5,MAP2K6,IL1A,PTK2B,RHOT2,RHOH,BCAR1,SHC1,JUN,RHOT1,SOS1,RHOU,RHOF,MAP2K1,PRKCA,SRC,PXN,GRB2,RHOC,GNA12,MAPK8,MEF2A,GNAQ,MAPK9,ROCK1,FOS,RHOV,PLCB4,MAPK14,PRKCI,RRAS2,IL1B,MEF2C,PTGS2,ELK1,PR…
97	Mouse Embryonic Stem Cell Pluripotency	0.00263027	0.212	33/99 (33%)	34/99 (34%)	RAF1,JAK1,MAPK1,ERAS,AXIN1,MAPK3,PIK3R1,SOS2,KRAS,PIK3R4,TCF7,MYC,MAP2K2,PIK3CG,MRAS,SMAD1,ATM,TP53,PIK3C2B,AKT2,RRAS,TYK2,CREBBP,STAT3,MAPK12,TCF3,APC,PIK3R3,PTPN11,PIK3R6,FZD3,PIK3CD,LEF1,FZD5,DVL2,IL6ST,ID2,PIK3CA,PIK3R5,BMPR2,SMAD5,FZD1,JAK2,MAPK11,ID1,AKT1,BMPR1A,MAP3K7,PIK3C3,SOS1,SMAD4,AKT3,PIK3R2,CTNNB1,MAP2K1,PIK3C2A,GRB2,DVL1,ID3,XIAP,MAPK14,RRAS2,FZD4,PIK3CB,DVL3,JAK3,FZD7
98	Virus Entry via Endocytic Pathways	0.00269153	0.202	32/99 (32%)	35/99 (35%)	RAC2,ITSN1,PIK3R1,CLTB,KRAS,AP1B1,PIK3R4,AP2A2,PIK3CG,MRAS,ACTG2,PRKD3,ITGB5,DNM2,ATM,ITGA4,PIK3C2B,PRKCQ,RRAS,CLTC,ITGA6,RAC1,ITGA5,AP2S1,PIK3R3,ZBTB12,PLCG2,CLTA,PRKCD,PIK3R6,TFRC,PIK3CD,PRKCH,ITGB6,B2M,FLNB,FYN,PIK3CA,AP2A1,HLA-A,ABL1,PIK3R5,ITGB8,CDC42,ITGB7,CD55,AP1G2,FLNA,PIK3C3,PIK3R2,PRKCA,ITGB1,SRC,AP2B1,AP2M1,PIK3C2A,ACTB,PLCG1,ACTG1,ITGAL,ITGB3,DNM1,ITGB2,PRKCI,RRAS2,PIK3CB,PRKCB
99	Renin-Angiotensin Signaling	0.00281838	0.184	32/125 (26%)	48/125 (38%)	MAP2K4,PRKACB,RAF1,MAPK1,ADCY4,MAPK3,PIK3R1,SOS2,KRAS,PIK3R4,PTK2,PAK1,MAP2K2,ADCY5,PIK3CG,MRAS,PRKD3,ATM,ADCY9,PIK3C2B,PTPN6,PRKCQ,ITPR2,RRAS,RAC1,ITPR1,NFKB2,STAT3,MAPK12,ATF2,PIK3R3,PLCG2,PRKCD,ITPR3,SHC2,PRKACA,PIK3R6,PIK3CD,PRKCH,PTGER2,TNF,RELA,PIK3CA,PTK2B,PIK3R5,CCL5,JAK2,NFKB1,MAPK11,PRKAG1,SHC1,JUN,CCL2,PIK3C3,SOS1,PIK3R2,STAT1,MAP2K1,ACE,PRKCA,PAK4,GNAS,PIK3C2A,GRB2,MAP3K1,MAPK8,PRKAR2…
100	Lymphotoxin β Receptor Signaling	0.00281838	0.23	18/61 (30%)	30/61 (49%)	RELA,PIK3CA,TRAF3,MAPK1,PIK3R1,MAPK3,PIK3R5,LTB,PDPK1,NFKB1,PIK3R4,EP300,IKBKB,IKBKG,NFKBIA,CASP9,AKT1,PIK3C3,PIK3CG,AKT3,LTBR,CHUK,TRAF5,PIK3R2,ATM,TRAF1,MAP3K14,PIK3C2B,AKT2,VCAM1,CASP3,PIK3C2A,RELB,CREBBP,APAF1,IKBKE,NFKB2,PIK3R3,BCL2L1,NFKBID,TRAF2,LTA,PIK3R6,IKBKAP,PIK3CB,PIK3CD,DIABLO,TNFSF14
101	Role of BRCA1 in DNA Damage Response	0.00295121	0.231	35/65 (54%)	20/65 (31%)	ATRIP,FANCF,SMARCD2,UIMC1,RBL1,BRCC3,RB1,BRIP1,BRCA1,E2F2,ATM,TP53,E2F4,RBL2,FANCG,MDC1,RPA1,RFC1,FANCC,POU2F1,RFC4,SMARCA2,E2F1,C19orf40,FANCA,RFC3,FAM175A,BARD1,RBBP8,MRE11A,E2F3,SMARCA4,MLH1,RAD50,CHEK1,RAD51,FANCD2,GADD45A,RFC2,SLC19A1,STAT1,BLM,CHEK2,C17orf70,ATF1,PLK1,RFC5,FANCL,NBN,MSH2,CDKN1A,MSH6,BRCA2,ATR,HLTF
102	Differential Regulation of Cytokine Production in Intestinal Epithelial Cells by IL-17A and IL-17F	0.00323594	0.348	0/23 (0%)	8/23 (35%)	IL1A,CCL4,CCL2,IL10,IL1B,CCL5,TNF,IL17A
103	Thrombopoietin Signaling	0.00338844	0.222	20/63 (32%)	25/63 (40%)	RAF1,GAB2,PIK3CA,MAPK1,MAPK3,PIK3R1,PIK3R5,KRAS,JAK2,PIK3R4,MYC,SHC1,JUN,MAP2K2,PIK3C3,PIK3CG,SOS1,MRAS,PIK3R2,STAT1,STAT5B,MAP2K1,PRKD3,ATM,PRKCA,PIK3C2B,STAT5A,PRKCQ,PIK3C2A,GRB2,RRAS,PLCG1,STAT3,PIK3R3,FOS,PRKCI,RRAS2,PTPN11,PRKCD,PLCG2,PIK3R6,PIK3CB,PRKCH,PIK3CD,PRKCB
104	Eicosanoid Signaling	0.00354813	0.188	12/80 (15%)	12/80 (15%)	PLA2G16,PNPLA8,LTA4H,PTGIR,PLA2G12A,PTGDR,PLA2R1,ALOX5AP,PLA2G7,PRDX6,PLA2G4A,PLA2G6,LTB4R,PTGES2,LCAT,PLA2G4B,PLA2G4F,PTGER2,PTGS2,ALOX5,TBXAS1,CYSLTR2,PTGER4,DPEP2
105	Glucocorticoid Receptor Signaling	0.00436516	0.153	72/294 (24%)	119/294 (40%)	RAF1,TAF11,POLR2F,TGFBR1,PRKAB2,PRKAB1,SGK1,MAPK3,PIK3R1,SOS2,SMARCD2,GTF2E2,POMC,KRAS,IL6,MNAT1,TAF13,HMGB1,BAG1,SUMO1,PIK3CG,NFKBIB,SERPINE1,ATM,CREBZF,SMAD2,PIK3C2B,STAT5A,AKT2,MED1,RRAS,CDK7,CREBBP,GTF2F1,STAT3,TAF9B,HSPA8,POU2F1,TAF5,ERCC3,PIK3R6,PRKACA,GTF2H1,PIK3CD,TNF,POLR2I,PIK3CA,ICAM1,POLR2J,HSPA6,CCL5,JAK2,SMARCA4,HSPA1L,EP300,GTF2A2,AKT1,JUN,HSP90AB1,NCOA2,CCL2,PIK3C3,SOS1,CREB1,GTF2…
106	Estrogen-mediated S-phase Entry	0.00436516	0.286	11/28 (39%)	6/28 (21%)	CCNE2,E2F4,TFDP1,RBL1,E2F3,CDK1,MYC,CCNA2,RB1,CCNE1,CDK4,CDKN1A,E2F1,CDKN1B,E2F2,CDK2,CDC25A
107	CD27 Signaling in Lymphocytes	0.00457088	0.228	18/57 (32%)	28/57 (49%)	MAP2K4,MAP2K6,MAP3K15,RELA,MAP3K11,NFKBIE,MAP3K5,MAP3K4,NFKB1,IKBKB,SIVA1,IKBKG,NFKBIA,CASP9,JUN,MAP2K2,MAP3K7,CHUK,TRAF5,NFKBIB,CD27,CASP8,MAP2K1,MAP3K2,MAP3K9,MAP3K14,MAP2K7,CASP3,MAP3K6,MAP3K13,MAP3K1,APAF1,MAPK8,MAPK9,IKBKE,NFKB2,MAPK12,BCL2L1,MAP3K12,FOS,TRAF2,IKBKAP,MAP3K8,MAP2K3,MAP3K3,MAP2K5
108	RANK Signaling in Osteoclasts	0.00467735	0.2	33/95 (35%)	42/95 (44%)	MAP2K4,MAP3K15,RAF1,MAP3K11,MAPK1,MAPK3,PIK3R1,TAB2,MAP3K4,PIK3R4,IKBKB,IKBKG,MAP2K2,PIK3CG,PPP3R1,TRAF5,NFKBIB,BIRC3,MAP3K2,ATM,MAP3K14,MAP3K9,PIK3C2B,AKT2,MITF,MAP3K13,NFKB2,PPP3CC,MAPK12,GSN,PIK3R3,MAP3K12,CBL,PIK3R6,PIK3CD,MAP2K6,RELA,PIK3CA,PTK2B,NFKBIE,PIK3R5,MAP3K5,NFKB1,MAPK11,NFKBIA,JUN,AKT1,PPP3CB,MAP3K7,PIK3C3,AKT3,PIK3R2,CHUK,MAP2K1,PPP3CA,SRC,MAP2K7,MAP3K6,PIK3C2A,MAP3K1,CHP1,MAPK8,M…
109	B Cell Activating Factor Signaling	0.0047863	0.244	11/45 (24%)	21/45 (47%)	MAP2K4,RELA,TRAF3,MAPK1,NFATC3,NFKBIE,NFKB1,MAPK11,IKBKB,IKBKG,JUN,NFKBIA,NFAT5,CHUK,TRAF5,NFKBIB,TRAF1,MAP3K14,MAP2K7,MAP3K1,MAPK8,MAPK9,NFATC1,IKBKE,NFKB2,MAPK12,FOS,TRAF2,MAPK14,NFATC2,IKBKAP,ELK1
110	Aryl Hydrocarbon Receptor Signaling	0.00501187	0.168	43/161 (27%)	46/161 (29%)	TRIP11,MAPK1,TP73,MAPK3,POLA1,IL6,RARG,ARNT,MYC,RB1,CTSD,ALDH1A1,TGFB1,ALDH3A2,RARA,ALDH6A1,AHR,ATM,GSTK1,ALDH7A1,TP53,CCNE2,MGST1,TFDP1,MED1,CDK6,NFKB2,ALDH9A1,NCOA3,CCND3,CCND2,CDK4,E2F1,HSP90AA1,ALDH18A1,ALDH3B1,DHFR,RXRA,ALDH16A1,TNF,MGST3,CDK2,GSTP1,HSPB1,RELA,ALDH4A1,IL1A,NQO2,NFKB1,PTGES3,FAS,SMARCA4,CHEK1,EP300,TGM2,CCNA2,GSTT1,HSP90B1,JUN,SP1,NCOA2,HSP90AB1,NEDD8,RXRB,NFE2L2,CHEK2,ALDH5A…
111	Allograft Rejection Signaling	0.00549541	0.189	0/95 (0%)	18/95 (19%)	B2M,HLA-DMA,HLA-DOA,H2-T24,IL10,HLA-A,HLA-DQA1,HLA-DMB,HLA-DQB1,FAS,PRF1,CD80,CD40,HLA-DRA,FCER1G,CD86,HLA-DQA2,TNF
112	CNTF Signaling	0.00549541	0.236	21/55 (38%)	20/55 (36%)	IL6ST,RAF1,PIK3CA,JAK1,MAPK1,PIK3R1,MAPK3,PIK3R5,RPS6KA3,KRAS,JAK2,PIK3R4,MTOR,AKT1,MAP2K2,PIK3CG,PIK3C3,SOS1,MRAS,RPS6KB2,RPS6KA2,PIK3R2,STAT1,MAP2K1,ATM,RPS6KB1,PIK3C2B,PIK3C2A,GRB2,RRAS,TYK2,STAT3,PIK3R3,RRAS2,PTPN11,PIK3R6,RPS6KA4,PIK3CB,RPS6KA5,PIK3CD,RPS6KA1
113	HER-2 Signaling in Breast Cancer	0.00562341	0.212	32/80 (40%)	24/80 (30%)	BAD,PIK3R1,SOS2,GSK3A,KRAS,PARD6G,PIK3R4,PARD6A,CASP9,PIK3CG,TSC2,MRAS,PRKD3,ITGB5,ATM,TP53,PIK3C2B,AKT2,CCNE2,PRKCQ,RRAS,CDK6,PIK3R3,PRKCD,PIK3R6,PIK3CD,PRKCH,ITGB6,TSC1,PIK3CA,PIK3R5,MAP3K5,ITGB8,CDC42,ITGB7,AKT1,PIK3C3,SOS1,AKT3,PIK3R2,PRKCA,ITGB1,PIK3C2A,GRB2,PLCG1,MDM2,ITGB3,ITGB2,CCNE1,RRAS2,PRKCI,FOXO1,CDKN1A,PIK3CB,CDKN1B,PRKCB
114	Myo-inositol Biosynthesis	0.0057544	0.375	1/8 (13%)	2/8 (25%)	IMPA1,IMPAD1,IMPA2
115	IL-12 Signaling and Production in Macrophages	0.00588844	0.167	33/156 (21%)	46/156 (29%)	MAP2K4,MAPK1,MAPK3,PIK3R1,MST1,PIK3R4,SPI1,IKBKB,JMJD6,IKBKG,MAP2K2,TGFB1,PIK3CG,IL23A,NFKBIB,PRKD3,ATM,STAT6,PIK3C2B,AKT2,PRKCQ,APOM,IFNGR1,NFKB2,PCYOX1,MAPK12,PIK3R3,TLR2,IL18,CD40,IL23R,PRKCD,PIK3R6,NCOA1,PIK3CD,PRKCH,IRF8,REL,RXRA,TNF,RBP4,RELA,APOE,PIK3CA,APOA4,CLU,PIK3R5,NFKB1,MAPK11,EP300,LYZ,JUN,AKT1,PIK3C3,AKT3,S100A8,PIK3R2,CHUK,STAT1,NOS2,MAP2K1,PRKCA,PPARG,PIK3C2A,MYD88,IL10,MAPK8,RAB…
116	PI3K Signaling in B Lymphocytes	0.00616595	0.179	43/140 (31%)	55/140 (39%)	RAF1,PIK3R1,MAPK3,KRAS,PLEKHA4,PLEKHA3,PTPRC,PIK3CG,ATF4,PLCL1,NFKBIB,CD19,AKT2,IL4R,RRAS,PLCL2,NFKB2,ITPR1,ATF2,SYK,IRS1,PLCG2,ITPR3,VAV1,PIK3CD,CAMK2G,FYN,PIK3CA,ATF7,PDIA3,FCGR2B,AKT1,JUN,CREB1,PIK3R2,PPP3CA,PLCG1,INPP5D,FOS,DAPP1,BCL10,SH2B2,LYN,PLEKHA1,PRKCB,PLCB2,MAPK1,NFATC3,PDPK1,PTEN,IKBKB,IKBKG,CAMK2D,MAP2K2,PPP3R1,MRAS,ATF3,C3,ITPR2,RAC1,PPP3CC,MALT1,CBL,CD180,CD40,PLCB3,PIK3AP1,BLNK,R…
117	Germ Cell-Sertoli Cell Junction Signaling	0.00645654	0.177	62/164 (38%)	55/164 (34%)	RAC2,MAP3K15,TGFBR1,AXIN1,PIK3R1,MAPK3,MLLT4,KRAS,MAP3K4,TUBB4A,PAK1,PIK3CG,KEAP1,MAP3K2,ATM,RND2,MAP3K9,PIK3C2B,RRAS,ITGA6,MAP3K12,CDH1,PIK3R6,ZYX,MAP2K3,PIK3CD,TNF,MAP2K6,PIK3CA,RHOT2,CTNNA1,ILK,MAP3K5,CDC42,TUBB2B,AKT1,PPAP2B,PIK3C3,RHOU,PIK3R2,CTNNB1,ITGB1,TUBB1,TUBB4B,TJP1,TNFRSF1A,RHOC,ACTB,MAPK8,TUBA1A,TUBB8,FER,MAP3K8,MAP3K3,CTNND1,MAP2K4,MAP3K11,MAPK1,PDPK1,LIMK2,PIK3R4,TUBB,LIMK1,TGFBR2…
118	IL-3 Signaling	0.00660693	0.216	31/74 (42%)	29/74 (39%)	RAPGEF1,GAB2,RAF1,JAK1,MAPK1,BAD,MAPK3,PIK3R1,KRAS,PIK3R4,PAK1,MAP2K2,PIK3CG,PPP3R1,MRAS,PRKD3,ATM,PIK3C2B,STAT6,STAT5A,PTPN6,AKT2,PRKCQ,RRAS,RAC1,PPP3CC,STAT3,PIK3R3,CSF2RB,PRKCD,PIK3R6,PIK3CD,PRKCH,PIK3CA,PIK3R5,JAK2,SHC1,JUN,AKT1,PPP3CB,PIK3C3,SOS1,AKT3,PIK3R2,STAT1,STAT5B,MAP2K1,PPP3CA,PRKCA,PIK3C2A,GRB2,CHP1,INPP5D,FOS,RRAS2,PRKCI,FOXO1,PIK3CB,ELK1,PRKCB
119	cAMP-mediated signaling	0.00691831	0.17	47/224 (21%)	51/224 (23%)	RAF1,CAMK1,MAPK3,ADCY4,ADRB3,LTB4R,RGS10,HTR7,ATF4,TDP2,ADORA2B,PKIA,APEX1,ADORA3,GRK4,CREB3,CREBBP,STAT3,RAP1A,ATF2,PDE8A,PKIB,CREM,PDE1B,PRKACA,DUSP4,RPS6KA1,PTGER2,GNAL,CAMK2G,PKIG,PDE6D,AKAP12,AKAP8,PDE7A,DUSP6,Htr5b,AKAP7,EP300,AKAP11,MPPE1,ADRB1,PDE3B,CREB1,CAMK1G,PPP3CA,HTR1E,PTGIR,XCR1,GNAI3,S1PR1,P2RY12,ADORA2A,AKAP1,PRKACB,CAMK1D,ADRBK1,MAPK1,PDE12,CAMK2D,PDE7B,MAP2K2,ADCY5,PPP3R1,RGS14…
120	4-1BB Signaling in T Lymphocytes	0.00707946	0.25	6/36 (17%)	21/36 (58%)	MAP2K4,RELA,MAPK1,NFKBIE,MAPK3,MAP3K5,NFKB1,MAPK11,IKBKB,IKBKG,JUN,NFKBIA,MAP2K2,CHUK,NFKBIB,MAP2K1,TRAF1,MAP3K14,MAPK8,MAPK9,IKBKE,NFKB2,MAPK12,ATF2,TRAF2,MAPK14,IKBKAP
121	IGF-1 Signaling	0.0074131	0.19	39/105 (37%)	39/105 (37%)	PRKACB,SOCS1,RAF1,SOCS3,CTGF,JAK1,YWHAH,MAPK1,BAD,MAPK3,PIK3R1,SOS2,SRF,PDPK1,KRAS,PIK3R4,YWHAQ,PTK2,CASP9,MAP2K2,PIK3CG,MRAS,CSNK2A1,RASA1,ATM,IGFBP6,PIK3C2B,RPS6KB1,AKT2,YWHAG,YWHAE,YWHAB,RRAS,STAT3,PIK3R3,PTPN11,IRS1,PRKACA,PIK3R6,PIK3CD,SOCS5,IGFBP4,PIK3CA,SOCS2,PIK3R5,JAK2,PRKAG1,SHC1,JUN,AKT1,IGF1,PIK3C3,SOS1,FOXO3,RPS6KB2,IGF1R,AKT3,PIK3R2,CSNK2B,MAP2K1,PXN,PIK3C2A,GRB2,MAPK8,PRKAR2A,SOCS4…
122	Antiproliferative Role of TOB in T Cell Signaling	0.0074131	0.308	10/26 (38%)	9/26 (35%)	SMAD2,CCNE2,TGFBR1,MAPK1,SMAD3,CUL1,TOB1,TWSG1,TGFBR2,CCNA2,RB1,CCNE1,TGFB1,PABPC4,SMAD4,CDC34,CDKN1B,RPS6KA1,CDK2
123	Protein Ubiquitination Pathway	0.00776247	0.16	70/268 (26%)	129/268 (48%)	USP45,UBE2H,USP20,Ubb,DNAJC3,PAN2,DNAJC16,DNAJC9,UBE2Q1,DNAJC27,USP27X,USP19,THOP1,HSPA8,USP31,PSMB7,ZBTB12,PSMA5,PSMD12,PSMA4,PSMB1,ANAPC5,PSMD1,UBE2C,USP18,PSMD7,HSPA6,DNAJC13,TAP1,USP39,HSPA1L,UBE4A,HSP90AB1,PSMC6,UCHL3,MED20,PSMD13,HSPA2,USP46,USP37,PSMA3,HSPA14,USP5,UBE3B,TCEB2,DNAJC15,HSPA5,TCEB1,USP8,HSPA4,UBE2B,SUGT1,NEDD4L,BIRC3,USP28,PSMB5,UBE4B,PSME2,PSMD6,DNAJC2,PSMD3,DNAJB14,DNAJC5,U…
124	OX40 Signaling Pathway	0.00812831	0.191	4/94 (4%)	29/94 (31%)	B2M,MAP2K4,CD247,RELA,H2-T24,TNFSF4,TRAF3,HLA-DOA,TNFRSF4,CD3E,HLA-A,NFKBIE,CD4,HLA-DQA1,HLA-DMB,HLA-DQB1,NFKB1,BCL2,NFKBIA,JUN,HLA-DRA,TRAF5,NFKBIB,HLA-DMA,MAPK8,MAPK9,NFKB2,MAPK12,CD3D,BCL2L1,TRAF2,FCER1G,HLA-DQA2
125	Hepatic Cholestasis	0.00870964	0.149	30/174 (17%)	44/174 (25%)	MAP2K4,PRKACB,PPARA,ADCY4,IL6,MAP3K4,HSD3B7,ATP8B1,IKBKB,IKBKG,ADCY5,PPRC1,ABCC1,RARA,NFKBIB,IL1RAP,PRKD3,ADCY9,MAP3K14,IL8,PRKCQ,IL36A,NR1H3,NFKB2,MAPK12,IL18,IL1RN,PRKCD,PRKACA,CD14,PRKCH,INSR,RXRA,TNF,RELA,IL1A,SLC4A2,NFKBIE,NFKB1,PRKAG1,IRAK1,NFKBIA,JUN,MAP3K7,CHUK,TNFRSF1B,PRKCA,MAP4K2,ABCB1,GNAS,CYP27A1,MYD88,TNFRSF1A,PRKAR2A,MAPK8,MAPK9,IKBKE,IL1R1,IRAK3,TLR4,TRAF2,LY96,PRKAR2B,PRKCI,SLCO3…
126	LPS-stimulated MAPK Signaling	0.00870964	0.195	25/82 (30%)	38/82 (46%)	MAP2K4,RAF1,MAPK1,MAPK3,PIK3R1,SRF,KRAS,PIK3R4,IKBKB,PAK1,IKBKG,MAP2K2,PIK3CG,MRAS,NFKBIB,PRKD3,ATM,PIK3C2B,MAP3K14,PRKCQ,RRAS,RAC1,NFKB2,MAPK12,ATF2,PIK3R3,PRKCD,PIK3R6,CD14,PIK3CD,PRKCH,MAP2K3,MAP2K6,RELA,PIK3CA,NFKBIE,PIK3R5,MAP3K5,NFKB1,CDC42,MAPK11,NFKBIA,JUN,MAP3K7,PIK3C3,CREB1,CHUK,PIK3R2,MAP2K1,PRKCA,ATF1,PIK3C2A,MAPK8,MAPK9,IKBKE,TLR4,FOS,RRAS2,MAPK14,PRKCI,PIK3CB,ELK1,PRKCB
127	Role of Cytokines in Mediating Communication between Immune Cells	0.00912011	0.236	0/55 (0%)	14/55 (25%)	IL8,IL18,IL1A,TGFB1,IL1RN,IL10,IL15,IL36A,IL1B,IL27,IL6,IL23A,TNF,IL17A
128	Cytotoxic T Lymphocyte-mediated Apoptosis of Target Cells	0.00954993	0.2	1/85 (1%)	25/85 (29%)	CD247,B2M,HLA-DOA,H2-T24,CD3E,HLA-A,HLA-DQA1,HLA-DMB,HLA-DQB1,FAS,DFFA,BCL2,CASP6,PRF1,CASP9,HLA-DRA,CASP8,HLA-DMA,CASP3,APAF1,CD3D,FADD,FCER1G,DFFB,HLA-DQA2,CASP7
129	April Mediated Signaling	0.00977237	0.233	11/43 (26%)	21/43 (49%)	MAP2K4,RELA,TRAF3,MAPK1,NFATC3,NFKBIE,NFKB1,MAPK11,IKBKB,IKBKG,NFAT5,NFKBIA,JUN,CHUK,TRAF5,NFKBIB,TRAF1,MAP3K14,MAP2K7,MAP3K1,MAPK8,MAPK9,NFATC1,IKBKE,NFKB2,MAPK12,FOS,TRAF2,MAPK14,TNFSF13,NFATC2,ELK1
130	Polyamine Regulation in Colon Cancer	0.01	0.241	10/29 (34%)	7/29 (24%)	PPARG,AZIN1,PSMF1,PSME2,SAT2,OAZ2,KRAS,PSME3,ODC1,APC,MYC,PSME1,MAX,MXD1,OAZ1,PSME4,CTNNB1
131	Role of IL-17F in Allergic Inflammatory Airway Diseases	0.0102329	0.234	9/47 (19%)	20/47 (43%)	RELA,RAF1,MAPK1,MAPK3,RPS6KA3,IL6,CXCL5,NFKB1,IL17RA,EP300,CXCL10,TRAF3IP2,MAP2K2,CCL2,IGF1,CREB1,ATF4,RPS6KA2,MAP2K1,IL8,CREBBP,CREB3,NFKB2,ATF2,CCL4,IL1B,RPS6KA4,RPS6KA5,RPS6KA1
132	Telomerase Signaling	0.0104713	0.194	42/103 (41%)	40/103 (39%)	RAF1,MAPK1,PPP2CA,MAPK3,PIK3R1,PPP2R5B,SOS2,PDPK1,HDAC10,KRAS,PIK3R4,HDAC6,MYC,RB1,MAP2K2,PIK3CG,HDAC11,PPM1L,HDAC7,MRAS,ATM,ETS1,TP53,PIK3C2B,IL2RG,AKT2,HDAC4,HDAC2,RRAS,ELF1,HDAC5,TERF2,PIK3R3,PPP2CB,PPP2R1A,HDAC3,PPP2R3A,PPP2R4,E2F1,PIK3R6,HSP90AA1,PIK3CD,TINF2,ELK3,PIK3CA,PPP2R2A,TERF2IP,DKC1,PIK3R5,ABL1,ETS2,IL2RB,PTGES3,SHC1,ELF4,HSP90B1,AKT1,SP1,HSP90AB1,PIK3C3,SOS1,AKT3,PPP2R2C,PIK3R2,POT…
133	Complement System	0.0109648	0.257	3/35 (9%)	9/35 (26%)	CD55,CD59,C3,C5AR1,C1S,CFI,C1QC,C1QA,CD46,C1QB,C3AR1,C2
134	CCR5 Signaling in Macrophages	0.011749	0.158	15/95 (16%)	30/95 (32%)	MAP2K4,CD247,CCR5,CD3E,MAPK1,PTK2B,CD4,GNB2L1,GNB5,CCL5,MAPK11,FAS,GNG7,GNB1,GNB4,GNG11,JUN,MRAS,GNB1L,GNG4,PRKD3,PRKCA,PRKCQ,GNAS,MAPK8,GNAI1,MAPK9,PLCG1,MAPK12,CD3D,GNG5,GNG10,GNAI2,GNAI3,FOS,PRKCI,MAPK14,CCL4,PRKCD,PLCG2,GNB2,FCER1G,PRKCH,GNG2,PRKCB
135	Sertoli Cell-Sertoli Cell Junction Signaling	0.011749	0.159	61/195 (31%)	45/195 (23%)	MAP3K15,RAF1,AXIN1,TGFBR3,MAPK3,MLLT4,GSK3A,KRAS,MAP3K4,TUBB4A,KEAP1,MAP3K2,ITGA4,MAP3K9,AKT2,RRAS,ITGA5,ATF2,MAP3K12,CDH1,CLDN12,ZAK,PRKACA,MAP2K3,TNF,SPTBN1,CTNNA1,ILK,SYMPK,MAP3K5,CDC42,TUBB2B,AKT1,JUN,PPAP2B,PVRL1,CTNNB1,ITGB1,TUBB1,TNFRSF1A,TUBB4B,TJP1,ACTB,MAPK8,TUBA1A,CLDN5,TUBB8,MAP3K8,MAP3K3,PRKACB,MAP2K4,MAP3K11,MAPK1,JAM2,TUBB,PTEN,MPP6,TJAP1,MAP2K2,MRAS,MTMR2,JUP,ACTG2,MAP3K14,TUBB3,M…
136	ErbB2-ErbB3 Signaling	0.0123027	0.217	22/60 (37%)	22/60 (37%)	RAF1,PIK3CA,BAD,MAPK1,PIK3R1,MAPK3,SOS2,Nrg1,PIK3R5,PDPK1,KRAS,GSK3A,PIK3R4,PTEN,MYC,SHC1,AKT1,JUN,SP1,MAP2K2,PIK3CG,PIK3C3,SOS1,MRAS,PIK3R2,STAT5B,MAP2K1,ATM,PIK3C2B,STAT5A,PIK3C2A,GRB2,RRAS,TYK2,STAT3,PIK3R3,RRAS2,FOXO1,PIK3R6,PIK3CB,PIK3CD,CDKN1B,ELK1,JAK3
137	Antioxidant Action of Vitamin C	0.0123027	0.178	19/107 (18%)	40/107 (37%)	MAP2K4,PLD2,PLCB2,MAPK1,MAPK3,PLA2R1,PLA2G7,IKBKB,IKBKG,LCAT,PLA2G4F,TXN,NFKBIB,PLCL1,SLC2A5,STAT5A,PLD3,SLC2A1,NFKB2,PLCL2,MAPK12,TXNRD1,PLD1,CSF2RB,PLA2G6,PLCG2,PLA2G4B,PLCB3,NXN,TNF,RELA,NAPEPLD,PDIA3,NFKBIE,JAK2,NFKB1,MAPK11,GLRX,PRDX6,SLC2A3,HMOX1,SLC23A2,NFKBIA,CHUK,STAT5B,PLCD4,PLA2G16,PNPLA8,PLA2G12A,MAPK8,MAPK9,PLCG1,IKBKE,GSTO1,TXNRD3,PLD4,PLA2G4A,PLCB4,MAPK14
138	Breast Cancer Regulation by Stathmin1	0.0128825	0.159	73/207 (35%)	60/207 (29%)	RAF1,CAMK1,PPP2CA,PIK3R1,MAPK3,ADCY4,SOS2,KRAS,ARHGEF1,TUBB4A,GNB1,GNB4,PAK1,PIK3CG,PRKD3,ATM,TP53,PIK3C2B,CCNE2,PRKCQ,RRAS,ITPR1,GNG10,PPP2R4,PPP2R3A,ARHGEF6,E2F1,ITPR3,GNB2,PIK3R6,PRKACA,ARHGEF18,PIK3CD,GNG2,CAMK2G,PIK3CA,PPP2R2A,PPP1R3C,ARHGEF7,CDC42,GNG7,TUBB2B,PIK3C3,SOS1,RB1CC1,CAMK1G,PIK3R2,ARHGEF3,GNB1L,TUBB1,GRB2,TUBB4B,PPP2R5D,GNAQ,PPP2R5A,CDK1,GNAI3,CCNE1,TUBA1A,TUBB8,CDKN1A,PPP2R5E,PR…
139	Tetrahydrofolate Salvage from 5,10-methenyltetrahydrofolate	0.0131826	0.3	3/10 (30%)	2/10 (20%)	MTHFD2,MTHFD1,MTHFD2L,MTHFD1L,GART
140	D-myo-inositol (1,4,5)-trisphosphate Degradation	0.0131826	0.261	8/23 (35%)	6/23 (26%)	IMPA1,IMPAD1,INPP5E,SEC16A,INPPL1,INPP5A,OCRL,INPP5D,SYNJ1,INPP5B,BPNT1,IMPA2,INPP5K,PMPCA
141	Gαs Signaling	0.0134896	0.174	27/121 (22%)	29/121 (24%)	PRKACB,MAPK1,ADCY4,MAPK3,GNB2L1,GNB5,ADRB3,GNB1,GNB4,MAP2K2,ADCY5,HTR7,MRAS,ATF4,ADORA2B,ADCY9,HRH2,CREB3,CREBBP,RAPGEF3,RAP1A,GNG10,ATF2,RAPGEF2,GNB2,PRKACA,PTGER2,GNG2,MSR1,PTGDR,Htr5b,GNG7,PRKAG1,EP300,BRAF,GNG11,ADRB1,CREB1,HCK,GNB1L,GNG4,MAP2K1,PTGER4,ADRB2,PTGIR,GNAS,PRKAR2A,GNG5,PRKAR2B,ADD3,GLP1R,ADD1,ELK1,ADCY7,ADORA2A,PRKAR1A
142	Hereditary Breast Cancer Signaling	0.0138038	0.172	60/128 (47%)	37/128 (29%)	POLR2F,PIK3R1,FANCF,Ubb,SMARCD2,KRAS,DDB2,RB1,PIK3CG,HDAC7,ATM,TP53,PIK3C2B,AKT2,RRAS,FANCG,CREBBP,RFC1,RPA1,FANCC,UBD,RFC4,H2AFX,E2F1,PIK3R6,PIK3CD,POLR2I,FANCA,PIK3CA,GADD45B,POLR2J,SMARCA4,EP300,CHEK1,AKT1,GADD45A,PIK3C3,RFC2,SLC19A1,PIK3R2,CDK1,MSH2,CDKN1A,ATR,POLR2D,HDAC10,PIK3R4,PTEN,HDAC6,HDAC11,XPC,MRAS,POLR2H,PMS2,BRCA1,HDAC4,HDAC2,CDK6,CCNB1,HDAC5,PIK3R3,PALB2,HDAC3,SMARCA2,POLR2E,CDK4,…
143	Folate Transformations I	0.0141254	0.125	5/32 (16%)	4/32 (13%)	MTHFS,MTHFR,MTHFD2,SHMT1,MTR,MTHFD1,MTHFD2L,MTHFD1L,SHMT2
144	Acute Myeloid Leukemia Signaling	0.0144544	0.195	31/82 (38%)	30/82 (37%)	MAP2K4,RAF1,MAPK1,BAD,MAPK3,PIK3R1,SOS2,KRAS,PIK3R4,SPI1,TCF7,MYC,MAP2K2,PIM1,PIK3CG,RARA,MRAS,JUP,ATM,PIK3C2B,RPS6KB1,STAT5A,AKT2,RRAS,STAT3,NFKB2,TCF3,PIK3R3,CSF2RB,ARAF,PIK3R6,PIK3CD,LEF1,MAP2K3,MAP2K5,RUNX1,MAP2K6,RELA,PIK3CA,PIK3R5,NFKB1,EIF4EBP1,BRAF,MTOR,AKT1,PIK3C3,SOS1,RPS6KB2,AKT3,KIT,PIK3R2,STAT5B,MAP2K1,MAP2K7,PIK3C2A,GRB2,CSF1R,FLT3LG,RRAS2,PIK3CB,PIM2
145	ERK/MAPK Signaling	0.0147911	0.155	67/206 (33%)	62/206 (30%)	RAC2,RAF1,RAPGEF1,PPP2CA,PIK3R1,MAPK3,SOS2,SRF,KRAS,PAK1,PIK3CG,ATF4,PLA2G4F,ITGA4,ATM,ETS1,PIK3C2B,YWHAG,RRAS,VRK2,CREBBP,CREB3,ITGA5,STAT3,RAP1A,ATF2,PLA2G6,DOCK1,ARAF,PPP2R4,PPP2R3A,PLCG2,PIK3R6,PRKACA,DUSP4,PIK3CD,RPS6KA1,RAP1B,FYN,PIK3CA,PTK2B,PPP2R2A,DUSP6,PPP1R3C,CRK,EIF4E,DUSP2,EIF4EBP1,KSR1,EP300,ELF4,PIK3C3,CREB1,SOS1,PIK3R2,ITGB1,GRB2,PPP2R5D,PLCG1,PPP2R5A,FOS,PLA2G4A,ELF2,PPP2R5E,PRKC…
146	Gα12/13 Signaling	0.0151356	0.175	37/126 (29%)	41/126 (33%)	MAP2K4,RAF1,MYL6,MAPK1,F2R,MAPK3,PIK3R1,ARHGEF1,KRAS,PIK3R4,PTK2,ROCK2,IKBKB,IKBKG,MAP2K2,LPAR2,PIK3CG,MRAS,NFKBIB,RASA1,ATM,PIK3C2B,AKT2,RRAS,NFKB2,MAPK12,MYL6B,MEF2B,MYL9,PIK3R3,MYL12A,CDH1,RHOA,PIK3R6,PIK3CD,VAV1,MAPK7,RELA,F2RL2,PIK3CA,PTK2B,NFKBIE,PIK3R5,MAP3K5,NFKB1,CDC42,JUN,NFKBIA,AKT1,CDH3,PIK3C3,AKT3,PIK3R2,CHUK,CTNNB1,MAP2K1,SRC,MAP2K7,PXN,PIK3C2A,GNA12,MAP3K1,MAPK8,MEF2A,MAPK9,IKBKE,L…
147	Tumoricidal Function of Hepatic Natural Killer Cells	0.0165959	0.292	3/24 (13%)	15/24 (63%)	M6PR,ENDOG,ICAM1,CASP3,APAF1,BAX,ITGAL,DFFA,FAS,FADD,CASP6,PRF1,CASP9,SRGN,DFFB,CASP8,CASP7,AIFM1
148	Superpathway of D-myo-inositol (1,4,5)-trisphosphate Metabolism	0.0165959	0.212	9/33 (27%)	10/33 (30%)	MINPP1,IMPA1,IMPAD1,INPP5E,SEC16A,INPPL1,INPP5A,OCRL,INPP5D,PTEN,IPMK,SYNJ1,ITPKB,INPP5B,ITPKC,BPNT1,IMPA2,INPP5K,PMPCA
149	MIF Regulation of Innate Immunity	0.0165959	0.2	9/50 (18%)	17/50 (34%)	MAP2K4,TP53,RELA,MIF,PLA2G12A,MAPK1,MAPK3,NFKBIE,MAPK8,MAPK9,NFKB2,MAPK12,NFKB1,FOS,TLR4,PLA2G6,PLA2G4A,LY96,JUN,NFKBIA,PLA2G4B,CD14,PLA2G4F,PTGS2,NFKBIB,NOS2
150	GADD45 Signaling	0.017378	0.273	12/22 (55%)	6/22 (27%)	TP53,CCNE2,GADD45B,GADD45G,MAP3K4,CDK1,CCNB1,CCNE1,PCNA,CCND3,CCND2,GADD45A,CDK4,CDKN1A,BRCA1,ATR,CDK2,ATM
151	Role of MAPK Signaling in the Pathogenesis of Influenza	0.0177828	0.203	19/69 (28%)	25/69 (36%)	MAP2K4,MAP2K6,RAF1,MAPK1,MAPK3,PLA2R1,KRAS,MAP3K5,CCL5,PLA2G7,MAPK11,PRDX6,BCL2,CXCL10,AKT1,LCAT,MAP2K2,CCL2,MRAS,AKT3,PLA2G4F,MAP2K1,PRKCA,PNPLA8,PLA2G16,AKT2,MAP2K7,PLA2G12A,CASP3,RRAS,MAPK8,MAPK9,BAX,MAPK12,RABGEF1,ATF2,PLA2G4A,PLA2G6,MAPK14,RRAS2,PLA2G4B,MAP2K3,PTGS2,TNF
152	Gαq Signaling	0.0190546	0.155	47/168 (28%)	53/168 (32%)	RAF1,PLD2,PLCB2,ADRBK1,MAPK1,NFATC3,MAPK3,PIK3R1,GNB2L1,GNB5,PIK3R4,ROCK2,GNB1,IKBKB,HRH1,GNB4,IKBKG,RHOG,MAP2K2,GNA15,PPP3R1,PIK3CG,MRAS,NFKBIB,PRKD3,ATM,RND2,PIK3C2B,AKT2,PRKCQ,PLD3,ITPR2,PPP3CC,ITPR1,NFKB2,PLD1,GNG10,PIK3R3,RHOQ,RHOA,PRKCD,PLCG2,ITPR3,GNB2,PIK3R6,PLCB3,PRKCH,PIK3CD,GNG2,FNBP1,RELA,PIK3CA,NAPEPLD,RGS18,PTK2B,NFKBIE,RHOT2,GNA11,PIK3R5,NFKB1,RHOH,GNG7,HMOX1,NFKBIA,GNG11,AKT1,PPP3…
153	Mitotic Roles of Polo-Like Kinase	0.0204174	0.2	39/70 (56%)	14/70 (20%)	KIF23,PPP2CA,PLK3,PPP2R5B,CDC7,CCNB2,SMC1A,PLK4,TGFB1,PPM1L,ANAPC11,CDC16,CDC25A,SMC3,ESPL1,ANAPC7,CCNB1,ANAPC4,PPP2CB,PPP2R1A,PPP2R3A,PPP2R4,CAPN1,ANAPC5,HSP90AA1,PKMYT1,KIF11,ANAPC1/ANAPC1P1,CDC20,PPP2R2A,ANAPC10,CDC23,CDC25B,HSP90B1,HSP90AB1,CDC26,PLK2,PPP2R2C,RAD21,CHEK2,CDC25C,PPP2R5D,PRC1,PLK1,ANAPC13,CDK1,FZR1,PPP2R5A,SLK,PPP2R5E,PPP2R1B,CDC27,STAG2
154	Role of CHK Proteins in Cell Cycle Checkpoint Control	0.0223872	0.211	29/57 (51%)	19/57 (33%)	PPP2CA,PPP2R2A,PPP2R5B,RAD9A,MRE11A,E2F3,RAD50,CHEK1,RAD17,PPM1L,RFC2,SLC19A1,PPP2R2C,BRCA1,E2F2,CHEK2,CDC25A,ATM,TP53,E2F4,CDC25C,PPP2R5D,MDC1,PLK1,RFC1,RPA1,RFC5,CDK1,PPP2R5A,RAD1,NBN,PPP2CB,PCNA,PPP2R1A,RFC4,PPP2R4,PPP2R3A,CDKN1A,E2F1,ATMIN,TLK1,CLSPN,TLK2,PPP2R5E,PPP2R1B,ATR,CDK2,RFC3
155	Macropinocytosis Signaling	0.0229087	0.184	25/76 (33%)	26/76 (34%)	MRC1,PIK3R1,KRAS,PIK3R4,PAK1,PIK3CG,MRAS,PRKD3,ITGB5,ATM,PIK3C2B,PRKCQ,RRAS,RAC1,ITGA5,PDGFB,PIK3R3,ANKFY1,RHOA,PLCG2,PRKCD,PIK3R6,CD14,PIK3CD,PRKCH,ACTN4,PDGFD,ITGB6,PIK3CA,PDGFA,USP6NL,PIK3R5,ITGB8,CDC42,ITGB7,PIK3C3,HGF,PIK3R2,PRKCA,ITGB1,SRC,PIK3C2A,PLCG1,CSF1R,ITGB3,ITGB2,PRKCI,RRAS2,CSF1,PIK3CB,PRKCB
156	fMLP Signaling in Neutrophils	0.0234423	0.155	40/129 (31%)	40/129 (31%)	RAF1,PLCB2,MAPK1,NFATC3,MAPK3,PIK3R1,GNB2L1,GNB5,KRAS,PIK3R4,GNB1,GNB4,MAP2K2,PIK3CG,PPP3R1,ARPC4,MRAS,CYBB,ARPC1A,NFKBIB,PRKD3,ATM,PIK3C2B,ACTR2,PRKCQ,ITPR2,RRAS,RAC1,ITPR1,NFKB2,PPP3CC,GNG10,PIK3R3,NCF1,ARPC2,PRKCD,ITPR3,NCF2,PIK3R6,GNB2,PLCB3,PIK3CD,PRKCH,GNG2,RELA,PIK3CA,NFKBIE,PIK3R5,CDC42,NFKB1,GNG7,NFAT5,ACTR3,GNG11,NFKBIA,PPP3CB,PIK3C3,ARPC3,PIK3R2,GNB1L,MAP2K1,GNG4,PPP3CA,PRKCA,GNAS,PIK3…
157	Calcium-induced T Lymphocyte Apoptosis	0.0239883	0.186	15/70 (21%)	24/70 (34%)	CD247,HLA-DOA,CD3E,CD4,HLA-DQA1,HLA-DMB,HLA-DQB1,ATP2A2,EP300,CABIN1,LCK,PPP3CB,PPP3R1,HLA-DRA,PRKD3,PPP3CA,PRKCA,ORAI1,HLA-DMA,PRKCQ,HDAC2,ITPR2,CHP1,HDAC1,PLCG1,ATP2A3,PPP3CC,ITPR1,CD3D,PRKCI,PRKCD,ZAP70,ITPR3,NR4A1,FCER1G,NFATC2,CAPN2,PRKCH,PRKCB
158	Pyridoxal 5'-phosphate Salvage Pathway	0.0239883	0.181	27/72 (38%)	25/72 (35%)	MAP2K4,MAPK1,SGK1,MAPK3,CSNK1A1,LIMK2,LIMK1,PAK1,PDXK,CDK8,MAP2K2,PIM1,PRPF4B,PRKAA1,HIPK1,GRK4,MAP3K9,DAPK1,AKT2,PRKCQ,CDK7,CDK6,CSNK1D,GRK5,PKN1,ARAF,PRKCD,CDK4,GRK6,PRKCH,MAP2K3,MAPK7,PNPO,CDK2,MAP2K6,FAM20B,IRAK1,BRAF,PRKX,NEK2,CDK5,MAP2K1,MAP3K6,MAPK8,MAPK6,MAPK9,PLK1,CDK1,MAP3K8,EIF2AK2,ACVR2A,DYRK1A
159	Glioma Signaling	0.0245471	0.161	38/112 (34%)	34/112 (30%)	RAF1,CAMK1,MAPK1,CAMK1D,SUV39H1,MAPK3,PIK3R1,SOS2,CDKN2C,KRAS,PIK3R4,RBL1,PTEN,RB1,CAMK2D,MAP2K2,PIK3CG,MRAS,PRKD3,E2F2,ATM,TP53,PIK3C2B,AKT2,RBL2,E2F4,PRKCQ,TFDP1,RRAS,CDKN2D,CDK6,PDGFB,PIK3R3,CDK4,PLCG2,PRKCD,E2F1,PIK3R6,PIK3CD,PRKCH,PDGFD,CAMK2G,PIK3CA,PA2G4,PDGFA,ABL1,PIK3R5,E2F3,CDKN2B,SHC1,MTOR,AKT1,IGF1,PIK3C3,SOS1,IGF1R,CAMK1G,AKT3,PIK3R2,MAP2K1,PRKCA,PIK3C2A,GRB2,PLCG1,MDM2,IGF2R,SIN3A,P…
160	Actin Nucleation by ARP-WASP Complex	0.0251189	0.182	23/66 (35%)	18/66 (27%)	PPP1R12C,SOS2,RHOT2,KRAS,NCK1,CDC42,RHOH,NCK2,ROCK2,RHOG,ACTR3,WASL,RHOT1,ARPC4,BAIAP2,SOS1,RHOU,MRAS,ARPC3,ARPC1A,RHOF,VASP,ITGA4,ITGB1,RND2,ACTR2,ARPC5L,GRB2,RRAS,RHOC,GNA12,RAC1,ITGA5,ROCK1,RHOV,WIPF1,RRAS2,RHOQ,ARPC2,RHOA,FNBP1
161	Sphingosine-1-phosphate Signaling	0.025704	0.167	32/120 (27%)	41/120 (34%)	PLCB2,MAPK1,MAPK3,ADCY4,PIK3R1,PIK3R4,PTK2,NAAA,CASP9,RHOG,SMPD4,ADCY5,PIK3CG,PLCL1,ATM,RND2,ADCY9,PIK3C2B,AKT2,CASP3,RAC1,PLCL2,SMPD2,ASAH1,PDGFB,PIK3R3,RHOQ,RHOA,CASP2,PLCG2,PIK3R6,PLCB3,PIK3CD,PDGFD,FNBP1,PIK3CA,PTK2B,PDIA3,PDGFA,ACER2,RHOT2,PIK3R5,SMPD1,CASP4,RHOH,CASP6,AKT1,RHOT1,PIK3C3,SPHK1,RHOU,AKT3,PIK3R2,CASP8,RHOF,SMPD3,PLCD4,S1PR2,GNAS,PIK3C2A,RHOC,GNA12,GNAI1,GNAQ,PLCG1,GNAI2,GNAI3,R…
162	Chemokine Signaling	0.025704	0.192	20/73 (27%)	28/73 (38%)	RAF1,PLCB2,CCR5,MPRIP,CAMK1,CAMK1D,MAPK1,PTK2B,MAPK3,CCL24,PPP1CB,LIMK2,KRAS,CCL5,MAPK11,LIMK1,PTK2,ROCK2,CAMK2D,JUN,CCL2,MAP2K2,PIK3CG,MRAS,CAMK1G,MAP2K1,PRKCA,SRC,CFL1,CXCR4,RRAS,MAPK8,GNAI1,GNAQ,PLCG1,MAPK12,GNAI2,GNAI3,FOS,PLCB4,MAPK14,CCL4,RRAS2,PLCG2,RHOA,PLCB3,CAMK2G,PRKCB
163	ERK5 Signaling	0.0275423	0.2	29/65 (45%)	16/65 (25%)	IL6ST,BAD,YWHAH,SGK1,RPS6KA3,KRAS,EP300,YWHAQ,MYC,AKT1,CREB1,FOXO3,MRAS,RPS6KB2,ATF4,FOSL1,RPS6KA2,MAP3K2,RPS6KB1,SRC,YWHAG,YWHAE,YWHAB,RRAS,GNA12,CREB3,CREBBP,MEF2A,GNAQ,MEF2B,ATF2,FOS,RRAS2,PTPN11,GAB1,MAP3K8,RPS6KA4,MEF2C,RPS6KA5,MAPK7,RPS6KA1,WNK1,MAP3K3,MAP2K5,ELK4
164	Epithelial Adherens Junction Signaling	0.0281838	0.17	57/147 (39%)	29/147 (20%)	RAPGEF1,MYH10,TGFBR1,MYL6,TGFBR3,MLLT4,KRAS,TUBB,TUBB4A,CLIP1,TCF7,PTEN,TGFBR2,KEAP1,BAIAP2,ARPC4,MRAS,ARPC1A,JUP,ACTG2,ACTR2,AKT2,TUBB3,NOTCH3,RRAS,MYH14,SNAI1,RAC1,TCF3,RAP1A,TUBA1B,MYL6B,ACVR1B,APC,MYL9,EPN2,CDH1,RHOA,ARPC2,ZYX,LEF1,ACTN4,CLINT1,NOTCH1,RAP1B,TUBA3E,MYO7A,PVRL3,CTNNA1,BMPR2,CRK,MYH11,ACVR2B,CDC42,IQGAP1,TUBB2B,NOTCH2,AKT1,AGGF1,WASL,ACTR3,HGF,AKT3,ARPC3,PVRL1,VCL,CTNNB1,ACTN1,S…
165	RhoA Signaling	0.0281838	0.175	43/120 (36%)	35/120 (29%)	MPRIP,PFN1,MYL6,PIKFYVE,PIP4K2B,LIMK2,ARHGEF1,CDC42EP2,LIMK1,ROCK2,PTK2,CFL2,LPAR2,EZR,BAIAP2,ARPC4,ARHGAP12,ARPC1A,CDC42EP1,ARHGEF11,ACTG2,SEPT8,ACTR2,CFL1,SEPT7,RDX,ANLN,MYL6B,TTN,PKN1,PLD1,MYL9,ARHGAP5,MYL12A,PIP5K1A,RAPGEF2,PIP5K1C,RHOA,ARPC2,ARHGAP35,PIP4K2A,ARHGAP1,PIP4K2C,PTK2B,MYLK3,PPP1CB,RAPGEF6,Sept9,ACTR3,IGF1,PLXNA1,CIT,IGF1R,ARPC3,PI4KA,ARHGAP6,SEPT5,ARHGEF12,NRP2,ARPC5L,GNA12,ACTB,…
166	T Cell Receptor Signaling	0.0295121	0.165	34/109 (31%)	45/109 (41%)	CD247,MAP2K4,RAF1,MAPK1,CD3E,NFATC3,MAPK3,CD4,PIK3R1,SOS2,KRAS,CD8A,PIK3R4,CD8B,PTPRC,IKBKB,LCK,IKBKG,MAP2K2,PIK3CG,PPP3R1,MRAS,RASA1,ITK,ATM,PIK3C2B,PRKCQ,RRAS,RAC1,NFKB2,MALT1,PPP3CC,PIK3R3,CBL,ZAP70,LAT,PIK3R6,PIK3CD,VAV1,LCP2,RELA,FYN,PIK3CA,PIK3R5,NFKB1,NFKBIA,NFAT5,JUN,PPP3CB,PIK3C3,SOS1,PIK3R2,CHUK,MAP2K1,PPP3CA,PTPN7,PIK3C2A,GRB2,CSK,MAP3K1,MAPK8,PLCG1,IKBKE,NFATC1,CD3D,TEC,BTK,SHB,FOS,RR…
167	Androgen Signaling	0.0301995	0.139	36/144 (25%)	46/144 (32%)	PRKACB,POLR2F,POLR2D,MAPK1,SMAD3,MAPK3,GNB2L1,GNB5,GTF2E2,MNAT1,GNB1,HSPA4,GNB4,GNA15,MRAS,POLR2H,PRKD3,PRKCQ,KAT7,SHBG,CDK7,CREBBP,TBP,GTF2F1,NFKB2,ERCC2,GNG10,KAT2B,POLR2E,ERCC3,PRKCD,PRKACA,NCOA1,GNB2,HSP90AA1,GTF2H1,PRKCH,GNG2,POLR2I,GNAL,RELA,GNA11,POLR2J,GTF2H2,POLR2B,GTF2A1,NFKB1,GNG7,PRKAG1,EP300,SHC1,GTF2B,GNG11,JUN,POLR2C,NCOA2,NCOA4,GTF2H5,DNAJB1,GNB1L,TAF2,GNG4,PRKCA,GTF2H3,SRC,CALR,C…
168	D-myo-inositol (1,4,5,6)-Tetrakisphosphate Biosynthesis	0.030903	0.151	39/139 (28%)	42/139 (30%)	SOCS3,MTMR9,PTPN23,EPHX2,PPP2R5B,MDP1,IGBP1,STYXL1,SET,MTMR8,SACM1L,PTEN,PTPRC,IPMK,PPP1R7,PDCD1,PTPRO,PPP1R13B,MTMR2,RNGTT,RASA1,CDC25A,PTPN6,PPTC7,FIG4,PPAPDC2,ITPK1,MTMR4,PTPN11,PPP2R3A,DUSP1,PPP2R4,PPM1H,DUSP23,SSH3,SIRPA,THTPA,NUDT1,PPP1R12C,PTPN2,PTPN13,NUDT9,NUDT3,NUDT12,PPIP5K1,NUDT2,PTPLB,PPM1K,PTPN12,UBLCP1,DUSP2,CDC25B,MTMR6,PTPN1,PPM1F,ILKAP,PALD1,DUSP14,NUDT4,PPP3CA,WBP11,PPFIA1,ACP5…
169	D-myo-inositol (3,4,5,6)-tetrakisphosphate Biosynthesis	0.030903	0.151	39/139 (28%)	42/139 (30%)	SOCS3,MTMR9,PTPN23,EPHX2,PPP2R5B,MDP1,IGBP1,STYXL1,SET,MTMR8,SACM1L,PTEN,PTPRC,IPMK,PPP1R7,PDCD1,PTPRO,PPP1R13B,MTMR2,RNGTT,RASA1,CDC25A,PTPN6,PPTC7,FIG4,PPAPDC2,ITPK1,MTMR4,PTPN11,PPP2R3A,DUSP1,PPP2R4,PPM1H,DUSP23,SSH3,SIRPA,THTPA,NUDT1,PPP1R12C,PTPN2,PTPN13,NUDT9,NUDT3,NUDT12,PPIP5K1,NUDT2,PTPLB,PPM1K,PTPN12,UBLCP1,DUSP2,CDC25B,MTMR6,PTPN1,PPM1F,ILKAP,PALD1,DUSP14,NUDT4,PPP3CA,WBP11,PPFIA1,ACP5…
170	Mismatch Repair in Eukaryotes	0.030903	0.208	14/24 (58%)	2/24 (8%)	MSH3,RFC1,RPA1,RFC5,POLD1,MLH1,PCNA,MSH2,RFC4,MSH6,RFC2,PMS2,SLC19A1,FEN1,EXO1,RFC3
171	Retinoic acid Mediated Apoptosis Signaling	0.030903	0.188	10/69 (14%)	19/69 (28%)	PARP10,PARP2,TNFSF10,PARP12,RARG,PARP9,TIPARP,CASP9,RARA,DAP3,PARP4,PARP11,RXRB,CASP8,PARP14,PARP16,TNKS,CASP3,ZC3HAV1,APAF1,PARP8,TNKS2,PARP3,PARP1,FADD,CRABP2,CFLAR,RXRA,IFNAR1
172	Acetone Degradation I (to Methylglyoxal)	0.030903	0.194	4/36 (11%)	5/36 (14%)	POR,CYP1A1,FAM213B,CYP3A4,CYP2U1,CYP2J2,CYP51A1,CYP1B1,CYP2S1
173	MIF-mediated Glucocorticoid Regulation	0.0316228	0.19	7/42 (17%)	12/42 (29%)	RELA,MIF,MAPK1,PLA2G12A,NFKBIE,MAPK3,NFKB2,NFKB1,NR3C1,TLR4,PLA2G6,PLA2G4A,LY96,NFKBIA,PLA2G4B,CD14,PLA2G4F,PTGS2,NFKBIB
174	Myc Mediated Apoptosis Signaling	0.0323594	0.2	22/60 (37%)	25/60 (42%)	MAP2K4,PIK3CA,BAD,YWHAH,PIK3R1,SOS2,PIK3R5,KRAS,PIK3R4,FAS,BCL2,MYC,YWHAQ,SHC1,CASP9,AKT1,IGF1,PIK3C3,PIK3CG,SOS1,IGF1R,MRAS,AKT3,PIK3R2,CASP8,ATM,TP53,PIK3C2B,AKT2,YWHAG,CASP3,YWHAE,PIK3C2A,GRB2,RRAS,YWHAB,APAF1,MAPK8,MAPK9,BAX,MAPK12,PIK3R3,FADD,RRAS2,PIK3R6,PIK3CB,PIK3CD
175	PTEN Signaling	0.0331131	0.156	50/135 (37%)	33/135 (24%)	RAC2,FOXO4,RAF1,TGFBR1,YWHAH,MAPK1,BAD,TGFBR3,PIK3R1,MAPK3,SOS2,PDPK1,KRAS,GSK3A,PTEN,PTK2,TGFBR2,IKBKB,IKBKG,CASP9,MAP2K2,PIK3CG,MRAS,CSNK2A1,ITGA4,RPS6KB1,AKT2,SHARPIN,CASP3,RRAS,RAC1,ITGA5,NFKB2,DDR1,PIK3R3,BCL2L1,CBL,PIK3CD,INSR,INPP5K,FGFRL1,MAGI3,MAST2,RELA,PIK3CA,ILK,PIK3R5,BMPR2,INPPL1,CDC42,NFKB1,BCAR1,OCRL,BCL2,SHC1,AKT1,BMPR1A,INPP5B,SOS1,FOXO3,RPS6KB2,IGF1R,AKT3,PIK3R2,CHUK,CSNK2B,MCR…
176	Endothelin-1 Signaling	0.0338844	0.15	45/187 (24%)	56/187 (30%)	RAF1,PLD2,PIK3R1,MAPK3,ADCY4,PLA2R1,KRAS,LCAT,GNA15,ECE2,PIK3CG,PLA2G4F,PLCL1,PRKD3,ATM,PIK3C2B,PLD3,PRKCQ,RRAS,PLCL2,ITPR1,PLD1,PLA2G6,GAB1,ARAF,PLCG2,ITPR3,PIK3R6,PIK3CD,MAPK7,PTGER2,GNAL,NAPEPLD,PIK3CA,PDIA3,GNA11,CASP4,CASP6,JUN,PIK3C3,SOS1,PIK3R2,CASP8,PLA2G16,PNPLA8,GRB2,GNA12,MAPK8,MAPK6,GNAQ,PLCG1,PLA2G4A,GNAI3,FOS,PTGS2,CASP7,PRKCB,PLCB2,MAPK1,PIK3R4,PLA2G7,MYC,CASP9,ADCY5,MRAS,ADCY9,CAS…
177	Role of PI3K/AKT Signaling in the Pathogenesis of Influenza	0.0346737	0.176	16/74 (22%)	24/74 (32%)	RELA,PIK3CA,CCR5,MAPK1,PIK3R1,MAPK3,NFKBIE,PIK3R5,CRK,CCL5,IRF3,PIK3R4,NFKB1,MLH1,NFKBIA,CASP9,AKT1,MAP2K2,PIK3CG,PIK3C3,AKT3,PIK3R2,NFKBIB,MAP2K1,PLAC8,ATM,KPNA3,PIK3C2B,AKT2,PIK3C2A,GNAI1,NFKB2,GNAI2,PIK3R3,GNAI3,PIK3R6,ZNF346,PIK3CB,PIK3CD,IFNAR1
178	Relaxin Signaling	0.0354813	0.145	38/159 (24%)	43/159 (27%)	PRKACB,MAPK1,ADCY4,MAPK3,PDE12,PIK3R1,GNB2L1,GNB5,PIK3R4,GNB1,GNB4,PDE7B,GNA15,ADCY5,PIK3CG,MRAS,TDP2,NFKBIB,APEX1,ATM,ADCY9,PIK3C2B,AKT2,NFKB2,PDE4B,RAP1A,GNG10,PIK3R3,PDE8A,TULP2,PDE1B,PRKACA,PIK3R6,GNB2,PIK3CD,GNG2,NPR2,GNAL,PDE6D,RAP1B,RELA,PIK3CA,PDE7A,NFKBIE,GNA11,PIK3R5,NFKB1,GNG7,PRKAG1,MPPE1,BRAF,JUN,GNG11,AKT1,NFKBIA,PDE3B,PIK3C3,CREB1,AKT3,PIK3R2,GNB1L,NOS2,MAP2K1,GNG4,GNAS,PIK3C2A,GNA…
179	ATM Signaling	0.0371535	0.197	28/61 (46%)	24/61 (39%)	MAP2K4,TP73,CCNB2,TDP1,CBX5,SMC1A,ATF4,BRAT1,BRCA1,CDC25A,ATM,TP53,SMC3,CREBBP,CREB3,MDC1,MAPK12,CCNB1,ATF2,MDM4,SMC2,H2AFX,TLK1,TLK2,CDK2,GADD45B,GADD45G,ABL1,RAD9A,MRE11A,MAPK11,RAD50,CHEK1,EP300,RAD51,JUN,NFKBIA,FANCD2,GADD45A,CREB1,BLM,CHEK2,CDC25C,TRIM28,MAPK8,MAPK9,MDM2,CDK1,NBN,MAPK14,CDKN1A,TP53BP1
180	Ceramide Signaling	0.0371535	0.17	32/88 (36%)	30/88 (34%)	MAP2K4,RAF1,BAD,PPP2CA,MAPK3,PIK3R1,PPP2R5B,KRAS,PIK3R4,CTSD,SPHK2,SMPD4,PIK3CG,PPM1L,MRAS,NSMAF,ATM,PIK3C2B,AKT2,RRAS,NFKB2,SMPD2,PIK3R3,PPP2CB,PPP2R1A,PPP2R3A,PPP2R4,PIK3R6,PIK3CD,DIABLO,TNF,RELA,PIK3CA,PPP2R2A,PIK3R5,SMPD1,NFKB1,KSR1,BCL2,JUN,AKT1,PIK3C3,SPHK1,AKT3,PPP2R2C,PIK3R2,TNFRSF1B,MAP2K1,SMPD3,S1PR2,PIK3C2A,TNFRSF1A,PPP2R5D,MAP3K1,MAPK8,PPP2R5A,FOS,RRAS2,S1PR1,PIK3CB,PPP2R5E,PPP2R1B
181	Regulation of IL-2 Expression in Activated and Anergic T Lymphocytes	0.0371535	0.169	25/89 (28%)	37/89 (42%)	CD247,MAP2K4,RAF1,TGFBR1,MAPK1,CD3E,NFATC3,MAPK3,SMAD3,SOS2,KRAS,TGFBR2,IKBKB,IKBKG,MAP2K2,TGFB1,PPP3R1,MRAS,NFKBIB,SMAD2,RRAS,RAC1,PPP3CC,MALT1,NFKB2,MAPK12,PLCG2,ZAP70,LAT,VAV1,RELA,FYN,NFKBIE,NFKB1,NFKBIA,JUN,NFAT5,PPP3CB,SOS1,SMAD4,CHUK,MAP2K1,PPP3CA,MAP2K7,GRB2,CHP1,MAP3K1,MAPK8,TOB1,MAPK9,PLCG1,NFATC1,IKBKE,CD3D,FOS,RRAS2,CD80,BCL10,VAV3,NFATC2,ELK1,CARD11
182	Cyclins and Cell Cycle Regulation	0.0371535	0.169	38/89 (43%)	21/89 (24%)	RAF1,PPP2CA,SUV39H1,PPP2R5B,HDAC10,CCNB2,CDKN2C,HDAC6,RB1,TGFB1,HDAC11,HDAC7,PPM1L,E2F2,CDC25A,ATM,TP53,E2F4,CCNE2,HDAC4,HDAC2,TFDP1,CDK7,CDKN2D,CDK6,CCNB1,HDAC5,PPP2CB,PPP2R1A,HDAC3,CCND3,CCND2,PPP2R3A,PPP2R4,CDK4,E2F1,CDK2,PA2G4,PPP2R2A,CUL1,ABL1,E2F3,CDKN2B,CCNA2,PPP2R2C,Hdac9,CCNH,PPP2R5D,HDAC1,SIN3A,CDK1,PPP2R5A,CCNE1,CDKN1A,BTRC,CDKN1B,PPP2R5E,ATR,PPP2R1B
183	Intrinsic Prothrombin Activation Pathway	0.0371535	0.2	5/35 (14%)	3/35 (9%)	F11,KLK1,COL5A3,F8,PROS1,F5,F13A1,THBD
184	Glutathione Biosynthesis	0.0371535	0.182	1/11 (9%)	2/11 (18%)	GCLC,GCLM,GSS
185	FXR/RXR Activation	0.0380189	0.158	16/101 (16%)	17/101 (17%)	MAP2K4,PPARA,APOE,IL1A,MLXIPL,SLC4A2,PKLR,G6PC3,AKT1,PCK2,SCARB1,RARA,FASN,AKT3,PPARG,AKT2,SDC1,CYP27A1,CREBBP,IL36A,MAPK8,NR1H3,MAPK9,VLDLR,MAPK12,IL18,FOXO1,IL1RN,SREBF1,IL1B,PLTP,RXRA,TNF
186	FAK Signaling	0.0380189	0.158	41/101 (41%)	26/101 (26%)	RAF1,ARHGAP26,MAPK1,MAPK3,HMMR,PIK3R1,SOS2,PDPK1,TLN1,KRAS,PIK3R4,PTEN,PTK2,PAK1,MAP2K2,PIK3CG,MRAS,ACTG2,ATM,ITGA4,CAPN5,PIK3C2B,AKT2,RRAS,RAC1,ITGA5,PIK3R3,DOCK1,TLN2,CAPN1,PLCG2,ARHGEF6,PIK3R6,PIK3CD,CAPN2,CAPN7,TNS1,CAPN3,FYN,PIK3CA,CAPN11,ARHGEF7,PIK3R5,CRK,BCAR1,AKT1,PIK3C3,SOS1,AKT3,PIK3R2,VCL,MAP2K1,ITGB1,SRC,PAK4,PXN,PIK3C2A,GRB2,ASAP1,CSK,ACTB,PLCG1,ACTG1,GIT2,RRAS2,CAPNS1,PIK3CB
187	γ-linolenate Biosynthesis II (Animals)	0.0398107	0.208	3/24 (13%)	7/24 (29%)	ACSL3,ACSL6,ACSL5,FADS2,CYB5R3,ACSL4,SLC27A1,CYB5A,ACSL1,FADS1
188	Chronic Myeloid Leukemia Signaling	0.0416869	0.162	40/105 (38%)	39/105 (37%)	GAB2,RAF1,TGFBR1,MAPK1,BAD,SUV39H1,SMAD3,MAPK3,PIK3R1,SOS2,HDAC10,KRAS,RBL1,PIK3R4,HDAC6,CTBP1,TGFBR2,MYC,IKBKB,RB1,IKBKG,MAP2K2,TGFB1,HDAC11,PIK3CG,HDAC7,MRAS,E2F2,ATM,TP53,STAT5A,PIK3C2B,AKT2,RBL2,E2F4,HDAC4,TFDP1,HDAC2,RRAS,CDK6,NFKB2,HDAC5,PIK3R3,BCL2L1,HDAC3,PTPN11,CDK4,E2F1,PIK3R6,PIK3CD,RELA,PIK3CA,PA2G4,PIK3R5,ABL1,CRK,E2F3,NFKB1,AKT1,PIK3C3,SOS1,CTBP2,SMAD4,AKT3,PIK3R2,CHUK,STAT5B,MAP2K1…
189	Cell Cycle Regulation by BTG Family Proteins	0.0436516	0.222	16/36 (44%)	11/36 (31%)	PPP2CA,PPP2R2A,PPP2R5B,E2F3,RB1,PRMT1,PPM1L,PPP2R2C,E2F2,CCNE2,E2F4,PPP2R5D,BTG1,CCRN4L,PPP2R5A,PPP2CB,PPP2R1A,CCNE1,CNOT7,PPP2R4,PPP2R3A,CDK4,E2F1,BTG2,PPP2R5E,PPP2R1B,CDK2
190	Fc Epsilon RI Signaling	0.0457088	0.162	35/117 (30%)	40/117 (34%)	MAP2K4,RAF1,RAC2,MAPK1,MAPK3,PIK3R1,SOS2,FCER1A,PDPK1,KRAS,PIK3R4,MAP2K2,PIK3CG,MRAS,PLA2G4F,PRKD3,ATM,PIK3C2B,AKT2,PRKCQ,RRAS,RAC1,MAPK12,PIK3R3,PLA2G6,GAB1,PTPN11,PLCG2,PRKCD,SYK,PLA2G4B,LAT,PIK3R6,PIK3CD,PRKCH,MAP2K3,VAV1,INPP5K,TNF,LCP2,MAP2K6,FYN,PIK3CA,PIK3R5,INPPL1,OCRL,MAPK11,AKT1,PIK3C3,INPP5B,SOS1,AKT3,PIK3R2,MAP2K1,PRKCA,MAP2K7,PLA2G12A,PIK3C2A,GRB2,MAPK8,MAPK9,PLCG1,INPP5D,BTK,PLA2G4A…
191	Cell Cycle: G1/S Checkpoint Regulation	0.0457088	0.182	28/66 (42%)	20/66 (30%)	RPL11,PA2G4,PAK1IP1,SMAD3,SUV39H1,CUL1,ABL1,HDAC10,E2F3,RBL1,CDKN2B,MYC,HDAC6,RB1,TGFB1,HDAC11,HDAC7,SMAD4,E2F2,CDC25A,ATM,TP53,Hdac9,CCNE2,E2F4,RBL2,HDAC4,HDAC2,TFDP1,HDAC1,CDK6,MDM2,SIN3A,HDAC5,CCNE1,CCND2,HDAC3,MAX,CCND3,RPL5,CDK4,CDKN1A,E2F1,BTRC,GNL3,CDKN1B,ATR,CDK2
192	PPARα/RXRα Activation	0.0467735	0.147	57/191 (30%)	61/191 (32%)	RAF1,TGFBR1,GPD1,PRKAB1,PRKAB2,TGFBR3,MAPK3,ADCY4,SOS2,KRAS,IL6,ADIPOR1,GNA15,GPD2,PLCL1,NFKBIB,ITGB5,SMAD2,ACAA1,MED1,RRAS,CREBBP,PLCL2,NFKB2,MED12,IRS1,PLCG2,PRKACA,MAP2K3,SLC27A1,RXRA,ADIPOR2,MAP2K6,PDIA3,GNA11,BMPR2,JAK2,ACVR2B,GK,EP300,JUN,HSP90AB1,FASN,SOS1,NCOR1,GRB2,ACOX1,GNAQ,MAPK8,PLCG1,TGS1,AIP,NCOR2,ACVR2A,PRKCB,PPARA,PRKACB,MAP2K4,PLCB2,NCOA6,MAPK1,CPT1B,SMAD3,AP2A2,ABCA1,TGFBR2,IKBK…
193	Agrin Interactions at Neuromuscular Junction	0.047863	0.188	24/69 (35%)	17/69 (25%)	MAP2K4,RAC2,PKLR,MAPK1,ARHGEF7,MAPK3,Nrg1,KRAS,CDC42,PTK2,LAMC1,PAK1,JUN,LAMB1,MRAS,UTRN,ACTG2,DAG1,ITGA4,ITGB1,SRC,PAK4,PXN,RRAS,ACTB,DVL1,MAPK8,RAC1,ITGA6,MAPK9,ITGA5,MAPK12,ACTG1,ITGAL,ITGB3,ITGB2,RRAS2,ARHGEF6,GABPA,AGRN,CTTN
194	GDNF Family Ligand-Receptor Interactions	0.047863	0.178	25/73 (34%)	27/73 (37%)	MAP2K4,RAF1,MAPK1,MAPK3,PIK3R1,SOS2,KRAS,NCK1,PIK3R4,MAP2K2,PIK3CG,MRAS,RASA1,FRS2,ATM,PIK3C2B,ITPR2,DOK2,RRAS,RAC1,ITPR1,DOK3,MAPK12,PIK3R3,PDLIM7,GAB1,IRS1,PLCG2,ITPR3,PIK3R6,PIK3CD,DOK1,PIK3CA,PIK3R5,CDC42,SHC1,JUN,PIK3C3,CREB1,SOS1,PIK3R2,MAP2K1,PIK3C2A,GRB2,MAPK8,MAPK9,PLCG1,GFRA2,FOS,RRAS2,NRTN,PIK3CB
195	Nur77 Signaling in T Lymphocytes	0.0489779	0.175	13/63 (21%)	21/63 (33%)	CD247,HLA-DOA,CD3E,HLA-DQA1,HLA-DMB,HLA-DQB1,EP300,BCL2,CABIN1,CASP9,PPP3CB,PPP3R1,HLA-DRA,SIN3B,PPP3CA,MAP3K2,HLA-DMA,CASP3,HDAC2,CHP1,HDAC1,APAF1,NFATC1,PPP3CC,CD3D,SIN3A,CD80,NR4A1,FCER1G,CD86,MAPK7,RXRA,MAP3K3,MAP2K5
