# Supplementary material for: Whole-transcriptome, high-throughput RNA sequence analysis of the bovine macrophage response to Mycobacterium bovis infection in vitro
Source: BMC Genomics. 2013 Apr 8;14:230. doi: 10.1186/1471-2164-14-230 (PMC3640917; doi:10.1186/1471-2164-14-230)
Supplement: Additional file 6: Table S5 — The list of all significant differentially expressed genes detected following M. bovis infection based on RNA-seq antisense strand data. For each differentially expressed gene is shown its gene name, log2 fold-change, P-value, adjusted P-value (Benjamini-Hochberg correction), description and Ensembl gene ID. The biomaRt package and the B. taurus reference genome were used to obtain gene names and gene descriptions. Genes without names or descriptions are stated here as “not available”. [file 1471-2164-14-230-S6.xlsx]

## Sheet: Sheet1
List of all significant differentially expressed genes detected following M. bovis infection based on RNA-seq antisense strand data
Ensembl gene ID	Ensembl gene name	Description	Log2 fold change	P-value	Adjusted P-value	http://www.ensembl.org/Multi/Search/Results?species=all;idx=;q=
ENSBTAG00000022396	Q8SQ28_BOVIN	serum amyloid A 3 [Source:RefSeq peptide;Acc:NP_851359]	6.59821	3.33631e-37	2.2827e-33	ENSBTAG00000022396
ENSBTAG00000016061	RSAD2_BOVIN	Radical S-adenosyl methionine domain-containing protein 2 (Virus inhibitory protein, endoplasmic reticulum-associated, interferon-inducible)(Viperin) [Source:UniProtKB/Swiss-Prot;Acc:Q2HJF9]	5.20678	4.88213e-34	1.67018e-30	ENSBTAG00000016061
ENSBTAG00000018119	Q08DV1_BOVIN	acyloxyacyl hydrolase [Source:RefSeq peptide;Acc:NP_001071564]	4.76871	4.36506e-30	9.95524e-27	ENSBTAG00000018119
ENSBTAG00000020602	A7MBF5_BOVIN	indoleamine-pyrrole 2,3 dioxygenase [Source:RefSeq peptide;Acc:NP_001095336]	7.1355	2.72428e-29	4.65988e-26	ENSBTAG00000020602
ENSBTAG00000021249	A6QPU8_BOVIN	LAT protein [Source:UniProtKB/TrEMBL;Acc:A6QPU8]	6.01111	2.36408e-28	3.23501e-25	ENSBTAG00000021249
ENSBTAG00000008612	Q3SYT3_BOVIN	complement component 1, r subcomponent [Source:RefSeq peptide;Acc:NP_001029579]	5.07137	1.8997e-27	2.16629e-24	ENSBTAG00000008612
ENSBTAG00000014707	UCRP_BOVIN	Ubiquitin cross-reactive protein (BoUCRP)(Interferon-stimulated gene product 17) [Source:UniProtKB/Swiss-Prot;Acc:O02741]	4.25682	8.1284e-27	7.94493e-24	ENSBTAG00000014707
ENSBTAG00000007191	CCL5_BOVIN	C-C motif chemokine 5 Precursor (Small-inducible cytokine A5)(T-cell-specific protein RANTES)(SIS-delta) [Source:UniProtKB/Swiss-Prot;Acc:O97919]	4.01109	5.23786e-25	4.47968e-22	ENSBTAG00000007191
ENSBTAG00000006549	LOC616136	Not available	5.0451	1.29001e-24	9.80694e-22	ENSBTAG00000006549
ENSBTAG00000016424	MMP25	Not available	4.63695	2.16447e-24	1.48093e-21	ENSBTAG00000016424
ENSBTAG00000012640	S10A8_BOVIN	Protein S100-A8 (S100 calcium-binding protein A8)(Calgranulin-A)(Neutrophil cytosolic 7 kDa protein)(P7)(BEE11) [Source:UniProtKB/Swiss-Prot;Acc:P28782]	3.95132	1.92995e-23	1.20043e-20	ENSBTAG00000012640
ENSBTAG00000001725	CXL10_BOVIN	C-X-C motif chemokine 10 Precursor (Small-inducible cytokine B10) [Source:UniProtKB/Swiss-Prot;Acc:Q2KIQ8]	6.2368	2.55849e-23	1.45506e-20	ENSBTAG00000001725
ENSBTAG00000019979	CMPK2	Not available	4.28323	2.76466e-23	1.45506e-20	ENSBTAG00000019979
ENSBTAG00000013167	SIGLEC1	Not available	4.6853	5.08362e-23	2.48444e-20	ENSBTAG00000013167
ENSBTAG00000020736	TNR5_BOVIN	Tumor necrosis factor receptor superfamily member 5 Precursor (CD40L receptor)(B-cell surface antigen CD40)(CD40 antigen) [Source:UniProtKB/Swiss-Prot;Acc:Q28203]	3.95129	1.46469e-22	6.68094e-20	ENSBTAG00000020736
ENSBTAG00000009768	Q08E48_BOVIN	interferon-induced protein with tetratricopeptide repeats 3 [Source:RefSeq peptide;Acc:NP_001068882]	3.84962	5.93886e-22	2.53961e-19	ENSBTAG00000009768
ENSBTAG00000014857	GBP7	Not available	4.75915	8.22045e-22	3.30849e-19	ENSBTAG00000014857
ENSBTAG00000008471	MX2_BOVIN	Interferon-induced GTP-binding protein Mx2 (Myxovirus resistance protein 2) [Source:UniProtKB/Swiss-Prot;Acc:Q9BDI7]	3.41749	1.50277e-21	5.71219e-19	ENSBTAG00000008471
ENSBTAG00000018016	Q3SZ17_BOVIN	Nuclear protein 1 [Source:UniProtKB/TrEMBL;Acc:Q3SZ17]	3.43632	1.69583e-21	6.10679e-19	ENSBTAG00000018016
ENSBTAG00000034918	Q1JPG4_BOVIN	Interferon-induced protein with tetratricopeptide repeats 2 Fragment [Source:UniProtKB/TrEMBL;Acc:Q1JPG4]	4.0528	4.60135e-21	1.46818e-18	ENSBTAG00000034918
ENSBTAG00000020536	Q2PC22_BOVIN	HERC6 protein Fragment [Source:UniProtKB/TrEMBL;Acc:Q2PC22]	3.89263	4.67889e-21	1.46818e-18	ENSBTAG00000020536
ENSBTAG00000006523	SOD2	superoxide dismutase 2, mitochondrial [Source:HGNC Symbol;Acc:11180]	3.43593	4.72085e-21	1.46818e-18	ENSBTAG00000006523
ENSBTAG00000005603	CXL11_BOVIN	C-X-C motif chemokine 11 Precursor (Small-inducible cytokine B11) [Source:UniProtKB/Swiss-Prot;Acc:A9QWQ1]	7.86507	7.85016e-21	2.33525e-18	ENSBTAG00000005603
ENSBTAG00000037800	B7T153_BOVIN	APOBEC3Z1 [Source:UniProtKB/TrEMBL;Acc:B7T153]	6.28349	1.33293e-20	3.64796e-18	ENSBTAG00000037800
ENSBTAG00000003251	Q0P559_BOVIN	interferon-induced transmembrane protein 1 (9-27) isoform 1 [Source:RefSeq peptide;Acc:NP_001071610]	5.00079	1.3246e-20	3.64796e-18	ENSBTAG00000003251
ENSBTAG00000025257	CCL4_BOVIN	C-C motif chemokine 4 Precursor (Small-inducible cytokine A4) [Source:UniProtKB/Swiss-Prot;Acc:Q17QA1]	5.49586	1.86481e-20	4.90732e-18	ENSBTAG00000025257
ENSBTAG00000013451	RHOH_BOVIN	Rho-related GTP-binding protein RhoH Precursor [Source:UniProtKB/Swiss-Prot;Acc:Q2HJG3]	5.7746	5.08473e-20	1.28851e-17	ENSBTAG00000013451
ENSBTAG00000003326	NAIP	Not available	3.59511	2.31896e-19	5.66654e-17	ENSBTAG00000003326
ENSBTAG00000007881	IFIT1	Not available	3.65122	3.78057e-19	8.62223e-17	ENSBTAG00000007881
ENSBTAG00000031750	PLAC8_BOVIN	Placenta-specific gene 8 protein [Source:UniProtKB/Swiss-Prot;Acc:Q3ZCB2]	3.49615	3.70975e-19	8.62223e-17	ENSBTAG00000031750
ENSBTAG00000008021	BST2	Not available	5.05481	6.55348e-19	1.44642e-16	ENSBTAG00000008021
ENSBTAG00000023659	MT2_BOVIN	Metallothionein-2 (MT-2)(Metallothionein-II)(MT-II) [Source:UniProtKB/Swiss-Prot;Acc:P68301]	4.74159	7.38979e-19	1.58003e-16	ENSBTAG00000023659
ENSBTAG00000002773	CD300LF	Not available	4.40254	8.98593e-19	1.86308e-16	ENSBTAG00000002773
ENSBTAG00000001143	LOC511531	Not available	4.29846	2.1272e-18	4.28068e-16	ENSBTAG00000001143
ENSBTAG00000011515	LYAM1_BOVIN	L-selectin Precursor (Lymph node homing receptor)(Leukocyte adhesion molecule 1)(LAM-1)(Leukocyte-endothelial cell adhesion molecule 1)(LECAM1)(CD62 antigen-like family member L)(CD62L antigen) [Source:UniProtKB/Swiss-Prot;Acc:P98131]	4.30431	3.44745e-18	6.72357e-16	ENSBTAG00000011515
ENSBTAG00000011982	BATF3	Not available	3.78602	3.54195e-18	6.72357e-16	ENSBTAG00000011982
ENSBTAG00000006360	Q0V8G5_BOVIN	CD180 molecule [Source:RefSeq peptide;Acc:NP_001069636]	3.62971	3.63596e-18	6.72357e-16	ENSBTAG00000006360
ENSBTAG00000031214	Not available	Not available	5.26004	3.81425e-18	6.86765e-16	ENSBTAG00000031214
ENSBTAG00000009206	A5PJI1_BOVIN	forkhead box S1 [Source:RefSeq peptide;Acc:NP_001093186]	4.93558	1.1361e-17	1.9433e-15	ENSBTAG00000009206
ENSBTAG00000030921	Not available	Not available	3.17643	1.12537e-17	1.9433e-15	ENSBTAG00000030921
ENSBTAG00000008259	IRG1	Not available	3.40406	2.6339e-17	4.39541e-15	ENSBTAG00000008259
ENSBTAG00000003305	NCF1_BOVIN	Neutrophil cytosol factor 1 (NCF-1)(Neutrophil NADPH oxidase factor 1)(47 kDa neutrophil oxidase factor)(p47-phox)(NCF-47K) [Source:UniProtKB/Swiss-Prot;Acc:O77774]	2.88162	5.09939e-17	8.30714e-15	ENSBTAG00000003305
ENSBTAG00000025471	TNFA_BOVIN	Tumor necrosis factor Precursor (TNF-alpha)(Tumor necrosis factor ligand superfamily member 2)(TNF-a)(Cachectin) [Contains Tumor necrosis factor, membrane form;Tumor necrosis factor, soluble form] [Source:UniProtKB/Swiss-Prot;Acc:Q06599]	4.3496	1.40749e-16	2.23954e-14	ENSBTAG00000025471
ENSBTAG00000004558	A5PK67_BOVIN	MGC165862 protein [Source:UniProtKB/TrEMBL;Acc:A5PK67]	3.47176	1.87024e-16	2.90822e-14	ENSBTAG00000004558
ENSBTAG00000007883	Not available	Not available	3.27118	2.08763e-16	3.17413e-14	ENSBTAG00000007883
ENSBTAG00000026080	LAIR1	Not available	3.97675	2.2416e-16	3.33414e-14	ENSBTAG00000026080
ENSBTAG00000017670	Q3T0I1_BOVIN	LOC512486 protein Fragment [Source:UniProtKB/TrEMBL;Acc:Q3T0I1]	3.25402	4.94809e-16	7.20315e-14	ENSBTAG00000017670
ENSBTAG00000010153	ANXA3_BOVIN	Annexin A3 (Annexin-3)(Annexin III) [Source:UniProtKB/Swiss-Prot;Acc:Q3SWX7]	4.86034	6.0292e-16	8.59412e-14	ENSBTAG00000010153
ENSBTAG00000015060	Q0IID3_BOVIN	guanylate-binding protein 5 [Source:RefSeq peptide;Acc:NP_001069214]	5.78366	8.11508e-16	1.12823e-13	ENSBTAG00000015060
ENSBTAG00000013185	TIMD4	T-cell immunoglobulin and mucin domain containing 4 [Source:RefSeq peptide;Acc:NP_001068788]	3.21566	8.2449e-16	1.12823e-13	ENSBTAG00000013185
ENSBTAG00000011467	BATF2	Not available	3.89557	8.44795e-16	1.13335e-13	ENSBTAG00000011467
ENSBTAG00000014762	ISG20	Not available	4.16334	8.73503e-16	1.14933e-13	ENSBTAG00000014762
ENSBTAG00000005923	ABTB2	Not available	6.77719	1.44383e-15	1.8639e-13	ENSBTAG00000005923
ENSBTAG00000017895	CLEC10A	C-type lectin domain family 10, member A [Source:HGNC Symbol;Acc:16916]	4.44697	1.55756e-15	1.97348e-13	ENSBTAG00000017895
ENSBTAG00000034954	TAP_BOVIN	Tracheal antimicrobial peptide Precursor (TAP) [Source:UniProtKB/Swiss-Prot;Acc:P25068]	5.42765	2.12529e-15	2.64386e-13	ENSBTAG00000034954
ENSBTAG00000012335	Q5GF34_BOVIN	ubiquitin-like modifier activating enzyme 7 [Source:RefSeq peptide;Acc:NP_001012284]	2.89249	2.27248e-15	2.77648e-13	ENSBTAG00000012335
ENSBTAG00000006017	A7MBB7_BOVIN	nuclear factor of kappa light polypeptide gene enhancer in B-cells 2 [Source:RefSeq peptide;Acc:NP_001095571]	2.91567	3.8163e-15	4.58089e-13	ENSBTAG00000006017
ENSBTAG00000021452	TRANK1	PREDICTED: Bos taurus misc_RNA (LOC509859), miscRNA. [Source:RefSeq DNA;Acc:XR_028825]	2.81608	4.80871e-15	5.67262e-13	ENSBTAG00000021452
ENSBTAG00000024492	LOC526769	Not available	6.86029	6.37288e-15	7.39038e-13	ENSBTAG00000024492
ENSBTAG00000018223	CH3L1_BOVIN	Chitinase-3-like protein 1 Precursor (Cartilage glycoprotein 39)(CGP-39)(GP-39)(39 kDa whey protein)(Signal-processing protein)(SPC-40)(Chitinase-like protein 1)(CLP-1) [Source:UniProtKB/Swiss-Prot;Acc:P30922]	2.93355	7.04345e-15	8.03188e-13	ENSBTAG00000018223
ENSBTAG00000009849	Q56JW2_BOVIN	placenta-specific 8 [Source:RefSeq peptide;Acc:NP_001020496]	4.54509	1.04142e-14	1.1681e-12	ENSBTAG00000009849
ENSBTAG00000012406	ZBP1	Not available	2.85153	1.33692e-14	1.47535e-12	ENSBTAG00000012406
ENSBTAG00000016698	SLAMF8	Not available	3.30713	1.58142e-14	1.71747e-12	ENSBTAG00000016698
ENSBTAG00000014529	A6QPV3_BOVIN	guanylate binding protein 4 [Source:RefSeq peptide;Acc:NP_001095731]	4.3047	1.71562e-14	1.8341e-12	ENSBTAG00000014529
ENSBTAG00000034501	Q32PI4_BOVIN	complement factor I [Source:RefSeq peptide;Acc:NP_001033185]	4.46666	2.20219e-14	2.31806e-12	ENSBTAG00000034501
ENSBTAG00000004679	SYWC_BOVIN	Tryptophanyl-tRNA synthetase, cytoplasmic (EC 6.1.1.2)(Tryptophan--tRNA ligase)(TrpRS) [Contains T1-TrpRS;T2-TrpRS] [Source:UniProtKB/Swiss-Prot;Acc:P17248]	2.79947	2.48377e-14	2.57484e-12	ENSBTAG00000004679
ENSBTAG00000012419	B2L15_BOVIN	Bcl-2-like protein 15 (Bcl2-L-15) [Source:UniProtKB/Swiss-Prot;Acc:Q0II48]	3.26356	2.81865e-14	2.87839e-12	ENSBTAG00000012419
ENSBTAG00000015292	PVR	Not available	4.32396	3.03053e-14	3.04925e-12	ENSBTAG00000015292
ENSBTAG00000001396	ADAMTS7	ADAM metallopeptidase with thrombospondin type 1 motif, 7 [Source:HGNC Symbol;Acc:223]	4.99376	4.90529e-14	4.86406e-12	ENSBTAG00000001396
ENSBTAG00000016344	A7MBD5_BOVIN	phosphoinositide-3-kinase, regulatory subunit 6 [Source:RefSeq peptide;Acc:NP_001095498]	6.2675	5.5019e-14	5.22833e-12	ENSBTAG00000016344
ENSBTAG00000001321	IL1B_BOVIN	Interleukin-1 beta Precursor (IL-1 beta) [Source:UniProtKB/Swiss-Prot;Acc:P09428]	4.4912	5.44918e-14	5.22833e-12	ENSBTAG00000001321
ENSBTAG00000011196	C1QB_BOVIN	Complement C1q subcomponent subunit B Precursor [Source:UniProtKB/Swiss-Prot;Acc:Q2KIV9]	3.05505	5.48223e-14	5.22833e-12	ENSBTAG00000011196
ENSBTAG00000006894	NOS2_BOVIN	Nitric oxide synthase, inducible (EC 1.14.13.39)(Inducible NO synthase)(Inducible NOS)(iNOS)(NOS type II)(NOSII) [Source:UniProtKB/Swiss-Prot;Acc:Q27995]	3.41936	5.75681e-14	5.39563e-12	ENSBTAG00000006894
ENSBTAG00000008690	SC6A9_BOVIN	Sodium- and chloride-dependent glycine transporter 1 (GlyT1)(GlyT-1)(Solute carrier family 6 member 9) [Source:UniProtKB/Swiss-Prot;Acc:Q28039]	3.93546	6.77368e-14	6.26291e-12	ENSBTAG00000008690
ENSBTAG00000017826	SCLY_BOVIN	Selenocysteine lyase (EC 4.4.1.16) [Source:UniProtKB/Swiss-Prot;Acc:A2VDS1]	3.37769	7.63813e-14	6.96801e-12	ENSBTAG00000017826
ENSBTAG00000004608	CD33	Not available	5.07931	1.75236e-13	1.57759e-11	ENSBTAG00000004608
ENSBTAG00000039501	LOC614141	Not available	3.0523	1.98714e-13	1.76571e-11	ENSBTAG00000039501
ENSBTAG00000010155	REG1_BOVIN	Regakine-1 Precursor [Source:UniProtKB/Swiss-Prot;Acc:P82943]	2.64557	2.19507e-13	1.92547e-11	ENSBTAG00000010155
ENSBTAG00000037558	GROB_BOVIN	Growth-regulated protein homolog beta Precursor (GRO-beta) [Source:UniProtKB/Swiss-Prot;Acc:O46677]	4.99271	2.48945e-13	2.15605e-11	ENSBTAG00000037558
ENSBTAG00000016661	A6QPU0_BOVIN	ubiquitin specific peptidase 18 [Source:RefSeq peptide;Acc:NP_001017940]	2.79278	3.71529e-13	3.1775e-11	ENSBTAG00000016661
ENSBTAG00000019054	Q3ZBR3_BOVIN	EPSTI1 protein Fragment [Source:UniProtKB/TrEMBL;Acc:Q3ZBR3]	3.02076	8.79535e-13	7.42936e-11	ENSBTAG00000019054
ENSBTAG00000015779	A6QQE3_BOVIN	LOC100138545 protein Fragment [Source:UniProtKB/TrEMBL;Acc:A6QQE3]	2.56846	9.30665e-13	7.76538e-11	ENSBTAG00000015779
ENSBTAG00000016785	LOC523484	Not available	-2.74111	1.1803e-12	9.72967e-11	ENSBTAG00000016785
ENSBTAG00000004386	SOCS1	Not available	2.95411	1.24418e-12	1.01342e-10	ENSBTAG00000004386
ENSBTAG00000037634	Q0II27_BOVIN	LOC781710 protein Fragment [Source:UniProtKB/TrEMBL;Acc:Q0II27]	3.60482	1.59471e-12	1.28364e-10	ENSBTAG00000037634
ENSBTAG00000001824	A1L502_BOVIN	solute carrier family 2 (facilitated glucose transporter), member 6 [Source:RefSeq peptide;Acc:NP_001073725]	2.4748	1.686e-12	1.34135e-10	ENSBTAG00000001824
ENSBTAG00000016116	Not available	Not available	3.28931	1.72203e-12	1.35427e-10	ENSBTAG00000016116
ENSBTAG00000030913	MX1_BOVIN	Interferon-induced GTP-binding protein Mx1 (Myxovirus resistance protein 1) [Contains Interferon-induced GTP-binding protein Mx1, N-terminally processed] [Source:UniProtKB/Swiss-Prot;Acc:P79135]	2.37992	1.94403e-12	1.51148e-10	ENSBTAG00000030913
ENSBTAG00000020166	ZNFX1	Not available	2.39475	2.00536e-12	1.54165e-10	ENSBTAG00000020166
ENSBTAG00000014628	Q53AV7_BOVIN	2'-5'-oligoadenylate synthetase 2 [Source:RefSeq peptide;Acc:NP_001019728]	2.38326	2.04928e-12	1.5579e-10	ENSBTAG00000014628
ENSBTAG00000008953	A6QPZ6_BOVIN	transporter 1, ATP-binding cassette, sub-family B [Source:RefSeq peptide;Acc:NP_001091527]	2.45901	2.25976e-12	1.69904e-10	ENSBTAG00000008953
ENSBTAG00000003191	Q3MHK9_BOVIN	fascin homolog 1, actin-bundling protein [Source:RefSeq peptide;Acc:NP_001030217]	2.57123	2.44251e-12	1.81649e-10	ENSBTAG00000003191
ENSBTAG00000007901	EMR1	egf-like module containing, mucin-like, hormone receptor-like 1 [Source:HGNC Symbol;Acc:3336]	3.21662	2.67822e-12	1.97036e-10	ENSBTAG00000007901
ENSBTAG00000008954	PSB9_BOVIN	Proteasome subunit beta type-9 Precursor (EC 3.4.25.1)(Proteasome subunit beta-1i) [Source:UniProtKB/Swiss-Prot;Acc:Q3SZC2]	2.4976	2.98754e-12	2.17455e-10	ENSBTAG00000008954
ENSBTAG00000020649	CIITA	class II, major histocompatibility complex, transactivator [Source:HGNC Symbol;Acc:7067]	2.52158	3.50948e-12	2.52757e-10	ENSBTAG00000020649
ENSBTAG00000013235	TINAGL1	Not available	-2.45757	4.30608e-12	3.06898e-10	ENSBTAG00000013235
ENSBTAG00000012829	A6QPV0_BOVIN	Epstein-Barr virus induced gene 3 [Source:RefSeq peptide;Acc:NP_001093835]	3.83281	5.28348e-12	3.72676e-10	ENSBTAG00000012829
ENSBTAG00000002485	TENS1_BOVIN	Tensin-1 [Source:UniProtKB/Swiss-Prot;Acc:Q9GLM4]	-2.62076	6.99492e-12	4.8836e-10	ENSBTAG00000002485
ENSBTAG00000037937	Not available	Not available	3.13519	7.73392e-12	5.345e-10	ENSBTAG00000037937
ENSBTAG00000004881	MTDC_BOVIN	Bifunctional methylenetetrahydrofolate dehydrogenase/cyclohydrolase, mitochondrial Precursor [Includes NAD-dependent methylenetetrahydrofolate dehydrogenase(EC 1.5.1.15);Methenyltetrahydrofolate cyclohydrolase(EC 3.5.4.9)] [Source:UniProtKB/Swiss-Prot;Acc:Q0P5C2]	2.99086	8.818e-12	6.03327e-10	ENSBTAG00000004881
ENSBTAG00000006608	GGT5	gamma-glutamyltransferase 5 [Source:HGNC Symbol;Acc:4260]	4.56108	1.01755e-11	6.89314e-10	ENSBTAG00000006608
ENSBTAG00000011563	B0LKN7_BOVIN	B-cell activating factor [Source:UniProtKB/TrEMBL;Acc:B0LKN7]	3.36408	1.03235e-11	6.92484e-10	ENSBTAG00000011563
ENSBTAG00000026236	Not available	Not available	-3.3069	1.05595e-11	7.01441e-10	ENSBTAG00000026236
ENSBTAG00000003152	Q6IED4_BOVIN	hypothetical protein LOC507138 [Source:RefSeq peptide;Acc:NP_001033139]	4.47041	1.07004e-11	7.0396e-10	ENSBTAG00000003152
ENSBTAG00000037811	CCL2_BOVIN	C-C motif chemokine 2 Precursor (Small-inducible cytokine A2)(Monocyte chemotactic protein 1A)(MCP-1A)(MCP-1)(Acidic seminal fluid protein) [Source:UniProtKB/Swiss-Prot;Acc:P28291]	3.34295	1.22905e-11	8.00872e-10	ENSBTAG00000037811
ENSBTAG00000019517	ELN_BOVIN	Elastin Precursor (Tropoelastin) [Source:UniProtKB/Swiss-Prot;Acc:P04985]	4.11791	1.82149e-11	1.17572e-09	ENSBTAG00000019517
ENSBTAG00000012855	LIPL_BOVIN	Lipoprotein lipase Precursor (LPL)(EC 3.1.1.34) [Source:UniProtKB/Swiss-Prot;Acc:P11151]	-2.62048	2.11234e-11	1.35071e-09	ENSBTAG00000012855
ENSBTAG00000004064	BPNT1_BOVIN	3'(2'),5'-bisphosphate nucleotidase 1 (EC 3.1.3.7)(Bisphosphate 3'-nucleotidase 1) [Source:UniProtKB/Swiss-Prot;Acc:Q3ZCK3]	2.76452	3.44697e-11	2.18372e-09	ENSBTAG00000004064
ENSBTAG00000039451	STAT4	signal transducer and activator of transcription 4 [Source:HGNC Symbol;Acc:11365]	2.72036	5.27567e-11	3.31157e-09	ENSBTAG00000039451
ENSBTAG00000013148	CLD1_BOVIN	Claudin-1 [Source:UniProtKB/Swiss-Prot;Acc:Q6L708]	3.05999	5.57165e-11	3.46557e-09	ENSBTAG00000013148
ENSBTAG00000008441	SOCS3_BOVIN	Suppressor of cytokine signaling 3 (SOCS-3) [Source:UniProtKB/Swiss-Prot;Acc:Q9BEG9]	3.22234	6.28972e-11	3.87696e-09	ENSBTAG00000008441
ENSBTAG00000038428	RELB	Not available	2.82206	7.36599e-11	4.46895e-09	ENSBTAG00000038428
ENSBTAG00000014297	MOV10_BOVIN	Putative helicase MOV-10 (EC 3.6.1.-) [Source:UniProtKB/Swiss-Prot;Acc:Q0V8H6]	2.27612	7.38076e-11	4.46895e-09	ENSBTAG00000014297
ENSBTAG00000000735	B2LA1_BOVIN	Bcl-2-related protein A1 [Source:UniProtKB/Swiss-Prot;Acc:Q3C2I0]	2.35236	1.27837e-10	7.67248e-09	ENSBTAG00000000735
ENSBTAG00000028421	Not available	Not available	3.08755	1.33187e-10	7.92405e-09	ENSBTAG00000028421
ENSBTAG00000007450	CFAB_BOVIN	Complement factor B Precursor (EC 3.4.21.47)(C3/C5 convertase)(EC-VMFB) [Contains Complement factor B Ba fragment;Complement factor B Bb fragment] [Source:UniProtKB/Swiss-Prot;Acc:P81187]	2.10255	1.34974e-10	7.96113e-09	ENSBTAG00000007450
ENSBTAG00000006132	DENND3	Not available	2.85578	1.84379e-10	1.06908e-08	ENSBTAG00000006132
ENSBTAG00000008142	IFIH1	Not available	2.29358	1.83259e-10	1.06908e-08	ENSBTAG00000008142
ENSBTAG00000031397	A5D7I6_BOVIN	purinergic receptor P2Y, G-protein coupled, 13 [Source:RefSeq peptide;Acc:NP_001091621]	3.27871	2.20435e-10	1.26741e-08	ENSBTAG00000031397
ENSBTAG00000015562	PLBL1_BOVIN	Putative phospholipase B-like 1 Precursor (EC 3.1.1.-)(Phospholipase B domain-containing protein 1)(Lamina ancestor homolog 1)(LAMA-like protein 1) [Source:UniProtKB/Swiss-Prot;Acc:Q9GL30]	2.67379	2.46972e-10	1.40815e-08	ENSBTAG00000015562
ENSBTAG00000003352	Not available	Not available	2.4596	2.61447e-10	1.47836e-08	ENSBTAG00000003352
ENSBTAG00000009677	PARP10	Not available	2.18519	2.99125e-10	1.67755e-08	ENSBTAG00000009677
ENSBTAG00000012451	Q58DW7_BOVIN	major histocompatibility complex, class II, DM beta-chain, expressed [Source:RefSeq peptide;Acc:NP_001035571]	2.05939	3.02821e-10	1.68447e-08	ENSBTAG00000012451
ENSBTAG00000006256	PTPRO	protein tyrosine phosphatase, receptor type, O [Source:HGNC Symbol;Acc:9678]	3.52485	3.09449e-10	1.69894e-08	ENSBTAG00000006256
ENSBTAG00000002096	FCGR3_BOVIN	Low affinity immunoglobulin gamma Fc region receptor III Precursor (IgG Fc receptor III)(Fc-gamma RIII)(FcRIII)(CD16 antigen) [Source:UniProtKB/Swiss-Prot;Acc:P79107]	2.27573	3.10388e-10	1.69894e-08	ENSBTAG00000002096
ENSBTAG00000004038	GABT_BOVIN	4-aminobutyrate aminotransferase, mitochondrial Precursor (EC 2.6.1.19)(Gamma-amino-N-butyrate transaminase)(GABA transaminase)(GABA-T)(GABA aminotransferase)(GABA-AT)(L-AIBAT)((S)-3-amino-2-methylpropionate transaminase)(EC 2.6.1.22) [Source:UniProtKB/Swiss-Prot;Acc:Q9BGI0]	2.38151	3.62149e-10	1.96653e-08	ENSBTAG00000004038
ENSBTAG00000000436	TNFAIP3	Not available	2.427	3.95924e-10	2.133e-08	ENSBTAG00000000436
ENSBTAG00000002087	IL1F6	Not available	4.2042	4.11871e-10	2.20158e-08	ENSBTAG00000002087
ENSBTAG00000011975	ILEU_BOVIN	Leukocyte elastase inhibitor (LEI)(Serpin B1) [Source:UniProtKB/Swiss-Prot;Acc:Q1JPB0]	2.23548	5.39451e-10	2.86118e-08	ENSBTAG00000011975
ENSBTAG00000018040	PSB10_BOVIN	Proteasome subunit beta type-10 Precursor (EC 3.4.25.1)(Proteasome subunit beta-2i) [Source:UniProtKB/Swiss-Prot;Acc:Q3T0T1]	2.19676	5.44764e-10	2.86714e-08	ENSBTAG00000018040
ENSBTAG00000032265	Q2HJD9_BOVIN	28kD interferon responsive protein [Source:RefSeq peptide;Acc:NP_001069429]	2.61654	5.63812e-10	2.94473e-08	ENSBTAG00000032265
ENSBTAG00000018255	ACTN1_BOVIN	Alpha-actinin-1 (Alpha-actinin cytoskeletal isoform)(Non-muscle alpha-actinin-1)(F-actin cross-linking protein) [Source:UniProtKB/Swiss-Prot;Acc:Q3B7N2]	2.19393	6.07174e-10	3.14719e-08	ENSBTAG00000018255
ENSBTAG00000009065	MAP3K5	Not available	2.92333	6.93587e-10	3.56806e-08	ENSBTAG00000009065
ENSBTAG00000006505	S10A9_BOVIN	Protein S100-A9 (S100 calcium-binding protein A9)(Calgranulin-B)(Neutrophil cytosolic 23 kDa protein)(p23)(BEE22) [Source:UniProtKB/Swiss-Prot;Acc:P28783]	2.69126	6.99491e-10	3.57158e-08	ENSBTAG00000006505
ENSBTAG00000002478	AGMAT	Not available	2.61442	9.8613e-10	4.99785e-08	ENSBTAG00000002478
ENSBTAG00000016217	A6H711_BOVIN	RNA binding motif protein 43 [Source:RefSeq peptide;Acc:NP_001092638]	4.11938	1.00595e-09	5.06079e-08	ENSBTAG00000016217
ENSBTAG00000035995	TNFAIP2	Not available	2.3758	1.29786e-09	6.48171e-08	ENSBTAG00000035995
ENSBTAG00000007397	A6QLT8_BOVIN	folate hydrolase (prostate-specific membrane antigen) 1 [Source:RefSeq peptide;Acc:NP_001095328]	3.71728	1.41255e-09	7.0034e-08	ENSBTAG00000007397
ENSBTAG00000037527	Q4L0H5_BOVIN	2'-5' oligoadenylate synthetase 1z [Source:RefSeq peptide;Acc:NP_001025017]	2.34368	1.49014e-09	7.33492e-08	ENSBTAG00000037527
ENSBTAG00000019975	IL7R	Not available	2.19463	1.53387e-09	7.49626e-08	ENSBTAG00000019975
ENSBTAG00000017280	CO3_BOVIN	Complement C3 Precursor [Contains Complement C3 beta chain;Complement C3 alpha chain;C3a anaphylatoxin;Complement C3b alpha' chain;Complement C3c alpha' chain fragment 1;Complement C3dg fragment;Complement C3g fragment;Complement C3d fragment;Complement C3f fragment;Complement C3c alpha' chain fragment 2] [Source:UniProtKB/Swiss-Prot;Acc:Q2UVX4]	1.98599	1.55909e-09	7.56546e-08	ENSBTAG00000017280
ENSBTAG00000015727	Q3ZCI2_BOVIN	interferon gamma inducible protein 47 [Source:RefSeq peptide;Acc:NP_001029717]	4.16384	1.63351e-09	7.87076e-08	ENSBTAG00000015727
ENSBTAG00000015318	Q17QC7_BOVIN	poliovirus receptor-related 2 [Source:RefSeq peptide;Acc:NP_001068678]	2.12021	1.78189e-09	8.46646e-08	ENSBTAG00000015318
ENSBTAG00000019588	HB21_BOVIN	BOLA class II histocompatibility antigen, DQB*0101 beta chain Precursor (DQB1*1A) [Source:UniProtKB/Swiss-Prot;Acc:Q9TVC8]	1.98903	1.78062e-09	8.46646e-08	ENSBTAG00000019588
ENSBTAG00000015061	LOC504861	Not available	3.18692	1.86279e-09	8.78982e-08	ENSBTAG00000015061
ENSBTAG00000012894	A7E380_BOVIN	SAMD9 protein Fragment [Source:UniProtKB/TrEMBL;Acc:A7E380]	2.16398	2.01937e-09	9.46336e-08	ENSBTAG00000012894
ENSBTAG00000011343	XAF1_BOVIN	XIAP-associated factor 1 [Source:UniProtKB/Swiss-Prot;Acc:Q58DH1]	2.24119	2.13423e-09	9.93363e-08	ENSBTAG00000011343
ENSBTAG00000014728	A6QNK8_BOVIN	TAP binding protein-like [Source:RefSeq peptide;Acc:NP_001095591]	2.11944	2.17341e-09	1.00476e-07	ENSBTAG00000014728
ENSBTAG00000009159	PLXNA1	plexin A1 [Source:HGNC Symbol;Acc:9099]	2.0557	2.19169e-09	1.00641e-07	ENSBTAG00000009159
ENSBTAG00000003936	PNKD_BOVIN	Probable hydrolase PNKD (EC 3.-.-.-) [Source:UniProtKB/Swiss-Prot;Acc:A7YY46]	2.41514	2.36389e-09	1.07825e-07	ENSBTAG00000003936
ENSBTAG00000038225	Not available	Not available	4.97083	2.60826e-09	1.16963e-07	ENSBTAG00000038225
ENSBTAG00000008603	CX021_BOVIN	Uncharacterized protein CXorf21 homolog [Source:UniProtKB/Swiss-Prot;Acc:Q32LD7]	2.22714	2.61551e-09	1.16963e-07	ENSBTAG00000008603
ENSBTAG00000007389	Q0II49_BOVIN	interferon-induced protein 35 [Source:RefSeq peptide;Acc:NP_001068930]	2.17003	2.60403e-09	1.16963e-07	ENSBTAG00000007389
ENSBTAG00000025496	DHSO_BOVIN	Sorbitol dehydrogenase (EC 1.1.1.14)(L-iditol 2-dehydrogenase) [Source:UniProtKB/Swiss-Prot;Acc:Q58D31]	2.10663	3.65075e-09	1.61151e-07	ENSBTAG00000025496
ENSBTAG00000010464	MN1	Not available	-3.3979	3.62752e-09	1.61151e-07	ENSBTAG00000010464
ENSBTAG00000016681	Q8MGU3_BOVIN	MHC class II antigen Fragment [Source:UniProtKB/TrEMBL;Acc:Q8MGU3]	1.94313	3.72249e-09	1.63265e-07	ENSBTAG00000016681
ENSBTAG00000015326	DFNA5	Not available	2.2124	4.01124e-09	1.74808e-07	ENSBTAG00000015326
ENSBTAG00000009656	A6H6Y1_BOVIN	BOLA-DQA1 protein [Source:UniProtKB/TrEMBL;Acc:A6H6Y1]	2.17143	4.35599e-09	1.88631e-07	ENSBTAG00000009656
ENSBTAG00000020936	NOD2_BOVIN	Nucleotide-binding oligomerization domain-containing protein 2 (Caspase recruitment domain-containing protein 15) [Source:UniProtKB/Swiss-Prot;Acc:Q6E804]	2.13854	5.01266e-09	2.15702e-07	ENSBTAG00000020936
ENSBTAG00000037526	FABP4_BOVIN	Fatty acid-binding protein, adipocyte (Adipocyte-type fatty acid-binding protein)(A-FABP)(AFABP)(Fatty acid-binding protein 4)(Adipocyte lipid-binding protein)(ALBP) [Source:UniProtKB/Swiss-Prot;Acc:P48035]	-2.60197	5.35812e-09	2.29127e-07	ENSBTAG00000037526
ENSBTAG00000038233	LOC507055	Not available	3.01668	5.8036e-09	2.43609e-07	ENSBTAG00000038233
ENSBTAG00000015919	Q0II30_BOVIN	DKFZP564O0823 protein [Source:RefSeq peptide;Acc:NP_001069239]	2.38923	5.79048e-09	2.43609e-07	ENSBTAG00000015919
ENSBTAG00000020884	CASPD_BOVIN	Caspase-4 Precursor (CASP-4)(EC 3.4.22.57) [Contains Caspase-4 subunit 1;Caspase-4 subunit 2] [Source:UniProtKB/Swiss-Prot;Acc:Q5E9C1]	2.07701	5.76577e-09	2.43609e-07	ENSBTAG00000020884
ENSBTAG00000014496	CCR6	Not available	-2.14198	6.14517e-09	2.56373e-07	ENSBTAG00000014496
ENSBTAG00000018399	MYH15	Not available	2.65302	7.1098e-09	2.9482e-07	ENSBTAG00000018399
ENSBTAG00000030630	MARCKSL1	Bos taurus MARCKS-like 1 (MARCKSL1), mRNA. [Source:RefSeq DNA;Acc:NM_001076172]	2.82651	7.68332e-09	3.16683e-07	ENSBTAG00000030630
ENSBTAG00000005182	A7YWH4_BOVIN	major histocompatibility complex, class I, A [Source:RefSeq peptide;Acc:NP_001035644]	1.88315	8.01541e-09	3.28392e-07	ENSBTAG00000005182
ENSBTAG00000010645	Q95111_BOVIN	major histocompatibility complex, class II, DR alpha [Source:RefSeq peptide;Acc:NP_001012695]	1.82513	8.94302e-09	3.64215e-07	ENSBTAG00000010645
ENSBTAG00000018240	A6QLC0_BOVIN	cytochrome P450, family 2, subfamily S, polypeptide 1 [Source:RefSeq peptide;Acc:NP_001093836]	2.5947	9.30004e-09	3.74961e-07	ENSBTAG00000018240
ENSBTAG00000000202	TPC_BOVIN	Mitochondrial thiamine pyrophosphate carrier (Solute carrier family 25 member 19) [Source:UniProtKB/Swiss-Prot;Acc:Q29RM1]	1.96903	9.31647e-09	3.74961e-07	ENSBTAG00000000202
ENSBTAG00000021395	PSME1_BOVIN	Proteasome activator complex subunit 1 (Proteasome activator 28 subunit alpha)(PA28alpha)(PA28a) [Source:UniProtKB/Swiss-Prot;Acc:Q4U5R3]	2.07285	9.64339e-09	3.85849e-07	ENSBTAG00000021395
ENSBTAG00000024918	Q3SYW8_BOVIN	baculoviral IAP repeat-containing protein 3 [Source:RefSeq peptide;Acc:NP_001030370]	3.18383	9.84233e-09	3.91519e-07	ENSBTAG00000024918
ENSBTAG00000008406	TREX1_BOVIN	Three prime repair exonuclease 1 (EC 3.1.11.2)(3'-5' exonuclease TREX1) [Source:UniProtKB/Swiss-Prot;Acc:Q9BG99]	2.14071	1.06293e-08	4.20124e-07	ENSBTAG00000008406
ENSBTAG00000008686	S46A3_BOVIN	Solute carrier family 46 member 3 Precursor [Source:UniProtKB/Swiss-Prot;Acc:A5D7V7]	1.98913	1.06842e-08	4.20124e-07	ENSBTAG00000008686
ENSBTAG00000003366	Q1KLR3_BOVIN	DEAD/H box polypeptide-like protein Fragment [Source:UniProtKB/TrEMBL;Acc:Q1KLR3]	1.98954	1.2034e-08	4.6782e-07	ENSBTAG00000003366
ENSBTAG00000007935	CACO2_BOVIN	Calcium-binding and coiled-coil domain-containing protein 2 (Nuclear domain 10 protein NDP52)(Nuclear domain 10 protein 52) [Source:UniProtKB/Swiss-Prot;Acc:O18737]	1.97072	1.20137e-08	4.6782e-07	ENSBTAG00000007935
ENSBTAG00000006801	T106A_BOVIN	Transmembrane protein 106A [Source:UniProtKB/Swiss-Prot;Acc:Q5EA90]	1.98199	1.25266e-08	4.8422e-07	ENSBTAG00000006801
ENSBTAG00000014548	Q1JPI3_BOVIN	Niban protein Fragment [Source:UniProtKB/TrEMBL;Acc:Q1JPI3]	2.09434	1.29134e-08	4.96366e-07	ENSBTAG00000014548
ENSBTAG00000014903	ABCA3	Not available	1.83289	1.41406e-08	5.40503e-07	ENSBTAG00000014903
ENSBTAG00000003642	PRDX1_BOVIN	Peroxiredoxin-1 (EC 1.11.1.15) [Source:UniProtKB/Swiss-Prot;Acc:Q5E947]	1.82182	1.43291e-08	5.44664e-07	ENSBTAG00000003642
ENSBTAG00000013919	Q30313_BOVIN	major histocompatibility complex, class II, DRB3 [Source:RefSeq peptide;Acc:NP_001012698]	1.90591	1.58263e-08	5.98253e-07	ENSBTAG00000013919
ENSBTAG00000019386	Q3YFG6_BOVIN	non-classical MHC class I antigen [Source:RefSeq peptide;Acc:NP_001099086]	1.89382	1.771e-08	6.6578e-07	ENSBTAG00000019386
ENSBTAG00000012348	A7Z081_BOVIN	hypothetical protein LOC511219 [Source:RefSeq peptide;Acc:NP_001098827]	-2.16338	1.80868e-08	6.7623e-07	ENSBTAG00000012348
ENSBTAG00000040323	A6QQD6_BOVIN	secreted and transmembrane 1 [Source:RefSeq peptide;Acc:NP_001095796]	2.20951	1.82205e-08	6.77526e-07	ENSBTAG00000040323
ENSBTAG00000006619	Q58D16_BOVIN	megakaryocyte-associated tyrosine kinase [Source:RefSeq peptide;Acc:NP_001030183]	-2.27362	1.95641e-08	7.23556e-07	ENSBTAG00000006619
ENSBTAG00000008092	RAB37	RAB37, member RAS oncogene family [Source:HGNC Symbol;Acc:30268]	3.32271	2.08737e-08	7.67839e-07	ENSBTAG00000008092
ENSBTAG00000013755	ITB5_BOVIN	Integrin beta-5 Precursor [Source:UniProtKB/Swiss-Prot;Acc:P80747]	-2.14516	2.16446e-08	7.91938e-07	ENSBTAG00000013755
ENSBTAG00000011754	MAPIP_BOVIN	Mitogen-activated protein-binding protein-interacting protein (Roadblock domain-containing protein 3) [Source:UniProtKB/Swiss-Prot;Acc:Q3T132]	2.01735	2.25403e-08	8.20322e-07	ENSBTAG00000011754
ENSBTAG00000022489	RNF213	ring finger protein 213 [Source:HGNC Symbol;Acc:14539]	1.83475	2.48686e-08	9.00269e-07	ENSBTAG00000022489
ENSBTAG00000003607	LOC534672	Not available	-1.95209	2.65787e-08	9.57113e-07	ENSBTAG00000003607
ENSBTAG00000021901	TRPM2	Not available	2.88594	2.76364e-08	9.8999e-07	ENSBTAG00000021901
ENSBTAG00000005534	ENOB_BOVIN	Beta-enolase (EC 4.2.1.11)(2-phospho-D-glycerate hydro-lyase)(Muscle-specific enolase)(MSE)(Skeletal muscle enolase)(Enolase 3) [Source:UniProtKB/Swiss-Prot;Acc:Q3ZC09]	2.78616	2.87109e-08	1.02056e-06	ENSBTAG00000005534
ENSBTAG00000009812	CXCL6_BOVIN	C-X-C motif chemokine 6 Precursor (Small-inducible cytokine B6)(Granulocyte chemotactic protein 2)(GCP-2) [Source:UniProtKB/Swiss-Prot;Acc:P80221]	2.61706	2.8788e-08	1.02056e-06	ENSBTAG00000009812
ENSBTAG00000014506	ZNF503	Not available	2.31737	3.05769e-08	1.07839e-06	ENSBTAG00000014506
ENSBTAG00000007773	Q9GKR3_BOVIN	vascular cell adhesion molecule 1 [Source:RefSeq peptide;Acc:NP_776909]	2.53289	3.13858e-08	1.10124e-06	ENSBTAG00000007773
ENSBTAG00000018285	VAMP5_BOVIN	Vesicle-associated membrane protein 5 (VAMP-5) [Source:UniProtKB/Swiss-Prot;Acc:Q2KHY2]	3.17876	3.82665e-08	1.33581e-06	ENSBTAG00000018285
ENSBTAG00000018994	TNFSF10	Not available	3.96694	4.48119e-08	1.55636e-06	ENSBTAG00000018994
ENSBTAG00000032719	TFRC	Not available	1.83938	5.02739e-08	1.73724e-06	ENSBTAG00000032719
ENSBTAG00000014172	Q0V7M5_BOVIN	FYVE, RhoGEF and PH domain containing 2 [Source:RefSeq peptide;Acc:NP_001069038]	2.0455	5.15017e-08	1.77073e-06	ENSBTAG00000014172
ENSBTAG00000018417	PSMF1_BOVIN	Proteasome inhibitor PI31 subunit [Source:UniProtKB/Swiss-Prot;Acc:Q3SX30]	1.94606	5.71615e-08	1.95549e-06	ENSBTAG00000018417
ENSBTAG00000012066	PECA1_BOVIN	Platelet endothelial cell adhesion molecule Precursor (PECAM-1)(CD31 antigen) [Source:UniProtKB/Swiss-Prot;Acc:P51866]	2.92829	6.39761e-08	2.17773e-06	ENSBTAG00000012066
ENSBTAG00000019124	EIF4EBP2	Not available	-2.06694	7.62049e-08	2.58116e-06	ENSBTAG00000019124
ENSBTAG00000021811	ANGP4_BOVIN	Angiopoietin-4 Precursor (ANG-4) [Source:UniProtKB/Swiss-Prot;Acc:Q24K15]	-3.24192	8.82585e-08	2.9747e-06	ENSBTAG00000021811
ENSBTAG00000021308	IRS1	Not available	-3.37025	9.53408e-08	3.19766e-06	ENSBTAG00000021308
ENSBTAG00000012208	Q3YFG2_BOVIN	Non-classical MHC class I antigen Precursor; Fragment [Source:UniProtKB/TrEMBL;Acc:Q3YFG2]	1.94438	9.76614e-08	3.25951e-06	ENSBTAG00000012208
ENSBTAG00000007804	RIPL2_BOVIN	RILP-like protein 2 (Rab-interacting lysosomal-like protein 2) [Source:UniProtKB/Swiss-Prot;Acc:A4IFK7]	1.86872	1.32964e-07	4.41621e-06	ENSBTAG00000007804
ENSBTAG00000020242	CRLF2	cytokine receptor-like factor 2 [Source:HGNC Symbol;Acc:14281]	-1.88314	1.40346e-07	4.63889e-06	ENSBTAG00000020242
ENSBTAG00000009177	PLEKHA4	Not available	1.97212	1.49515e-07	4.91818e-06	ENSBTAG00000009177
ENSBTAG00000025250	CCL3_BOVIN	C-C motif chemokine 3 Precursor (Small-inducible cytokine A3)(Macrophage inflammatory protein 1-alpha)(MIP-1-alpha) [Source:UniProtKB/Swiss-Prot;Acc:Q8SQA6]	2.72708	1.50479e-07	4.9262e-06	ENSBTAG00000025250
ENSBTAG00000000095	C5NU11_BOVIN	Programmed death ligand 1 [Source:UniProtKB/TrEMBL;Acc:C5NU11]	2.19397	1.6265e-07	5.29929e-06	ENSBTAG00000000095
ENSBTAG00000003956	A4FV66_BOVIN	sarcoglycan, alpha (50kDa dystrophin-associated glycoprotein) [Source:RefSeq peptide;Acc:NP_001013420]	-1.96651	1.73123e-07	5.61379e-06	ENSBTAG00000003956
ENSBTAG00000005745	HPSE_BOVIN	Heparanase Precursor (EC 3.2.-.-) [Contains Heparanase 8 kDa subunit;Heparanase 50 kDa subunit] [Source:UniProtKB/Swiss-Prot;Acc:Q9MYY0]	3.2287	1.75944e-07	5.66505e-06	ENSBTAG00000005745
ENSBTAG00000019929	ITAV_BOVIN	Integrin alpha-V Precursor (Vitronectin receptor subunit alpha)(CD51 antigen) [Contains Integrin alpha-V heavy chain;Integrin alpha-V light chain] [Source:UniProtKB/Swiss-Prot;Acc:P80746]	1.83412	1.7636e-07	5.66505e-06	ENSBTAG00000019929
ENSBTAG00000011784	A5PKG9_BOVIN	Gardner-Rasheed feline sarcoma viral (v-fgr) oncogene homolog [Source:RefSeq peptide;Acc:NP_001092461]	1.71586	1.84919e-07	5.91224e-06	ENSBTAG00000011784
ENSBTAG00000020538	A6QP00_BOVIN	hect domain and RLD 5 [Source:RefSeq peptide;Acc:NP_001095465]	2.15917	1.86396e-07	5.93174e-06	ENSBTAG00000020538
ENSBTAG00000009055	R144B_BOVIN	E3 ubiquitin-protein ligase RNF144B (EC 6.3.2.-)(RING finger protein 144B) [Source:UniProtKB/Swiss-Prot;Acc:A5PK27]	2.90752	2.09507e-07	6.63632e-06	ENSBTAG00000009055
ENSBTAG00000007554	IFI6_BOVIN	Interferon alpha-inducible protein 6 Precursor (Interferon-induced protein 6-16)(Ifi-6-16) [Source:UniProtKB/Swiss-Prot;Acc:Q6IED8]	1.65729	2.17193e-07	6.84807e-06	ENSBTAG00000007554
ENSBTAG00000011759	C1QL1	Not available	-4.19096	2.1833e-07	6.85236e-06	ENSBTAG00000011759
ENSBTAG00000015127	SDC4	Not available	2.01518	2.43089e-07	7.59458e-06	ENSBTAG00000015127
ENSBTAG00000036016	LOC509351	Not available	1.9739	2.79694e-07	8.69849e-06	ENSBTAG00000036016
ENSBTAG00000023198	SERPINB2	Not available	3.48051	2.98824e-07	9.25137e-06	ENSBTAG00000023198
ENSBTAG00000011193	Q1RMH5_BOVIN	C1QC protein Fragment [Source:UniProtKB/TrEMBL;Acc:Q1RMH5]	2.13395	3.11106e-07	9.58822e-06	ENSBTAG00000011193
ENSBTAG00000009421	Q3ZC45_BOVIN	CD1E antigen [Source:RefSeq peptide;Acc:NP_001029566]	-2.39234	3.31888e-07	1.01829e-05	ENSBTAG00000009421
ENSBTAG00000013275	Q2KIP7_BOVIN	MAD2 mitotic arrest deficient-like 2 [Source:RefSeq peptide;Acc:NP_001039411]	2.12918	3.42704e-07	1.04678e-05	ENSBTAG00000013275
ENSBTAG00000017367	Q17QZ9_BOVIN	interferon-induced protein with tetratricopeptide repeats 5 [Source:RefSeq peptide;Acc:NP_001069166]	1.81258	4.09561e-07	1.24543e-05	ENSBTAG00000017367
ENSBTAG00000006354	HPT_BOVIN	Haptoglobin Precursor [Contains Haptoglobin alpha chain;Haptoglobin beta chain] [Source:UniProtKB/Swiss-Prot;Acc:Q2TBU0]	3.57809	4.32727e-07	1.31005e-05	ENSBTAG00000006354
ENSBTAG00000010761	TECPR1	Not available	1.80604	4.35657e-07	1.31311e-05	ENSBTAG00000010761
ENSBTAG00000010998	Q5FX62_BOVIN	CASP8 and FADD-like apoptosis regulator [Source:RefSeq peptide;Acc:NP_001012281]	1.95428	4.47503e-07	1.3429e-05	ENSBTAG00000010998
ENSBTAG00000020500	TNFSF9	Not available	2.9185	4.57361e-07	1.36649e-05	ENSBTAG00000020500
ENSBTAG00000016546	PARP12	Not available	1.74016	4.60433e-07	1.36969e-05	ENSBTAG00000016546
ENSBTAG00000005978	PIK3R5	phosphoinositide-3-kinase, regulatory subunit 5 [Source:HGNC Symbol;Acc:30035]	1.84899	4.83184e-07	1.42498e-05	ENSBTAG00000005978
ENSBTAG00000020043	ARHGAP17	Not available	1.6794	4.81577e-07	1.42498e-05	ENSBTAG00000020043
ENSBTAG00000009214	ETS2_BOVIN	Protein C-ets-2 [Source:UniProtKB/Swiss-Prot;Acc:A1A4L6]	1.8059	5.13568e-07	1.50808e-05	ENSBTAG00000009214
ENSBTAG00000021687	PHF15	Not available	2.08763	5.34638e-07	1.55438e-05	ENSBTAG00000021687
ENSBTAG00000033731	PCP_BOVIN	Lysosomal Pro-X carboxypeptidase Precursor (EC 3.4.16.2)(Prolylcarboxypeptidase)(PRCP)(Proline carboxypeptidase) [Source:UniProtKB/Swiss-Prot;Acc:Q2TA14]	1.78096	5.36148e-07	1.55438e-05	ENSBTAG00000033731
ENSBTAG00000008497	RGS14	Not available	-2.39224	5.32387e-07	1.55438e-05	ENSBTAG00000008497
ENSBTAG00000015938	ARAP3	ArfGAP with RhoGAP domain, ankyrin repeat and PH domain 3 [Source:HGNC Symbol;Acc:24097]	-2.32867	6.55117e-07	1.89127e-05	ENSBTAG00000015938
ENSBTAG00000025101	Q2KIU5_BOVIN	asialoglycoprotein receptor 2 [Source:RefSeq peptide;Acc:NP_001069420]	2.01367	7.32069e-07	2.10454e-05	ENSBTAG00000025101
ENSBTAG00000007836	IPYR_BOVIN	Inorganic pyrophosphatase (EC 3.6.1.1)(Pyrophosphate phospho-hydrolase)(PPase) [Source:UniProtKB/Swiss-Prot;Acc:P37980]	2.49826	8.06763e-07	2.30957e-05	ENSBTAG00000007836
ENSBTAG00000000639	APT_BOVIN	Adenine phosphoribosyltransferase (APRT)(EC 2.4.2.7) [Source:UniProtKB/Swiss-Prot;Acc:Q56JW4]	1.66723	1.04665e-06	2.98384e-05	ENSBTAG00000000639
ENSBTAG00000001773	LOC616626	Not available	1.6648	1.12731e-06	3.20042e-05	ENSBTAG00000001773
ENSBTAG00000017002	Q1JPC8_BOVIN	RanBP-type and C3HC4-type zinc finger containing 1 [Source:RefSeq peptide;Acc:NP_001068629]	1.64422	1.2069e-06	3.40394e-05	ENSBTAG00000017002
ENSBTAG00000013577	AAAT_BOVIN	Neutral amino acid transporter B(0) (ATB(0))(Sodium-dependent neutral amino acid transporter type 2)(Solute carrier family 1 member 5) [Source:UniProtKB/Swiss-Prot;Acc:Q95JC7]	-1.6332	1.20894e-06	3.40394e-05	ENSBTAG00000013577
ENSBTAG00000006485	TREML1	Not available	-1.85168	1.2819e-06	3.57989e-05	ENSBTAG00000006485
ENSBTAG00000003986	CXXC5_BOVIN	CXXC-type zinc finger protein 5 [Source:UniProtKB/Swiss-Prot;Acc:Q32LB3]	-2.02381	1.28066e-06	3.57989e-05	ENSBTAG00000003986
ENSBTAG00000004380	STAT2	Not available	1.631	1.30473e-06	3.62884e-05	ENSBTAG00000004380
ENSBTAG00000006080	MAST1	PREDICTED: Bos taurus misc_RNA (LOC539825), miscRNA. [Source:RefSeq DNA;Acc:XR_028116]	2.36943	1.36252e-06	3.77423e-05	ENSBTAG00000006080
ENSBTAG00000027317	RN114_BOVIN	RING finger protein 114 (Zinc finger protein 313) [Source:UniProtKB/Swiss-Prot;Acc:Q4U5R4]	1.61162	1.38932e-06	3.83295e-05	ENSBTAG00000027317
ENSBTAG00000002738	A2VDV6_BOVIN	endothelial differentiation, sphingolipid G-protein-coupled receptor, 5 [Source:RefSeq peptide;Acc:NP_001075010]	1.67649	1.42209e-06	3.90761e-05	ENSBTAG00000002738
ENSBTAG00000011382	NHRF1_BOVIN	Na(+)/H(+) exchange regulatory cofactor NHE-RF1 (NHERF-1)(Ezrin-radixin-moesin-binding phosphoprotein 50)(EBP50)(Regulatory cofactor of Na(+)/H(+) exchanger)(Sodium-hydrogen exchanger regulatory factor 1)(Solute carrier family 9 isoform A3 regulatory factor 1) [Source:UniProtKB/Swiss-Prot;Acc:Q3SZK8]	1.6016	1.5258e-06	4.17581e-05	ENSBTAG00000011382
ENSBTAG00000020073	NCEH1_BOVIN	Neutral cholesterol ester hydrolase 1 (NCEH)(EC 3.1.1.-)(Arylacetamide deacetylase-like 1) [Source:UniProtKB/Swiss-Prot;Acc:Q1JQE6]	-2.72052	1.60843e-06	4.38441e-05	ENSBTAG00000020073
ENSBTAG00000005989	AMPL_BOVIN	Cytosol aminopeptidase (EC 3.4.11.1)(Leucine aminopeptidase 3)(LAP-3)(Leucyl aminopeptidase)(Proline aminopeptidase)(EC 3.4.11.5)(Prolyl aminopeptidase)(Peptidase S) [Source:UniProtKB/Swiss-Prot;Acc:P00727]	1.56354	1.68719e-06	4.58085e-05	ENSBTAG00000005989
ENSBTAG00000004270	FCER2	Not available	-2.32502	1.7571e-06	4.75182e-05	ENSBTAG00000004270
ENSBTAG00000031814	SDHL_BOVIN	L-serine dehydratase/L-threonine deaminase (EC 4.3.1.17)(L-serine deaminase)(SDH)(L-threonine dehydratase)(TDH)(EC 4.3.1.19) [Source:UniProtKB/Swiss-Prot;Acc:Q0VCW4]	1.67149	1.81399e-06	4.88636e-05	ENSBTAG00000031814
ENSBTAG00000012050	ORAI2	Not available	1.73433	1.8695e-06	5.01613e-05	ENSBTAG00000012050
ENSBTAG00000004588	Q08D94_BOVIN	intermediate conductance calcium-activated potassium channel protein 1 [Source:RefSeq peptide;Acc:NP_001070373]	-1.87425	1.90554e-06	5.09285e-05	ENSBTAG00000004588
ENSBTAG00000010366	OX1R_BOVIN	Orexin receptor type 1 (Ox-1-R)(Ox1-R)(Ox1R)(Hypocretin receptor type 1) [Source:UniProtKB/Swiss-Prot;Acc:Q0GBZ5]	-2.29575	2.00823e-06	5.34642e-05	ENSBTAG00000010366
ENSBTAG00000000957	Q29RQ8_BOVIN	CDKN2A interacting protein [Source:RefSeq peptide;Acc:NP_001039608]	1.96179	2.05979e-06	5.46243e-05	ENSBTAG00000000957
ENSBTAG00000003449	KCP	Not available	2.486	2.17111e-06	5.6958e-05	ENSBTAG00000003449
ENSBTAG00000002271	Q32L45_BOVIN	CDADC1 protein Fragment [Source:UniProtKB/TrEMBL;Acc:Q32L45]	2.0172	2.16529e-06	5.6958e-05	ENSBTAG00000002271
ENSBTAG00000008827	A7MB04_BOVIN	sparc/osteonectin, cwcv and kazal-like domains proteoglycan (testican) 2 [Source:RefSeq peptide;Acc:NP_001094585]	-1.59467	2.17276e-06	5.6958e-05	ENSBTAG00000008827
ENSBTAG00000025898	TBC1D8	Not available	1.85891	2.24533e-06	5.86358e-05	ENSBTAG00000025898
ENSBTAG00000001822	SNX10_BOVIN	Sorting nexin-10 [Source:UniProtKB/Swiss-Prot;Acc:Q0IIL5]	1.66912	2.43398e-06	6.33204e-05	ENSBTAG00000001822
ENSBTAG00000001308	A6QPN8_BOVIN	hypothetical protein LOC522763 [Source:RefSeq peptide;Acc:NP_001095539]	2.63019	2.48867e-06	6.4498e-05	ENSBTAG00000001308
ENSBTAG00000019177	Q2KJ23_BOVIN	bridging integrator 1 [Source:RefSeq peptide;Acc:NP_001040006]	-2.01991	2.61741e-06	6.75786e-05	ENSBTAG00000019177
ENSBTAG00000037605	Not available	Not available	1.89091	2.6658e-06	6.85691e-05	ENSBTAG00000037605
ENSBTAG00000020665	GFRA2_BOVIN	GDNF family receptor alpha-2 Precursor (GFR-alpha-2)(GDNF receptor alpha-2)(GDNFR-alpha-2) [Source:UniProtKB/Swiss-Prot;Acc:Q5E9X0]	-2.04997	2.68217e-06	6.87318e-05	ENSBTAG00000020665
ENSBTAG00000010976	KANK1	Not available	-1.7021	2.69792e-06	6.88774e-05	ENSBTAG00000010976
ENSBTAG00000005814	PSME2_BOVIN	Proteasome activator complex subunit 2 (Proteasome activator 28 subunit beta)(PA28beta)(PA28b) [Source:UniProtKB/Swiss-Prot;Acc:Q5E9G3]	1.61276	2.9888e-06	7.60199e-05	ENSBTAG00000005814
ENSBTAG00000008625	A2VE19_BOVIN	apoptosis-inducing protein D [Source:RefSeq peptide;Acc:NP_001075937]	-2.03384	3.18915e-06	8.08154e-05	ENSBTAG00000008625
ENSBTAG00000017363	SAT1_BOVIN	Diamine acetyltransferase 1 (EC 2.3.1.57)(Spermidine/spermine N(1)-acetyltransferase 1)(SSAT-1)(SSAT)(Putrescine acetyltransferase)(Polyamine N-acetyltransferase 1) [Source:UniProtKB/Swiss-Prot;Acc:Q3T0Q0]	1.46178	3.26431e-06	8.24148e-05	ENSBTAG00000017363
ENSBTAG00000011409	CD72	Not available	1.89035	3.34643e-06	8.39009e-05	ENSBTAG00000011409
ENSBTAG00000010681	NR1H3_BOVIN	Oxysterols receptor LXR-alpha (Liver X receptor alpha)(Nuclear receptor subfamily 1 group H member 3) [Source:UniProtKB/Swiss-Prot;Acc:Q5E9B6]	1.50511	3.3477e-06	8.39009e-05	ENSBTAG00000010681
ENSBTAG00000007867	A4IFU4_BOVIN	signal transducer and activator of transcription 1 [Source:RefSeq peptide;Acc:NP_001071368]	1.50707	3.39566e-06	8.47924e-05	ENSBTAG00000007867
ENSBTAG00000030594	LOC523451	PREDICTED: Bos taurus misc_RNA (LOC523451), miscRNA. [Source:RefSeq DNA;Acc:XR_028460]	-1.71965	3.55597e-06	8.84726e-05	ENSBTAG00000030594
ENSBTAG00000008761	TRAFD1	TRAF-type zinc finger domain containing 1 [Source:HGNC Symbol;Acc:24808]	1.52968	3.8406e-06	9.5208e-05	ENSBTAG00000008761
ENSBTAG00000006616	A6QQN2_BOVIN	protein tyrosine phosphatase, non-receptor type 1 [Source:RefSeq peptide;Acc:NP_001093796]	1.60931	4.54697e-06	0.000112312	ENSBTAG00000006616
ENSBTAG00000013900	RO52_BOVIN	52 kDa Ro protein (Sjoegren syndrome type A antigen)(SS-A)(Ro(SS-A))(52 kDa ribonucleoprotein autoantigen Ro/SS-A)(Tripartite motif-containing protein 21) [Source:UniProtKB/Swiss-Prot;Acc:Q7YRV4]	1.62563	4.80762e-06	0.000118323	ENSBTAG00000013900
ENSBTAG00000000504	TF2B_BOVIN	Transcription initiation factor IIB (General transcription factor TFIIB) [Source:UniProtKB/Swiss-Prot;Acc:Q2KIN8]	2.25969	4.93543e-06	0.000121033	ENSBTAG00000000504
ENSBTAG00000007626	IL2RG_BOVIN	Cytokine receptor common subunit gamma Precursor (Interleukin-2 receptor subunit gamma)(IL-2 receptor subunit gamma)(IL-2R subunit gamma)(IL-2RG)(p64)(CD132 antigen) [Source:UniProtKB/Swiss-Prot;Acc:Q95118]	1.76531	5.17856e-06	0.000126542	ENSBTAG00000007626
ENSBTAG00000016401	Q3ZC32_BOVIN	optineurin [Source:RefSeq peptide;Acc:NP_001029774]	1.70209	5.22848e-06	0.000127307	ENSBTAG00000016401
ENSBTAG00000014090	ARI5A_BOVIN	AT-rich interactive domain-containing protein 5A (ARID domain-containing protein 5A) [Source:UniProtKB/Swiss-Prot;Acc:Q3SWY1]	1.68017	5.33326e-06	0.000129398	ENSBTAG00000014090
ENSBTAG00000016830	Q1RMS3_BOVIN	death-associated protein 6 [Source:RefSeq peptide;Acc:NP_001068623]	1.57158	5.7108e-06	0.000138068	ENSBTAG00000016830
ENSBTAG00000003330	A5PJD6_BOVIN	atlastin 3 [Source:RefSeq peptide;Acc:NP_001092448]	1.50566	6.00271e-06	0.000144615	ENSBTAG00000003330
ENSBTAG00000003043	GBG2_BOVIN	Guanine nucleotide-binding protein G(I)/G(S)/G(O) subunit gamma-2 Precursor (G gamma-I) [Source:UniProtKB/Swiss-Prot;Acc:P63212]	1.70147	6.19162e-06	0.000148549	ENSBTAG00000003043
ENSBTAG00000020030	FITM2_BOVIN	Fat storage-inducing transmembrane protein 2 (Fat-inducing protein 2) [Source:UniProtKB/Swiss-Prot;Acc:A4IFN5]	-1.96311	6.20946e-06	0.000148549	ENSBTAG00000020030
ENSBTAG00000002937	EMR3	PREDICTED: Bos taurus misc_RNA (EMR3), miscRNA. [Source:RefSeq DNA;Acc:XR_042808]	2.165	6.50995e-06	0.000155196	ENSBTAG00000002937
ENSBTAG00000018316	ZMYND15	zinc finger, MYND-type containing 15 [Source:HGNC Symbol;Acc:20997]	1.65446	6.63293e-06	0.000157578	ENSBTAG00000018316
ENSBTAG00000005251	Q27U16_BOVIN	TRIMTRIM6 proteinTripartite motif protein 5 alpha ;; [Source:UniProtKB/TrEMBL;Acc:Q27U16]	2.50304	6.82225e-06	0.000161515	ENSBTAG00000005251
ENSBTAG00000006633	IRF3_BOVIN	Interferon regulatory factor 3 (IRF-3) [Source:UniProtKB/Swiss-Prot;Acc:Q4JF28]	1.53514	6.92534e-06	0.00016339	ENSBTAG00000006633
ENSBTAG00000000015	FOXRED2	Not available	1.66959	7.26949e-06	0.000170921	ENSBTAG00000000015
ENSBTAG00000021791	Q08DN9_BOVIN	poly (ADP-ribose) polymerase family, member 9 [Source:RefSeq peptide;Acc:NP_001070296]	1.51528	7.58274e-06	0.000177675	ENSBTAG00000021791
ENSBTAG00000008099	CCR5_BOVIN	C-C chemokine receptor type 5 (C-C CKR-5)(CC-CKR-5)(CCR-5)(CCR5)(CD195 antigen) [Source:UniProtKB/Swiss-Prot;Acc:Q2HJ17]	1.91825	7.80785e-06	0.000181705	ENSBTAG00000008099
ENSBTAG00000010303	ICAM1_BOVIN	Intercellular adhesion molecule 1 Precursor (ICAM-1)(CD54 antigen) [Source:UniProtKB/Swiss-Prot;Acc:Q95132]	1.42493	7.79369e-06	0.000181705	ENSBTAG00000010303
ENSBTAG00000021636	GPR155	Not available	1.6238	8.9864e-06	0.000208424	ENSBTAG00000021636
ENSBTAG00000002069	HA1B_BOVIN	BOLA class I histocompatibility antigen, alpha chain BL3-7 Precursor [Source:UniProtKB/Swiss-Prot;Acc:P13753]	1.47576	9.18859e-06	0.000212393	ENSBTAG00000002069
ENSBTAG00000030845	MPEG1	Bos taurus macrophage expressed gene 1 (MPEG1), mRNA. [Source:RefSeq DNA;Acc:NM_001046464]	1.37978	9.60164e-06	0.000221193	ENSBTAG00000030845
ENSBTAG00000019339	ITPKB	inositol-trisphosphate 3-kinase B [Source:HGNC Symbol;Acc:6179]	-1.80779	9.72167e-06	0.000223207	ENSBTAG00000019339
ENSBTAG00000022813	T150B_BOVIN	Transmembrane protein 150B Precursor (Transmembrane protein 224) [Source:UniProtKB/Swiss-Prot;Acc:A7MBB3]	1.56434	1.01965e-05	0.000233327	ENSBTAG00000022813
ENSBTAG00000037989	Not available	Not available	2.57202	1.09867e-05	0.000249869	ENSBTAG00000037989
ENSBTAG00000016073	Q08DR4_BOVIN	ceramide glucosyltransferase [Source:RefSeq peptide;Acc:NP_001070318]	1.51494	1.09925e-05	0.000249869	ENSBTAG00000016073
ENSBTAG00000015228	Q29630_BOVIN	CD74 antigen [Source:RefSeq peptide;Acc:NP_001029907]	1.36644	1.12915e-05	0.000255817	ENSBTAG00000015228
ENSBTAG00000038062	FUT4_BOVIN	Alpha-(1,3)-fucosyltransferase (EC 2.4.1.-)(Galactoside 3-L-fucosyltransferase)(Fucosyltransferase 4)(Fucosyltransferase IV)(FucT-IV)(Fuc-TIV) [Source:UniProtKB/Swiss-Prot;Acc:Q8HZR3]	1.58386	1.15977e-05	0.000261886	ENSBTAG00000038062
ENSBTAG00000007433	MYO9A	Not available	1.71191	1.24722e-05	0.000280708	ENSBTAG00000007433
ENSBTAG00000019115	Q1RMQ9_BOVIN	Cdc42 effector protein 4 [Source:RefSeq peptide;Acc:NP_001039936]	1.79018	1.25175e-05	0.000280802	ENSBTAG00000019115
ENSBTAG00000015752	Not available	Not available	1.88674	1.26789e-05	0.000283494	ENSBTAG00000015752
ENSBTAG00000009948	A6QLA8_BOVIN	tripartite motif-containing 25 [Source:RefSeq peptide;Acc:NP_001093806]	1.43448	1.27391e-05	0.000283911	ENSBTAG00000009948
ENSBTAG00000020116	Q3MHE9_BOVIN	MHC Class I JSP.1 [Source:RefSeq peptide;Acc:NP_001035588]	1.56174	1.30044e-05	0.000288884	ENSBTAG00000020116
ENSBTAG00000001476	LOC614091	PREDICTED: Bos taurus misc_RNA (LOC614091), miscRNA. [Source:RefSeq DNA;Acc:XR_042730]	1.41769	1.37576e-05	0.000304627	ENSBTAG00000001476
ENSBTAG00000000806	A7MB55_BOVIN	ATAD1 protein Fragment [Source:UniProtKB/TrEMBL;Acc:A7MB55]	1.77614	1.42569e-05	0.000314663	ENSBTAG00000000806
ENSBTAG00000000497	AK1A1_BOVIN	Alcohol dehydrogenase [NADP+] (EC 1.1.1.2)(Aldehyde reductase)(Aldo-keto reductase family 1 member A1) [Source:UniProtKB/Swiss-Prot;Acc:Q3ZCJ2]	1.41263	1.43938e-05	0.000316665	ENSBTAG00000000497
ENSBTAG00000026369	A0JN35_BOVIN	ectodermal-neural cortex (with BTB-like domain) [Source:RefSeq peptide;Acc:NP_001071535]	-1.94858	1.45755e-05	0.000319634	ENSBTAG00000026369
ENSBTAG00000021568	VWCE	Not available	-2.4405	1.50987e-05	0.000330048	ENSBTAG00000021568
ENSBTAG00000018152	Q0VCK1_BOVIN	myeloid-associated differentiation marker [Source:RefSeq peptide;Acc:NP_001068720]	-1.54043	1.5185e-05	0.000330878	ENSBTAG00000018152
ENSBTAG00000008583	LOC524694	Not available	-1.82126	1.56075e-05	0.000339005	ENSBTAG00000008583
ENSBTAG00000013191	AGRN	Not available	1.75665	1.58362e-05	0.000342883	ENSBTAG00000013191
ENSBTAG00000008103	AL1A1_BOVIN	Retinal dehydrogenase 1 (RALDH 1)(RalDH1)(EC 1.2.1.36)(Aldehyde dehydrogenase family 1 member A1)(Aldehyde dehydrogenase, cytosolic)(ALHDII)(ALDH-E1) [Source:UniProtKB/Swiss-Prot;Acc:P48644]	1.39923	1.61657e-05	0.000348913	ENSBTAG00000008103
ENSBTAG00000015730	Q30261_BOVIN	major histocompatibility complex, class II, DM alpha-chain, expressed [Source:RefSeq peptide;Acc:NP_001012692]	1.52794	1.67329e-05	0.000360019	ENSBTAG00000015730
ENSBTAG00000018137	A2MG_BOVIN	Alpha-2-macroglobulin Precursor (Alpha-2-M) [Source:UniProtKB/Swiss-Prot;Acc:Q7SIH1]	-1.47843	1.68916e-05	0.000362295	ENSBTAG00000018137
ENSBTAG00000005413	NLRC5	Not available	1.49215	1.70715e-05	0.000365009	ENSBTAG00000005413
ENSBTAG00000007519	ADAR	adenosine deaminase, RNA-specific [Source:HGNC Symbol;Acc:225]	1.40312	1.78309e-05	0.000380059	ENSBTAG00000007519
ENSBTAG00000003709	ITGB8	Not available	2.3072	1.82212e-05	0.000387173	ENSBTAG00000003709
ENSBTAG00000000736	A1A3Z1_BOVIN	low density lipoprotein receptor-related protein 8 [Source:RefSeq peptide;Acc:NP_001091034]	1.81519	1.88319e-05	0.00039891	ENSBTAG00000000736
ENSBTAG00000003039	PSB8_BOVIN	Proteasome subunit beta type-8 Precursor (EC 3.4.25.1)(Proteasome subunit beta-5i) [Source:UniProtKB/Swiss-Prot;Acc:Q3T112]	1.39305	1.88938e-05	0.000398985	ENSBTAG00000003039
ENSBTAG00000012937	ACAD8_BOVIN	Isobutyryl-CoA dehydrogenase, mitochondrial Precursor (EC 1.3.99.-)(Acyl-CoA dehydrogenase family member 8)(ACAD-8) [Source:UniProtKB/Swiss-Prot;Acc:Q0NXR6]	-1.48774	1.92849e-05	0.000405991	ENSBTAG00000012937
ENSBTAG00000021002	PPAL_BOVIN	Lysosomal acid phosphatase Precursor (LAP)(EC 3.1.3.2) [Source:UniProtKB/Swiss-Prot;Acc:Q0P5F0]	1.38422	2.00409e-05	0.000420612	ENSBTAG00000021002
ENSBTAG00000021830	Q9TSB2_BOVIN	Major acidic fibroblast growth factor stimulated PHOSPHOP, MAFP Fragments [Source:UniProtKB/TrEMBL;Acc:Q9TSB2]	-1.5041	2.01838e-05	0.000422317	ENSBTAG00000021830
ENSBTAG00000021514	DNPEP_BOVIN	Aspartyl aminopeptidase (EC 3.4.11.21) [Source:UniProtKB/Swiss-Prot;Acc:Q2HJH1]	1.53641	2.05032e-05	0.000425715	ENSBTAG00000021514
ENSBTAG00000018314	MED11_BOVIN	Mediator of RNA polymerase II transcription subunit 11 (Mediator complex subunit 11) [Source:UniProtKB/Swiss-Prot;Acc:Q32L03]	1.51807	2.05199e-05	0.000425715	ENSBTAG00000018314
ENSBTAG00000017783	TSPYL2	Not available	-1.84187	2.05329e-05	0.000425715	ENSBTAG00000017783
ENSBTAG00000017116	A2VDP3_BOVIN	RASD family, member 2 [Source:RefSeq peptide;Acc:NP_001075063]	-2.45788	2.18724e-05	0.000452118	ENSBTAG00000017116
ENSBTAG00000014595	A4IFC8_BOVIN	ligase I, DNA, ATP-dependent [Source:RefSeq peptide;Acc:NP_001096018]	-1.8292	2.20486e-05	0.000454387	ENSBTAG00000014595
ENSBTAG00000018073	TSPO_BOVIN	Translocator protein (Peripheral-type benzodiazepine receptor)(PBR)(PKBS)(Isoquinoline-binding protein)(IBP) [Source:UniProtKB/Swiss-Prot;Acc:P30535]	1.35909	2.5224e-05	0.000518267	ENSBTAG00000018073
ENSBTAG00000027684	Q0VCN9_BOVIN	folate receptor 2 [Source:RefSeq peptide;Acc:NP_001068793]	-1.44473	2.5823e-05	0.000528984	ENSBTAG00000027684
ENSBTAG00000018954	ELP2	Not available	1.52323	2.61375e-05	0.000533828	ENSBTAG00000018954
ENSBTAG00000011511	Not available	Not available	1.58879	2.64542e-05	0.00053869	ENSBTAG00000011511
ENSBTAG00000009064	CSF2RB	Not available	1.47953	2.7759e-05	0.000563581	ENSBTAG00000009064
ENSBTAG00000019708	Q2TA22_BOVIN	acyl-CoA synthetase long-chain family member 6 [Source:RefSeq peptide;Acc:NP_001033131]	1.41408	2.87286e-05	0.000581542	ENSBTAG00000019708
ENSBTAG00000016828	Q2NL04_BOVIN	tapasin [Source:RefSeq peptide;Acc:NP_001039350]	1.35069	2.88797e-05	0.000582875	ENSBTAG00000016828
ENSBTAG00000011238	Q2KHZ6_BOVIN	CD48 molecule [Source:RefSeq peptide;Acc:NP_001039467]	1.69863	2.89953e-05	0.000583487	ENSBTAG00000011238
ENSBTAG00000004680	SLC13A5	Not available	1.42005	2.92814e-05	0.000587517	ENSBTAG00000004680
ENSBTAG00000039861	Q865A2_BOVIN	2',5'-oligoadenylate synthetase 1, 40/46kDa [Source:RefSeq peptide;Acc:NP_835209]	1.68758	3.0401e-05	0.000608197	ENSBTAG00000039861
ENSBTAG00000010069	EGR1_BOVIN	Early growth response protein 1 (EGR-1) [Source:UniProtKB/Swiss-Prot;Acc:Q29W20]	-1.6172	3.12947e-05	0.000624251	ENSBTAG00000010069
ENSBTAG00000015266	SDHF2_BOVIN	Succinate dehydrogenase assembly factor 2, mitochondrial Precursor (SDH assembly factor 2)(Succinate dehydrogenase subunit 5, mitochondrial) [Source:UniProtKB/Swiss-Prot;Acc:Q3ZBC2]	1.42015	3.17439e-05	0.000629542	ENSBTAG00000015266
ENSBTAG00000018186	PDXK_BOVIN	Pyridoxal kinase (EC 2.7.1.35)(Pyridoxine kinase) [Source:UniProtKB/Swiss-Prot;Acc:Q0II59]	1.32966	3.16642e-05	0.000629542	ENSBTAG00000018186
ENSBTAG00000010408	Q29RL5_BOVIN	inhibitor of kappa light polypeptide gene enhancer in B-cells, kinase epsilon [Source:RefSeq peptide;Acc:NP_001039810]	1.46637	3.20287e-05	0.000633354	ENSBTAG00000010408
ENSBTAG00000019290	Q1RMR9_BOVIN	protein kinase C and casein kinase substrate in neurons 2 [Source:RefSeq peptide;Acc:NP_001039933]	1.38285	3.21588e-05	0.000634093	ENSBTAG00000019290
ENSBTAG00000031998	CXL16_BOVIN	C-X-C motif chemokine 16 Precursor (Transmembrane chemokine CXCL16) [Source:UniProtKB/Swiss-Prot;Acc:Q29RT9]	1.33349	3.30751e-05	0.000650288	ENSBTAG00000031998
ENSBTAG00000012989	UB2L6_BOVIN	Ubiquitin/ISG15-conjugating enzyme E2 L6 (EC 6.3.2.19)(Ubiquitin-protein ligase L6)(Ubiquitin carrier protein L6) [Source:UniProtKB/Swiss-Prot;Acc:A5PJC4]	1.63404	3.3313e-05	0.000653088	ENSBTAG00000012989
ENSBTAG00000032068	PLA2G4F	phospholipase A2, group IVF [Source:HGNC Symbol;Acc:27396]	-1.76065	3.37208e-05	0.000659194	ENSBTAG00000032068
ENSBTAG00000020311	UBP20_BOVIN	Ubiquitin carboxyl-terminal hydrolase 20 (EC 3.1.2.15)(Ubiquitin thioesterase 20)(Ubiquitin-specific-processing protease 20)(Deubiquitinating enzyme 20) [Source:UniProtKB/Swiss-Prot;Acc:A7Z056]	1.48216	3.57255e-05	0.000694414	ENSBTAG00000020311
ENSBTAG00000014006	A1A4M8_BOVIN	torsin family 3, member A [Source:RefSeq peptide;Acc:NP_001073845]	1.45659	3.57025e-05	0.000694414	ENSBTAG00000014006
ENSBTAG00000000507	NR4A1_BOVIN	Nuclear receptor subfamily 4 group A member 1 [Source:UniProtKB/Swiss-Prot;Acc:Q0V8F0]	-2.4901	3.59007e-05	0.000695844	ENSBTAG00000000507
ENSBTAG00000017016	A5PK61_BOVIN	hypothetical protein LOC512741 [Source:RefSeq peptide;Acc:NP_001092840]	1.53245	3.60624e-05	0.000697002	ENSBTAG00000017016
ENSBTAG00000038424	LOC100139857	Not available	-2.94671	3.62682e-05	0.000699006	ENSBTAG00000038424
ENSBTAG00000005043	TIMP1_BOVIN	Metalloproteinase inhibitor 1 Precursor (Tissue inhibitor of metalloproteinases 1)(TIMP-1)(Embryogenin-1)(EG-1) [Source:UniProtKB/Swiss-Prot;Acc:P20414]	1.67356	4.12324e-05	0.00079245	ENSBTAG00000005043
ENSBTAG00000007075	O46784_BOVIN	PREDICTED: Bos taurus misc_RNA (LOC616942), miscRNA. [Source:RefSeq DNA;Acc:XR_028380]	1.78101	4.40982e-05	0.000845154	ENSBTAG00000007075
ENSBTAG00000014633	Q5E9I5_BOVIN	ATP-binding cassette, sub-family D, member 4 isoform 3 [Source:UniProtKB/TrEMBL;Acc:Q5E9I5]	1.55368	4.83479e-05	0.000921999	ENSBTAG00000014633
ENSBTAG00000006792	EHD4	Not available	1.33148	4.83773e-05	0.000921999	ENSBTAG00000006792
ENSBTAG00000005909	Q3SYT0_BOVIN	leptin receptor overlapping transcript [Source:RefSeq peptide;Acc:NP_001029913]	1.33761	4.881e-05	0.000927661	ENSBTAG00000005909
ENSBTAG00000015739	MRC2	Not available	-1.46013	4.91796e-05	0.000932096	ENSBTAG00000015739
ENSBTAG00000006846	LEG9_BOVIN	Galectin-9 (Gal-9) [Source:UniProtKB/Swiss-Prot;Acc:Q3MHZ8]	1.28292	4.97523e-05	0.000940345	ENSBTAG00000006846
ENSBTAG00000025762	CN37_BOVIN	2',3'-cyclic-nucleotide 3'-phosphodiesterase (CNPase)(CNP)(EC 3.1.4.37) [Source:UniProtKB/Swiss-Prot;Acc:P06623]	1.32795	5.01209e-05	0.000944704	ENSBTAG00000025762
ENSBTAG00000016656	A6QQZ9_BOVIN	PARP14 protein Fragment [Source:UniProtKB/TrEMBL;Acc:A6QQZ9]	1.36188	5.07935e-05	0.000954751	ENSBTAG00000016656
ENSBTAG00000014432	HNMT_BOVIN	Histamine N-methyltransferase (HMT)(EC 2.1.1.8) [Source:UniProtKB/Swiss-Prot;Acc:Q58DV7]	-1.84665	5.13899e-05	0.000963314	ENSBTAG00000014432
ENSBTAG00000021685	EF1A2_BOVIN	Elongation factor 1-alpha 2 (EF-1-alpha-2)(Eukaryotic elongation factor 1 A-2)(eEF1A-2) [Source:UniProtKB/Swiss-Prot;Acc:Q32PH8]	-2.18733	5.23989e-05	0.000979545	ENSBTAG00000021685
ENSBTAG00000004124	CPOX	Not available	1.48544	5.29725e-05	0.000987568	ENSBTAG00000004124
ENSBTAG00000006638	A6QPJ9_BOVIN	BCL2-like 12 [Source:RefSeq peptide;Acc:NP_001094618]	1.76219	5.7072e-05	0.00105537	ENSBTAG00000006638
ENSBTAG00000011936	ATP8B4	Not available	1.69924	5.6821e-05	0.00105537	ENSBTAG00000011936
ENSBTAG00000006466	CD53_BOVIN	Leukocyte surface antigen CD53 (Cell surface glycoprotein CD53)(CD53 antigen) [Source:UniProtKB/Swiss-Prot;Acc:Q58DM3]	1.28612	5.70046e-05	0.00105537	ENSBTAG00000006466
ENSBTAG00000017839	A0JN79_BOVIN	T-cell lymphoma invasion and metastasis 1 [Source:RefSeq peptide;Acc:NP_001071477]	-1.48741	5.77114e-05	0.00106432	ENSBTAG00000017839
ENSBTAG00000012525	A0JND7_BOVIN	ABO blood group (transferase A, alpha 1-3-N-acetylgalactosaminyltransferase; transferase B, alpha 1-3-galactosyltransferase) [Source:RefSeq peptide;Acc:NP_001071394]	1.83244	5.85189e-05	0.00107631	ENSBTAG00000012525
ENSBTAG00000002786	A6QQH0_BOVIN	hypothetical protein LOC781494 [Source:RefSeq peptide;Acc:NP_001094749]	1.42986	6.20534e-05	0.00113826	ENSBTAG00000002786
ENSBTAG00000011412	Q28899_BOVIN	PREDICTED: Bos taurus misc_RNA (LAMB1), miscRNA. [Source:RefSeq DNA;Acc:XR_042638]	-2.266	6.482e-05	0.00118583	ENSBTAG00000011412
ENSBTAG00000021263	Q3MHQ3_BOVIN	cytochrome P450, family 4, subfamily v, polypeptide 2 [Source:RefSeq peptide;Acc:NP_001029545]	1.45085	6.62758e-05	0.00120922	ENSBTAG00000021263
ENSBTAG00000009933	DTX3L	Not available	1.37718	6.69565e-05	0.0012184	ENSBTAG00000009933
ENSBTAG00000014555	CASS4	Cas scaffolding protein family member 4 [Source:HGNC Symbol;Acc:15878]	-2.31294	6.89473e-05	0.00125129	ENSBTAG00000014555
ENSBTAG00000018451	PTMS_BOVIN	Parathymosin [Source:UniProtKB/Swiss-Prot;Acc:P08814]	1.32702	7.04798e-05	0.00127572	ENSBTAG00000018451
ENSBTAG00000004043	A5D7Q0_BOVIN	Fc gamma 2 receptor [Source:RefSeq peptide;Acc:NP_001001138]	1.53468	7.4693e-05	0.00134487	ENSBTAG00000004043
ENSBTAG00000018254	A6QLS3_BOVIN	cyclin-dependent kinase inhibitor 1B (p27, Kip1) [Source:RefSeq peptide;Acc:NP_001093816]	1.49276	7.45553e-05	0.00134487	ENSBTAG00000018254
ENSBTAG00000011304	Q2TBG3_BOVIN	XRN2 protein Fragment [Source:UniProtKB/TrEMBL;Acc:Q2TBG3]	1.39215	7.64131e-05	0.00137223	ENSBTAG00000011304
ENSBTAG00000010992	CATH_BOVIN	Cathepsin H Precursor (EC 3.4.22.16) [Contains Cathepsin H mini chain;Cathepsin H heavy chain;Cathepsin H light chain] [Source:UniProtKB/Swiss-Prot;Acc:Q3T0I2]	1.23358	8.09767e-05	0.00145037	ENSBTAG00000010992
ENSBTAG00000012433	A3KN31_BOVIN	DENND1B protein Fragment [Source:UniProtKB/TrEMBL;Acc:A3KN31]	1.67405	8.3385e-05	0.00148961	ENSBTAG00000012433
ENSBTAG00000007192	Q58D24_BOVIN	SID1 transmembrane family, member 2 [Source:RefSeq peptide;Acc:NP_001019701]	1.57979	8.44304e-05	0.00150436	ENSBTAG00000007192
ENSBTAG00000017866	CD36_BOVIN	Platelet glycoprotein 4 (Platelet glycoprotein IV)(GPIV)(Glycoprotein IIIb)(GPIIIB)(PAS IV)(PAS-4)(CD36 antigen) [Source:UniProtKB/Swiss-Prot;Acc:P26201]	-1.29344	8.85752e-05	0.00157411	ENSBTAG00000017866
ENSBTAG00000014878	CX7A1_BOVIN	Cytochrome c oxidase subunit 7A1, mitochondrial Precursor (Cytochrome c oxidase subunit VIIa-heart)(Cytochrome c oxidase subunit VIIa-H)(Cytochrome c oxidase subunit VIIa-muscle)(Cytochrome c oxidase subunit VIIa-M)(Cytochrome c oxidase subunit VIIIc)(VIIIC) [Source:UniProtKB/Swiss-Prot;Acc:P07470]	1.90881	8.90284e-05	0.00157806	ENSBTAG00000014878
ENSBTAG00000013834	A2VDU0_BOVIN	thyroid hormone receptor interactor 10 [Source:RefSeq peptide;Acc:NP_001074999]	2.10493	9.78894e-05	0.00173064	ENSBTAG00000013834
ENSBTAG00000019665	IL1RA_BOVIN	Interleukin-1 receptor antagonist protein Precursor (IL-1ra)(IL-1RN)(IRAP)(IL1 inhibitor) [Source:UniProtKB/Swiss-Prot;Acc:O77482]	1.54464	0.000101673	0.0017929	ENSBTAG00000019665
ENSBTAG00000033076	TRPM6	Not available	-2.14438	0.000103486	0.00182019	ENSBTAG00000033076
ENSBTAG00000008125	KCAB2_BOVIN	Voltage-gated potassium channel subunit beta-2 (K(+) channel subunit beta-2)(Kv-beta-2) [Source:UniProtKB/Swiss-Prot;Acc:Q27955]	-2.29222	0.000104096	0.00182621	ENSBTAG00000008125
ENSBTAG00000006346	DAP1_BOVIN	Death-associated protein 1 (DAP-1) [Source:UniProtKB/Swiss-Prot;Acc:Q5EAE6]	1.25453	0.000109555	0.00191708	ENSBTAG00000006346
ENSBTAG00000020034	D4QGC1_BOVIN	Tyrosine-protein kinase Lyn [Source:UniProtKB/TrEMBL;Acc:D4QGC1]	1.27132	0.000111891	0.00195295	ENSBTAG00000020034
ENSBTAG00000020999	DDB2_BOVIN	DNA damage-binding protein 2 (Damage-specific DNA-binding protein 2) [Source:UniProtKB/Swiss-Prot;Acc:Q0VBY8]	1.21424	0.000112688	0.00195687	ENSBTAG00000020999
ENSBTAG00000011328	Q24JZ6_BOVIN	cell growth regulator with EF-hand domain 1 [Source:RefSeq peptide;Acc:NP_001039442]	-2.82527	0.000112542	0.00195687	ENSBTAG00000011328
ENSBTAG00000004378	B2MU62_BOVIN	Interleukin 23 Fragment [Source:UniProtKB/TrEMBL;Acc:B2MU62]	1.25698	0.000114855	0.00198947	ENSBTAG00000004378
ENSBTAG00000004322	FOS_BOVIN	Proto-oncogene c-Fos (Cellular oncogene fos) [Source:UniProtKB/Swiss-Prot;Acc:O77628]	-1.47098	0.000116911	0.00201995	ENSBTAG00000004322
ENSBTAG00000000944	LPCAT1	Not available	-1.32989	0.000121032	0.00208589	ENSBTAG00000000944
ENSBTAG00000018436	UBE2J1	Not available	1.49688	0.000127031	0.00217919	ENSBTAG00000018436
ENSBTAG00000012774	RAB7B_BOVIN	Ras-related protein Rab-7b [Source:UniProtKB/Swiss-Prot;Acc:Q08DE8]	-1.27936	0.000127082	0.00217919	ENSBTAG00000012774
ENSBTAG00000021035	CATK_BOVIN	Cathepsin K Precursor (EC 3.4.22.38) [Source:UniProtKB/Swiss-Prot;Acc:Q5E968]	1.21999	0.00012958	0.00221647	ENSBTAG00000021035
ENSBTAG00000011851	FYN_BOVIN	Tyrosine-protein kinase Fyn (EC 2.7.10.2)(Proto-oncogene c-Fyn)(p59-Fyn) [Source:UniProtKB/Swiss-Prot;Acc:A0JNB0]	2.04417	0.000133606	0.00227963	ENSBTAG00000011851
ENSBTAG00000040161	TM4SF19	transmembrane 4 L six family member 19 [Source:HGNC Symbol;Acc:25167]	1.43413	0.000136521	0.00232357	ENSBTAG00000040161
ENSBTAG00000012252	MOCOS_BOVIN	Molybdenum cofactor sulfurase (MoCo sulfurase)(MOS)(EC 4.4.-.-) [Source:UniProtKB/Swiss-Prot;Acc:Q9N0E7]	1.36769	0.000137311	0.00233123	ENSBTAG00000012252
ENSBTAG00000011100	CATC_BOVIN	Dipeptidyl peptidase 1 Precursor (EC 3.4.14.1)(Dipeptidyl peptidase I)(DPP-I)(DPPI)(Cathepsin C)(Cathepsin J)(Dipeptidyl transferase) [Contains Dipeptidyl peptidase 1 exclusion domain chain(Dipeptidyl peptidase I exclusion domain chain);Dipeptidyl peptidase 1 heavy chain(Dipeptidyl peptidase I heavy chain);Dipeptidyl peptidase 1 light chain(Dipeptidyl peptidase I light chain)] [Source:UniProtKB/S…	1.17935	0.00014157	0.00239758	ENSBTAG00000011100
ENSBTAG00000009493	BCL3	Not available	1.38581	0.000145496	0.00245798	ENSBTAG00000009493
ENSBTAG00000015509	A7E362_BOVIN	NAMPT protein Fragment [Source:UniProtKB/TrEMBL;Acc:A7E362]	1.49236	0.000153661	0.00258953	ENSBTAG00000015509
ENSBTAG00000002624	A6QR13_BOVIN	proline-serine-threonine phosphatase interacting protein 2 [Source:RefSeq peptide;Acc:NP_001094582]	1.93	0.00015523	0.00259678	ENSBTAG00000002624
ENSBTAG00000000204	CI091_BOVIN	Transmembrane protein C9orf91 homolog [Source:UniProtKB/Swiss-Prot;Acc:Q5EA48]	1.41826	0.000154965	0.00259678	ENSBTAG00000000204
ENSBTAG00000012228	SEM4A_BOVIN	Semaphorin-4A Precursor [Source:UniProtKB/Swiss-Prot;Acc:Q5EA85]	1.23627	0.000155051	0.00259678	ENSBTAG00000012228
ENSBTAG00000012107	SLC25A28	Not available	1.4071	0.000159653	0.00265778	ENSBTAG00000012107
ENSBTAG00000009873	NRN1_BOVIN	Neuritin Precursor [Source:UniProtKB/Swiss-Prot;Acc:Q2KIC6]	-1.37865	0.000159302	0.00265778	ENSBTAG00000009873
ENSBTAG00000014380	MCM2	minichromosome maintenance complex component 2 [Source:HGNC Symbol;Acc:6944]	-1.50742	0.000166302	0.00276175	ENSBTAG00000014380
ENSBTAG00000018101	SAHH_BOVIN	Adenosylhomocysteinase (AdoHcyase)(EC 3.3.1.1)(S-adenosyl-L-homocysteine hydrolase) [Source:UniProtKB/Swiss-Prot;Acc:Q3MHL4]	1.18268	0.000173756	0.00287854	ENSBTAG00000018101
ENSBTAG00000013477	GFRP_BOVIN	GTP cyclohydrolase 1 feedback regulatory protein (GFRP)(GTP cyclohydrolase I feedback regulatory protein) [Source:UniProtKB/Swiss-Prot;Acc:Q32L41]	1.44308	0.000175807	0.00290549	ENSBTAG00000013477
ENSBTAG00000008330	RNF19B	Not available	1.30766	0.000178934	0.00295005	ENSBTAG00000008330
ENSBTAG00000011483	SCARF1	scavenger receptor class F, member 1 [Source:HGNC Symbol;Acc:16820]	1.25912	0.000180575	0.00296993	ENSBTAG00000011483
ENSBTAG00000017580	RFX5	Not available	1.45592	0.000182234	0.00299004	ENSBTAG00000017580
ENSBTAG00000017452	RCAN3_BOVIN	Calcipressin-3 (Regulator of calcineurin 3)(Down syndrome candidate region 1-like protein 2) [Source:UniProtKB/Swiss-Prot;Acc:Q2KIA1]	-1.79685	0.000182763	0.00299154	ENSBTAG00000017452
ENSBTAG00000010888	Q08D76_BOVIN	hypothetical protein LOC783068 [Source:RefSeq peptide;Acc:NP_001073816]	-1.72801	0.000183485	0.00299619	ENSBTAG00000010888
ENSBTAG00000003180	TM201_BOVIN	Transmembrane protein 201 [Source:UniProtKB/Swiss-Prot;Acc:Q32PF0]	-1.6319	0.000190236	0.00309904	ENSBTAG00000003180
ENSBTAG00000013658	ERC1	Not available	1.55828	0.000190772	0.00310039	ENSBTAG00000013658
ENSBTAG00000022227	PLS2_BOVIN	Phospholipid scramblase 2 (PL scramblase 2)(Ca(2+)-dependent phospholipid scramblase 2) [Source:UniProtKB/Swiss-Prot;Acc:Q3ZBG9]	1.35425	0.000191654	0.00310733	ENSBTAG00000022227
ENSBTAG00000016939	CB042_BOVIN	Uncharacterized protein C2orf42 homolog [Source:UniProtKB/Swiss-Prot;Acc:Q3SYX3]	1.50472	0.000194811	0.00314363	ENSBTAG00000016939
ENSBTAG00000002669	Q1RMI6_BOVIN	Ras association domain family 4 [Source:RefSeq peptide;Acc:NP_001068922]	1.45707	0.000194548	0.00314363	ENSBTAG00000002669
ENSBTAG00000013705	Q0VCA6_BOVIN	NFKBIE protein [Source:UniProtKB/TrEMBL;Acc:Q0VCA6]	1.47228	0.000198984	0.0032034	ENSBTAG00000013705
ENSBTAG00000019741	A4IFF5_BOVIN	complement component 3a receptor 1 [Source:RefSeq peptide;Acc:NP_001077221]	1.2108	0.00020095	0.00322746	ENSBTAG00000019741
ENSBTAG00000006695	VCPIP1	Not available	1.24332	0.000202557	0.00324028	ENSBTAG00000006695
ENSBTAG00000008631	COR1A_BOVIN	Coronin-1A (Coronin-like protein p57)(Coronin-like protein A)(Clipin-A)(Tryptophan aspartate-containing coat protein)(TACO) [Source:UniProtKB/Swiss-Prot;Acc:Q92176]	-1.21194	0.000202695	0.00324028	ENSBTAG00000008631
ENSBTAG00000009124	Q5BIR8_BOVIN	zygin 1 [Source:RefSeq peptide;Acc:NP_001019693]	-2.41866	0.000214669	0.00342369	ENSBTAG00000009124
ENSBTAG00000011997	ZMIZ2	zinc finger, MIZ-type containing 2 [Source:HGNC Symbol;Acc:22229]	1.23594	0.000217304	0.0034531	ENSBTAG00000011997
ENSBTAG00000002628	CTL2_BOVIN	Choline transporter-like protein 2 (Solute carrier family 44 member 2) [Source:UniProtKB/Swiss-Prot;Acc:A5D7H3]	-1.71535	0.000217522	0.0034531	ENSBTAG00000002628
ENSBTAG00000014982	CS071_BOVIN	Uncharacterized protein C19orf71 homolog [Source:UniProtKB/Swiss-Prot;Acc:Q2M2T2]	-1.17887	0.00022104	0.00350083	ENSBTAG00000014982
ENSBTAG00000039035	HSPA6	Not available	1.79334	0.00022766	0.00358905	ENSBTAG00000039035
ENSBTAG00000009315	CDON	Not available	-1.68408	0.000227483	0.00358905	ENSBTAG00000009315
ENSBTAG00000000838	A6QQI9_BOVIN	DVL-binding protein DAPLE [Source:RefSeq peptide;Acc:NP_001095487]	-1.48545	0.000230614	0.00362727	ENSBTAG00000000838
ENSBTAG00000000392	Q0IIJ9_BOVIN	activating signal cointegrator 1 complex subunit 1 [Source:RefSeq peptide;Acc:NP_001069509]	-2.16931	0.000232828	0.00365369	ENSBTAG00000000392
ENSBTAG00000002444	MKI67	antigen identified by monoclonal antibody Ki-67 [Source:HGNC Symbol;Acc:7107]	-1.53536	0.000253726	0.00396346	ENSBTAG00000002444
ENSBTAG00000014855	MICAL2	Not available	-1.68132	0.000253626	0.00396346	ENSBTAG00000014855
ENSBTAG00000027064	BTBD11	Not available	2.23705	0.000254809	0.00397131	ENSBTAG00000027064
ENSBTAG00000009664	Q1RMM4_BOVIN	SP140 nuclear body protein [Source:RefSeq peptide;Acc:NP_001068915]	1.26574	0.000256017	0.00398106	ENSBTAG00000009664
ENSBTAG00000006223	LOC507126	Not available	1.31131	0.000259475	0.00402569	ENSBTAG00000006223
ENSBTAG00000001465	P2RY1_BOVIN	P2Y purinoceptor 1 (P2Y1)(Purinergic receptor)(ATP receptor) [Source:UniProtKB/Swiss-Prot;Acc:P48042]	1.83245	0.000264709	0.00409761	ENSBTAG00000001465
ENSBTAG00000005898	Q17QA4_BOVIN	TGS1 protein Fragment [Source:UniProtKB/TrEMBL;Acc:Q17QA4]	1.47113	0.000266167	0.00410374	ENSBTAG00000005898
ENSBTAG00000002596	A6QQ80_BOVIN	V-set and transmembrane domain containing 1 [Source:RefSeq peptide;Acc:NP_001094744]	-1.27982	0.000266305	0.00410374	ENSBTAG00000002596
ENSBTAG00000002836	TAF3	Not available	1.28389	0.000268892	0.00413429	ENSBTAG00000002836
ENSBTAG00000010148	LOC505856	Not available	1.36448	0.000283639	0.00435125	ENSBTAG00000010148
ENSBTAG00000008409	MYC_BOVIN	Myc proto-oncogene protein (Proto-oncogene c-Myc)(Transcription factor p64) [Source:UniProtKB/Swiss-Prot;Acc:Q2HJ27]	-1.75612	0.000288758	0.00441986	ENSBTAG00000008409
ENSBTAG00000031598	Not available	Not available	-1.78877	0.000290328	0.00443398	ENSBTAG00000031598
ENSBTAG00000016387	GDAP2_BOVIN	Ganglioside-induced differentiation-associated protein 2 [Source:UniProtKB/Swiss-Prot;Acc:Q2KIX2]	1.66632	0.000292723	0.00445895	ENSBTAG00000016387
ENSBTAG00000018951	TBC1D9	Not available	1.2615	0.000293266	0.00445895	ENSBTAG00000018951
ENSBTAG00000008636	A2VDP8_BOVIN	phosphodiesterase 4B, cAMP-specific [Source:RefSeq peptide;Acc:NP_001096016]	1.84385	0.000297007	0.00450581	ENSBTAG00000008636
ENSBTAG00000013557	A7MB81_BOVIN	endoplasmic reticulum aminopeptidase 1 [Source:RefSeq peptide;Acc:NP_001095473]	1.32013	0.000309449	0.00468419	ENSBTAG00000013557
ENSBTAG00000012022	TBC1D2B	Not available	1.19344	0.00031221	0.00471555	ENSBTAG00000012022
ENSBTAG00000035975	C17orf87	chromosome 17 open reading frame 87 [Source:HGNC Symbol;Acc:33504]	1.73309	0.000313237	0.00472063	ENSBTAG00000035975
ENSBTAG00000014761	PEPA_BOVIN	Pepsin A Precursor (EC 3.4.23.1) [Source:UniProtKB/Swiss-Prot;Acc:P00792]	-1.86326	0.00032198	0.00484173	ENSBTAG00000014761
ENSBTAG00000016779	CLIP1	Not available	1.23025	0.000324413	0.00486763	ENSBTAG00000016779
ENSBTAG00000002953	THIO_BOVIN	Thioredoxin (Trx) [Source:UniProtKB/Swiss-Prot;Acc:O97680]	1.22925	0.000327706	0.00490627	ENSBTAG00000002953
ENSBTAG00000006707	Q1LZF6_BOVIN	acyl-CoA synthetase long-chain family member 5 [Source:RefSeq peptide;Acc:NP_001069118]	1.19363	0.000333543	0.00498276	ENSBTAG00000006707
ENSBTAG00000037702	A6QNX7_BOVIN	Bos taurus F-box protein 17 (FBXO17), mRNA. [Source:RefSeq DNA;Acc:NM_001103239]	1.59154	0.000334279	0.00498288	ENSBTAG00000037702
ENSBTAG00000021538	MYO1E	Not available	-1.17551	0.000337991	0.00502724	ENSBTAG00000021538
ENSBTAG00000015026	ABL2	Not available	-1.48008	0.000353319	0.00524384	ENSBTAG00000015026
ENSBTAG00000037735	Q08DZ7_BOVIN	G protein-coupled receptor 77 [Source:RefSeq peptide;Acc:NP_001071415]	-1.26473	0.000354447	0.0052492	ENSBTAG00000037735
ENSBTAG00000003403	Q1JPH9_BOVIN	peptidyl arginine deiminase, type II [Source:RefSeq peptide;Acc:NP_001098922]	-1.34078	0.000355848	0.00525855	ENSBTAG00000003403
ENSBTAG00000010002	Q8MII2_BOVIN	Interferon responsive factor 2 Fragment [Source:UniProtKB/TrEMBL;Acc:Q8MII2]	1.27179	0.000363787	0.00536429	ENSBTAG00000010002
ENSBTAG00000008432	A6QQA0_BOVIN	NUP98 protein Fragment [Source:UniProtKB/TrEMBL;Acc:A6QQA0]	1.23232	0.000368924	0.00542834	ENSBTAG00000008432
ENSBTAG00000009543	A0JN43_BOVIN	family with sequence similarity 62 (C2 domain containing), member A [Source:RefSeq peptide;Acc:NP_001071411]	-1.23353	0.000369982	0.00543223	ENSBTAG00000009543
ENSBTAG00000034529	Q0VC27_BOVIN	high mobility group AT-hook 1 [Source:RefSeq peptide;Acc:NP_001069991]	1.25037	0.000376932	0.00552241	ENSBTAG00000034529
ENSBTAG00000008216	Q2HJE7_BOVIN	RRM2 protein Fragment [Source:UniProtKB/TrEMBL;Acc:Q2HJE7]	-1.82741	0.000383781	0.00561074	ENSBTAG00000008216
ENSBTAG00000021521	A5PJN7_BOVIN	bifunctional apoptosis regulator [Source:RefSeq peptide;Acc:NP_001092339]	1.18409	0.000392918	0.00573208	ENSBTAG00000021521
ENSBTAG00000006910	ASGL1_BOVIN	L-asparaginase (EC 3.5.1.1)(L-asparagine amidohydrolase)(Asparaginase-like protein 1) [Source:UniProtKB/Swiss-Prot;Acc:Q32LE5]	-1.41053	0.000400353	0.00582812	ENSBTAG00000006910
ENSBTAG00000011316	ZC12A_BOVIN	Ribonuclease ZC3H12A (EC 3.1.-.-)(Zinc finger CCCH domain-containing protein 12A) [Source:UniProtKB/Swiss-Prot;Acc:A6QQJ8]	1.79061	0.000402423	0.00584582	ENSBTAG00000011316
ENSBTAG00000007616	Not available	Not available	-1.49751	0.000405834	0.00588288	ENSBTAG00000007616
ENSBTAG00000001273	NALP3_BOVIN	NACHT, LRR and PYD domains-containing protein 3 [Source:UniProtKB/Swiss-Prot;Acc:A6QLE5]	1.41892	0.000407446	0.00589375	ENSBTAG00000001273
ENSBTAG00000020481	LOC507299	Not available	1.57139	0.000422328	0.00609613	ENSBTAG00000020481
ENSBTAG00000027655	TIFA_BOVIN	TRAF-interacting protein with FHA domain-containing protein A (TRAF2-binding protein) [Source:UniProtKB/Swiss-Prot;Acc:A2VDM0]	1.59434	0.000426655	0.00614562	ENSBTAG00000027655
ENSBTAG00000012519	XDH_BOVIN	Xanthine dehydrogenase/oxidase [Includes Xanthine dehydrogenase(XD)(EC 1.17.1.4);Xanthine oxidase(XO)(EC 1.17.3.2)(Xanthine oxidoreductase)] [Source:UniProtKB/Swiss-Prot;Acc:P80457]	1.09299	0.000431203	0.00619809	ENSBTAG00000012519
ENSBTAG00000026429	Q3ZBW6_BOVIN	2,4-dienoyl CoA reductase 2, peroxisomal [Source:RefSeq peptide;Acc:NP_001071590]	1.28614	0.000433158	0.00620394	ENSBTAG00000026429
ENSBTAG00000009987	Q95JC4_BOVIN	Integrin beta Fragment [Source:UniProtKB/TrEMBL;Acc:Q95JC4]	-1.13925	0.000433424	0.00620394	ENSBTAG00000009987
ENSBTAG00000000009	FOXF1	Not available	-1.77215	0.000436777	0.0062389	ENSBTAG00000000009
ENSBTAG00000001941	A5D7C8_BOVIN	sema domain, immunoglobulin domain (Ig), transmembrane domain (TM) and short cytoplasmic domain, (semaphorin) 4D [Source:RefSeq peptide;Acc:NP_001091629]	1.13002	0.000452097	0.00644427	ENSBTAG00000001941
ENSBTAG00000018691	RHOU_BOVIN	Rho-related GTP-binding protein RhoU [Source:UniProtKB/Swiss-Prot;Acc:A5D7J5]	-2.01997	0.000465563	0.00662242	ENSBTAG00000018691
ENSBTAG00000031906	Not available	Not available	-1.21143	0.000477285	0.00677507	ENSBTAG00000031906
ENSBTAG00000003639	ELMO2_BOVIN	Engulfment and cell motility protein 2 [Source:UniProtKB/Swiss-Prot;Acc:A4FUD6]	1.14906	0.000491466	0.00696193	ENSBTAG00000003639
ENSBTAG00000015644	EID2_BOVIN	EP300-interacting inhibitor of differentiation 2 (EID-2)(EID-1-like inhibitor of differentiation 2)(CREBBP/EP300 inhibitor 2) [Source:UniProtKB/Swiss-Prot;Acc:Q17QW4]	1.86496	0.000511393	0.00721434	ENSBTAG00000015644
ENSBTAG00000039082	Not available	Not available	1.44549	0.00051064	0.00721434	ENSBTAG00000039082
ENSBTAG00000020885	A0PCH9_BOVIN	Caspase-1 Fragment [Source:UniProtKB/TrEMBL;Acc:A0PCH9]	1.61848	0.000514858	0.00724827	ENSBTAG00000020885
ENSBTAG00000040580	A6QPJ5_BOVIN	hypothetical protein LOC618633 [Source:RefSeq peptide;Acc:NP_001096772]	1.82353	0.000518756	0.00728815	ENSBTAG00000040580
ENSBTAG00000043549	Not available	Not available	-1.93857	0.000522008	0.00731881	ENSBTAG00000043549
ENSBTAG00000002357	TCAM2_BOVIN	TIR domain-containing adapter molecule 2 (TICAM-2)(TRIF-related adapter molecule) [Source:UniProtKB/Swiss-Prot;Acc:Q2LGB7]	1.34802	0.000533778	0.00746853	ENSBTAG00000002357
ENSBTAG00000011633	Not available	Not available	1.63733	0.000539046	0.00751151	ENSBTAG00000011633
ENSBTAG00000007275	Q05B59_BOVIN	triggering receptor expressed on myeloid cells 2 [Source:RefSeq peptide;Acc:NP_001073048]	-1.15399	0.000538383	0.00751151	ENSBTAG00000007275
ENSBTAG00000038128	A5PJ88_BOVIN	major histocompatibility complex, class II, DQ alpha 5 [Source:RefSeq peptide;Acc:NP_001012693]	1.90994	0.000542692	0.00751862	ENSBTAG00000038128
ENSBTAG00000018274	FADD_BOVIN	Protein FADD (FAS-associated death domain protein)(FAS-associating death domain-containing protein) [Source:UniProtKB/Swiss-Prot;Acc:Q645M6]	1.18197	0.000542853	0.00751862	ENSBTAG00000018274
ENSBTAG00000017824	A4IF99_BOVIN	interferon regulatory factor 8 [Source:RefSeq peptide;Acc:NP_001077238]	1.13394	0.000542602	0.00751862	ENSBTAG00000017824
ENSBTAG00000020780	SBNO2_BOVIN	Protein strawberry notch homolog 2 [Source:UniProtKB/Swiss-Prot;Acc:A0JND4]	1.156	0.000546568	0.00755478	ENSBTAG00000020780
ENSBTAG00000007205	LOC614669	Not available	1.44377	0.000549775	0.00758379	ENSBTAG00000007205
ENSBTAG00000002041	SASH3_BOVIN	SAM and SH3 domain-containing protein 3 [Source:UniProtKB/Swiss-Prot;Acc:A0JN71]	-1.26014	0.000561476	0.0077141	ENSBTAG00000002041
ENSBTAG00000012024	A7YY72_BOVIN	solute carrier family 29 (nucleoside transporters), member 2 [Source:RefSeq peptide;Acc:NP_001096739]	-1.46851	0.000560957	0.0077141	ENSBTAG00000012024
ENSBTAG00000007581	AA2BR_BOVIN	Adenosine receptor A2b [Source:UniProtKB/Swiss-Prot;Acc:Q1LZD0]	-1.26015	0.000577523	0.00791866	ENSBTAG00000007581
ENSBTAG00000001116	Q3SYY3_BOVIN	procollagen-proline, 2-oxoglutarate 4-dioxygenase (proline 4-hydroxylase), alpha polypeptide II [Source:RefSeq peptide;Acc:NP_001029465]	-1.37444	0.000586043	0.00801941	ENSBTAG00000001116
ENSBTAG00000017994	A8E4Q8_BOVIN	MYC associated factor X [Source:RefSeq peptide;Acc:NP_001099103]	1.34899	0.000595501	0.00811637	ENSBTAG00000017994
ENSBTAG00000005718	PLIN2_BOVIN	Perilipin-2 (Adipophilin)(Adipose differentiation-related protein)(ADRP) [Source:UniProtKB/Swiss-Prot;Acc:Q9TUM6]	1.09578	0.000595256	0.00811637	ENSBTAG00000005718
ENSBTAG00000010158	CA226_BOVIN	Uncharacterized protein C1orf226 homolog [Source:UniProtKB/Swiss-Prot;Acc:A4IFJ0]	1.44734	0.000597926	0.00811672	ENSBTAG00000010158
ENSBTAG00000011358	Q0P5G7_BOVIN	immediate early response 3 [Source:RefSeq peptide;Acc:NP_001068670]	1.20857	0.000598186	0.00811672	ENSBTAG00000011358
ENSBTAG00000031837	IMDH2_BOVIN	Inosine-5'-monophosphate dehydrogenase 2 (IMP dehydrogenase 2)(IMPDH 2)(IMPD 2)(EC 1.1.1.205)(IMPDH-II) [Source:UniProtKB/Swiss-Prot;Acc:Q3SWY3]	-1.51483	0.000599086	0.00811672	ENSBTAG00000031837
ENSBTAG00000011463	Q08E46_BOVIN	MID1 interacting G12-like protein [Source:RefSeq peptide;Acc:NP_001069851]	-1.25625	0.000608366	0.00822617	ENSBTAG00000011463
ENSBTAG00000003315	RT63_BOVIN	Ribosomal protein 63, mitochondrial (bMRP63) [Source:UniProtKB/Swiss-Prot;Acc:Q3ZC04]	-1.28228	0.000625041	0.00843497	ENSBTAG00000003315
ENSBTAG00000034689	ZNRF1	Not available	1.29922	0.000632582	0.00851993	ENSBTAG00000034689
ENSBTAG00000009080	ITB6_BOVIN	Integrin beta-6 Precursor [Source:UniProtKB/Swiss-Prot;Acc:Q8SQB8]	1.64441	0.000645483	0.00864617	ENSBTAG00000009080
ENSBTAG00000014228	TFEC_BOVIN	Transcription factor EC [Source:UniProtKB/Swiss-Prot;Acc:A4IFU7]	1.21938	0.000644216	0.00864617	ENSBTAG00000014228
ENSBTAG00000019072	PSD4	pleckstrin and Sec7 domain containing 4 [Source:HGNC Symbol;Acc:19096]	-1.50401	0.000645746	0.00864617	ENSBTAG00000019072
ENSBTAG00000003012	TRAF1	Not available	1.50286	0.000648314	0.0086636	ENSBTAG00000003012
ENSBTAG00000023635	Q3LUH1_BOVIN	dectin-2 [Source:RefSeq peptide;Acc:NP_001029651]	1.55786	0.000654041	0.00868574	ENSBTAG00000023635
ENSBTAG00000012383	Q3SZ37_BOVIN	chromatin modifying protein 5 [Source:RefSeq peptide;Acc:NP_001029854]	1.24744	0.000652753	0.00868574	ENSBTAG00000012383
ENSBTAG00000016626	ARF3	ADP-ribosylation factor 3 [Source:HGNC Symbol;Acc:654]	1.08668	0.000655049	0.00868574	ENSBTAG00000016626
ENSBTAG00000014824	MMP14_BOVIN	Matrix metalloproteinase-14 Precursor (MMP-14)(EC 3.4.24.80)(Membrane-type matrix metalloproteinase 1)(MT-MMP 1)(MTMMP1)(Membrane-type-1 matrix metalloproteinase)(MT1-MMP)(MT1MMP) [Source:UniProtKB/Swiss-Prot;Acc:Q9GLE4]	1.05945	0.000654172	0.00868574	ENSBTAG00000014824
ENSBTAG00000013391	A8E659_BOVIN	progressive ankylosis protein [Source:RefSeq peptide;Acc:NP_001103263]	-1.49761	0.000661748	0.00875761	ENSBTAG00000013391
ENSBTAG00000015563	PDE12_BOVIN	2',5'-phosphodiesterase 12 (2'-PDE)(2-PDE)(EC 3.1.4.-) [Source:UniProtKB/Swiss-Prot;Acc:Q08DF7]	1.2601	0.000674213	0.00890534	ENSBTAG00000015563
ENSBTAG00000013761	STMN1_BOVIN	Stathmin [Source:UniProtKB/Swiss-Prot;Acc:Q3T0C7]	-1.96989	0.000682905	0.00900277	ENSBTAG00000013761
ENSBTAG00000016625	T131L_BOVIN	Transmembrane protein 131-like Precursor [Source:UniProtKB/Swiss-Prot;Acc:Q08DV9]	1.41667	0.000693894	0.00913004	ENSBTAG00000016625
ENSBTAG00000019354	PAX8	Not available	-1.73471	0.000699787	0.00918991	ENSBTAG00000019354
ENSBTAG00000009256	Q9BGU3_BOVIN	integrin, alpha 4 (antigen CD49D, alpha 4 subunit of VLA-4 receptor) [Source:RefSeq peptide;Acc:NP_777173]	1.67802	0.000711141	0.00932113	ENSBTAG00000009256
ENSBTAG00000020554	AIF1_BOVIN	Allograft inflammatory factor 1 (AIF-1) [Source:UniProtKB/Swiss-Prot;Acc:Q9BDK2]	1.20386	0.000713375	0.00933253	ENSBTAG00000020554
ENSBTAG00000044208	DUSP4	Not available	-1.66662	0.000741915	0.00968737	ENSBTAG00000044208
ENSBTAG00000002736	DNMT1_BOVIN	DNA (cytosine-5)-methyltransferase 1 (Dnmt1)(EC 2.1.1.37) [Source:UniProtKB/Swiss-Prot;Acc:Q24K09]	1.13419	0.000751568	0.00979472	ENSBTAG00000002736
ENSBTAG00000000242	Not available	Not available	1.32577	0.000759842	0.00988373	ENSBTAG00000000242
ENSBTAG00000019565	Q1RMQ8_BOVIN	nuclear receptor coactivator 4 [Source:RefSeq peptide;Acc:NP_001069336]	1.13726	0.000762725	0.0099024	ENSBTAG00000019565
ENSBTAG00000010721	MCM3_BOVIN	DNA replication licensing factor MCM3 [Source:UniProtKB/Swiss-Prot;Acc:A4FUD9]	-1.53458	0.00077004	0.00997843	ENSBTAG00000010721
ENSBTAG00000015007	NCOA1	Not available	1.29542	0.000771538	0.00997895	ENSBTAG00000015007
ENSBTAG00000018523	TRI38_BOVIN	Tripartite motif-containing protein 38 [Source:UniProtKB/Swiss-Prot;Acc:Q58DK8]	1.35105	0.000775308	0.0100088	ENSBTAG00000018523
ENSBTAG00000039197	LOC614799	Not available	1.639	0.000807792	0.0104085	ENSBTAG00000039197
ENSBTAG00000014261	SYTC_BOVIN	Threonyl-tRNA synthetase, cytoplasmic (EC 6.1.1.3)(Threonine--tRNA ligase)(ThrRS) [Source:UniProtKB/Swiss-Prot;Acc:Q3ZBV8]	1.09028	0.000816482	0.0105007	ENSBTAG00000014261
ENSBTAG00000015978	ANXA1_BOVIN	Annexin A1 (Annexin-1)(Annexin I)(Lipocortin I)(Calpactin-2)(Calpactin II)(Chromobindin-9)(p35)(Phospholipase A2 inhibitory protein) [Source:UniProtKB/Swiss-Prot;Acc:P46193]	1.42726	0.000826683	0.0106119	ENSBTAG00000015978
ENSBTAG00000015512	LOC786974	Not available	1.08881	0.000836885	0.0107228	ENSBTAG00000015512
ENSBTAG00000013723	RT25_BOVIN	28S ribosomal protein S25, mitochondrial (S25mt)(MRP-S25) [Source:UniProtKB/Swiss-Prot;Acc:P82669]	-1.44115	0.000847843	0.0108429	ENSBTAG00000013723
ENSBTAG00000005181	SYS1_BOVIN	Protein SYS1 homolog [Source:UniProtKB/Swiss-Prot;Acc:Q1RMQ3]	1.20562	0.000862631	0.0110114	ENSBTAG00000005181
ENSBTAG00000020935	HIF1A_BOVIN	Hypoxia-inducible factor 1-alpha (HIF-1-alpha)(HIF1-alpha) [Source:UniProtKB/Swiss-Prot;Acc:Q9XTA5]	1.09778	0.000867921	0.0110583	ENSBTAG00000020935
ENSBTAG00000005709	ABHD3	abhydrolase domain containing 3 [Source:HGNC Symbol;Acc:18718]	-1.21812	0.000878284	0.0111695	ENSBTAG00000005709
ENSBTAG00000019044	BAIP2_BOVIN	Brain-specific angiogenesis inhibitor 1-associated protein 2 (BAI1-associated protein 2)(BAI-associated protein 2) [Source:UniProtKB/Swiss-Prot;Acc:Q5EAD0]	-1.15197	0.000889915	0.0112965	ENSBTAG00000019044
ENSBTAG00000006487	RS9_BOVIN	40S ribosomal protein S9 [Source:UniProtKB/Swiss-Prot;Acc:A6QLG5]	1.04416	0.000892561	0.0113091	ENSBTAG00000006487
ENSBTAG00000007783	Q17QY0_BOVIN	v-myb myeloblastosis viral oncogene homolog (avian)-like 2 [Source:RefSeq peptide;Acc:NP_001068916]	-1.56631	0.000895887	0.0113302	ENSBTAG00000007783
ENSBTAG00000012676	K2C79_BOVIN	Keratin, type II cytoskeletal 79 (Cytokeratin-79)(CK-79)(Keratin-79)(K79)(Type-II keratin Kb38) [Source:UniProtKB/Swiss-Prot;Acc:Q148H7]	-1.77051	0.000903226	0.011402	ENSBTAG00000012676
ENSBTAG00000009384	Q17QI4_BOVIN	angiotensin II receptor-associated protein [Source:RefSeq peptide;Acc:NP_001068831]	1.07833	0.00091024	0.0114694	ENSBTAG00000009384
ENSBTAG00000000283	O77709_BOVIN	colony stimulating factor 1 (macrophage) [Source:RefSeq peptide;Acc:NP_776451]	1.43201	0.000916982	0.0115331	ENSBTAG00000000283
ENSBTAG00000017706	S39A3_BOVIN	Zinc transporter ZIP3 (Zrt- and Irt-like protein 3)(ZIP-3)(Solute carrier family 39 member 3) [Source:UniProtKB/Swiss-Prot;Acc:Q5E960]	-1.24748	0.000921944	0.0115742	ENSBTAG00000017706
ENSBTAG00000016696	NCDN_BOVIN	Neurochondrin [Source:UniProtKB/Swiss-Prot;Acc:Q2KJ97]	-1.20609	0.000928387	0.0116337	ENSBTAG00000016696
ENSBTAG00000017021	Q148N1_BOVIN	minichromosome maintenance complex component 4 [Source:RefSeq peptide;Acc:NP_001068626]	-1.42988	0.000963916	0.0120569	ENSBTAG00000017021
ENSBTAG00000026375	RMI2_BOVIN	RecQ-mediated genome instability protein 2 [Source:UniProtKB/Swiss-Prot;Acc:A5PJU7]	1.49234	0.00097929	0.0122268	ENSBTAG00000026375
ENSBTAG00000018031	PODXL2	podocalyxin-like 2 [Source:HGNC Symbol;Acc:17936]	-1.48587	0.000983986	0.0122631	ENSBTAG00000018031
ENSBTAG00000017855	ITM2C_BOVIN	Integral membrane protein 2C [Contains CT-BRI3] [Source:UniProtKB/Swiss-Prot;Acc:A2VDN0]	1.11242	0.000987922	0.0122897	ENSBTAG00000017855
ENSBTAG00000010793	A5PKA3_BOVIN	steroid-sensitive protein 1 [Source:RefSeq peptide;Acc:NP_001092452]	1.29142	0.00100879	0.0125266	ENSBTAG00000010793
ENSBTAG00000033315	LOC781036	PREDICTED: Bos taurus misc_RNA (LOC781036), partial miscRNA. [Source:RefSeq DNA;Acc:XR_027262]	1.35215	0.00102096	0.0126547	ENSBTAG00000033315
ENSBTAG00000016933	A5D7S4_BOVIN	interleukin 27 receptor, alpha [Source:RefSeq peptide;Acc:NP_001091497]	-1.21947	0.00105107	0.0129809	ENSBTAG00000016933
ENSBTAG00000031524	Q08DR1_BOVIN	transmembrane prostate androgen-induced protein [Source:RefSeq peptide;Acc:NP_001071546]	-1.27444	0.00105008	0.0129809	ENSBTAG00000031524
ENSBTAG00000013670	Q58D30_BOVIN	solute carrier family 46, member 2 [Source:RefSeq peptide;Acc:NP_001019690]	1.30066	0.00106154	0.0130866	ENSBTAG00000013670
ENSBTAG00000013201	AL5AP_BOVIN	Arachidonate 5-lipoxygenase-activating protein [Source:UniProtKB/Swiss-Prot;Acc:Q148F2]	-1.92507	0.00106826	0.0131457	ENSBTAG00000013201
ENSBTAG00000020734	A0JN37_BOVIN	ADP-ribosylation factor-like 6 interacting protein 1 [Source:RefSeq peptide;Acc:NP_001071625]	1.05631	0.0010892	0.0133794	ENSBTAG00000020734
ENSBTAG00000009202	A4IFA5_BOVIN	slit-like 2 [Source:RefSeq peptide;Acc:NP_001077265]	-1.17348	0.00109761	0.0134585	ENSBTAG00000009202
ENSBTAG00000039671	Not available	Not available	-1.52421	0.00113752	0.013923	ENSBTAG00000039671
ENSBTAG00000018366	A6QPS8_BOVIN	SLC15A3 protein Fragment [Source:UniProtKB/TrEMBL;Acc:A6QPS8]	1.01492	0.00117465	0.0143517	ENSBTAG00000018366
ENSBTAG00000017722	FA5_BOVIN	Coagulation factor V Precursor (Activated protein C cofactor) [Contains Coagulation factor V heavy chain;Coagulation factor V light chain] [Source:UniProtKB/Swiss-Prot;Acc:Q28107]	1.68814	0.00119034	0.0145175	ENSBTAG00000017722
ENSBTAG00000011007	A7YWH0_BOVIN	tweety homolog 2 [Source:RefSeq peptide;Acc:NP_001099096]	1.73868	0.00121285	0.0147657	ENSBTAG00000011007
ENSBTAG00000017964	LRC51_BOVIN	Leucine-rich repeat-containing protein 51 [Source:UniProtKB/Swiss-Prot;Acc:Q5EAD8]	-1.20612	0.00121792	0.0148011	ENSBTAG00000017964
ENSBTAG00000005483	A6QP60_BOVIN	PREDICTED: Bos taurus misc_RNA (LOC512582), miscRNA. [Source:RefSeq DNA;Acc:XR_028841]	-1.11316	0.00125196	0.0151878	ENSBTAG00000005483
ENSBTAG00000030979	Not available	Not available	-1.14343	0.0012983	0.015722	ENSBTAG00000030979
ENSBTAG00000033089	PTPLA	Not available	1.54815	0.00133889	0.0161849	ENSBTAG00000033089
ENSBTAG00000002959	LRCH1	Not available	1.47152	0.00134141	0.0161868	ENSBTAG00000002959
ENSBTAG00000003719	A6QLE1_BOVIN	tudor domain containing 7 [Source:RefSeq peptide;Acc:NP_001093779]	1.25181	0.00134812	0.0162392	ENSBTAG00000003719
ENSBTAG00000021912	A6QLS1_BOVIN	dual specificity phosphatase 7 [Source:RefSeq peptide;Acc:NP_001094764]	-1.27763	0.00138059	0.016601	ENSBTAG00000021912
ENSBTAG00000013725	ZFYVE20	Not available	-1.29482	0.00138915	0.0166747	ENSBTAG00000013725
ENSBTAG00000006836	FBXO33	Not available	1.20259	0.0014163	0.0169707	ENSBTAG00000006836
ENSBTAG00000010777	A4FUC8_BOVIN	cysteinyl-tRNA synthetase [Source:RefSeq peptide;Acc:NP_001096719]	1.11795	0.00143258	0.0171358	ENSBTAG00000010777
ENSBTAG00000020872	Q673L2_BOVIN	complement component 5a receptor 1 [Source:RefSeq peptide;Acc:NP_001007811]	-1.02337	0.00145651	0.0173917	ENSBTAG00000020872
ENSBTAG00000013073	PLA2R_BOVIN	Secretory phospholipase A2 receptor Precursor (PLA2-R)(PLA2R)(180 kDa secretory phospholipase A2 receptor)(M-type receptor) [Contains Soluble secretory phospholipase A2 receptor(Soluble PLA2-R)(Soluble PLA2R)] [Source:UniProtKB/Swiss-Prot;Acc:P49259]	1.29199	0.00146783	0.0174221	ENSBTAG00000013073
ENSBTAG00000009183	SHSA5_BOVIN	Protein shisa-5 Precursor (Scotin) [Source:UniProtKB/Swiss-Prot;Acc:Q3T0A9]	1.02296	0.00146924	0.0174221	ENSBTAG00000009183
ENSBTAG00000002083	AUTS2	autism susceptibility candidate 2 [Source:HGNC Symbol;Acc:14262]	-1.10833	0.00146842	0.0174221	ENSBTAG00000002083
ENSBTAG00000014915	ETV5	Not available	-1.63419	0.00146336	0.0174221	ENSBTAG00000014915
ENSBTAG00000018011	APOB48R	Not available	1.03055	0.0014841	0.0175678	ENSBTAG00000018011
ENSBTAG00000002363	SESN2_BOVIN	Sestrin-2 [Source:UniProtKB/Swiss-Prot;Acc:Q58CN8]	1.14806	0.00149117	0.0175907	ENSBTAG00000002363
ENSBTAG00000014653	SPNS1_BOVIN	Protein spinster homolog 1 [Source:UniProtKB/Swiss-Prot;Acc:Q08DX7]	1.06461	0.0014891	0.0175907	ENSBTAG00000014653
ENSBTAG00000020169	Q2KIE0_BOVIN	CEPT1 protein Fragment [Source:UniProtKB/TrEMBL;Acc:Q2KIE0]	1.17931	0.00152327	0.0179384	ENSBTAG00000020169
ENSBTAG00000020270	A7Z034_BOVIN	nuclear factor kappa-B, subunit 1 [Source:RefSeq peptide;Acc:NP_001069877]	1.07738	0.0015442	0.0181537	ENSBTAG00000020270
ENSBTAG00000018062	LOC788353	Not available	-1.49324	0.00155289	0.0182245	ENSBTAG00000018062
ENSBTAG00000006951	RBTN2_BOVIN	Rhombotin-2 (LIM domain only protein 2)(LMO-2) [Source:UniProtKB/Swiss-Prot;Acc:Q1LZ94]	1.16978	0.00155602	0.0182299	ENSBTAG00000006951
ENSBTAG00000015212	INAR2_BOVIN	Interferon alpha/beta receptor 2 Precursor (IFN-alpha/beta receptor 2)(IFN-R-2)(Type I interferon receptor 2) [Source:UniProtKB/Swiss-Prot;Acc:Q95141]	1.0586	0.00162207	0.0189712	ENSBTAG00000015212
ENSBTAG00000026676	SDC3	Not available	1.02249	0.00163662	0.0191088	ENSBTAG00000026676
ENSBTAG00000008143	A4FUF5_BOVIN	serine/threonine kinase 17a [Source:RefSeq peptide;Acc:NP_001076891]	1.37683	0.0016435	0.0191565	ENSBTAG00000008143
ENSBTAG00000012642	TRADD_BOVIN	Tumor necrosis factor receptor type 1-associated DEATH domain protein (TNFR1-associated DEATH domain protein)(TNFRSF1A-associated via death domain) [Source:UniProtKB/Swiss-Prot;Acc:Q2KI74]	1.1602	0.00168641	0.0196231	ENSBTAG00000012642
ENSBTAG00000017287	Q5EA39_BOVIN	Putative uncharacterized protein FLJ11259 [Source:UniProtKB/TrEMBL;Acc:Q5EA39]	1.00076	0.00168949	0.0196256	ENSBTAG00000017287
ENSBTAG00000011709	IMPA1_BOVIN	Inositol monophosphatase 1 (IMPase 1)(IMP 1)(EC 3.1.3.25)(Inositol-1(or 4)-monophosphatase 1)(Lithium-sensitive myo-inositol monophosphatase A1) [Source:UniProtKB/Swiss-Prot;Acc:P20456]	1.02844	0.00170215	0.0196725	ENSBTAG00000011709
ENSBTAG00000012961	Q3T0J0_BOVIN	3'-phosphoadenosine 5'-phosphosulfate synthase 1 [Source:RefSeq peptide;Acc:NP_001029382]	-1.09414	0.00170056	0.0196725	ENSBTAG00000012961
ENSBTAG00000018577	Q27IK9_BOVIN	Solute carrier family 7 member 1 Fragment [Source:UniProtKB/TrEMBL;Acc:Q27IK9]	-1.369	0.00169894	0.0196725	ENSBTAG00000018577
ENSBTAG00000020480	A5PKM3_BOVIN	serine palmitoyltransferase, long chain base subunit 2 [Source:RefSeq peptide;Acc:NP_001092551]	1.00412	0.00171504	0.0197547	ENSBTAG00000020480
ENSBTAG00000013923	QPCT_BOVIN	Glutaminyl-peptide cyclotransferase Precursor (EC 2.3.2.5)(Glutaminyl-tRNA cyclotransferase)(Glutaminyl cyclase)(QC) [Source:UniProtKB/Swiss-Prot;Acc:Q28120]	-1.55451	0.00171422	0.0197547	ENSBTAG00000013923
ENSBTAG00000015958	A5PJV6_BOVIN	golgi SNAP receptor complex member 2 [Source:RefSeq peptide;Acc:NP_001092355]	1.16897	0.00172062	0.0197564	ENSBTAG00000015958
ENSBTAG00000016959	LAP4B_BOVIN	Lysosomal-associated transmembrane protein 4B [Source:UniProtKB/Swiss-Prot;Acc:Q71SV0]	-1.32006	0.00172096	0.0197564	ENSBTAG00000016959
ENSBTAG00000039347	CLEC4D	Not available	-1.34505	0.00173111	0.0198396	ENSBTAG00000039347
ENSBTAG00000037500	Not available	Not available	-1.64537	0.00178905	0.0204693	ENSBTAG00000037500
ENSBTAG00000033545	DEFB5_BOVIN	Beta-defensin 5 Precursor (BNDB-5)(BNBD-5) [Source:UniProtKB/Swiss-Prot;Acc:P46163]	1.27919	0.00181073	0.0206829	ENSBTAG00000033545
ENSBTAG00000002972	Not available	Not available	1.6124	0.00182626	0.0207563	ENSBTAG00000002972
ENSBTAG00000011677	H11_BOVIN	Histone H1.1 Fragment (CTL-1) [Source:UniProtKB/Swiss-Prot;Acc:P02253]	1.35141	0.00182449	0.0207563	ENSBTAG00000011677
ENSBTAG00000009293	EVL	Not available	1.07637	0.00182212	0.0207563	ENSBTAG00000009293
ENSBTAG00000004136	A4IFL8_BOVIN	nuclear factor (erythroid-derived 2)-like 3 [Source:RefSeq peptide;Acc:NP_001071367]	1.11136	0.00187239	0.0212272	ENSBTAG00000004136
ENSBTAG00000002834	CCD69_BOVIN	Coiled-coil domain-containing protein 69 [Source:UniProtKB/Swiss-Prot;Acc:A6QNP9]	-1.24668	0.0018739	0.0212272	ENSBTAG00000002834
ENSBTAG00000039888	Q17QL4_BOVIN	melanoma antigen family D, 2 [Source:RefSeq peptide;Acc:NP_001069133]	1.11426	0.00188924	0.0213303	ENSBTAG00000039888
ENSBTAG00000021474	Q29S10_BOVIN	gasdermin domain containing 1 [Source:RefSeq peptide;Acc:NP_001039625]	1.05196	0.00188651	0.0213303	ENSBTAG00000021474
ENSBTAG00000011236	STX11	Not available	1.37937	0.00189291	0.0213366	ENSBTAG00000011236
ENSBTAG00000001197	SLAMF7	Not available	1.02774	0.00190522	0.02144	ENSBTAG00000001197
ENSBTAG00000023607	PTPLB_BOVIN	Protein-tyrosine phosphatase-like member B [Source:UniProtKB/Swiss-Prot;Acc:Q2KIP8]	1.10405	0.0019539	0.0219516	ENSBTAG00000023607
ENSBTAG00000004540	NUB1_BOVIN	NEDD8 ultimate buster 1 Fragment (Negative regulator of ubiquitin-like proteins 1) [Source:UniProtKB/Swiss-Prot;Acc:Q8MJ87]	1.02641	0.00195894	0.0219722	ENSBTAG00000004540
ENSBTAG00000043557	Not available	Not available	1.26104	0.00197303	0.0220941	ENSBTAG00000043557
ENSBTAG00000009663	A5D7Q4_BOVIN	cold shock domain protein A [Source:RefSeq peptide;Acc:NP_001091543]	-1.22367	0.00198373	0.0221776	ENSBTAG00000009663
ENSBTAG00000017375	CD032_BOVIN	Uncharacterized protein C4orf32 homolog [Source:UniProtKB/Swiss-Prot;Acc:Q17QE0]	1.47989	0.00200202	0.0223455	ENSBTAG00000017375
ENSBTAG00000003525	STXB1_BOVIN	Syntaxin-binding protein 1 (Protein unc-18 homolog 1)(Unc18-1)(Protein unc-18 homolog A)(Unc-18A)(N-Sec1)(p67) [Source:UniProtKB/Swiss-Prot;Acc:P61763]	1.74021	0.00201337	0.0224059	ENSBTAG00000003525
ENSBTAG00000026754	Q2KI91_BOVIN	ring finger protein 41 [Source:RefSeq peptide;Acc:NP_001039990]	1.52346	0.00201397	0.0224059	ENSBTAG00000026754
ENSBTAG00000023551	MOL2C_BOVIN	Mps one binder kinase activator-like 2C (Mob1 homolog 2C) [Source:UniProtKB/Swiss-Prot;Acc:Q5EAA4]	1.2172	0.00205192	0.022754	ENSBTAG00000023551
ENSBTAG00000002580	MYH14	Not available	-1.07525	0.00205166	0.022754	ENSBTAG00000002580
ENSBTAG00000012216	MLKL	Not available	1.12438	0.00207036	0.0229214	ENSBTAG00000012216
ENSBTAG00000015543	GRLF1	Not available	1.31709	0.0020799	0.0229741	ENSBTAG00000015543
ENSBTAG00000004367	Q1RMM6_BOVIN	coenzyme Q10 homolog A [Source:RefSeq peptide;Acc:NP_001069598]	-1.5857	0.00208184	0.0229741	ENSBTAG00000004367
ENSBTAG00000001368	LG3BP_BOVIN	Galectin-3-binding protein Precursor (Lectin galactoside-binding soluble 3-binding protein) [Source:UniProtKB/Swiss-Prot;Acc:A7E3W2]	0.963444	0.00211005	0.0232479	ENSBTAG00000001368
ENSBTAG00000015651	LOC514117	Not available	-1.22309	0.00211992	0.0233191	ENSBTAG00000015651
ENSBTAG00000015713	TLK2	tousled-like kinase 2 [Source:HGNC Symbol;Acc:11842]	1.44132	0.00218974	0.0240485	ENSBTAG00000015713
ENSBTAG00000020035	RCAN1_BOVIN	Calcipressin-1 (Regulator of calcineurin 1)(Down syndrome critical region protein 1) [Source:UniProtKB/Swiss-Prot;Acc:Q3ZBP4]	-1.10056	0.0022354	0.0245106	ENSBTAG00000020035
ENSBTAG00000015571	Q32S38_BOVIN	glutamate-cysteine ligase, catalytic subunit [Source:RefSeq peptide;Acc:NP_001077143]	1.04511	0.00233648	0.0255779	ENSBTAG00000015571
ENSBTAG00000015607	ERMP1	PREDICTED: Bos taurus misc_RNA (LOC541094), miscRNA. [Source:RefSeq DNA;Acc:XR_027949]	-1.04771	0.00236242	0.0258206	ENSBTAG00000015607
ENSBTAG00000020648	A0JN38_BOVIN	sec1 family domain containing 2 [Source:RefSeq peptide;Acc:NP_001071473]	1.1987	0.00238806	0.0260469	ENSBTAG00000020648
ENSBTAG00000011831	SPPL2A	Not available	1.15665	0.00239074	0.0260469	ENSBTAG00000011831
ENSBTAG00000001492	A7YWJ7_BOVIN	FYN binding protein [Source:RefSeq peptide;Acc:NP_001098884]	1.00006	0.00242798	0.0264106	ENSBTAG00000001492
ENSBTAG00000010518	A6H714_BOVIN	superkiller viralicidic activity 2-like 2 [Source:RefSeq peptide;Acc:NP_001092482]	-1.01402	0.00245028	0.0266023	ENSBTAG00000010518
ENSBTAG00000007384	CYTH3	cytohesin 3 [Source:HGNC Symbol;Acc:9504]	-1.50643	0.00245338	0.0266023	ENSBTAG00000007384
ENSBTAG00000002006	TSP1_BOVIN	Thrombospondin-1 Precursor [Source:UniProtKB/Swiss-Prot;Acc:Q28178]	1.00054	0.00246849	0.0267237	ENSBTAG00000002006
ENSBTAG00000033248	CADH3_BOVIN	Cadherin-3 Fragment (Placental cadherin)(P-cadherin) [Source:UniProtKB/Swiss-Prot;Acc:P19535]	-1.72355	0.002487	0.0268816	ENSBTAG00000033248
ENSBTAG00000043570	Not available	Not available	1.01111	0.00249982	0.0269776	ENSBTAG00000043570
ENSBTAG00000011823	CLSTN1	Not available	-1.01161	0.00252096	0.0271628	ENSBTAG00000011823
ENSBTAG00000007142	CPPED_BOVIN	Calcineurin-like phosphoesterase domain-containing protein 1 (EC 3.1.-.-) [Source:UniProtKB/Swiss-Prot;Acc:Q58DC0]	-1.12438	0.00252817	0.0271977	ENSBTAG00000007142
ENSBTAG00000001942	SNX27_BOVIN	Sorting nexin-27 [Source:UniProtKB/Swiss-Prot;Acc:A5PKA5]	-1.069	0.00253982	0.0272801	ENSBTAG00000001942
ENSBTAG00000019069	SNG2_BOVIN	Synaptogyrin-2 (Cellugyrin) [Source:UniProtKB/Swiss-Prot;Acc:A7E3W5]	0.984053	0.0025445	0.0272876	ENSBTAG00000019069
ENSBTAG00000006882	A6H7H0_BOVIN	IQ motif containing GTPase activating protein 3 [Source:RefSeq peptide;Acc:NP_001092350]	-1.89541	0.00255088	0.0273132	ENSBTAG00000006882
ENSBTAG00000010039	DNAJC1	Not available	1.24289	0.00255945	0.0273194	ENSBTAG00000010039
ENSBTAG00000003863	FAM113A	family with sequence similarity 113, member A [Source:HGNC Symbol;Acc:16212]	-1.42623	0.00255893	0.0273194	ENSBTAG00000003863
ENSBTAG00000032496	LOC781022	PREDICTED: Bos taurus misc_RNA (LOC781022), miscRNA. [Source:RefSeq DNA;Acc:XR_027258]	0.940665	0.00262286	0.0279526	ENSBTAG00000032496
ENSBTAG00000025659	ZNF618	Not available	1.29077	0.00262874	0.0279717	ENSBTAG00000025659
ENSBTAG00000015599	PRKD2	Not available	-1.68686	0.00266963	0.0283628	ENSBTAG00000015599
ENSBTAG00000024615	Not available	Not available	-0.932386	0.00268881	0.0284781	ENSBTAG00000024615
ENSBTAG00000015769	Q2KIV4_BOVIN	V-set and immunoglobulin domain containing 4 [Source:RefSeq peptide;Acc:NP_001039994]	-0.966245	0.00268784	0.0284781	ENSBTAG00000015769
ENSBTAG00000013038	UB2L3_BOVIN	Ubiquitin-conjugating enzyme E2 L3 (EC 6.3.2.19)(Ubiquitin-protein ligase L3)(Ubiquitin carrier protein L3) [Source:UniProtKB/Swiss-Prot;Acc:Q3MHP1]	0.983587	0.00273537	0.0289264	ENSBTAG00000013038
ENSBTAG00000005816	Q58CQ1_BOVIN	interferon-stimulated transcription factor 3, gamma 48kDa [Source:RefSeq peptide;Acc:NP_001019677]	0.990856	0.00274337	0.0289663	ENSBTAG00000005816
ENSBTAG00000021672	A6QNV8_BOVIN	RGS1 protein [Source:UniProtKB/TrEMBL;Acc:A6QNV8]	-1.01139	0.00283448	0.0298821	ENSBTAG00000021672
ENSBTAG00000039275	ERAP2_BOVIN	Endoplasmic reticulum aminopeptidase 2 (EC 3.4.11.-) [Source:UniProtKB/Swiss-Prot;Acc:A6QPT7]	1.04053	0.00284262	0.0299218	ENSBTAG00000039275
ENSBTAG00000003935	Q6QRN7_BOVIN	transmembrane BAX inhibitor motif containing 1 [Source:RefSeq peptide;Acc:NP_991367]	0.975939	0.00284739	0.029926	ENSBTAG00000003935
ENSBTAG00000019857	OTUD4	PREDICTED: Bos taurus misc_RNA (OTUD4), miscRNA. [Source:RefSeq DNA;Acc:XR_042582]	1.09136	0.00285402	0.0299497	ENSBTAG00000019857
ENSBTAG00000011698	TYK2	Not available	0.946577	0.00288451	0.0302233	ENSBTAG00000011698
ENSBTAG00000018349	A6QPN6_BOVIN	IFI30 protein [Source:UniProtKB/TrEMBL;Acc:A6QPN6]	0.93564	0.00291195	0.0304642	ENSBTAG00000018349
ENSBTAG00000009738	A6QQ63_BOVIN	mannosyl (alpha-1,3-)-glycoprotein beta-1,4-N-acetylglucosaminyltransferase, isozyme B [Source:RefSeq peptide;Acc:NP_001096731]	1.01544	0.00293558	0.0306645	ENSBTAG00000009738
ENSBTAG00000008293	GPCPD1	glycerophosphocholine phosphodiesterase GDE1 homolog (S. cerevisiae) [Source:HGNC Symbol;Acc:26957]	1.12604	0.00295032	0.0307715	ENSBTAG00000008293
ENSBTAG00000019534	Q1RML6_BOVIN	tRNA nucleotidyl transferase, CCA-adding, 1 [Source:RefSeq peptide;Acc:NP_001039341]	-1.03386	0.00296248	0.0308512	ENSBTAG00000019534
ENSBTAG00000016230	BRWD3	Not available	1.50247	0.00301631	0.0313641	ENSBTAG00000016230
ENSBTAG00000002747	ABCA5	Not available	-1.4321	0.00302256	0.0313814	ENSBTAG00000002747
ENSBTAG00000006138	SEM3C_BOVIN	Semaphorin-3C Precursor [Source:UniProtKB/Swiss-Prot;Acc:A7MB70]	-1.3541	0.00303138	0.0314253	ENSBTAG00000006138
ENSBTAG00000000977	Q2TBL2_BOVIN	immunoglobulin superfamily, member 4D [Source:RefSeq peptide;Acc:NP_001033647]	-0.983446	0.00305598	0.0316324	ENSBTAG00000000977
ENSBTAG00000024851	TRIM14	tripartite motif containing 14 [Source:HGNC Symbol;Acc:16283]	1.39761	0.00312508	0.0322988	ENSBTAG00000024851
ENSBTAG00000003176	A7YW22_BOVIN	junctional adhesion molecule 3 [Source:RefSeq peptide;Acc:NP_001098834]	-1.01885	0.00314187	0.0324233	ENSBTAG00000003176
ENSBTAG00000006209	EXT1_BOVIN	Exostosin-1 (EC 2.4.1.224)(EC 2.4.1.225)(Glucuronosyl-N-acetylglucosaminyl-proteoglycan/N-acetylglucosaminyl-proteoglycan 4-alpha-N-acetylglucosaminyltransferase)(Multiple exostoses protein 1 homolog) [Source:UniProtKB/Swiss-Prot;Acc:A5D7I4]	1.01596	0.00317053	0.0326281	ENSBTAG00000006209
ENSBTAG00000038375	STOM	Bos taurus stomatin (STOM), mRNA. [Source:RefSeq DNA;Acc:NM_001105473]	0.960128	0.00317125	0.0326281	ENSBTAG00000038375
ENSBTAG00000024503	FCERG_BOVIN	High affinity immunoglobulin epsilon receptor subunit gamma Precursor (IgE Fc receptor subunit gamma)(FceRI gamma)(Fc-epsilon RI-gamma) [Source:UniProtKB/Swiss-Prot;Acc:Q9BDR7]	0.944672	0.00320123	0.0328871	ENSBTAG00000024503
ENSBTAG00000040210	Not available	Not available	-1.25081	0.00320794	0.0329067	ENSBTAG00000040210
ENSBTAG00000012938	JARID2	Not available	-1.02198	0.00321818	0.0329623	ENSBTAG00000012938
ENSBTAG00000014099	YTHDC2	Not available	1.27763	0.00322486	0.0329813	ENSBTAG00000014099
ENSBTAG00000000781	HIP1	Not available	-1.05769	0.00324035	0.0330902	ENSBTAG00000000781
ENSBTAG00000014374	CARD6	Not available	1.02591	0.00327685	0.0334132	ENSBTAG00000014374
ENSBTAG00000004118	HEM1_BOVIN	5-aminolevulinate synthase, nonspecific, mitochondrial Precursor (ALAS-H)(EC 2.3.1.37)(5-aminolevulinic acid synthase 1)(Delta-aminolevulinate synthase 1)(Delta-ALA synthase 1) [Source:UniProtKB/Swiss-Prot;Acc:A6QLI6]	0.948028	0.00349971	0.0356325	ENSBTAG00000004118
ENSBTAG00000021841	CHD7	Not available	-1.03072	0.0035508	0.0360454	ENSBTAG00000021841
ENSBTAG00000016879	LOC506984	Not available	-1.13716	0.00354836	0.0360454	ENSBTAG00000016879
ENSBTAG00000011600	A5PK86_BOVIN	mitogen-activated protein kinase kinase kinase 8 [Source:RefSeq peptide;Acc:NP_001092541]	1.1524	0.00361407	0.0365611	ENSBTAG00000011600
ENSBTAG00000021569	DDB1_BOVIN	DNA damage-binding protein 1 (Damage-specific DNA-binding protein 1) [Source:UniProtKB/Swiss-Prot;Acc:A1A4K3]	-0.996233	0.00361764	0.0365611	ENSBTAG00000021569
ENSBTAG00000014806	ATP2A3	Not available	-1.04303	0.00361196	0.0365611	ENSBTAG00000014806
ENSBTAG00000020315	DENND5B	Not available	1.31446	0.00367807	0.037117	ENSBTAG00000020315
ENSBTAG00000010242	LAMP1_BOVIN	Lysosome-associated membrane glycoprotein 1 Precursor (Lysosome-associated membrane protein 1)(LAMP-1)(Chromaffin granule-associated membrane glycoprotein IIA)(CD107 antigen-like family member A)(CD107a antigen) [Source:UniProtKB/Swiss-Prot;Acc:Q05204]	0.895022	0.00371222	0.0374065	ENSBTAG00000010242
ENSBTAG00000012259	PNPO_BOVIN	Pyridoxine-5'-phosphate oxidase (EC 1.4.3.5)(Pyridoxamine-phosphate oxidase) [Source:UniProtKB/Swiss-Prot;Acc:Q5E9K3]	1.21472	0.00373345	0.0375188	ENSBTAG00000012259
ENSBTAG00000001141	ADAM17	Not available	0.993669	0.00375201	0.0375188	ENSBTAG00000001141
ENSBTAG00000011435	NPEPPS	Not available	0.981605	0.00374999	0.0375188	ENSBTAG00000011435
ENSBTAG00000002939	FURIN_BOVIN	Furin Precursor (EC 3.4.21.75)(Paired basic amino acid residue-cleaving enzyme)(PACE)(Dibasic-processing enzyme)(Trans Golgi network protease furin) [Source:UniProtKB/Swiss-Prot;Acc:Q28193]	-0.938097	0.00375442	0.0375188	ENSBTAG00000002939
ENSBTAG00000004427	OSBPL8	PREDICTED: Bos taurus misc_RNA (LOC533350), miscRNA. [Source:RefSeq DNA;Acc:XR_028250]	-0.975314	0.00376138	0.0375188	ENSBTAG00000004427
ENSBTAG00000021720	RM27_BOVIN	39S ribosomal protein L27, mitochondrial (L27mt)(MRP-L27) [Source:UniProtKB/Swiss-Prot;Acc:Q32PC3]	-1.07844	0.00374395	0.0375188	ENSBTAG00000021720
ENSBTAG00000002576	GLDN	Not available	-1.34059	0.00376176	0.0375188	ENSBTAG00000002576
ENSBTAG00000001644	MDN1	Not available	-1.15674	0.00381715	0.0380159	ENSBTAG00000001644
ENSBTAG00000005280	ADA_BOVIN	Adenosine deaminase (EC 3.5.4.4)(Adenosine aminohydrolase) [Source:UniProtKB/Swiss-Prot;Acc:P56658]	1.42146	0.00383212	0.0380542	ENSBTAG00000005280
ENSBTAG00000017380	MYO18A	Not available	1.00884	0.0038299	0.0380542	ENSBTAG00000017380
ENSBTAG00000020107	DNAS1_BOVIN	Deoxyribonuclease-1 Precursor (EC 3.1.21.1)(Deoxyribonuclease I)(DNase I) [Source:UniProtKB/Swiss-Prot;Acc:P00639]	-1.00723	0.00386481	0.0383232	ENSBTAG00000020107
ENSBTAG00000004339	A6QPM2_BOVIN	hypothetical protein LOC508153 [Source:RefSeq peptide;Acc:NP_001093792]	0.956544	0.00389343	0.0385511	ENSBTAG00000004339
ENSBTAG00000037850	Not available	Not available	-1.08522	0.00392544	0.0388119	ENSBTAG00000037850
ENSBTAG00000005160	Q2KJ73_BOVIN	general transcription factor IIH, polypeptide 1, 62kDa [Source:RefSeq peptide;Acc:NP_001039615]	1.13999	0.0039875	0.0393687	ENSBTAG00000005160
ENSBTAG00000020787	A6QLW1_BOVIN	phosphoinositide-3-kinase, regulatory subunit 4, p150 [Source:RefSeq peptide;Acc:NP_001093784]	1.01529	0.00401785	0.0396112	ENSBTAG00000020787
ENSBTAG00000009996	LOC510442	PREDICTED: Bos taurus misc_RNA (LOC510442), miscRNA. [Source:RefSeq DNA;Acc:XR_028583]	-1.01329	0.00402735	0.0396477	ENSBTAG00000009996
ENSBTAG00000020330	BTG1_BOVIN	Protein BTG1 (B-cell translocation gene 1 protein)(Myocardial vascular inhibition factor)(VIF) [Source:UniProtKB/Swiss-Prot;Acc:P53348]	0.928306	0.0040559	0.0398163	ENSBTAG00000020330
ENSBTAG00000004979	A6QR45_BOVIN	MRS2-like, magnesium homeostasis factor [Source:RefSeq peptide;Acc:NP_001095373]	-1.49933	0.00405612	0.0398163	ENSBTAG00000004979
ENSBTAG00000000959	A6QNK2_BOVIN	zinc finger, SWIM-type containing 1 [Source:RefSeq peptide;Acc:NP_001096712]	1.30828	0.00416791	0.0408551	ENSBTAG00000000959
ENSBTAG00000004556	GTR3_BOVIN	Solute carrier family 2, facilitated glucose transporter member 3 (Glucose transporter type 3, brain)(GLUT-3) [Source:UniProtKB/Swiss-Prot;Acc:P58352]	1.03613	0.00418114	0.0409261	ENSBTAG00000004556
ENSBTAG00000007531	Q2HJA6_BOVIN	neutrophil cytosolic factor 4, 40kDa [Source:RefSeq peptide;Acc:NP_001039448]	0.998282	0.00420485	0.0410994	ENSBTAG00000007531
ENSBTAG00000014396	A6QQG6_BOVIN	KLF10 protein Fragment [Source:UniProtKB/TrEMBL;Acc:A6QQG6]	-1.15483	0.00421805	0.0411696	ENSBTAG00000014396
ENSBTAG00000005564	Q24JZ9_BOVIN	protein inhibitor of activated STAT, 1 [Source:RefSeq peptide;Acc:NP_001068864]	1.15433	0.00431821	0.0420872	ENSBTAG00000005564
ENSBTAG00000010416	RIN3	Not available	-0.930366	0.00433536	0.0421942	ENSBTAG00000010416
ENSBTAG00000013007	A1A4K7_BOVIN	hypothetical protein LOC516545 [Source:RefSeq peptide;Acc:NP_001073747]	-0.949933	0.00434216	0.0422004	ENSBTAG00000013007
ENSBTAG00000003711	A5PJT1_BOVIN	endothelial PAS domain protein 1 [Source:RefSeq peptide;Acc:NP_777150]	1.41173	0.00434861	0.0422031	ENSBTAG00000003711
ENSBTAG00000004344	Q6WRG0_BOVIN	Fatty-acid-Coenzyme A ligase long chain 2 Fragment [Source:UniProtKB/TrEMBL;Acc:Q6WRG0]	0.99709	0.00436499	0.0422567	ENSBTAG00000004344
ENSBTAG00000043582	Not available	Not available	-0.930044	0.00436649	0.0422567	ENSBTAG00000043582
ENSBTAG00000020394	TP8L2_BOVIN	Tumor necrosis factor alpha-induced protein 8-like protein 2 (TNF alpha-induced protein 8-like protein 2)(TNFAIP8-like protein 2)(TIPE2) [Source:UniProtKB/Swiss-Prot;Acc:Q3ZBK5]	-0.971803	0.00437737	0.0423022	ENSBTAG00000020394
ENSBTAG00000001778	Q0IIB2_BOVIN	nuclear factor of kappa light polypeptide gene enhancer in B-cells inhibitor, beta [Source:RefSeq peptide;Acc:NP_001069340]	1.11004	0.00438515	0.0423176	ENSBTAG00000001778
ENSBTAG00000010987	IKBZ_BOVIN	NF-kappa-B inhibitor zeta (I-kappa-B-zeta)(IkappaBzeta)(IkB-zeta)(Molecule possessing ankyrin repeats induced by lipopolysaccharide)(MAIL) [Source:UniProtKB/Swiss-Prot;Acc:Q9BE45]	1.22123	0.00442793	0.0426703	ENSBTAG00000010987
ENSBTAG00000003922	MPHOSPH8	Not available	0.971538	0.00445035	0.042826	ENSBTAG00000003922
ENSBTAG00000017851	Q4F8H1_BOVIN	Retinoid X receptor alpha protein Fragment [Source:UniProtKB/TrEMBL;Acc:Q4F8H1]	-0.971895	0.00447886	0.0430398	ENSBTAG00000017851
ENSBTAG00000007807	HSPA2	Bos taurus heat shock 70kDa protein 2 (HSPA2), mRNA. [Source:RefSeq DNA;Acc:NM_174344]	1.24091	0.00448606	0.0430485	ENSBTAG00000007807
ENSBTAG00000001346	STRA8	stimulated by retinoic acid gene 8 homolog (mouse) [Source:HGNC Symbol;Acc:30653]	0.920172	0.00449945	0.0431166	ENSBTAG00000001346
ENSBTAG00000014898	A6QQB6_BOVIN	hexokinase 3 [Source:RefSeq peptide;Acc:NP_001095399]	-0.924903	0.00454035	0.0434476	ENSBTAG00000014898
ENSBTAG00000019866	NRP1	Not available	0.987757	0.00460744	0.044028	ENSBTAG00000019866
ENSBTAG00000008773	Not available	Not available	-1.74807	0.00461861	0.0440733	ENSBTAG00000008773
ENSBTAG00000005015	SFXN3_BOVIN	Sideroflexin-3 [Source:UniProtKB/Swiss-Prot;Acc:A6QP55]	-1.05413	0.00466133	0.0443572	ENSBTAG00000005015
ENSBTAG00000004732	Not available	Not available	-1.11684	0.00465695	0.0443572	ENSBTAG00000004732
ENSBTAG00000013046	EM55_BOVIN	55 kDa erythrocyte membrane protein (p55)(Membrane protein, palmitoylated 1) [Source:UniProtKB/Swiss-Prot;Acc:Q17QN6]	0.887581	0.00468049	0.044416	ENSBTAG00000013046
ENSBTAG00000020791	RAPGEF1	Not available	-0.92849	0.00467668	0.044416	ENSBTAG00000020791
ENSBTAG00000011070	CV028_BOVIN	UPF0027 protein C22orf28 homolog [Source:UniProtKB/Swiss-Prot;Acc:Q5E9T9]	1.0227	0.00469328	0.0444756	ENSBTAG00000011070
ENSBTAG00000010372	Not available	Not available	1.08832	0.00473242	0.0447454	ENSBTAG00000010372
ENSBTAG00000003504	GSHB_BOVIN	Glutathione synthetase (GSH synthetase)(GSH-S)(EC 6.3.2.3)(Glutathione synthase) [Source:UniProtKB/Swiss-Prot;Acc:Q5EAC2]	1.06657	0.00473483	0.0447454	ENSBTAG00000003504
ENSBTAG00000016588	TMEM8A	transmembrane protein 8A [Source:HGNC Symbol;Acc:17205]	1.11307	0.0047488	0.0447538	ENSBTAG00000016588
ENSBTAG00000006259	Q0VCJ5_BOVIN	Mob4B protein [Source:RefSeq peptide;Acc:NP_001069806]	1.07568	0.00474409	0.0447538	ENSBTAG00000006259
ENSBTAG00000016221	AMOT	angiomotin [Source:HGNC Symbol;Acc:17810]	1.4995	0.00482507	0.0453477	ENSBTAG00000016221
ENSBTAG00000005184	Not available	Not available	1.26644	0.00481881	0.0453477	ENSBTAG00000005184
ENSBTAG00000005147	HPS5	Not available	1.19645	0.00487354	0.0456778	ENSBTAG00000005147
ENSBTAG00000017989	A8E4P3_BOVIN	stomatin [Source:RefSeq peptide;Acc:NP_001098943]	0.926694	0.00487277	0.0456778	ENSBTAG00000017989
ENSBTAG00000007302	GTR5_BOVIN	Solute carrier family 2, facilitated glucose transporter member 5 (Glucose transporter type 5, small intestine)(GLUT-5)(Fructose transporter) [Source:UniProtKB/Swiss-Prot;Acc:P58353]	1.24943	0.00490044	0.0457076	ENSBTAG00000007302
ENSBTAG00000016204	C1RL	Not available	1.22117	0.00489272	0.0457076	ENSBTAG00000016204
ENSBTAG00000018065	SYYC_BOVIN	Tyrosyl-tRNA synthetase, cytoplasmic (EC 6.1.1.1)(Tyrosyl--tRNA ligase)(TyrRS) [Source:UniProtKB/Swiss-Prot;Acc:Q29465]	0.930932	0.00490565	0.0457076	ENSBTAG00000018065
ENSBTAG00000020535	ASC_BOVIN	Apoptosis-associated speck-like protein containing a CARD (PYD and CARD domain-containing protein) [Source:UniProtKB/Swiss-Prot;Acc:Q8HXK9]	0.925407	0.00491012	0.0457076	ENSBTAG00000020535
ENSBTAG00000022825	BRI3_BOVIN	Brain protein I3 [Source:UniProtKB/Swiss-Prot;Acc:Q32L83]	0.893832	0.00490541	0.0457076	ENSBTAG00000022825
ENSBTAG00000011325	Q5EA35_BOVIN	Ketohexokinase isoform a [Source:UniProtKB/TrEMBL;Acc:Q5EA35]	-1.26004	0.00493224	0.045851	ENSBTAG00000011325
ENSBTAG00000002795	NKTR	natural killer-tumor recognition sequence [Source:HGNC Symbol;Acc:7833]	1.11711	0.00494017	0.0458625	ENSBTAG00000002795
ENSBTAG00000014421	Q3KUS8_BOVIN	Pre-B-cell leukemia transcription factor 2 Fragment [Source:UniProtKB/TrEMBL;Acc:Q3KUS8]	0.960079	0.0049833	0.0461741	ENSBTAG00000014421
ENSBTAG00000015221	PCCB_BOVIN	Propionyl-CoA carboxylase beta chain, mitochondrial Precursor (PCCase subunit beta)(EC 6.4.1.3)(Propanoyl-CoA:carbon dioxide ligase subunit beta) [Source:UniProtKB/Swiss-Prot;Acc:Q2TBR0]	-1.16856	0.00498723	0.0461741	ENSBTAG00000015221
ENSBTAG00000016378	A6QPB1_BOVIN	LRP10 protein [Source:UniProtKB/TrEMBL;Acc:A6QPB1]	0.887867	0.00502704	0.0464797	ENSBTAG00000016378
ENSBTAG00000020313	FNBP1	Not available	0.994798	0.00510457	0.0471328	ENSBTAG00000020313
ENSBTAG00000019255	NF2L2_BOVIN	Nuclear factor erythroid 2-related factor 2 (NF-E2-related factor 2)(NFE2-related factor 2)(Nuclear factor, erythroid derived 2, like 2) [Source:UniProtKB/Swiss-Prot;Acc:Q5NUA6]	0.91567	0.00515282	0.0475143	ENSBTAG00000019255
ENSBTAG00000014782	STAB1	Not available	-0.960239	0.0051766	0.0476356	ENSBTAG00000014782
ENSBTAG00000033137	PSD3	Not available	-1.29679	0.00517991	0.0476356	ENSBTAG00000033137
ENSBTAG00000010722	Not available	Not available	1.06044	0.00522739	0.0479435	ENSBTAG00000010722
ENSBTAG00000011354	A7MBI8_BOVIN	nudix -type motif 9 [Source:RefSeq peptide;Acc:NP_001094566]	-0.917746	0.00522135	0.0479435	ENSBTAG00000011354
ENSBTAG00000022895	PQLC1	PQ loop repeat containing 1 [Source:HGNC Symbol;Acc:26188]	0.970893	0.00525425	0.0481252	ENSBTAG00000022895
ENSBTAG00000002615	LONRF3	Not available	-1.04934	0.00527154	0.0482191	ENSBTAG00000002615
ENSBTAG00000003825	PTPN12	Not available	1.28355	0.00528052	0.0482367	ENSBTAG00000003825
ENSBTAG00000019853	SMURF2	Not available	1.25437	0.00529121	0.04827	ENSBTAG00000019853
ENSBTAG00000007970	CC038_BOVIN	Uncharacterized protein C3orf38 homolog [Source:UniProtKB/Swiss-Prot;Acc:Q0VCL9]	1.28798	0.00530541	0.0483351	ENSBTAG00000007970
ENSBTAG00000008821	SPS1_BOVIN	Selenide, water dikinase 1 (EC 2.7.9.3)(Selenophosphate synthase 1)(Selenium donor protein 1) [Source:UniProtKB/Swiss-Prot;Acc:Q0VC82]	-1.34939	0.00537878	0.0489383	ENSBTAG00000008821
ENSBTAG00000006324	Q1RMU0_BOVIN	NGFI-A binding protein 2 [Source:RefSeq peptide;Acc:NP_001039362]	-0.943414	0.00542924	0.0493318	ENSBTAG00000006324
ENSBTAG00000020318	DBND1_BOVIN	Dysbindin domain-containing protein 1 [Source:UniProtKB/Swiss-Prot;Acc:A6H7B4]	-0.9075	0.00546219	0.0495654	ENSBTAG00000020318
ENSBTAG00000016683	Q8WNW7_BOVIN	nuclear factor of kappa light polypeptide gene enhancer in B-cells inhibitor, alpha [Source:RefSeq peptide;Acc:NP_001039333]	0.886395	0.00550878	0.0498656	ENSBTAG00000016683
ENSBTAG00000026326	A6QQP5_BOVIN	sialophorin [Source:RefSeq peptide;Acc:NP_001096572]	-0.934956	0.00550985	0.0498656	ENSBTAG00000026326
ENSBTAG00000018809	MOG1_BOVIN	Ran guanine nucleotide release factor (RanGNRF)(Ran-binding protein MOG1) [Source:UniProtKB/Swiss-Prot;Acc:Q32PE2]	1.35293	0.00553126	0.0499932	ENSBTAG00000018809
