# Supplementary material for: Whole-transcriptome, high-throughput RNA sequence analysis of the bovine macrophage response to Mycobacterium bovis infection in vitro
Source: BMC Genomics. 2013 Apr 8;14:230. doi: 10.1186/1471-2164-14-230 (PMC3640917; doi:10.1186/1471-2164-14-230)
Supplement: Additional file 8: Table S6 — GO categories identified using IPA based on RNA-seq antisense strand data. The top ranking GO categories identified by IPA based on RNA-seq antisense strand data are ranked according to P-values. [file 1471-2164-14-230-S8.xlsx]

## Sheet: Sheet0
© 2000-2012 Ingenuity Systems, Inc. All rights reserved.
GO categories identified using IPA based on RNA-seq antisense strand data
Rank	GO category	P-value	Genes in category
1	Cellular Function and Maintenance	1.51E-29-3.14E-06	SOCS1,SELL,CCR5,THEMIS2,XDH,HLA-DQB1,CLIP1,NCEH1,IFIH1,CXCL10,SOD2,ITPKB,BAIAP2,ADA,CD274,ADORA2B,TAPBP,TIMD4,ITGB5,FGR,ITGA4,ERAP1,NR1H3,NFKB2,IFNAR2,CSF2RB,NCF1,NOD2,CCL4,IRS1,CD72,TFRC,ARHGAP35,DUSP4,CFLAR,BCL2A1,C3AR1,TNF,DRAM1,SERPINB1,FYN,ADAM17,ICAM1,PSMB10,RSAD2,HLA-DQA1,TNFSF10,RANGRF,CXCL5,ITGB8,CCL5,TAP1,TRPM2,C5AR1,CCL2,PLXNA1,BATF3,LAMP1,FABP4,HEXB,IFI6,CLEC6A,IL27RA,PLAC8,NFE2L2,AMO…
2	Hematological System Development and Function	2.65E-29-4.63E-06	RAPGEF1,SELL,ZC3H12A,XDH,C1QC,NCEH1,SOD2,ITPKB,CTSH,BAIAP2,JARID2,ADA,SPTB,ADORA2B,AIF1,TIMD4,ITGA4,LAIR1,NFKB2,IFNAR2,CSF2RB,NCF1,CCL4,TFRC,DUSP4,CFLAR,ITGB6,NUP98,BCL2A1,RXRA,TNF,SERPINB1,ICAM1,PRDX1,RSAD2,HLA-DQA1,CCL5,ITGB8,TAP1,CD33,C5AR1,CCL2,CDH3,HEXB,CLEC6A,PRKD2,IL27RA,NFE2L2,CCR6,FCGR3A,FUT4,TRAF1,FCER2,HPSE,ALOX5AP,HIP1,ISG15,FOS,HP,CSF1,NR4A1,LYN,MAP3K8,QPCT,LIG1,SOCS3,EEF1A2,MYC,STAB…
3	Tissue Morphology	2.65E-29-2.77E-06	SOCS1,FURIN,SELL,ZC3H12A,CCR5,HLA-DQB1,SERPINB2,CXCL10,SOD2,ITPKB,JARID2,ADA,SPTB,MTHFD2,CD274,NFKBIB,TAPBP,TIMD4,DNMT1,ITGA4,DFNA5,LAIR1,GUCY2D,NR1H3,NFKB2,IFNAR2,CSF2RB,NOD2,CD72,IRS1,TFRC,CFLAR,BCL2A1,ITGB6,RXRA,C3AR1,TNF,NRP1,SERPINB1,FYN,ICAM1,PRDX1,PSMB10,PAX8,HLA-DQA1,TNFSF10,ITGB8,CCL5,RFX5,PTPN12,TAP1,C5AR1,CCL2,BATF3,HEXB,IL27RA,NFE2L2,PLAC8,CCR6,FUT4,IRF2,FCER2,TRAF1,PSMB9,SIGLEC1,CTSK…
4	Cellular Movement	1.48E-26-4.63E-06	EVL,RAPGEF1,SOCS1,FURIN,CCR5,SELL,ZC3H12A,XDH,SERPINB2,CXCL10,SOD2,PTPRO,ADA,ANGPT4,ADORA2B,CD274,TXN,AIF1,NFKBIB,FGR,ITGB5,ITGA4,GGT5,ERAP1,RRM2,IER3,NFKB2,DAXX,CSF2RB,NCF1,NOD2,PODXL2,CCL4,MAX,YARS,FSCN1,IRS1,PIK3R6,ARHGAP35,LRP8,FOXF1,ELMO2,ITGB6,RXRA,C3AR1,TNF,NRP1,SERPINB1,FYN,ADAM17,ICAM1,GBP1,PRDX1,TNFSF10,ITGB8,CCL5,MAP3K5,CXCL5,SDC3,PTPN12,PARP9,TRPM2,C5AR1,CCL2,PLXNA1,CDH3,BATF3,FABP4,I…
5	Immune Cell Trafficking	1.48E-26-4.63E-06	EVL,SOCS1,RAPGEF1,SELL,CCR5,ZC3H12A,XDH,HLA-DMB,CD1E,HLA-DQB1,PSMB8,CXCL10,ITPKB,CTSH,PTPRO,ADA,CD274,TXN,AIF1,NFKBIB,TIMD4,FGR,ITGA4,GGT5,LAIR1,ERAP1,IER3,NFKB2,CSF2RB,NCF1,NOD2,CCL4,YARS,CD72,ITGB6,BCL2A1,RXRA,C3AR1,TNF,NRP1,SERPINB1,FYN,ADAM17,ICAM1,HLA-A,PRDX1,HLA-DQA1,TNFSF10,MAP3K5,CXCL5,CCL5,TRPM2,C5AR1,CCL2,CDH3,HLA-DRA,FABP4,IL27RA,NFE2L2,CCR6,FUT4,FCGR3A,DNASE1,FCER2,SIGLEC1,PSMB9,EGR1,…
6	Inflammatory Response	5.36E-24-3.14E-06	SELL,XDH,CLIP1,TREX1,IFIH1,SOD2,ITPKB,CTSH,ADA,JARID2,DUSP7,ADORA2B,AIF1,TIMD4,ITGA4,LAIR1,NFKB2,IFNAR2,CSF2RB,NCF1,CCL4,FOXF1,ITGB6,RXRA,BCL2A1,TNF,SERPINB1,ICAM1,PRDX1,HLA-DQA1,CCL5,ITGB8,TAP1,IFIT1,C5AR1,CCL2,HEXB,PRKD2,IL27RA,NFE2L2,CCR6,FCGR3A,FUT4,FCER2,OAS1,ALOX5AP,HPSE,ISG15,FOS,HP,CSF1,NR4A1,LYN,MAP3K8,QPCT,SOCS3,EEF1A2,MYC,GPR77,SLC2A9,NUPR1,STAB1,IL23A,BIRC3,MT1H,ELN,STXBP1,TIAM1,IL2RG…
7	Infectious Disease	7.14E-23-3.14E-06	RAPGEF1,SOCS1,FURIN,CCR5,UBE2L3,GBAS,GCLC,C1QB,HLA-DQB1,PARP12,IFIH1,CXCL10,ITPKB,ADA,CD274,TXN,NFKBIB,FGR,ARID5A,ITGA4,IFIT3,TRIM21,RRM2,NR1H3,MED11,NFKB2,IER3,IFNAR2,ADAR,CSF2RB,DAXX,NCF1,NOD2,CCL4,FSCN1,TFRC,GTF2H1,DUSP4,IFIT2,BCL2A1,RXRA,NUP98,ENC1,C3AR1,TNF,NRP1,HIST1H1C,SERPINB1,USP18,ADAM17,ICAM1,Ifi47,EIF4EBP2,PRDX1,RSAD2,HSPA6,TNFSF10,CASP4,CXCL5,MAP3K5,CCL5,PARP9,TAP1,TRADD,IFIT1,C5AR1,…
8	Cellular Development	1.39E-22-4.19E-06	SELL,ZC3H12A,XDH,C1QC,NPEPPS,DDB2,CLIP1,IFIH1,SOD2,ITPKB,MAD2L2,BAIAP2,ADA,SPTB,ADORA2B,AIF1,TMBIM1,TIMD4,ITGA4,TRIM21,LAIR1,RRM2,NFKB2,IFNAR2,CSF2RB,MN1,NCF1,CCL4,FSCN1,TFRC,DUSP4,FOXF1,CFLAR,BCL2A1,NUP98,RXRA,TNF,USP18,ICAM1,RSAD2,HLA-DQA1,ITGB8,CCL5,CD33,C5AR1,CCL2,CLEC6A,IL27RA,PRKD2,AMOT,NFE2L2,FCGR3A,CCR6,FUT4,TRAF1,FCER2,HPSE,HIP1,HSPA2,ISG15,FOS,CSF1,LYN,NR4A1,MAP3K8,LIG1,SOCS3,EEF1A2,MYC…
9	Cellular Growth and Proliferation	1.39E-22-3.99E-06	RAPGEF1,SELL,XDH,GCLC,DDB2,CLIP1,SOD2,MAD2L2,ADA,JARID2,ADORA2B,AIF1,TIMD4,ITGA4,AHCY,IFIT3,TRIM21,LAIR1,RRM2,NFKB2,IFNAR2,DAXX,CSF2RB,MN1,NCF1,CCL4,FSCN1,TFRC,DUSP4,CFLAR,FOXF1,BCL2A1,RXRA,NUP98,ITGB6,TNF,USP18,ICAM1,EIF4EBP2,GBP1,PRDX1,HLA-DQA1,ITGB8,CCL5,TAP1,CD33,C5AR1,CCL2,STK17A,CDH3,PLIN2,RPS9,HEXB,IL27RA,PRKD2,AMOT,NFE2L2,FCGR3A,CCR6,FUT4,P4HA2,TRAF1,FCER2,OPTN,HPSE,GFRA2,HIP1,ISG15,MCM3,…
10	Cell-To-Cell Signaling and Interaction	1.61E-22-3.48E-06	SOCS1,RAPGEF1,CCR5,SELL,XDH,HLA-DMB,CD1E,PSMB8,HLA-DQB1,CLIP1,CXCL10,ITPKB,CTSH,SPTB,ADA,ADORA2B,CD274,TXN,NFKBIB,TAPBP,TIMD4,FGR,ITGB5,ITGA4,GGT5,LAIR1,ERAP1,NFKB2,IFNAR2,CSF2RB,NCF1,NOD2,CCL4,CD72,TFRC,LRP8,BCL2A1,ITGB6,RXRA,C3AR1,TNF,NRP1,FYN,ICAM1,PSMB10,HLA-A,HLA-DQA1,TNFSF10,CXCL5,CCL5,RFX5,TAP1,TRPM2,C5AR1,CCL2,PLXNA1,HLA-DRA,BATF3,IL27RA,NFE2L2,IRF2,CCR6,FUT4,FCGR3A,DNASE1,FCER2,PSMB9,SIG…
11	Cell Death and Survival	7.39E-22-3.5E-06	RAPGEF1,ZC3H12A,SELL,XDH,GCLC,DDB2,TREX1,IFIH1,SOD2,ITPKB,MAD2L2,ADA,DUSP7,ADORA2B,AIF1,TIMD4,ITGA4,SHISA5,TRIM21,LAIR1,RRM2,NFKB2,IFNAR2,DAXX,CSF2RB,NCF1,CCL4,TFRC,DUSP4,CFLAR,BCL2A1,RXRA,TNF,USP18,ICAM1,PRDX1,CCL5,TAP1,CD33,C5AR1,CCL2,STK17A,HEXB,IL27RA,PRKD2,NFE2L2,AMOT,FCGR3A,FUT4,FCER2,TRAF1,OAS1,OPTN,HPSE,GFRA2,HIP1,HSPA2,ISG15,FOS,HP,CSF1,XAF1,BFAR,LYN,NR4A1,MAP3K8,LIG1,SOCS3,EEF1A2,ABCA3,…
12	Connective Tissue Disorders	8.38E-20-7.83E-07	SOCS1,FURIN,CCR5,XDH,UBE2L3,HLA-DMB,PSMB8,HLA-DQB1,C1QB,TREX1,SERPINB2,CXCL10,SOD2,CLEC4D,ADA,CD274,TXN,AIF1,NFKBIB,TAPBP,DNMT1,TRIM21,ERAP1,NR1H3,IFNAR2,DAXX,CSF2RB,NCF1,NOD2,CCL4,CD72,ANKH,TFRC,C3AR1,TNF,ADAM17,ICAM1,PRDX1,HLA-DQA1,TNFSF10,SDC3,CXCL5,CCL5,TAP1,CD33,TRADD,C5AR1,CCL2,HLA-DRA,FABP4,IL27RA,FCGR3A,CCR6,TRAF1,DNASE1,PSMB9,ENPP1,ALOX5AP,FOS,HP,S100A9,CSF1,LYN,FCER1G,NR4A1,RGS1,SOCS3,S…
13	Inflammatory Disease	8.38E-20-7.83E-07	SOCS1,SELL,CCR5,FURIN,UBE2L3,XDH,HLA-DMB,MKI67,C1QB,HLA-DQB1,PSMB8,APRT,TREX1,SERPINB2,CXCL10,IFIH1,SOD2,MAD2L2,ADA,CLEC4D,CD274,ADORA2B,TXN,AIF1,NFKBIB,TAPBP,FGR,DNMT1,AHCY,ITGA4,TRIM21,ERAP1,RRM2,GSDMD,NR1H3,NFKB2,IFNAR2,CSF2RB,DAXX,NCF1,NOD2,CCL4,CD72,ANKH,TFRC,RXRA,ITGB6,TNF,C3AR1,FYN,ADAM17,ICAM1,HLA-A,PRDX1,RSAD2,HLA-DQA1,FOLR2,TNFSF10,CASP4,SDC3,CXCL5,ITGB8,CCL5,TAP1,CD33,IFIT1,TRADD,C5AR1…
14	Skeletal and Muscular Disorders	8.38E-20-7.83E-07	SOCS1,FURIN,CCR5,XDH,UBE2L3,HLA-DMB,PSMB8,HLA-DQB1,C1QB,TREX1,SERPINB2,CXCL10,OSBPL8,SOD2,ITPKB,BAIAP2,CLEC4D,ADA,ADORA2B,CD274,TXN,AIF1,NFKBIB,TAPBP,DNMT1,AHCY,ITGA4,IMPA1,TRIM21,ERAP1,RRM2,NR1H3,IER3,IFNAR2,DAXX,CSF2RB,NCF1,NOD2,CCL4,CD72,ANKH,TFRC,CFLAR,C3AR1,TNF,ADAM17,ICAM1,GBP1,PRDX1,RSAD2,HLA-DQA1,TNFSF10,MAP3K5,SDC3,CXCL5,CCL5,TAP1,CD33,IFIT1,TRADD,STOM,C5AR1,CCL2,HLA-DRA,LAMP1,FABP4,IL27…
15	Immunological Disease	3.06E-18-3.16E-06	SOCS1,FURIN,SELL,CCR5,UBE2L3,HLA-DMB,PSMB8,MKI67,C1QB,HLA-DQB1,TREX1,IFIH1,CXCL10,SOD2,PTPRO,MAD2L2,CLEC4D,ADA,ADORA2B,CD274,TXN,AIF1,NFKBIB,TAPBP,FGR,DNMT1,AHCY,ITGA4,TRIM21,RRM2,NR1H3,GSDMD,NFKB2,IFNAR2,DAXX,CSF2RB,NCF1,CCL4,TFRC,LRP8,ENC1,TNF,C3AR1,FYN,ICAM1,PRDX1,HLA-A,HLA-DQA1,FOLR2,TNFSF10,CASP4,SDC3,CXCL5,CCL5,ITGB8,TAP1,CD33,IFIT1,CCL2,HLA-DRA,FABP4,IFI6,PRKD2,IL27RA,NFE2L2,CCR6,FUT4,FCGR…
16	Humoral Immune Response	2.62E-17-2.22E-06	SOCS1,RGS1,ZC3H12A,CCR5,HLA-DQB1,TREX1,MYC,IL7R,CXCL10,ITPKB,ADA,CD274,TXN,NFKBIB,TIMD4,MT1H,IL2RG,C3,LAIR1,THBS1,TYK2,NFKB2,IFNAR2,CSF2RB,NOD2,CD40,CD180,IL1RN,CD72,PECAM1,DUSP4,IRF8,BCL2A1,C3AR1,TNF,FYN,SPN,CRLF2,PYCARD,RSAD2,CIITA,HLA-DQA1,TNFSF10,TNFAIP3,HIF1A,RFX5,NFKB1,TRADD,NFKBIA,HEXB,NOS2,STAT1,IRF2,CCR6,FCER2,SIGLEC1,VCAM1,S1PR2,EGR1,RELB,CD36,BCL3,NFKBIZ,ITGB3,FADD,FOS,TNFAIP8L2,SLAMF7…
17	Protein Synthesis	2.62E-17-9.3E-07	SOCS3,SOCS1,RGS1,SELL,ZC3H12A,CCR5,PSMB8,HLA-DQB1,SGCA,TREX1,CXCL10,SOD2,ITPKB,LPL,ADA,CFI,CD274,NFKBIB,TIMD4,TAPBP,MT1H,ELN,IL2RG,C3,LAIR1,ERAP1,THBS1,NR1H3,NFKB2,ADAR,IFNAR2,CSF2RB,NCF1,NOD2,CD40,CD180,IL1RN,IRS1,CD72,NCOA1,DUSP4,IRF8,C3AR1,TNF,FYN,CRLF2,PYCARD,RSAD2,PAX8,CIITA,TNFSF10,CASP4,SDC3,NFKB1,RFX5,TAP1,TRADD,NFKBIA,C5AR1,PTPN1,HEXB,FABP4,IL27RA,NOS2,STAT1,NFE2L2,CCR6,IRF2,FCER2,SIGLEC…
18	Organismal Survival	7.48E-17-8.02E-15	RAPGEF1,SOCS1,FURIN,CCR5,ZC3H12A,SLC6A9,XDH,UBE2L3,MKI67,DDB2,APRT,TREX1,CXCL10,IFIH1,SOD2,ITPKB,SPTLC2,MTHFD2,ADA,CD274,ADORA2B,TXN,NFKBIB,DNMT1,ITGA4,NFE2L3,GGT5,NR1H3,NFKB2,ADAR,IFNAR2,CSF2RB,DAXX,NCF1,NOD2,MAX,FSCN1,ANKH,ARHGAP35,DUSP4,LRP8,CFLAR,ITGB6,BCL2A1,RXRA,CPOX,C3AR1,TNF,NRP1,HIST1H1C,FYN,ADAM17,USP18,ICAM1,Ifi47,PRDX1,RSAD2,PAX8,TNFSF10,ITGB8,CXCL5,ABCA5,TAP1,C5AR1,CCL2,HLA-DRA,LAMP1…
19	Hematopoiesis	8.72E-16-2.93E-06	SOCS1,THEMIS2,CCR5,C1QC,HLA-DQB1,IFIH1,CXCL10,SOD2,ITPKB,PTPRO,BAIAP2,JARID2,SPTB,ADA,CD274,TAPBP,ITGA4,LAIR1,NFKB2,IFNAR2,ADAR,CSF2RB,NOD2,CCL4,MAX,IRS1,CD72,TFRC,RXRA,BCL2A1,NUP98,C3AR1,TNF,NRP1,FYN,ADAM17,ICAM1,PRDX1,RSAD2,HLA-DQA1,TNFSF10,CCL5,ITGB8,RFX5,TAP1,C5AR1,CCL2,HLA-DRA,BATF3,LAMP1,CLEC6A,IL27RA,NFE2L2,CCR6,IRF2,EGR1,FADD,FOS,CSF1,NR4A1,FCER1G,LYN,MAP3K8,CHD7,MYO1E,LIG1,SOCS3,EEF1A2,T…
20	Lymphoid Tissue Structure and Development	8.72E-16-1.81E-06	SOCS1,SELL,ZC3H12A,THEMIS2,CCR5,HLA-DQB1,TREX1,SOD2,ITPKB,ADA,JARID2,CD274,NFKBIB,TAPBP,ITGA4,LAIR1,NFKB2,ADAR,IFNAR2,CSF2RB,NOD2,CD72,BCL2A1,TNF,C3AR1,FYN,HIST1H1C,ADAM17,ICAM1,PSMB10,PRDX1,RSAD2,HLA-DQA1,TNFSF10,ITGB8,RFX5,TRADD,C5AR1,CCL2,LAMP1,CLEC6A,IL27RA,NFE2L2,CCR6,FUT4,IRF2,DNASE1,SIGLEC1,CTSK,ENPP1,EGR1,NLRC5,HIP1,FADD,FOS,CSF1,FCER1G,NR4A1,LYN,CHD7,LIG1,RGS1,SOCS3,EEF1A2,MYC,IL7R,MYBL2…
21	Dermatological Diseases and Conditions	5.82E-15-3.18E-06	SOCS1,CCR5,SELL,GBAS,MKI67,HLA-DQB1,TREX1,SERPINB2,CXCL10,SOD2,MAD2L2,SPTLC2,AIF1,NFKBIB,FGR,ITGA4,AHCY,IFIT3,GSDMD,NFKB2,ADAR,IFNAR2,CSF2RB,FSCN1,CFLAR,RXRA,C3AR1,TNF,NRP1,SERPINB1,FYN,ADAM17,ICAM1,GBP1,PSMB10,HLA-A,RSAD2,HLA-DQA1,FOLR2,TNFSF10,CASP4,CXCL5,CCL5,PARP9,IFIT1,CCL2,HLA-DRA,FABP4,IFI6,IRF2,P4HA2,FCER2,OAS1,OPTN,OAS2,EGR1,HPSE,NAIP,ISG15,FOS,S100A9,SLAMF7,ANXA3,LYN,FCER1G,NR4A1,SYNGR2…
22	Cancer	8.19E-15-3.16E-06	EVL,RAPGEF1,SELL,ABAT,XDH,NPEPPS,DDB2,TREX1,IFIH1,SOD2,MPHOSPH8,CTSH,MTHFD2,JARID2,ADA,ADORA2B,ITGA4,AHCY,SLC2A5,IFIT3,NKTR,RRM2,SPOCK2,NFKB2,IFNAR2,COX7A1,CSF2RB,MN1,SLC46A3,CCL4,FSCN1,TFRC,DUSP4,CFLAR,FOXF1,ITGB6,BCL2A1,NUP98,RXRA,TNF,SPPL2A,SERPINB1,ICAM1,GBP1,PRDX1,CCL5,ITGB8,CD33,IFIT1,CCL2,CDH3,STK17A,PLIN2,ASRGL1,PRKD2,IL27RA,AMOT,NFE2L2,CCR6,FUT4,FCGR3A,FCER2,OPTN,HPSE,HIP1,ISG15,MCM3,FOS…
23	Hematological Disease	8.19E-15-3.16E-06	SOCS1,RAPGEF1,CCR5,SELL,GCLC,PSMB8,DDB2,MKI67,GSS,SERPINB2,CXCL10,SOD2,ADA,JARID2,SPTB,CD274,NFKBIB,DNMT1,FGR,ITGA4,IFIT3,RRM2,IER3,NFKB2,IFNAR2,CSF2RB,MN1,NOD2,CCL4,MAX,DUSP4,CFLAR,NUP98,RXRA,IFIT2,CPOX,TNF,ENC1,HIST1H1C,FYN,ADAM17,ICAM1,PSMB10,HLA-A,PRDX1,TNFSF10,CASP4,CCL5,MAP3K5,CD33,STOM,CCL2,STK17A,LAMP1,PRKD2,IL27RA,NFE2L2,FCGR3A,FCER2,PSMB9,EGR1,HIP1,NAIP,FADD,S100A9,LYN,FCER1G,MAP3K8,SOC…
24	Organismal Injury and Abnormalities	3.27E-14-3.18E-06	SOCS1,FURIN,SELL,CCR5,XDH,GCLC,APRT,TREX1,CXCL10,SOD2,ADA,PNKD,ADORA2B,CD274,TXN,NFKBIB,FGR,DNMT1,ITGA4,RRM2,NR1H3,IFNAR2,DAXX,NOD2,NCF1,ITGB6,TNF,FYN,SERPINB1,ADAM17,ICAM1,PRDX1,HLA-A,TNFSF10,CASP4,SDC3,MAP3K5,CCL5,CCL2,HLA-DRA,LAMP1,FABP4,IL27RA,PLAC8,NFE2L2,IRF2,CCR6,FUT4,FCGR3A,TRAF1,CTSK,EGR1,HPSE,KCP,FOS,HP,S100A9,CSF1,NR4A1,MAP3K8,MYO1E,QPCT,LIG1,SOCS3,SDC4,SGCA,MYC,STMN1,IMPDH2,LPL,SLC2A9…
25	Cell Morphology	1.56E-13-4.47E-06	RAPGEF1,CCR5,ZC3H12A,NPEPPS,HLA-DQB1,CLIP1,CXCL10,SOD2,ITPKB,MAD2L2,PTPRO,ADA,CD274,TXN,FGR,ITGA4,GUCY2D,NR1H3,NFKB2,ADAR,NOD2,MN1,TFRC,LRP8,CFLAR,ELMO2,RXRA,ITGB6,C3AR1,TNF,FYN,ICAM1,PSMB10,PRDX1,PAX8,HLA-DQA1,TNFSF10,CCL5,ITGB8,RFX5,PTPN12,TAP1,CCL2,HEXB,NFE2L2,IRF2,CCR6,PSMB9,CTSK,ENPP1,EGR1,HIP1,FADD,FOS,STRA8,ABL2,CSF1,FCER1G,LYN,NAB2,LIG1,SOCS3,ABCA3,SDC4,IL7R,MYC,STMN1,MYBL2,NRN1,MT1H,IL2R…
26	Gastrointestinal Disease	3.25E-13-2.1E-06	SOCS1,CCR5,SELL,GCLC,PSMB8,MKI67,HLA-DQB1,TREX1,CXCL10,IFIH1,SOD2,PTPRO,CD274,ADORA2B,TXN,AIF1,NFKBIB,FGR,ITGA4,TRIM21,IFNAR2,CSF2RB,NOD2,NCF1,CCL4,IRS1,LRP8,RXRA,ITGB6,TNF,ICAM1,HLA-A,RSAD2,HLA-DQA1,TNFSF10,CXCL5,CCL5,ITGB8,TAP1,CCL2,HLA-DRA,FABP4,IL27RA,NFE2L2,CCR6,TRAF1,PSMB9,OAS1,ENPP1,EGR1,FADD,HP,CSF1,NR4A1,TSPO,SOCS3,RGS1,SDC4,MYC,IMPDH2,ALDH1A1,LPL,ITGAV,STAB1,IL23A,MT1H,TIAM1,C3,TYK2,PDE…
27	Hepatic System Disease	3.25E-13-7.15E-07	SOCS1,SOCS3,CCR5,GCLC,SDC4,CXCL10,SOD2,IMPDH2,STAB1,ADORA2B,CD274,IL23A,NFKBIB,FGR,MT1H,C3,PDE4B,IFNAR2,NCF1,CCL4,CD40,IL1RN,TNF,EBI3,PYCARD,HLA-A,TNFAIP3,TNFSF10,CCL5,CXCL5,NFKB1,LGALS9,CCL2,TIMP1,PTPN1,HLA-DRA,SAA2,IL27RA,NOS2,STAT1,NFE2L2,CCR6,TRAF1,NLRP3,S1PR2,EGR1,RELB,HP,CSF1,CXCL2
28	Tissue Development	3.43E-13-3.48E-06	SOCS1,RAPGEF1,SELL,CCR5,PSMB8,HLA-DQB1,CXCL10,ADA,ADORA2B,CD274,TXN,NFKBIB,FGR,ITGA4,LAIR1,NFKB2,IER3,CSF2RB,CCL4,IRS1,TFRC,LRP8,BCL2A1,TNF,C3AR1,NRP1,FYN,USP18,ADAM17,ICAM1,TNFSF10,CCL5,TRADD,C5AR1,CCL2,CDH3,LAMP1,IL27RA,PRKD2,AMOT,IRF2,CCR6,FUT4,PSMB9,EGR1,DOT1L,FADD,FOS,S100A9,CSF1,NR4A1,FCER1G,LYN,RGS1,SOCS3,EEF1A2,TREM2,IL7R,MYC,ITGAV,STAB1,IL23A,STXBP1,IL2RG,C3,THBS1,TYK2,FYB,CD40,IL1RN,JAM…
29	Neurological Disease	5.96E-13-2.93E-07	FURIN,SELL,HLA-DMB,PSMB8,HLA-DQB1,CXCL10,OSBPL8,ITPKB,BAIAP2,CD274,ADORA2B,TXN,ITGA4,AHCY,IMPA1,RRM2,NFKB2,IER3,IFNAR2,NCF1,CCL4,CFLAR,C3AR1,TNF,ADAM17,GBP1,RSAD2,HLA-DQA1,TNFSF10,CASP4,ITGB8,MAP3K5,CCL5,IFIT1,STOM,CCL2,HLA-DRA,LAMP1,IL27RA,CCR6,PSMB9,OAS1,OPTN,EGR1,ISG15,FOS,PSME1,HP,SEPHS1,LYN,FCER1G,NR4A1,TSPO,C10orf54,ENO3,EEF1A2,SDC4,IL7R,STMN1,LPL,IFI30,LAMB1,RGS14,IL23A,MT1H,C3,LAPTM4B,CNP…
30	Cardiovascular Disease	6.8E-13-2.55E-07	SOCS3,SOCS1,FURIN,SELL,CCR5,MKI67,TREX1,MYC,NCEH1,CXCL10,LPL,ITGAV,ADORA2B,BIRC3,ELN,C3,THBS1,MICAL2,CNP,NR1H3,PDE4B,ZMYND15,NCF1,CD40,IL1RN,IRS1,LAT,LRP8,P2RY1,FOXF1,RXRA,PRCP,TNF,C2,NRP1,ICAM1,RSAD2,MMP14,TNFSF10,TNFAIP3,ETS2,ABCA5,HIF1A,CCL5,IRF3,NFKB1,NFKBIA,CCL2,TIMP1,PLIN2,F5,TINAGL1,FABP4,S100A8,NOS2,NFE2L2,FUT4,CTSK,VCAM1,NLRP3,EPAS1,ENPP1,EGR1,CD36,HPSE,ALOX5AP,ITGB3,FOS,CXCL16,HP,ABO,S1…
31	Cell-mediated Immune Response	7.2E-13-2.42E-06	RAPGEF1,SOCS3,SOCS1,RGS1,SELL,CCR5,THEMIS2,HLA-DQB1,CXCL10,IL7R,ITPKB,ADA,STAB1,CD274,IL23A,TAPBP,ITGA4,IL2RG,C3,THBS1,TYK2,FYB,IFNAR2,CCL4,CD40,LAT,PECAM1,STAT2,IRF8,BCL2A1,TNF,C3AR1,FYN,ADAM17,ICAM1,SPN,PYCARD,RSAD2,KLF10,HLA-DQA1,CIITA,TNFSF10,ETS2,TNFAIP3,ITGB8,IRF3,HIF1A,CCL5,LGALS9,RHOH,NFKBIA,C5AR1,CCL2,ANXA1,F5,LAMP1,CLEC6A,SEMA4A,IL27RA,STAT1,NOS2,IRF2,CCR6,FUT4,CXCL11,HLA-DMA,VCAM1,NLRP…
32	Organ Morphology	2.8E-12-5.81E-07	LIG1,SOCS1,RGS1,ZC3H12A,SELL,HLA-DQB1,TREX1,IL7R,MYC,ITPKB,ADA,MT1H,IL2RG,NFKB2,NOD2,CD40,IL1RN,LAT,DDX58,IRF8,TNF,FYN,HIST1H1C,PYCARD,PRDX1,HLA-DQA1,CIITA,RFX5,NFKB1,RHOH,TRADD,NFKBIA,NOS2,NFE2L2,IRF2,FUT4,CCR6,DNASE1,RELB,NLRC5,BCL3,SNX27,AZGP1,ITGB3,FOS,TNFAIP8L2,CSF1,LYN,CDKN1B
33	Antimicrobial Response	3.49E-12-1.59E-06	SOCS3,SOCS1,SPN,PYCARD,IRF3,CCL5,IFIH1,IFIT1,STAB1,IL27RA,IL23A,NOS2,STAT1,BIRC3,PLAC8,TRIM5,FGR,OAS1,OAS2,BCL3,MX1,IFNAR2,NOD2,NCF1,CCL4,CD40,DDX58,ANXA3,FCER1G,IRF8,IFIT2,TNF,ISG20
34	Gene Expression	2.91E-11-2.4E-06	NAB2,SOCS1,SOCS3,XDH,ZBP1,ASCC1,DDB2,MYC,SOD2,MAD2L2,LPL,MYBL2,TXN,IL23A,NFKBIB,IL2RG,SP140,NR1H3,IRF9,IER3,NFKB2,MED11,FYB,KIAA0922,DAXX,MN1,MAX,CD40,IL1RN,DDX58,NCOA1,STAT2,CFLAR,IRF8,RXRA,TNF,SPN,PYCARD,PRDX1,NFKBIE,PIAS1,CIITA,TNFAIP3,ETS2,TNFSF10,HIF1A,IRF3,NFKB1,TRADD,GTF2B,NFKBIA,HERC5,PTPN1,FABP4,NCOA4,NOS2,STAT1,NFE2L2,IRF2,DNASE1,VCAM1,OAS1,EPAS1,EGR1,RELB,CSDA,IKBKE,MX1,BCL3,NFKBIZ,ITG…
35	Cardiovascular System Development and Function	7.44E-11-4.41E-06	NAB2,RAPGEF1,SOCS3,FURIN,CCR5,SELL,XDH,GCLC,SDC4,HLA-DQB1,MYC,CXCL10,IL7R,SOD2,ITGAV,SPTB,ADA,ANGPT4,STAB1,ADORA2B,IL23A,NFKBIB,ITGB5,FGR,ITGA4,FOXS1,ELN,C3,THBS1,ERAP1,MYH14,RRM2,BTG1,ADAR,CSF2RB,NCF1,MAX,CD40,IL1RN,JAM3,YARS,IRS1,NCOA1,PECAM1,FOXF1,CFLAR,RXRA,C3AR1,TNF,NRP1,ADAM17,ICAM1,GBP1,MMP14,TNFAIP3,TNFSF10,CXCL5,ITGB8,ARAP3,CCL5,HIF1A,PTPN12,NFKBIA,CCL2,TIMP1,PLXNA1,PTPN1,FABP4,S100A8,SE…
36	Organismal Development	7.44E-11-1.72E-06	SOCS1,RAPGEF1,CCR5,THEMIS2,FURIN,SELL,XDH,GCLC,HLA-DQB1,CXCL10,JARID2,ADA,ANGPT4,ADORA2B,NFKBIB,FGR,ITGA4,ERAP1,NFKB2,ADAR,CSF2RB,YARS,IRS1,TFRC,FOXF1,RXRA,TNF,C3AR1,NRP1,ADAM17,ICAM1,GBP1,TNFSF10,CCL5,ITGB8,TRADD,C5AR1,CCL2,FABP4,PRKD2,AMOT,CCR6,ENPP1,EGR1,HPSE,FOS,S100A9,CSF1,ANXA3,FCER1G,NR4A1,LYN,SEMA3C,CHD7,MYO1E,NAB2,RGS1,SOCS3,SDC4,TREM2,IL7R,MYC,ITGAV,STAB1,IL23A,FOXS1,ELN,IL2RG,C3,THBS1,…
37	Renal and Urological Disease	2.05E-10-1.36E-06	SOCS1,XDH,EEF1A2,HLA-DQB1,MKI67,TREX1,APRT,SERPINB2,IFIH1,MYC,IMPDH2,SOD2,PDXK,SLC2A9,ADORA2B,ITGA4,MT1H,IFIT3,IL2RG,C3,THBS1,MICAL2,NFKB2,PDE4B,IFNAR2,CCL4,IL1RN,TNF,FYN,ADAM17,ICAM1,TNFAIP3,ETS2,CCL5,HIF1A,NFKB1,NFKBIA,CCL2,TIMP1,PLIN2,IL27RA,NOS2,NFE2L2,FCGR3A,DNASE1,SIGLEC1,VCAM1,EPAS1,OPTN,RELB,CSDA,ITGB3,MPP1,FOS,CXCL16,HP,MCM2,CSF1,LYN,CXCL2
38	Skeletal and Muscular System Development and Function	1.38E-09-2.33E-06	SOCS3,SOCS1,XDH,SDC4,TREM2,IL7R,MYC,STMN1,TXN,AIF1,IL23A,NFKBIB,ELN,C3,THBS1,NFKB2,AGTRAP,NCF1,CD40,IL1RN,IRS1,LAT,NCOA1,TFRC,RXRA,C3AR1,TNF,NRP1,ADAM17,ICAM1,MMP14,KLF10,CIITA,TNFAIP3,TNFSF10,HIF1A,CCL5,NFKB1,NFKBIA,C5AR1,CCL2,TIMP1,SNX10,S100A8,NAMPT,NOS2,STAT1,NFE2L2,CXCL11,S1PR2,EGR1,TREML1,ITGB3,FOS,CXCL16,CSF1,NR4A1,FCER1G,IL1B,CDKN1B
39	Antigen Presentation	2.6E-09-3.62E-07	HLA-DMA,ERAP1,CD1E,PSMB8,RFX5,TAP1,UBE2L6,SCARF1,CD40,BATF3,FCER1G,MAP3K8,SEMA4A,STAT1,IL23A,TAPBP,FCGR3A,CCR6
40	Free Radical Scavenging	2.77E-09-3.19E-07	RAPGEF1,FYN,SOCS3,CCR5,ZC3H12A,ICAM1,PRDX1,EEF1A2,XDH,MMP14,CCL5,MAP3K5,TRPM2,TRADD,C5AR1,NFKBIA,SOD2,CCL2,ANXA1,PTPN1,NAMPT,TXN,NOS2,NFE2L2,FGR,ITGA4,NFE2L3,VCAM1,EPAS1,CD36,NCF4,ITGB3,FADD,HP,NCF1,CCL4,CD40,CSF1,LAT,FCER1G,LYN,NR4A1,IL1B,PECAM1,TFRC,TNF
41	Molecular Transport	2.77E-09-4.36E-06	RGS1,SELL,CCR5,XDH,CXCL10,MYC,SLC2A9,ADORA2B,FGR,TFEC,ITGA4,ELN,TRIM21,C3,LAIR1,CCL4,CD180,CD40,CD72,IRS1,LAT,PECAM1,P2RY1,AGRN,TNF,C3AR1,FYN,SPN,ICAM1,HLA-A,CCL5,NFKB1,CD33,C5AR1,CCL2,ANXA1,FABP4,S100A8,NOS2,FCGR3A,CCR6,FCER2,CXCL11,PLSCR1,VCAM1,S1PR2,SLC9A3R1,HIP1,ITGB3,FADD,CXCL16,FOS,S100A9,CSF1,FCER1G,LYN,IL1B,CXCL2,A2M
42	Cellular Compromise	3.37E-09-3.14E-06	FYN,ICAM1,LGALS9,GPR77,C5AR1,CCL2,ANXA1,CLEC4D,DUSP7,ADORA2B,IL23A,IRF2,FGR,PLSCR1,ITGA4,STXBP1,VCAM1,S1PR2,C3,LAIR1,ITGB3,FOS,NCF1,CCL4,TNFAIP8L2,S100A9,ANXA3,LAT,CORO1A,FCER1G,LYN,PECAM1,IL1B,FOXF1,IRF8,CXCL2,C3AR1,TNF
43	Connective Tissue Development and Function	3.72E-09-2.16E-06	RAPGEF1,SOCS3,SOCS1,SDC4,TREM2,IL7R,MYC,CXCL10,STMN1,TXN,IL23A,ELN,TIAM1,C3,THBS1,NFKB2,IL1RN,IRS1,LAT,ARHGAP35,TFRC,TNS1,TNF,C3AR1,NRP1,ICAM1,KLF10,MMP14,CIITA,TNFSF10,CCL5,NFKB1,NFKBIA,C5AR1,CCL2,SNX10,S100A8,STAT1,NOS2,CXCL11,CTSK,MRC2,RELB,EGR1,TREML1,ITGB3,FOS,ABL2,CSF1,FCER1G,IL1B,MAP3K8,CDKN1B
44	Respiratory Disease	4.37E-09-1.95E-06	SOCS1,SELL,CCR5,PDXK,ADA,ADORA2B,TXN,ITGA4,MT1H,IL2RG,C3,THBS1,RRM2,IER3,CSF2RB,NOD2,NCF1,LAT,IRF8,ITGB6,C3AR1,TNF,C2,SERPINB1,HIST1H1C,ADAM17,ICAM1,CRLF2,PRDX1,MMP14,CIITA,MAP3K5,HIF1A,CCL5,NFKB1,SLC2A3,APOBEC3A,TRPM2,NFKBIA,CCL2,TIMP1,NAMPT,STAT1,NOS2,NFE2L2,ACTN1,FCGR3A,S1PR2,NLRP3,EGR1,RELB,MX1,IKBKE,BCL3,AZGP1,ITGB3,HP,TNFAIP8L2,S100A9,ANXA3,LYN,IL1B,ACSL1
45	Embryonic Development	5.14E-09-1.48E-06	SOCS3,SOCS1,RGS1,THEMIS2,CCR5,TICAM2,HLA-DQB1,TREM2,IL7R,ITGAV,ADA,JARID2,IL23A,BIRC3,IL2RG,C3,IER3,NFKB2,ADAR,CSF2RB,DAXX,CD40,IL1RN,IRS1,LAT,RASSF4,PECAM1,TFRC,CHMP5,CFLAR,BCL2A1,C3AR1,TNF,NRP1,ADAM17,PYCARD,KLF10,PIAS1,TNFSF10,CCL5,MAP3K5,HIF1A,NFKB1,TRPM2,TRADD,C5AR1,NFKBIA,CCL2,F5,S100A8,NAMPT,NOS2,STAT1,NFE2L2,CCR6,TRAF1,CXCL11,ENPP1,S1PR2,RELB,EGR1,BCL3,FADD,FOS,CSF1,FCER1G,LYN,MAP3K8,CDKN…
46	Organ Development	5.14E-09-2.99E-07	SOCS1,RGS1,SOCS3,THEMIS2,CCR5,HLA-DQB1,TREM2,IL7R,SOD2,ADA,JARID2,IL23A,NFKBIB,IL2RG,C3,NFKB2,ADAR,CSF2RB,CD40,IL1RN,IRS1,LAT,TFRC,PECAM1,C3AR1,TNF,NRP1,ADAM17,KLF10,TNFAIP3,TNFSF10,CCL5,HIF1A,NFKB1,TRADD,C5AR1,NFKBIA,CCL2,F5,S100A8,IL27RA,NOS2,STAT1,NFE2L2,CCR6,CXCL11,S1PR2,ENPP1,EGR1,RELB,BCL3,FOS,HP,TNFAIP8L2,CSF1,FCER1G,LYN,CDKN1B,CXCL2
47	Digestive System Development and Function	7.61E-09-1.57E-06	LIG1,SOCS1,SOCS3,RGS1,CCR5,IL7R,MYC,SOD2,ITPKB,CDON,LPL,ADA,MTHFD2,NFKBIB,MT1H,IL2RG,C3,THBS1,NR1H3,NFKB2,ADAR,NOD2,NCF1,IL1RN,LAT,ANKH,DDX58,PECAM1,IRF8,RXRA,TNF,ADAM17,PYCARD,MMP14,TNFAIP3,TNFSF10,ABCA5,RFX5,NFKB1,CCL2,PTPN1,HEXB,IL27RA,STAT1,NOS2,NFE2L2,CCR6,SLC9A3R1,EGR1,RELB,CD36,BCL3,SNX27,FOS,HP,TNFAIP8L2,CSF1,EHD4,LYN,CDKN1B,CXCL2
48	Hepatic System Development and Function	7.61E-09-1.59E-06	SOCS1,SOCS3,XDH,TNFAIP3,TNFSF10,NFKB1,MYC,NFKBIA,SOD2,CCL2,TIMP1,ITGAV,IL27RA,STAT1,NFKBIB,NFE2L2,MT1H,S1PR2,C3,THBS1,EGR1,RELB,ITGB3,FADD,FOS,CSF2RB,NCF1,HP,TNFAIP8L2,IL1RN,LAT,LYN,IL1B,PECAM1,CFLAR,CDKN1B,RXRA,CXCL2,C3AR1,TNF
49	Cell Signaling	7.2E-08-4.36E-06	SOCS1,CCR5,SELL,GCHFR,XDH,CARD6,CXCL10,SOD2,ITPKB,5430435G22Rik,LEPROT,ADORA2B,AIF1,ITGA4,SHISA5,TRIM21,LAIR1,IFNAR2,NCF1,NOD2,CCL4,IRS1,CD72,DUSP4,SLC44A2,TNF,C3AR1,FYN,ICAM1,TIFA,PRDX1,HLA-A,TNFSF10,MAP3K5,CCL5,SECTM1,CD33,C5AR1,CCL2,STK17A,FABP4,CLEC6A,IL27RA,PRKD2,FCGR3A,CCR6,FCER2,HIP1,FADD,FOS,S100A9,ABL2,CSF1,FCER1G,LYN,TSPO,TRIM38,RGS1,SOCS3,TICAM2,MYC,CDON,ITGAV,RNF41,TFEC,ELN,C3,THBS1,C…
50	Small Molecule Biochemistry	7.2E-08-3.06E-06	SOCS1,SOCS3,ICAM1,GCHFR,XDH,UGCG,TNFSF10,TNFAIP3,SLC7A1,NFKBIA,SOD2,PLIN2,LPL,5430435G22Rik,ITGAV,FABP4,HEXB,ADORA2B,IL27RA,AIF1,STAT1,NOS2,ITGA4,FCER2,C3,TYK2,CNP,CD36,NR1H3,ITGB3,NCF1,S100A9,CD40,CSF1,IL1RN,IRS1,IL1B,TSPO,IRF8,AGRN,TNF
51	Cell Cycle	1.8E-07-1.56E-06	LAIR1,EGR1,BTG1,MAP3K5,FADD,MYC,DAXX,FOS,NFKBIA,IL1B,CDKN1B,RXRA,STAT1,TNF
52	Hypersensitivity Response	2.18E-07-3.48E-06	FYN,SELL,ICAM1,CCL5,LGALS9,CXCL10,NFKBIA,C5AR1,CCL2,ANXA1,ADA,FABP4,ADORA2B,TXN,IL27RA,IL23A,NOS2,NFE2L2,FGR,FUT4,CCR6,CXCL11,ITGA4,VCAM1,S1PR2,C3,LAIR1,THBS1,RELB,CD48,FOS,CSF2RB,CCL4,CORO1A,LAT,FCER1G,LYN,IL1B,PECAM1,FOXF1,IRF8,CXCL2,C3AR1,TNF
53	Ophthalmic Disease	2.22E-07-2.22E-07	SOCS3,CCR5,VCAM1,TRIM21,C3,MKI67,PSMB8,CCL5,CXCL10,HP,NFKBIA,CCL4,CD40,CSF1,TIMP1,STAT1,ETV5
54	Vitamin and Mineral Metabolism	8.26E-07-4.36E-06	RGS1,SELL,CCR5,XDH,CXCL10,MYC,ADORA2B,TFEC,ELN,C3,TRIM21,LAIR1,CCL4,CD180,CD40,CD72,IRS1,LAT,PECAM1,P2RY1,TNF,C3AR1,FYN,SPN,ICAM1,HLA-A,CCL5,NFKB1,CD33,C5AR1,CCL2,ANXA1,FABP4,S100A8,NOS2,FCGR3A,CCR6,CXCL11,PLSCR1,FCER2,VCAM1,S1PR2,SLC9A3R1,HIP1,FADD,CXCL16,FOS,S100A9,CSF1,FCER1G,LYN,IL1B,CXCL2,A2M
55	Reproductive System Disease	8.46E-07-8.46E-07	LIG1,SOCS1,SOCS3,EEF1A2,CALCOCO2,MKI67,MYC,IL7R,MAST1,IMPDH2,ALDH1A1,SOD2,MTHFD2,CFI,IFI30,CD274,MYBL2,IL23A,DNMT1,C3,TBC1D2B,MICAL2,TYK2,RRM2,SPOCK2,IER3,CCL4,IDO1,LRP8,DUSP4,STAT2,EBI3,TNF,ETV5,SERPINB1,FYN,ADAM17,PYCARD,PAX8,MMP14,SLC7A1,CLSTN1,CCL5,ABCA5,TRADD,NFKBIA,CCL2,TIMP1,CDH3,PTPN1,FABP4,S100A8,RNF144B,NOS2,STAT1,NFE2L2,FCGR3A,SIGLEC1,VCAM1,RELB,FAM3B,HIP1,ISG15,FOS,CXCL16,HP,MCM2,S100…
56	Endocrine System Disorders	2.1E-06-2.1E-06	RGS1,SOCS1,CCR5,SELL,PSMB8,HLA-DQB1,MYC,IFIH1,ALDH1A1,PTPRO,LPL,ITGAV,CD274,ADORA2B,TXN,AIF1,C3,PDE4B,CD40,IL1RN,IRS1,LRP8,HLA-DQA2,TNF,C2,ICAM1,HLA-A,RSAD2,KLF10,CIITA,HLA-DQA1,TNFSF10,PTPLB,NFKB1,TAP1,LGALS9,NFKBIA,CCL2,TIMP1,ANXA1,HLA-DRA,PTPN1,FABP4,NOS2,PSMB9,HLA-DMA,OAS1,ENPP1,NLRP3,CSDA,FADD,TRPM6,NR4A1,IL1B,TSPO,CDKN1B,CHI3L1,A2M,ACSL1
57	Metabolic Disease	2.1E-06-2.1E-06	RGS1,SOCS1,CCR5,SELL,PSMB8,HLA-DQB1,MYC,IFIH1,ALDH1A1,PTPRO,LPL,ITGAV,CD274,ADORA2B,TXN,AIF1,C3,PDE4B,CD40,IL1RN,IRS1,LRP8,HLA-DQA2,TNF,C2,ICAM1,HLA-A,RSAD2,KLF10,CIITA,HLA-DQA1,TNFSF10,PTPLB,NFKB1,TAP1,LGALS9,NFKBIA,CCL2,TIMP1,ANXA1,HLA-DRA,PTPN1,FABP4,NOS2,PSMB9,HLA-DMA,OAS1,ENPP1,NLRP3,CSDA,FADD,TRPM6,NR4A1,IL1B,TSPO,CDKN1B,CHI3L1,A2M,ACSL1
58	Post-Translational Modification	2.9E-06-2.9E-06	FYN,SOCS1,SELL,SPN,PRDX1,THBS1,CD36,CD48,CCL5,HIP1,ITGB3,CD33,CCL4,CD40,ABL2,CSF1,CD72,PTPN1,LYN,FCER1G,IL1B,PECAM1,TNF
59	Lipid Metabolism	3.06E-06-3.06E-06	NFKBIA,C3,PLIN2,LPL,CD36,ITGAV,UGCG,FABP4,NR1H3,HEXB,ITGB3
