# Supplementary material for: Whole-transcriptome, high-throughput RNA sequence analysis of the bovine macrophage response to Mycobacterium bovis infection in vitro
Source: BMC Genomics. 2013 Apr 8;14:230. doi: 10.1186/1471-2164-14-230 (PMC3640917; doi:10.1186/1471-2164-14-230)
Supplement: Additional file 9: Table S7 — Significant canonical pathways identified using IPA based on RNA-seq antisense strand data. The canonical pathways identified by IPA based on RNA-seq antisense strand data are ranked according to P-values. The ratio indicates the number of differentially expressed genes involved in each canonical pathway divided by the total number of genes/molecules within each pathway according to the IPA® Knowledge Base. [file 1471-2164-14-230-S9.xlsx]

## Sheet: Sheet0
© 2000-2012 Ingenuity Systems, Inc. All rights reserved.
Significant canonical pathways identified using IPA based on RNA-seq antisense strand data
Rank	Ingenuity Canonical Pathways	P-value	Ratio of number of genes detected in pathway/total number of genes in pathway	Number of downregulated genes detected in pathway/total number of genes in pathway	Number of upregulated genes detected in pathway/total number of genes in pathway	Genes in pathway
1	Activation of IRF by Cytosolic Pattern Recognition Receptors	5.01187e-13	0.264	4/72 (6%)	31/72 (43%)	MAP2K4,RELA,TRAF3,PPIB,NFKBIE,ZBP1,IRF3,NFKB1,IFIH1,IKBKB,IKBKG,NFKBIA,JUN,CHUK,STAT1,NFKBIB,IL10,CREBBP,TBK1,IRF9,IKBKE,NFKB2,ADAR,ISG15,FADD,RIPK1,CD40,DDX58,MAVS,IKBKAP,STAT2,PIN1,IFIT2,TNF,IFNAR1
2	Dendritic Cell Maturation	1.25893e-12	0.145	16/207 (8%)	59/207 (29%)	MAP2K4,PLCB2,MAPK1,MAPK3,PIK3R1,LTB,HLA-DMB,HLA-DQB1,PIK3R4,TREM2,FCGR1A,IKBKB,IKBKG,PIK3CG,ATF4,LTBR,IL23A,NFKBIB,MAP3K14,AKT2,CREB3,CREBBP,IL36A,NFKB2,PLCL2,TLR2,CD40,ZBTB12,IL1RN,FSCN1,PLCG2,PIK3R6,PLCB3,CD86,PIK3CD,STAT2,IRF8,TNF,IFNAR1,B2M,RELA,PIK3CA,ICAM1,HLA-A,PDIA3,NFKBIE,HLA-DQA1,PIK3R5,CD83,FCGR2B,NFKB1,EP300,CD1D,AKT1,NFKBIA,HLA-DRA,PIK3R2,CHUK,STAT1,TNFRSF1B,FCGR3A,HLA-DMA,MYD88,IL10…
3	Interferon Signaling	3.98107e-12	0.389	4/36 (11%)	19/36 (53%)	RELA,SOCS1,IFIT3,OAS1,JAK1,PTPN2,TYK2,PIAS1,IFNGR2,IFI35,IRF9,MX1,IFNGR1,PSMB8,IFNAR2,TAP1,MED14,BAK1,BCL2,IFIT1,STAT2,STAT1,IFNAR1
4	Type I Diabetes Mellitus Signaling	5.01187e-12	0.192	11/120 (9%)	41/120 (34%)	MAP2K4,SOCS3,SOCS1,JAK1,MAPK1,HLA-DMB,HLA-DQB1,IKBKB,IKBKG,CASP9,NFKBIB,IL1RAP,MAP3K14,ICA1,IFNGR1,NFKB2,CD86,MAP2K3,TNF,RELA,HLA-A,NFKBIE,PIAS1,HLA-DQA1,MAP3K5,NFKB1,BCL2,IRAK1,TRADD,NFKBIA,MAP3K7,HLA-DRA,CHUK,CASP8,TNFRSF1B,STAT1,NOS2,HLA-DMA,MAP2K7,MYD88,TNFRSF1A,IFNGR2,IKBKE,SOCS4,HSPD1,FADD,TRAF2,RIPK1,MAPK14,FCER1G,IL1B,SOCS7
5	Role of Pattern Recognition Receptors in Recognition of Bacteria and Viruses	2.51189e-11	0.198	12/106 (11%)	38/106 (36%)	MAP2K4,MAPK1,MAPK3,PIK3R1,TLR8,C1QC,C1QA,C1QB,PIK3R4,IFIH1,PIK3CG,PRKD3,C3,NFKB2,TLR2,NOD2,SYK,PRKCD,PLCG2,DDX58,PIK3R6,PRKCH,PIK3CD,TNF,C3AR1,RELA,PIK3CA,PIK3R5,CCL5,IRF3,NFKB1,RNASEL,C5AR1,TICAM1,TLR7,CLEC6A,PIK3R2,NLRC4,OAS1,NLRP3,OAS2,IL10,MYD88,TLR4,CLEC7A,TLR6,MAVS,IL1B,PIK3CB,EIF2AK2
6	TNFR2 Signaling	7.94328e-11	0.364	3/33 (9%)	21/33 (64%)	MAP2K4,RELA,MAP3K14,NFKBIE,MAP3K1,TNFAIP3,TBK1,IKBKE,NFKB2,NFKB1,NAIP,XIAP,IKBKB,FOS,TRAF2,IKBKG,JUN,NFKBIA,CHUK,TNFRSF1B,NFKBIB,TNF,BIRC3,TRAF1
7	Death Receptor Signaling	1.47911e-09	0.234	8/64 (13%)	29/64 (45%)	MAP2K4,RELA,NFKBIE,TNFSF10,MAP3K5,NFKB1,BCL2,TRADD,CASP6,IKBKB,IKBKG,NFKBIA,CASP9,TNFSF15,HTRA2,CHUK,CASP8,TNFRSF1B,NFKBIB,BIRC3,MAP3K14,MAP2K7,TNFRSF1A,IKBKE,TBK1,NFKB2,NAIP,XIAP,FADD,DAXX,TRAF2,RIPK1,CASP2,CFLAR,DIABLO,TNF,HSPB1
8	Antigen Presentation Pathway	3.80189e-09	0.3	1/40 (3%)	18/40 (45%)	B2M,HLA-DMA,PSMB9,CALR,PSMB5,HLA-A,PDIA3,HLA-DQA1,CIITA,NLRC5,HLA-DMB,PSMB8,TAP1,PSMB6,MR1,HLA-DRA,HLA-DQA2,TAP2,TAPBP
9	CD40 Signaling	5.12861e-09	0.214	12/70 (17%)	31/70 (44%)	MAP2K4,RELA,PIK3CA,TRAF3,ICAM1,MAPK1,PIK3R1,MAPK3,NFKBIE,PIK3R5,TNFAIP3,PIK3R4,NFKB1,IKBKB,IKBKG,NFKBIA,JUN,MAP2K2,MAP3K7,PIK3CG,CHUK,TRAF5,PIK3R2,MAPKAPK2,NFKBIB,MAP2K1,FCER2,TRAF1,MAP3K14,MAP2K7,ATF1,IKBKE,STAT3,NFKB2,FOS,TRAF2,MAPK14,CD40,PIK3R6,IKBKAP,PIK3CB,MAP2K3,PIK3CD
10	PKCθ Signaling in T Lymphocytes	6.30957e-09	0.14	24/143 (17%)	42/143 (29%)	MAP2K4,MAP3K15,RAC2,MAP3K11,MAPK1,MAPK3,PIK3R1,HLA-DMB,KRAS,HLA-DQB1,MAP3K4,PIK3R4,IKBKB,IKBKG,CAMK2D,PIK3CG,PPP3R1,MRAS,NFKBIB,MAP3K2,MAP3K14,RRAS,RAC1,PPP3CC,NFKB2,MAP3K12,PLCG2,LAT,PIK3R6,CD86,PIK3CD,VAV1,LCP2,CAMK2G,RELA,FYN,PIK3CA,NFKBIE,HLA-DQA1,PIK3R5,MAP3K5,NFKB1,NFKBIA,JUN,NFAT5,PPP3CB,MAP3K7,HLA-DRA,PIK3R2,CHUK,PPP3CA,HLA-DMA,MAP3K6,GRB2,MAP3K1,CHP1,PLCG1,IKBKE,NFATC1,FOS,BCL10,VAV3,FCE…
11	TNFR1 Signaling	7.58578e-09	0.25	5/52 (10%)	27/52 (52%)	MAP2K4,RELA,NFKBIE,TNFAIP3,NFKB1,CDC42,TRADD,CASP6,IKBKB,IKBKG,PAK1,NFKBIA,JUN,MADD,CASP9,CHUK,CASP8,NFKBIB,BIRC3,MAP3K14,TNFRSF1A,MAP3K1,IKBKE,NFKB2,NAIP,XIAP,FADD,FOS,TRAF2,RIPK1,CASP2,TNF
12	iCOS-iCOSL Signaling in T Helper Cells	9.12011e-09	0.154	17/123 (14%)	38/123 (31%)	GAB2,BAD,PIK3R1,PDPK1,HLA-DMB,PLEKHA4,HLA-DQB1,PIK3R4,PTPRC,IKBKB,IKBKG,CAMK2D,PIK3CG,PPP3R1,NFKBIB,ICOSLG,AKT2,IL2RG,RAC1,NFKB2,PPP3CC,CD40,LAT,PIK3R6,PIK3CD,VAV1,LCP2,CAMK2G,RELA,PIK3CA,NFKBIE,HLA-DQA1,PIK3R5,NFKB1,SHC1,NFKBIA,AKT1,NFAT5,PPP3CB,HLA-DRA,CHUK,PIK3R2,PPP3CA,HLA-DMA,GRB2,CSK,CHP1,PLCG1,NFATC1,IKBKE,INPP5D,FCER1G,PIK3CB,PLEKHA2,PLEKHA1
13	TWEAK Signaling	1.23027e-08	0.289	2/38 (5%)	21/38 (55%)	RELA,MAP3K14,TRAF3,NFKBIE,IKBKE,NFKB2,NFKB1,NAIP,XIAP,FADD,TRADD,CASP6,IKBKB,IKBKG,TRAF2,RIPK1,CASP9,NFKBIA,CHUK,CASP8,NFKBIB,BIRC3,TRAF1
14	Induction of Apoptosis by HIV1	1.7378e-08	0.215	9/65 (14%)	31/65 (48%)	MAP2K4,RELA,NFKBIE,MAP3K5,NFKB1,DFFA,BCL2,TRADD,IKBKB,IKBKG,CASP9,NFKBIA,HTRA2,CHUK,NFKBIB,CASP8,TNFRSF1B,BIRC3,TRAF1,TP53,MAP3K14,SLC25A13,MAP2K7,SLC25A4,CXCR4,TNFRSF1A,SLC25A3,IKBKE,NFKB2,NAIP,XIAP,BAK1,FADD,BCL2L1,DAXX,TRAF2,RIPK1,IKBKAP,DIABLO,TNF
15	IL-9 Signaling	1.77828e-08	0.275	3/40 (8%)	18/40 (45%)	STAT5A,RELA,SOCS3,PIK3CA,IL2RG,JAK1,PIK3R1,PIK3R5,BCL3,NFKB2,STAT3,NFKB1,PIK3R4,PIK3CG,IRS1,PIK3R6,PIK3CB,PIK3CD,PIK3R2,STAT1,TNF
16	Type II Diabetes Mellitus Signaling	3.54813e-08	0.118	21/161 (13%)	41/161 (25%)	MAP2K4,SOCS1,SOCS3,MAPK1,PRKAB1,MAPK3,PIK3R1,PDPK1,PIK3R4,ADIPOR1,IKBKB,IKBKG,SMPD4,PIK3CG,ACSL5,NFKBIB,NSMAF,PRKD3,MAP3K14,AKT2,ACSL3,ACSL6,NFKB2,SMPD2,PRKCD,IRS1,PIK3R6,PIK3CD,PRKCH,SLC27A1,INSR,ADIPOR2,TNF,RELA,PIK3CA,NFKBIE,PKM,PIK3R5,SMPD1,MAP3K5,NFKB1,PRKAG1,TRADD,MTOR,NFKBIA,AKT1,MAP3K7,ACSL4,CHUK,PIK3R2,TNFRSF1B,PPARG,MAP2K7,TNFRSF1A,MAP3K1,CD36,IKBKE,SOCS4,TRAF2,PIK3CB,SOCS7,ACSL1
17	Altered T Cell and B Cell Signaling in Rheumatoid Arthritis	6.76083e-08	0.174	5/92 (5%)	26/92 (28%)	RELA,TRAF3,TLR8,HLA-DQA1,LTB,HLA-DMB,HLA-DQB1,NFKB1,TGFB1,HLA-DRA,TLR7,CHUK,IL23A,HLA-DMA,MAP3K14,SPP1,IL10,RELB,IL36A,NFKB2,TLR2,TLR4,CD40,IL1RN,CSF1,TNFSF13,TLR6,FCER1G,CD86,IL1B,TNF
18	IL-10 Signaling	1.20226e-07	0.179	5/78 (6%)	36/78 (46%)	MAP2K4,SOCS3,RELA,CCR5,JAK1,MAPK1,NFKBIE,ARG2,FCGR2B,NFKB1,HMOX1,IKBKB,IKBKG,NFKBIA,JUN,SP1,MAP3K7,CHUK,NFKBIB,IL1RAP,CCR1,MAP3K14,IL4R,BLVRA,IL10,TYK2,IL36A,BLVRB,IKBKE,STAT3,NFKB2,FOS,MAPK14,IL1RN,IL10RB,IL10RA,CD14,IL1B,MAP2K3,ELK1,TNF
19	Production of Nitric Oxide and Reactive Oxygen Species in Macrophages	1.44544e-07	0.11	38/210 (18%)	63/210 (30%)	MAP3K15,PPP2CA,PIK3R1,MAPK3,MAP3K4,SPI1,PIK3CG,CYBA,NFKBIB,PRKD3,MAP3K2,RND2,AKT2,CREBBP,PCYOX1,NFKB2,RAP1A,MAP3K12,NCF1,PPP2R4,PLCG2,NCF2,PIK3R6,PIK3CD,TNF,APOE,PIK3CA,PPP2R2A,RHOT2,MAP3K5,LYZ,AKT1,JUN,RHOU,PIK3R2,TNFRSF1B,TNFRSF1A,PPP2R5D,IFNGR2,PLCG1,MPO,PPP2R5A,FOS,MAP3K8,PPP2R5E,MAP3K3,MAP2K4,PPARA,JAK1,MAP3K11,MAPK1,PPP2R5B,ARG2,PIK3R4,IKBKB,IKBKG,RHOG,PPP1R7,CYBB,PPP1CA,MAP3K14,PTPN6,TYK2,…
20	CD28 Signaling in T Helper Cells	1.90546e-07	0.136	20/132 (15%)	44/132 (33%)	MAP2K4,PIK3R1,PDPK1,HLA-DMB,HLA-DQB1,PIK3R4,PTPRC,IKBKB,PAK1,IKBKG,MAP2K2,PIK3CG,PPP3R1,ARPC4,ARPC1A,NFKBIB,ACTR2,PTPN6,AKT2,RAC1,NFKB2,PPP3CC,PTPN11,ARPC2,SYK,LAT,PIK3R6,CD86,PIK3CD,VAV1,LCP2,RELA,FYN,PIK3CA,NFKBIE,HLA-DQA1,PIK3R5,NFKB1,CDC42,NFKBIA,JUN,AKT1,ACTR3,NFAT5,PPP3CB,HLA-DRA,ARPC3,PIK3R2,CHUK,MAP2K1,PPP3CA,HLA-DMA,GRB2,ARPC5L,CSK,MAP3K1,CHP1,PLCG1,IKBKE,NFATC1,FOS,BCL10,FCER1G,PIK3CB
21	Small Cell Lung Cancer Signaling	2.13796e-07	0.157	17/89 (19%)	29/89 (33%)	RELA,PIK3CA,TRAF3,PA2G4,PIK3R1,NFKBIE,SUV39H1,PIK3R5,ABL1,NFKB1,PIK3R4,BCL2,MYC,PTK2,IKBKB,IKBKG,NFKBIA,CASP9,AKT1,PIK3CG,CHUK,TRAF5,PIK3R2,RXRB,NFKBIB,TRAF1,TP53,AKT2,CCNE2,TFDP1,CDK6,IKBKE,NFKB2,SIN3A,PIAS3,BCL2L1,TRAF2,MAX,CDK4,E2F1,CKS1B,PIK3R6,PIK3CB,PIK3CD,CDKN1B,RXRA
22	Role of NFAT in Regulation of the Immune Response	2.34423e-07	0.111	36/198 (18%)	54/198 (27%)	RAF1,PLCB2,MAPK1,PIK3R1,MAPK3,GNB2L1,CSNK1A1,GNB5,GSK3A,HLA-DMB,KRAS,HLA-DQB1,PIK3R4,FCGR1A,CABIN1,GNB1,IKBKB,GNB4,IKBKG,MAP2K2,GNAT1,GNA15,PIK3CG,PPP3R1,MRAS,XPO1,NFKBIB,AKT2,RRAS,CSNK1G2,CSNK1D,GNG3,NFKB2,PPP3CC,GNG10,PLCG2,SYK,LAT,PIK3R6,GNB2,CD86,RCAN3,PLCB3,PIK3CD,GNG2,LCP2,BLNK,FYN,RELA,PIK3CA,NFKBIE,GNA11,HLA-DQA1,PIK3R5,FCGR2B,NFKB1,GNG7,JUN,AKT1,NFAT5,NFKBIA,PPP3CB,GNAT2,HLA-DRA,PIK3R2,C…
23	IL-17A Signaling in Fibroblasts	3.01995e-07	0.25	4/40 (10%)	17/40 (43%)	RELA,MAPK1,NFKBIE,MAPK3,IKBKE,NFKB2,CXCL5,NFKB1,IL17RA,NFKBIZ,FOS,IKBKB,IKBKG,TRAF3IP2,MAPK14,JUN,NFKBIA,CCL2,MAP3K7,CHUK,NFKBIB
24	NF-κB Activation by Viruses	3.01995e-07	0.171	14/82 (17%)	32/82 (39%)	RAF1,RELA,PIK3CA,CCR5,MAPK1,MAPK3,PIK3R1,NFKBIE,PIK3R5,KRAS,NFKB1,PIK3R4,IKBKB,IKBKG,NFKBIA,AKT1,PIK3CG,ITGAV,MRAS,CHUK,PIK3R2,NFKBIB,PRKD3,ITGB5,ITGA4,ITGB1,MAP3K14,AKT2,RRAS,MAP3K1,ITGA6,ITGA5,IKBKE,NFKB2,ITGAL,ITGB3,ITGB2,TRAF2,RIPK1,PRKCD,PIK3R6,IKBKAP,PIK3CB,PRKCH,PIK3CD,EIF2AK2
25	Role of RIG1-like Receptors in Antiviral Innate Immunity	3.38844e-07	0.224	2/49 (4%)	21/49 (43%)	RELA,TRAF3,NFKBIE,CREBBP,TBK1,IKBKE,IRF3,NFKB2,NFKB1,EP300,FADD,IFIH1,IKBKB,IKBKG,TRAF2,RIPK1,NFKBIA,DDX58,MAVS,CHUK,NFKBIB,CASP8,TRIM25
26	Role of IL-17A in Arthritis	3.98107e-07	0.19	6/63 (10%)	23/63 (37%)	MAP2K4,RELA,PIK3CA,MAPK1,MAPK3,PIK3R1,NFKBIE,PIK3R5,CCL5,CXCL5,NFKB1,IL17RA,PIK3R4,NFKBIA,MAP2K2,CCL2,PIK3CG,PIK3R2,MAPKAPK2,NFKBIB,NOS2,MAP2K1,NFKB2,MAPK14,PIK3R6,MAP2K3,PIK3CB,PIK3CD,RPS6KA1
27	Graft-versus-Host Disease Signaling	5.49541e-07	0.22	0/50 (0%)	12/50 (24%)	HLA-DMA,HLA-A,IL1RN,HLA-DRA,HLA-DQA1,FCER1G,IL36A,CD86,IL1B,HLA-DMB,HLA-DQB1,TNF
28	Acute Phase Response Signaling	7.07946e-07	0.118	25/178 (14%)	49/178 (28%)	MAP2K4,SOCS1,RAF1,SOCS3,MAPK1,MAPK3,PIK3R1,NOLC1,PDPK1,KRAS,IKBKB,IKBKG,SOD2,MAP2K2,PIK3CG,MRAS,NFKBIB,IL1RAP,MAP3K14,AKT2,C3,RRAS,IL6R,IL36A,NFKB2,STAT3,TCF3,HMOX2,PTPN11,IL1RN,PIK3CD,MAP2K3,TNF,C2,ECSIT,RELA,PIK3CA,NFKBIE,MAP3K5,NFKB1,NR3C1,HNRNPK,IRAK1,HMOX1,SHC1,TRADD,MTOR,AKT1,JUN,NFKBIA,MAP3K7,SAA2,PIK3R2,CHUK,TNFRSF1B,MAP2K1,MAP2K7,MYD88,GRB2,TNFRSF1A,MAP3K1,VWF,IKBKE,SOCS4,FOS,TRAF2,HP,MA…
29	IL-6 Signaling	9.54993e-07	0.137	18/124 (15%)	44/124 (35%)	MAP2K4,SOCS1,RAF1,SOCS3,MAPK1,MAPK3,PIK3R1,SRF,KRAS,PIK3R4,IKBKB,IKBKG,MAP2K2,PIK3CG,CSNK2A1,MRAS,NFKBIB,IL1RAP,MCL1,MAP3K14,AKT2,RRAS,IL6R,IL36A,STAT3,NFKB2,PTPN11,IL1RN,PIK3R6,CD14,PIK3CD,MAP2K3,TNF,HSPB1,RELA,PIK3CA,NFKBIE,PIK3R5,NFKB1,SHC1,NFKBIA,JUN,AKT1,MAP3K7,CHUK,CSNK2B,PIK3R2,MAPKAPK2,TNFRSF1B,MAP2K1,MAP2K7,GRB2,TNFRSF1A,IKBKE,CSNK2A2,FOS,TRAF2,MAPK14,IL1B,PIK3CB,ELK1,A2M
30	IL-12 Signaling and Production in Macrophages	1.69824e-06	0.115	20/156 (13%)	38/156 (24%)	MAP2K4,MAPK1,MAPK3,PIK3R1,PIK3R4,SPI1,IKBKB,JMJD6,IKBKG,MAP2K2,TGFB1,PIK3CG,NFKBIB,IL23A,PRKD3,STAT6,AKT2,IFNGR1,NFKB2,PCYOX1,TLR2,CD40,PRKCD,NCOA1,PIK3R6,PIK3CD,PRKCH,IRF8,RXRA,TNF,RELA,APOE,PIK3CA,PIK3R5,CLU,ALOX12,NFKB1,EP300,LYZ,AKT1,JUN,S100A8,CHUK,PIK3R2,NOS2,STAT1,MAP2K1,PPARG,ALOX15,MYD88,IL10,RAB7A,IKBKE,TLR4,FOS,MAPK14,MAP3K8,PIK3CB
31	IL-4 Signaling	2.29087e-06	0.165	16/79 (20%)	27/79 (34%)	SOCS1,PIK3CA,JAK1,PIK3R1,HLA-DQA1,PIK3R5,KRAS,INPPL1,HLA-DMB,HLA-DQB1,PIK3R4,NR3C1,OCRL,SHC1,MTOR,NFAT5,AKT1,INPP5B,PIK3CG,HLA-DRA,RPS6KB2,MRAS,PIK3R2,FCER2,STAT6,RPS6KB1,HLA-DMA,IL2RG,AKT2,IL4R,PTPN6,IL13RA1,GRB2,RRAS,TYK2,NFATC1,INPP5D,SYNJ1,IRS1,PIK3R6,PIK3CB,PIK3CD,INPP5K
32	iNOS Signaling	3.01995e-06	0.189	6/53 (11%)	19/53 (36%)	RELA,JAK1,MAPK1,MYD88,NFKBIE,TYK2,IFNGR2,IKBKE,IFNGR1,NFKB2,NFKB1,IRAK1,FOS,TLR4,IKBKB,IKBKG,MAPK14,JUN,NFKBIA,CD14,CHUK,NOS2,NFKBIB,STAT1,IRAK2
33	Role of PI3K/AKT Signaling in the Pathogenesis of Influenza	3.23594e-06	0.162	9/74 (12%)	23/74 (31%)	RELA,PIK3CA,CCR5,MAPK1,PIK3R1,MAPK3,NFKBIE,PIK3R5,CRK,IRF3,CCL5,NFKB1,PIK3R4,MLH1,NFKBIA,AKT1,CASP9,MAP2K2,PIK3CG,PIK3R2,NFKBIB,PLAC8,MAP2K1,KPNA3,AKT2,NFKB2,GNAI2,GNAI3,PIK3R6,PIK3CB,PIK3CD,IFNAR1
34	Glucocorticoid Receptor Signaling	3.31131e-06	0.0884	58/294 (20%)	78/294 (27%)	RAF1,TAF11,TGFBR1,PRKAB1,SGK1,PIK3R1,MAPK3,SMARCD2,KRAS,GTF2E2,HMGB1,PIK3CG,NFKBIB,CREBZF,STAT5A,SMAD2,AKT2,MED1,RRAS,CREBBP,GTF2F1,STAT3,HSPA8,ERCC3,PIK3R6,PRKACA,GTF2H1,PIK3CD,TNF,PIK3CA,ICAM1,HSPA6,POLR2J,CCL5,SMARCA4,EP300,AKT1,JUN,NCOA2,CCL2,HSP90AB1,NCOR1,TAF3,PIK3R2,PPP3CA,SRA1,GRB2,IL10,HSPA2,FOS,TRAF2,CDKN1A,FKBP4,NCOR2,PLAU,MAP2K4,JAK1,POLR2D,YWHAH,MAPK1,TAF10,PIK3R4,HSPA5,CD163,FCGR1A,…
35	Pathogenesis of Multiple Sclerosis	6.91831e-06	0.556	1/9 (11%)	5/9 (56%)	CXCL10,CCR1,CCR5,CCL4,CCL5,CXCL11
36	Atherosclerosis Signaling	7.07946e-06	0.118	14/136 (10%)	24/136 (18%)	APOE,RELA,ICAM1,MSR1,PLA2R1,CLU,ALOX12,NFKB1,PLA2G7,PRDX6,LYZ,CCL2,LCAT,TGFB1,LPL,PLA2G4F,S100A8,ITGA4,PLA2G16,ALOX15,VCAM1,PLA2G12A,CXCR4,CD36,IL36A,PCYOX1,NFKB2,SELPLG,GLG1,PLA2G4A,ITGB2,CD40,IL1RN,CSF1,IL1B,ALOX5,TNF,MMP9
37	PPAR Signaling	7.07946e-06	0.133	19/105 (18%)	33/105 (31%)	PPARA,RAF1,MAPK1,MAPK3,KRAS,IKBKB,IKBKG,MAP2K2,MRAS,NFKBIB,IL1RAP,STAT5A,MAP3K14,RRAS,MED1,CREBBP,IL36A,NR1H3,NFKB2,IL1RN,NCOA1,HSP90AA1,INSR,RXRA,TNF,RELA,NFKBIE,NFKB1,EP300,SHC1,HSP90B1,JUN,NFKBIA,HSP90AB1,MAP3K7,NCOR1,CHUK,TNFRSF1B,MAP2K1,CITED2,PPARG,SRA1,GRB2,PPARD,TNFRSF1A,IKBKE,AIP,FOS,TRAF2,IL1B,NCOR2,SCAND1
38	LXR/RXR Activation	7.76247e-06	0.118	20/136 (15%)	26/136 (19%)	APOE,RELA,MSR1,CLU,ARG2,IRF3,NFKB1,ABCA1,FDFT1,LYZ,CCL2,LCAT,FASN,LPL,SAA2,NCOR1,S100A8,NOS2,RXRB,TNFRSF1B,IL1RAP,CYP51A1,C3,ECHS1,TNFRSF1A,CD36,IL36A,NR1H3,PCYOX1,NFKB2,TLR4,NR1H2,LDLR,SREBF1,IL1RN,MYLIP,CD14,IL1B,ACACA,PLTP,NCOR2,HMGCR,RXRA,TNF,MMP9,HADH
39	Role of PKR in Interferon Induction and Antiviral Response	1.02329e-05	0.196	3/46 (7%)	25/46 (54%)	RELA,TRAF3,NFKBIE,TAB2,NFKB1,RNASEL,FCGR1A,IKBKB,IKBKG,CASP9,AKT1,NFKBIA,MAP3K7,CHUK,TRAF5,CASP8,STAT1,NFKBIB,TP53,TNFRSF1A,IKBKE,NFKB2,FADD,TRAF2,MAPK14,MAP2K3,EIF2AK2,TNF
40	4-1BB Signaling in T Lymphocytes	1.09648e-05	0.222	5/36 (14%)	17/36 (47%)	MAP2K4,RELA,MAP3K14,MAPK1,NFKBIE,MAPK3,IKBKE,NFKB2,MAP3K5,NFKB1,IKBKB,TRAF2,IKBKG,MAPK14,JUN,NFKBIA,MAP2K2,IKBKAP,CHUK,NFKBIB,MAP2K1,TRAF1
41	OX40 Signaling Pathway	1.12202e-05	0.138	3/94 (3%)	20/94 (21%)	B2M,MAP2K4,HLA-DMA,RELA,H2-T24,TRAF3,HLA-A,NFKBIE,HLA-DQA1,HLA-DMB,NFKB2,HLA-DQB1,NFKB1,BCL2,BCL2L1,TRAF2,JUN,NFKBIA,HLA-DRA,FCER1G,TRAF5,HLA-DQA2,NFKBIB
42	Hepatic Fibrosis / Hepatic Stellate Cell Activation	1.1749e-05	0.116	21/146 (14%)	28/146 (19%)	CCR5,CTGF,TGFBR1,MYL6,SERPINB2,TGFBR2,TGFB1,IL1RAP,TIMP2,SMAD2,IL4R,MYH14,IL6R,IFNGR1,NFKB2,IFNAR2,MYL9,CD40,IL10RA,CD14,TNF,IFNAR1,RELA,ICAM1,FGF2,MYH11,CCL5,NFKB1,BCL2,CCL2,IGF1,TIMP1,IGF1R,SMAD4,ECE1,TNFRSF1B,STAT1,VCAM1,EDNRB,IL10,TNFRSF1A,SMAD7,IFNGR2,TLR4,CSF1,MYH9,IL1B,A2M,MMP9
43	ILK Signaling	1.34896e-05	0.104	43/192 (22%)	46/192 (24%)	MAP2K4,MYL6,MAPK1,PPP2CA,MAPK3,PIK3R1,PPP2R5B,PDPK1,GSK3A,PIK3R4,NCK2,MYC,PTK2,PARVB,RHOG,PIK3CG,ATF4,ITGB5,TESK1,RND2,AKT2,CFL1,MYH14,CREBBP,CREB3,NFKB2,MYL9,DOCK1,PPP2R1A,CDH1,RHOQ,PPP2R4,RHOA,IRS1,ARHGEF6,PIK3R6,PIK3CD,RSU1,ACTN4,ITGB6,TNF,FNBP1,RELA,FLNB,PIK3CA,PPP2R2A,RHOT2,PIK3R5,ILK,MYH11,HIF1A,ITGB8,CDC42,NFKB1,RHOH,ITGB7,EP300,MTOR,JUN,AKT1,FLNA,RHOU,PPP2R2C,ILKAP,PIK3R2,RHOF,NOS2,CTNNB1…
44	B Cell Development	1.41254e-05	0.242	2/33 (6%)	9/33 (27%)	IL7R,PTPRC,HLA-DMA,SPN,CD40,HLA-DRA,HLA-DQA1,CD86,HLA-DMB,HLA-DQB1,IL7
45	Role of Osteoblasts, Osteoclasts and Chondrocytes in Rheumatoid Arthritis	1.41254e-05	0.0924	36/238 (15%)	50/238 (21%)	MAP2K4,MAPK1,BAD,AXIN1,MAPK3,PIK3R1,TAB2,CSNK1A1,PIK3R4,IKBKB,IKBKG,CASP9,TGFB1,PIK3CG,PPP3R1,TRAF5,NFKBIB,IL1RAP,BIRC3,MAP3K14,AKT2,SPP1,IL36A,ITGA5,PPP3CC,GSN,TCF3,IL7,APC,CBL,IL1RN,PIK3R6,PIK3CD,MAP2K3,TNF,RELA,ADAM17,PIK3CA,PTK2B,NFKBIE,MMP14,LRP6,PIK3R5,BMPR2,MAP3K5,NFKB1,SMURF1,BCL2,TRADD,JUN,AKT1,NFAT5,NFKBIA,IGF1,PPP3CB,MAP3K7,SMAD4,PIK3R2,CHUK,TNFRSF1B,CTNNB1,PPP3CA,BMP1,ITGB1,ACP5,MAP2K…
46	RANK Signaling in Osteoclasts	1.44544e-05	0.137	23/95 (24%)	36/95 (38%)	MAP2K4,MAP3K15,RAF1,MAP3K11,MAPK1,MAPK3,PIK3R1,TAB2,MAP3K4,PIK3R4,IKBKB,IKBKG,MAP2K2,PIK3CG,PPP3R1,TRAF5,NFKBIB,BIRC3,MAP3K2,MAP3K14,AKT2,MITF,NFKB2,PPP3CC,GSN,MAP3K12,CBL,PIK3R6,PIK3CD,RELA,PIK3CA,PTK2B,NFKBIE,PIK3R5,MAP3K5,NFKB1,NFKBIA,JUN,AKT1,PPP3CB,MAP3K7,PIK3R2,CHUK,MAP2K1,PPP3CA,MAP2K7,MAP3K6,MAP3K1,CHP1,NFATC1,IKBKE,XIAP,FOS,TRAF2,MAPK14,MAP3K8,PIK3CB,ELK1,MAP3K3
47	IL-17A Signaling in Airway Cells	1.47911e-05	0.153	7/72 (10%)	27/72 (38%)	MAP2K4,RELA,PIK3CA,JAK1,MAPK1,PIK3R1,MAPK3,NFKBIE,PIK3R5,CXCL5,NFKB1,PIK3R4,IL17RA,IKBKB,IKBKG,NFKBIA,AKT1,TRAF3IP2,MAP2K2,MAP3K7,PIK3CG,CHUK,PIK3R2,NFKBIB,MAP2K1,AKT2,TYK2,IKBKE,NFKB2,STAT3,MAPK14,PIK3R6,PIK3CB,PIK3CD
48	Role of JAK1, JAK2 and TYK2 in Interferon Signaling	1.62181e-05	0.259	3/27 (11%)	13/27 (48%)	RELA,SOCS1,RAF1,PTPN6,JAK1,PTPN2,TYK2,IFNGR2,IFNGR1,STAT3,NFKB2,IFNAR2,NFKB1,STAT2,STAT1,IFNAR1
49	Lymphotoxin β Receptor Signaling	2.0893e-05	0.164	12/61 (20%)	25/61 (41%)	RELA,TRAF3,PIK3CA,MAPK1,PIK3R1,MAPK3,PIK3R5,LTB,PDPK1,NFKB1,PIK3R4,EP300,IKBKB,IKBKG,NFKBIA,AKT1,CASP9,PIK3CG,LTBR,CHUK,TRAF5,PIK3R2,TRAF1,MAP3K14,AKT2,VCAM1,RELB,CREBBP,IKBKE,NFKB2,BCL2L1,TRAF2,PIK3R6,PIK3CB,IKBKAP,PIK3CD,DIABLO
50	Role of Hypercytokinemia/hyperchemokinemia in the Pathogenesis of Influenza	2.34423e-05	0.205	1/44 (2%)	9/44 (20%)	CXCL10,CCR1,CCR5,CCL4,CCL2,IL1RN,IL36A,IL1B,CCL5,TNF
51	Erythropoietin Signaling	2.69153e-05	0.141	15/78 (19%)	28/78 (36%)	SOCS3,RAF1,SOCS1,RELA,PIK3CA,MAPK1,PIK3R1,MAPK3,NFKBIE,PIK3R5,PDPK1,KRAS,PIK3R4,NFKB1,SHC1,NFKBIA,AKT1,JUN,MAP2K2,PIK3CG,MRAS,PIK3R2,NFKBIB,PRKD3,MAP2K1,RPS6KB1,STAT5A,AKT2,PTPN6,GRB2,RRAS,EPOR,PLCG1,NFKB2,FOS,CBL,PRKCD,PLCG2,PIK3R6,PIK3CB,PRKCH,PIK3CD,ELK1
52	JAK/Stat Signaling	2.69153e-05	0.157	18/70 (26%)	26/70 (37%)	SOCS1,RAF1,SOCS3,PIK3CA,JAK1,PIAS2,MAPK1,MAPK3,PIK3R1,PIAS1,PIK3R5,KRAS,PIK3R4,SHC1,MTOR,AKT1,MAP2K2,PIK3CG,PTPN1,MRAS,PIK3R2,STAT1,MAP2K1,STAT6,STAT5A,AKT2,PTPN6,GRB2,RRAS,TYK2,GNAQ,SOCS4,STAT3,BCL2L1,PIAS3,FOS,PIAS4,PTPN11,CDKN1A,PIK3R6,STAT2,PIK3CB,PIK3CD,SOCS7
53	HMGB1 Signaling	3.01995e-05	0.131	20/99 (20%)	36/99 (36%)	MAP2K4,MAPK1,MAPK3,PIK3R1,KRAS,PIK3R4,RHOG,MAP2K2,HMGB1,PIK3CG,MRAS,KAT2A,KAT6B,RND2,AKT2,KAT7,RRAS,RAC1,IFNGR1,NFKB2,KAT2B,RHOQ,KAT6A,RHOA,PIK3R6,PIK3CD,MAP2K3,TNF,FNBP1,RELA,PIK3CA,ICAM1,RHOT2,RBBP7,PIK3R5,CDC42,NFKB1,RHOH,JUN,AKT1,CCL2,SP1,RHOU,PIK3R2,TNFRSF1B,RHOF,MAP2K1,VCAM1,MAP2K7,TNFRSF1A,IFNGR2,TLR4,FOS,MAPK14,PIK3CB,ELK1
54	Glioma Invasiveness Signaling	3.38844e-05	0.167	16/60 (27%)	17/60 (28%)	PIK3CA,MAPK1,PIK3R1,MAPK3,RHOT2,PIK3R5,KRAS,PIK3R4,RHOH,PTK2,RHOG,TIMP1,PIK3CG,RHOU,MRAS,ITGAV,PIK3R2,RHOF,ITGB5,TIMP2,RND2,RRAS,PLAUR,ITGB3,RHOQ,RHOA,PIK3R6,CD44,PIK3CB,PIK3CD,PLAU,FNBP1,MMP9
55	Role of Macrophages, Fibroblasts and Endothelial Cells in Rheumatoid Arthritis	4.16869e-05	0.0783	45/332 (14%)	74/332 (22%)	RAF1,SOCS1,AXIN1,PIK3R1,MAPK3,LTB,KRAS,PIK3CG,ATF4,TRAF5,NFKBIB,PRKD3,AKT2,RRAS,CREBBP,CREB3,STAT3,PLCL2,TCF3,IL7,PLCG2,PIK3R6,PIK3CD,MAP2K3,TNF,CAMK2G,PIK3CA,ICAM1,FGF2,PDIA3,LRP6,CCL5,EP300,TRADD,AKT1,JUN,C5AR1,CCL2,TLR7,PIK3R2,TNFRSF1B,CTNNB1,PPP3CA,FCGR3A,TRAF1,TNFRSF1A,MYD88,IL10,GNAQ,PLCG1,FOS,TRAF2,CSF1,LRP1,IRAK2,MAP2K4,SOCS3,TRAF3,PLCB2,MAPK1,CSNK1A1,TLR8,PIK3R4,FCGR1A,CEBPG,MYC,ROCK2,IK…
56	PEDF Signaling	4.67735e-05	0.141	16/78 (21%)	29/78 (37%)	RAF1,RELA,PIK3CA,MAPK1,PIK3R1,MAPK3,NFKBIE,SRF,PIK3R5,KRAS,NFKB1,PIK3R4,TCF12,BCL2,ROCK2,IKBKB,IKBKG,NFKBIA,SOD2,AKT1,PIK3CG,MRAS,CHUK,PIK3R2,CASP8,NFKBIB,PPARG,TP53,ARHGAP22,AKT2,RRAS,RAC1,IKBKE,NFKB2,PNPLA2,ROCK1,BCL2L1,MAPK14,RHOA,PIK3R6,PIK3CB,PIK3CD,WASF2,CFLAR,ELK1
57	April Mediated Signaling	5.37032e-05	0.186	8/43 (19%)	18/43 (42%)	MAP2K4,RELA,TRAF3,MAPK1,NFKBIE,NFKB1,IKBKB,IKBKG,NFKBIA,NFAT5,JUN,CHUK,TRAF5,NFKBIB,TRAF1,MAP3K14,MAP2K7,MAP3K1,NFATC1,IKBKE,NFKB2,FOS,TRAF2,MAPK14,TNFSF13,ELK1
58	LPS-stimulated MAPK Signaling	6.0256e-05	0.134	12/82 (15%)	34/82 (41%)	MAP2K4,RAF1,RELA,PIK3CA,MAPK1,PIK3R1,MAPK3,NFKBIE,SRF,PIK3R5,KRAS,MAP3K5,PIK3R4,NFKB1,CDC42,IKBKB,PAK1,IKBKG,NFKBIA,JUN,MAP2K2,MAP3K7,PIK3CG,MRAS,PIK3R2,CHUK,NFKBIB,PRKD3,MAP2K1,MAP3K14,ATF1,RRAS,RAC1,IKBKE,NFKB2,TLR4,FOS,MAPK14,PRKCD,PIK3R6,CD14,PIK3CB,MAP2K3,PRKCH,PIK3CD,ELK1
59	Role of JAK1 and JAK3 in γc Cytokine Signaling	7.24436e-05	0.149	12/67 (18%)	22/67 (33%)	BLNK,SOCS3,SOCS1,PIK3CA,JAK1,CRLF2,MAPK1,PTK2B,PIK3R1,MAPK3,PIK3R5,KRAS,PIK3R4,IL7R,SHC1,PIK3CG,MRAS,PIK3R2,STAT1,STAT5A,STAT6,IL4R,IL2RG,FES,GRB2,RRAS,STAT3,IL7,PTPN11,SYK,IRS1,PIK3R6,PIK3CB,PIK3CD
60	B Cell Activating Factor Signaling	7.94328e-05	0.178	8/45 (18%)	18/45 (40%)	MAP2K4,RELA,TRAF3,MAPK1,NFKBIE,NFKB1,IKBKB,IKBKG,NFKBIA,NFAT5,JUN,CHUK,TRAF5,NFKBIB,TRAF1,MAP3K14,MAP2K7,MAP3K1,NFATC1,IKBKE,NFKB2,FOS,TRAF2,MAPK14,IKBKAP,ELK1
61	CD27 Signaling in Lymphocytes	8.12831e-05	0.158	14/57 (25%)	21/57 (37%)	MAP2K4,MAP3K15,RELA,MAP3K11,NFKBIE,MAP3K5,MAP3K4,NFKB1,IKBKB,IKBKG,CASP9,NFKBIA,JUN,MAP2K2,MAP3K7,CHUK,TRAF5,CASP8,NFKBIB,MAP2K1,MAP3K2,MAP3K14,MAP2K7,MAP3K6,MAP3K1,IKBKE,NFKB2,MAP3K12,BCL2L1,FOS,TRAF2,MAP3K8,IKBKAP,MAP2K3,MAP3K3
62	MIF Regulation of Innate Immunity	9.54993e-05	0.16	6/50 (12%)	13/50 (26%)	TP53,MAP2K4,RELA,MIF,MAPK1,PLA2G12A,NFKBIE,MAPK3,NFKB2,NFKB1,PLA2G4A,FOS,TLR4,JUN,NFKBIA,CD14,PLA2G4F,NOS2,NFKBIB
63	Angiopoietin Signaling	0.000109648	0.135	13/74 (18%)	26/74 (35%)	RELA,PIK3CA,BAD,PIK3R1,NFKBIE,PIK3R5,KRAS,CRK,NCK1,NFKB1,PIK3R4,BIRC5,PTK2,IKBKB,PAK1,TNIP1,IKBKG,NFKBIA,CASP9,AKT1,PIK3CG,MRAS,ANGPT4,PIK3R2,CHUK,NFKBIB,RASA1,STAT5A,AKT2,DOK2,GRB2,RRAS,IKBKE,NFKB2,PTPN11,PIK3R6,PIK3CB,IKBKAP,PIK3CD
64	NF-κB Signaling	0.000125893	0.0971	25/175 (14%)	49/175 (28%)	TRAF3,TGFBR1,PIK3R1,TAB2,TLR8,KRAS,PIK3R4,TGFBR2,IKBKB,TNIP1,IKBKG,PIK3CG,MRAS,CSNK2A1,TDP2,TRAF5,LTBR,NFKBIB,MAP3K14,AKT2,HDAC2,RRAS,CREBBP,IL36A,TBK1,NFKB2,TLR2,CD40,IL1RN,PLCG2,PRKACA,PIK3R6,PIK3CD,INSR,TNF,RELA,AZI2,PIK3CA,NFKBIE,PIK3R5,TNFAIP3,BMPR2,NFKB1,IRAK1,EP300,NFKBIA,AKT1,MAP3K7,UBE2V1,TLR7,IGF1R,PIK3R2,CSNK2B,CHUK,TNFRSF1B,CASP8,MAP2K7,MYD88,TNFRSF1A,RELB,HDAC1,IGF2R,CSNK2A2,TLR4,TRA…
65	Complement System	0.000151356	0.2	3/35 (9%)	9/35 (26%)	CD55,CD59,C3,MASP2,C5AR1,CFI,C1QC,C1QA,CD46,C1QB,C3AR1,C2
66	Antioxidant Action of Vitamin C	0.000165959	0.112	13/107 (12%)	32/107 (30%)	MAP2K4,RELA,NAPEPLD,PLCB2,PLD2,MAPK1,PDIA3,MAPK3,NFKBIE,PLA2R1,NFKB1,GLRX,PLA2G7,PRDX6,SLC2A3,HMOX1,IKBKB,IKBKG,NFKBIA,LCAT,PLA2G4F,TXN,CHUK,NFKBIB,SLC2A5,PLA2G16,STAT5A,PLD3,PLA2G12A,SLC2A1,PLCG1,IKBKE,PLCL2,NFKB2,PLD1,TXNRD1,GSTO1,TXNRD3,PLD4,PLA2G4A,CSF2RB,MAPK14,PLCG2,PLCB3,TNF
67	T Helper Cell Differentiation	0.00018197	0.139	8/72 (11%)	20/72 (28%)	TGFBR1,HLA-DQA1,FOXP3,HLA-DMB,HLA-DQB1,BCL6,TGFBR2,TGFB1,HLA-DRA,TNFRSF1B,STAT1,ICOSLG,HLA-DMA,STAT6,IL2RG,IL4R,IL10,TNFRSF1A,IL6R,IFNGR2,IFNGR1,STAT3,CD40,IL10RB,IL10RA,FCER1G,CD86,TNF
68	MSP-RON Signaling Pathway	0.000190546	0.16	4/50 (8%)	15/50 (30%)	PIK3CA,ACTB,PIK3R1,PIK3R5,PIK3R4,ACTG1,TLR2,CSF2RB,ITGB2,TLR4,CCL2,CSF1,PIK3CG,PIK3R6,PIK3CB,PIK3CD,PIK3R2,NOS2,TNF
69	IL-17A Signaling in Gastric Cells	0.000218776	0.24	3/25 (12%)	10/25 (40%)	CXCL10,MAP2K4,FOS,RELA,MAPK14,JUN,MAPK1,MAPK3,CCL5,NFKB1,IL17RA,TNF,CXCL11
70	Leukocyte Extravasation Signaling	0.000229087	0.0896	30/201 (15%)	58/201 (29%)	MAP2K4,RAC2,MYL6,MAPK1,PIK3R1,MLLT4,MAP3K4,PIK3R4,ROCK2,PTK2,MAP2K2,PIK3CG,EZR,CYBA,CYBB,ARHGAP12,PRKD3,ITGA4,TIMP2,RAC1,RDX,RAPGEF3,NCF4,RAP1A,NCF1,PTPN11,CLDN12,ICAM3,JAM3,RHOA,PLCG2,PRKCD,NCF2,PIK3R6,ARHGAP35,PECAM1,PIK3CD,PRKCH,VAV1,ACTN4,CTTN,ARHGAP1,CD99,PIK3CA,SPN,ICAM1,PTK2B,MMP14,PIK3R5,CTNNA1,ABL1,CRK,CDC42,RHOH,WASL,MMP25,TIMP1,SIPA1,PIK3R2,VCL,RASSF5,CTNNB1,VASP,ACTN1,MMP19,ITGB1,PXN,…
71	PI3K Signaling in B Lymphocytes	0.000229087	0.1	30/140 (21%)	48/140 (34%)	RAF1,PLCB2,MAPK1,MAPK3,PIK3R1,PDPK1,KRAS,PLEKHA4,PTPRC,IKBKB,IKBKG,CAMK2D,MAP2K2,PIK3CG,PPP3R1,MRAS,ATF4,NFKBIB,AKT2,IL4R,C3,ATF3,RRAS,RAC1,NFKB2,PPP3CC,PLCL2,CBL,CD40,CD180,PLCG2,IRS1,SYK,PLCB3,PIK3CD,PIK3AP1,VAV1,CAMK2G,BLNK,RELA,FYN,PIK3CA,ATF7,ATF5,PDIA3,NFKBIE,ABL1,ATF6,FCGR2B,NFKB1,JUN,NFAT5,AKT1,NFKBIA,PPP3CB,FOXO3,ATF6B,PIK3R2,CHUK,MAP2K1,PPP3CA,ATF1,CHP1,PLCG1,IKBKE,NFATC1,INPP5D,BTK,TLR…
72	Autoimmune Thyroid Disease Signaling	0.00025704	0.131	1/61 (2%)	9/61 (15%)	HLA-DMA,CD40,IL10,HLA-A,HLA-DRA,HLA-DQA1,FCER1G,CD86,HLA-DMB,HLA-DQB1
73	IL-17 Signaling	0.000263027	0.135	7/74 (9%)	30/74 (41%)	MAP2K4,RELA,PIK3CA,JAK1,MAPK1,PIK3R1,MAPK3,PIK3R5,KRAS,CXCL5,NFKB1,PIK3R4,IL17RA,CXCL10,JUN,AKT1,TRAF3IP2,CCL2,MAP2K2,TIMP1,MAP3K7,PIK3CG,MRAS,PIK3R2,MAPKAPK2,NOS2,MAP2K1,CXCL11,MAP3K14,AKT2,RRAS,MAPK14,PIK3R6,PIK3CB,MAP2K3,PIK3CD,ELK1
74	Molecular Mechanisms of Cancer	0.000269153	0.0688	71/378 (19%)	92/378 (24%)	RAP2B,RAC2,RAF1,RAPGEF1,TGFBR1,AXIN1,PIK3R1,MAPK3,SUV39H1,TAB2,NCSTN,GSK3A,ARHGEF1,KRAS,RBL1,ZBTB17,PAK1,GNA15,PIK3CG,NFKBIB,PRKD3,TP53,RND2,SMAD2,AKT2,CCNE2,TFDP1,RRAS,RALB,CREBBP,NFKB2,TCF3,RAP1A,DAXX,CDH1,CCND3,MAX,GAB1,IRS1,APH1A,ARHGEF6,E2F1,PIK3R6,PRKACA,ARHGEF18,MAP2K3,PIK3CD,CFLAR,NOTCH1,CAMK2G,FYN,PIK3CA,RALA,ARHGEF7,GNA11,LRP6,RHOT2,CTNNA1,BMPR2,CRK,PSEN2,PSENEN,MAP3K5,CDC42,EP300,CASP6…
75	Prolactin Signaling	0.000295121	0.125	17/80 (21%)	25/80 (31%)	RAF1,SOCS1,FYN,SOCS3,PIK3CA,MAPK1,MAPK3,PIK3R1,PIK3R5,PDPK1,KRAS,PIK3R4,NR3C1,EP300,MYC,SHC1,JUN,SP1,MAP2K2,PIK3CG,MRAS,PIK3R2,STAT1,PRKD3,MAP2K1,STAT5A,RRAS,GRB2,CREBBP,PLCG1,SOCS4,STAT3,FOS,PTPN11,PRKCD,IRS1,PLCG2,PIK3R6,PIK3CB,PRKCH,PIK3CD,SOCS7
76	p38 MAPK Signaling	0.000323594	0.111	19/117 (16%)	35/117 (30%)	MAP2K4,TGFBR1,TAB2,SRF,MYC,TGFBR2,TGFB1,ATF4,PLA2G4F,IL1RAP,TP53,RPS6KB1,CREBBP,CREB3,IL36A,MAPKAPK5,DAXX,MAX,DUSP1,IL1RN,MAP2K3,RPS6KA1,TNF,HSPB1,TIFA,DDIT3,RPS6KA3,MAP3K5,EP300,IRAK1,TRADD,MAP3K7,DUSP10,MKNK1,RPS6KB2,EEF2K,MAPKAPK2,TNFRSF1B,STAT1,ATF1,PLA2G12A,MAPKAPK3,TNFRSF1A,MEF2A,MKNK2,FADD,PLA2G4A,TRAF2,MAPK14,IL1B,MEF2C,RPS6KA4,ELK1,IRAK2
77	Caveolar-mediated Endocytosis Signaling	0.000331131	0.118	15/85 (18%)	25/85 (29%)	B2M,FYN,FLNB,COPZ1,ARCN1,ITSN1,HLA-A,COPA,COPE,ABL1,ITGB8,RAB5B,ITGB7,CD55,FLNA,PTPN1,RAB5C,ITGAV,DNM2,ITGB5,ITGA4,MAP3K2,ITGAD,ITGB1,ACTB,ITGA6,CD48,FLOT1,ITGA5,COPB1,ACTG1,ITGAL,COPB2,COPG1,ITGB3,ITGB2,FLOT2,ZBTB12,INSR,ITGB6
78	Apoptosis Signaling	0.000338844	0.116	22/95 (23%)	35/95 (37%)	MAP2K4,RAF1,BAD,MAPK1,MAPK3,KRAS,DFFA,ACIN1,IKBKB,IKBKG,CASP9,MAP2K2,MRAS,HTRA2,NFKBIB,BIRC3,MCL1,TP53,MAP3K14,RRAS,BIRC6,LMNA,NFKB2,BCL2L1,CAPN1,PLCG2,CASP2,CAPN2,RPS6KA1,SPTAN1,CAPN7,BCL2A1,DIABLO,TNF,RELA,NFKBIE,MAP3K5,NFKB1,BCL2,CASP6,NFKBIA,CHUK,CASP8,TNFRSF1B,MAP2K1,AIFM1,ENDOG,MAP2K7,TNFRSF1A,PLCG1,IKBKE,NAIP,XIAP,BAK1,PARP1,ROCK1,CAPNS1
79	Differential Regulation of Cytokine Production in Macrophages and T Helper Cells by IL-17A and IL-17F	0.000363078	0.278	1/18 (6%)	5/18 (28%)	CCL4,CCL2,IL10,IL1B,CCL5,TNF
80	Virus Entry via Endocytic Pathways	0.000371535	0.111	19/99 (19%)	35/99 (35%)	RAC2,ITSN1,PIK3R1,CLTB,KRAS,AP1B1,PIK3R4,AP2A2,PIK3CG,MRAS,PRKD3,ITGB5,DNM2,ITGA4,RRAS,CLTC,ITGA6,RAC1,ITGA5,AP2S1,ZBTB12,PRKCD,CLTA,PLCG2,PIK3R6,TFRC,PIK3CD,PRKCH,ITGB6,B2M,FLNB,FYN,PIK3CA,AP2A1,HLA-A,PIK3R5,ABL1,ITGB8,CDC42,ITGB7,CD55,AP1G2,FLNA,PIK3R2,ITGB1,AP2B1,AP2M1,ACTB,PLCG1,ITGAL,ACTG1,ITGB3,ITGB2,PIK3CB
81	Crosstalk between Dendritic Cells and Natural Killer Cells	0.000371535	0.116	6/95 (6%)	21/95 (22%)	RELA,IL2RG,TYROBP,HLA-A,ACTB,TNFSF10,LTB,CD83,TLN1,NFKB2,TREM2,NFKB1,ITGAL,ACTG1,CSF2RB,TLR4,CAMK2D,CD40,ICAM3,FSCN1,HLA-DRA,TLR7,CD86,LTBR,TNFRSF1B,TNF,CAMK2G
82	Relaxin Signaling	0.000371535	0.0881	27/159 (17%)	31/159 (19%)	MAPK1,PDE12,MAPK3,PIK3R1,GNB2L1,GNB5,PIK3R4,GNB1,GNB4,GNA15,GNAT1,PIK3CG,MRAS,TDP2,NFKBIB,APEX1,ADCY9,AKT2,GUCY2D,GNG3,NFKB2,PDE4B,RAP1A,GNG10,PDE8A,PRKACA,GNB2,PIK3R6,PIK3CD,GNG2,RELA,PIK3CA,NFKBIE,GNA11,PIK3R5,NFKB1,GNG7,PRKAG1,MPPE1,NFKBIA,JUN,AKT1,GNAT2,PIK3R2,NOS2,MAP2K1,GNAS,GNA12,PRKAR2A,GNAQ,GNAI2,FOS,GNAI3,PIK3CB,ELK1,ADCY7,MMP9,PRKAR1A
83	Communication between Innate and Adaptive Immune Cells	0.000446684	0.101	4/109 (4%)	17/109 (16%)	B2M,IL10,HLA-A,IL36A,TLR8,CD83,CCL5,CXCL10,TLR2,TLR4,CCL4,CD40,IL1RN,TNFSF13,HLA-DRA,TLR6,TLR7,FCER1G,CD86,IL1B,TNF
84	CTLA4 Signaling in Cytotoxic T Lymphocytes	0.000489779	0.112	18/98 (18%)	32/98 (33%)	PPP2CA,PIK3R1,CLTB,PPP2R5B,HLA-DMB,HLA-DQB1,AP1B1,PIK3R4,AP2A2,PIK3CG,AKT2,PTPN6,CLTC,AP2S1,AP1S1,PPP2R1A,PTPN11,PPP2R4,SYK,CLTA,LAT,PIK3R6,CD86,PIK3CD,LCP2,FYN,PIK3CA,AP2A1,PPP2R2A,HLA-DQA1,PIK3R5,AKT1,AP1G2,HLA-DRA,PPP2R2C,PIK3R2,AP2B1,HLA-DMA,AP2M1,GRB2,PPP2R5D,AP1M1,AP1S2,PLCG1,PPP2R5A,FCER1G,PIK3CB,PPP2R5E,PPP2R1B,AP1G1
85	SAPK/JNK Signaling	0.000588844	0.108	20/102 (20%)	30/102 (29%)	MAP2K4,RAC2,PIK3CA,MAP3K11,PIK3R1,PIK3R5,CRK,KRAS,MAP3K5,MAP3K4,CDC42,PIK3R4,HNRNPK,GNG7,GNB1,TRADD,SHC1,JUN,GADD45A,MAP3K7,DUSP10,PIK3CG,MRAS,PIK3R2,MAP3K2,TP53,MAP2K7,GRB2,RRAS,GNA12,MAP3K1,RAC1,NFATC1,MAPK8IP3,FADD,MINK1,MAP3K12,DAXX,TRAF2,RIPK1,GAB1,IRS1,FCER1G,PIK3R6,PIK3CB,PIK3CD,DUSP4,GNG2,ELK1,MAP3K3
86	Role of Tissue Factor in Cancer	0.000645654	0.104	26/115 (23%)	30/115 (26%)	CTGF,MAPK1,MAPK3,PIK3R1,KRAS,LIMK2,PIK3R4,LIMK1,PAK1,GNA15,PIK3CG,ITGAV,MRAS,FGR,ITGB5,TP53,STAT5A,RPS6KB1,AKT2,P4HB,CFL1,RRAS,ITGA6,RAC1,BCL2L1,ARRB2,PTPN11,PIK3R6,PIK3CD,RPS6KA1,FYN,PIK3CA,PTK2B,GNA11,PIK3R5,RPS6KA3,CDC42,EIF4E,MTOR,AKT1,ARRB1,HCK,PIK3R2,ITGB1,GNA12,EGR1,GNAQ,PLAUR,ITGB3,MAPK14,CSF1,PDXP,LYN,IL1B,PIK3CB,RPS6KA4
87	Allograft Rejection Signaling	0.000758578	0.105	1/95 (1%)	13/95 (14%)	B2M,HLA-DMA,H2-T24,CD40,HLA-A,IL10,HLA-DRA,FCER1G,HLA-DQA1,CD86,HLA-DMB,HLA-DQB1,HLA-DQA2,TNF
88	Nur77 Signaling in T Lymphocytes	0.000776247	0.127	15/63 (24%)	11/63 (17%)	HLA-DMA,HDAC2,CHP1,HDAC1,HLA-DQA1,NFATC1,HLA-DMB,PPP3CC,HLA-DQB1,SIN3A,BCL2,CABIN1,EP300,CASP9,PPP3CB,PPP3R1,HLA-DRA,FCER1G,NR4A1,CD86,SIN3B,MAPK7,RXRA,MAP3K3,PPP3CA,MAP3K2
89	Growth Hormone Signaling	0.000831764	0.118	18/76 (24%)	19/76 (25%)	SOCS3,SOCS1,PIK3CA,MAPK1,PIK3R1,MAPK3,PIK3R5,SRF,RPS6KA3,PDPK1,PIK3R4,IGF1,PIK3CG,IGF1R,RPS6KB2,PIK3R2,STAT1,PRKD3,STAT5A,RPS6KB1,PTPN6,PLCG1,SOCS4,STAT3,FOS,PLCG2,PRKCD,IRS1,PIK3R6,PIK3CB,RPS6KA4,PRKCH,PIK3CD,RPS6KA1,SOCS7,ELK1,A2M
90	Role of IL-17F in Allergic Inflammatory Airway Diseases	0.000954993	0.149	7/47 (15%)	16/47 (34%)	RELA,RAF1,MAPK1,MAPK3,CREBBP,CREB3,RPS6KA3,NFKB2,CXCL5,NFKB1,IL17RA,EP300,CXCL10,CCL4,TRAF3IP2,MAP2K2,CCL2,IGF1,ATF4,IL1B,RPS6KA4,RPS6KA1,MAP2K1
91	Polyamine Regulation in Colon Cancer	0.000977237	0.172	7/29 (24%)	7/29 (24%)	PPARG,AZIN1,PSMF1,PSME2,OAZ2,KRAS,PSME3,APC,MYC,PSME1,MAX,OAZ1,PSME4,CTNNB1
92	Paxillin Signaling	0.001	0.0991	19/111 (17%)	33/111 (30%)	MAP2K4,MAPK1,PIK3R1,TLN1,KRAS,NCK1,PIK3R4,NCK2,PTK2,PAK1,PIK3CG,ITGAV,MRAS,ITGB5,ITGA4,ITGAD,RRAS,ITGA6,RAC1,ITGA5,DOCK1,ARHGEF6,PIK3R6,PIK3CD,ACTN4,ITGB6,PIK3CA,PTK2B,ARHGEF7,PIK3R5,CRK,ITGB8,CDC42,PTPN12,ITGB7,ARFIP2,VCL,PIK3R2,ACTN1,ITGB1,PXN,GRB2,CSK,ACTB,ACTG1,ITGAL,ITGB3,GIT2,ITGB2,ARF1,MAPK14,PIK3CB
93	MIF-mediated Glucocorticoid Regulation	0.00107152	0.143	5/42 (12%)	10/42 (24%)	RELA,MIF,PLA2G12A,MAPK1,NFKBIE,MAPK3,NFKB2,NFKB1,NR3C1,TLR4,PLA2G4A,NFKBIA,CD14,PLA2G4F,NFKBIB
94	IL-8 Signaling	0.00112202	0.078	42/205 (20%)	54/205 (26%)	MAP2K4,RAC2,RAF1,PLD2,PLCB2,MAPK1,PIK3R1,MAPK3,GNB2L1,GNB5,LIMK2,KRAS,PIK3R4,LIMK1,PTK2,ROCK2,GNB1,IKBKB,GNB4,IKBKG,RHOG,MAP2K2,PIK3CG,CYBB,ITGAV,MRAS,NFKBIB,PRKD3,ITGB5,RND2,RPS6KB1,AKT2,PLD3,RRAS,RAC1,GNG3,PLD1,GNG10,MYL9,BCL2L1,ARRB2,CDH1,RHOQ,CCND3,ARAF,MYL12B,RHOA,PRKCD,NCF2,GNB2,PIK3R6,PRKCH,PIK3CD,GNG2,FNBP1,RELA,PIK3CA,NAPEPLD,ICAM1,PTK2B,RHOT2,PIK3R5,NFKB1,IQGAP1,RHOH,GNG7,EIF4EBP1,BCL2,…
95	Differential Regulation of Cytokine Production in Intestinal Epithelial Cells by IL-17A and IL-17F	0.00120226	0.217	1/23 (4%)	5/23 (22%)	CCL4,CCL2,IL10,IL1B,CCL5,TNF
96	TREM1 Signaling	0.00125893	0.113	13/71 (18%)	21/71 (30%)	RELA,TREM1,ICAM1,MAPK1,MAPK3,TLR8,CD83,FCGR2B,NFKB1,IRAK1,AKT1,CCL2,TLR7,ITGB1,STAT5A,AKT2,TYROBP,IL10,GRB2,MYD88,ITGA5,PLCG1,MPO,NFKB2,STAT3,TLR2,TLR4,NOD2,CD40,PLCG2,TLR6,CD86,IL1B,TNF
97	Role of JAK2 in Hormone-like Cytokine Signaling	0.00125893	0.167	5/36 (14%)	13/36 (36%)	STAT5A,SH2B3,SOCS1,SOCS3,PTPN6,JAK1,EPOR,TYK2,SOCS4,STAT3,SHC1,SH2B1,PTPN11,IRS1,PTPN1,STAT1,SOCS7,HLTF
98	HER-2 Signaling in Breast Cancer	0.00169824	0.112	17/80 (21%)	21/80 (26%)	TSC1,PIK3CA,BAD,PIK3R1,PIK3R5,KRAS,GSK3A,MAP3K5,ITGB8,CDC42,PIK3R4,ITGB7,CASP9,AKT1,PIK3CG,TSC2,MRAS,PIK3R2,PRKD3,ITGB5,TP53,ITGB1,CCNE2,AKT2,GRB2,RRAS,CDK6,PLCG1,ITGB3,ITGB2,PRKCD,CDKN1A,PIK3R6,PIK3CB,PRKCH,PIK3CD,CDKN1B,ITGB6
99	Calcium-induced T Lymphocyte Apoptosis	0.0017378	0.114	11/70 (16%)	13/70 (19%)	HLA-DMA,HDAC2,CHP1,HDAC1,HLA-DQA1,ATP2A3,PLCG1,HLA-DMB,PPP3CC,HLA-DQB1,ATP2A2,EP300,CABIN1,PPP3CB,PRKCD,PPP3R1,HLA-DRA,NR4A1,FCER1G,CAPN2,PRKCH,PRKD3,PPP3CA,ORAI1
100	B Cell Receptor Signaling	0.00186209	0.0824	44/170 (26%)	56/170 (33%)	RAC2,MAP3K15,RAF1,PIK3R1,MAPK3,GSK3A,KRAS,MAP3K4,PTPRC,PIK3CG,ATF4,NFKBIB,MAP3K2,ETS1,AKT2,RRAS,CREB3,CREBBP,NFKB2,TCF3,MAP3K12,GAB1,SYK,PLCG2,PIK3R6,MAP2K3,VAV1,PIK3CD,BCL2A1,CAMK2G,PIK3CA,MAP3K5,CDC42,FCGR2B,OCRL,EP300,MTOR,AKT1,JUN,INPP5B,PIK3R2,PPP3CA,GRB2,EGR1,CSK,INPP5D,DAPP1,BCL10,LYN,MAP3K8,MAP3K3,MAP2K4,GAB2,MAP3K11,BAD,MAPK1,PDPK1,BCL6,PIK3R4,IKBKB,IKBKG,CAMK2D,MAP2K2,PPP3R1,MRAS,RPS6KB…
101	Retinoic acid Mediated Apoptosis Signaling	0.00213796	0.116	7/69 (10%)	14/69 (20%)	PARP10,ZC3HAV1,TNFSF10,PARP8,TNKS2,PARP3,PARP12,PARP9,TIPARP,PARP1,FADD,CASP9,RARA,PARP4,PARP11,CFLAR,CASP8,RXRB,RXRA,IFNAR1,PARP14
102	Reelin Signaling in Neurons	0.00223872	0.11	13/82 (16%)	24/82 (29%)	PAFAH1B2,MAP2K4,APOE,FYN,PIK3CA,MAP3K11,PIK3R1,PIK3R5,ARHGEF1,PIK3R4,AKT1,PIK3CG,HCK,ARHGEF11,ARHGEF2,PIK3R2,FGR,ITGA4,ITGB1,MAP2K7,ARHGEF12,ITGA6,ITGA5,MAPK8IP3,VLDLR,ITGAL,ITGB3,ITGB2,NDEL1,ARHGEF6,PIK3R6,LYN,LRP8,PIK3CB,PIK3CD,PAFAH1B1,PAFAH1B3
103	Regulation of IL-2 Expression in Activated and Anergic T Lymphocytes	0.00223872	0.101	20/89 (22%)	25/89 (28%)	MAP2K4,RAF1,FYN,RELA,TGFBR1,MAPK1,MAPK3,NFKBIE,KRAS,NFKB1,TGFBR2,IKBKB,IKBKG,NFKBIA,NFAT5,JUN,PPP3CB,MAP2K2,TGFB1,PPP3R1,MRAS,SMAD4,CHUK,NFKBIB,MAP2K1,PPP3CA,SMAD2,MAP2K7,GRB2,RRAS,MAP3K1,CHP1,RAC1,PLCG1,IKBKE,NFATC1,PPP3CC,NFKB2,FOS,BCL10,VAV3,PLCG2,LAT,VAV1,ELK1
104	Cytotoxic T Lymphocyte-mediated Apoptosis of Target Cells	0.00239883	0.106	2/85 (2%)	14/85 (16%)	B2M,HLA-DMA,H2-T24,HLA-A,HLA-DQA1,HLA-DMB,HLA-DQB1,DFFA,BCL2,FADD,CASP6,CASP9,HLA-DRA,FCER1G,CASP8,HLA-DQA2
105	IL-15 Production	0.0025704	0.161	1/31 (3%)	9/31 (29%)	PTK2,RELA,JAK1,MAP3K11,PTK2B,TYK2,NFKB2,IRF3,STAT1,NFKB1
106	Primary Immunodeficiency Signaling	0.00263027	0.113	2/62 (3%)	12/62 (19%)	RFXANK,BLNK,IL2RG,CIITA,RFX5,TAP1,IL7R,PTPRC,BTK,IKBKG,CD40,ADA,TAP2,UNG
107	T Cell Receptor Signaling	0.00275423	0.0917	21/109 (19%)	30/109 (28%)	MAP2K4,RAF1,MAPK1,MAPK3,PIK3R1,KRAS,PIK3R4,PTPRC,IKBKB,IKBKG,MAP2K2,PIK3CG,PPP3R1,MRAS,RASA1,RRAS,RAC1,NFKB2,PPP3CC,CBL,LAT,PIK3R6,VAV1,PIK3CD,LCP2,FYN,RELA,PIK3CA,PIK3R5,NFKB1,JUN,NFAT5,NFKBIA,PPP3CB,PIK3R2,CHUK,MAP2K1,PPP3CA,PTPN7,GRB2,CSK,MAP3K1,PLCG1,IKBKE,NFATC1,BTK,FOS,BCL10,VAV3,PIK3CB,ELK1
108	Gαq Signaling	0.00275423	0.0774	34/168 (20%)	42/168 (25%)	RAF1,PLD2,PLCB2,MAPK1,ADRBK1,MAPK3,PIK3R1,GNB2L1,GNB5,PIK3R4,GNB1,ROCK2,IKBKB,GNB4,IKBKG,RHOG,MAP2K2,GNA15,PIK3CG,PPP3R1,MRAS,NFKBIB,PRKD3,RND2,AKT2,PLD3,GNG3,NFKB2,PPP3CC,PLD1,GNG10,RHOQ,RHOA,PLCG2,PRKCD,PIK3R6,GNB2,PLCB3,PIK3CD,PRKCH,GNG2,FNBP1,RELA,NAPEPLD,PIK3CA,PTK2B,NFKBIE,RHOT2,GNA11,PIK3R5,NFKB1,RHOH,GNG7,HMOX1,AKT1,NFKBIA,PPP3CB,RHOU,PIK3R2,CHUK,RHOF,MAP2K1,PPP3CA,GNAS,CSK,CHP1,RGS16,GNA…
109	Prostate Cancer Signaling	0.00288403	0.0918	19/98 (19%)	33/98 (34%)	RAF1,BAD,MAPK1,MAPK3,PIK3R1,SUV39H1,PDPK1,KRAS,PIK3R4,CASP9,MAP2K2,PIK3CG,MRAS,ATF4,NFKBIB,TP53,CCNE2,AKT2,TFDP1,RRAS,CREBBP,CREB3,NFKB2,E2F1,PIK3R6,HSP90AA1,PIK3CD,GSTP1,RELA,PIK3CA,PA2G4,SRD5A1,NFKBIE,PIK3R5,ABL1,NFKB1,BCL2,EP300,HSP90B1,MTOR,AKT1,NFKBIA,HSP90AB1,PIK3R2,CHUK,CTNNB1,MAP2K1,GRB2,SIN3A,CDKN1A,PIK3CB,CDKN1B
110	Macropinocytosis Signaling	0.00316228	0.105	13/76 (17%)	23/76 (30%)	MRC1,PIK3CA,PIK3R1,USP6NL,PIK3R5,KRAS,ITGB8,CDC42,PIK3R4,ITGB7,PAK1,PIK3CG,MRAS,PIK3R2,PRKD3,ITGB5,ITGB1,RRAS,RAC1,ITGA5,PLCG1,CSF1R,ITGB3,ANKFY1,ITGB2,CSF1,PRKCD,PLCG2,RHOA,PIK3R6,CD14,PIK3CB,PRKCH,PIK3CD,ACTN4,ITGB6
111	Gα12/13 Signaling	0.00354813	0.0873	27/126 (21%)	33/126 (26%)	MAP2K4,RAF1,MYL6,MAPK1,MAPK3,PIK3R1,KRAS,ARHGEF1,PIK3R4,PTK2,ROCK2,IKBKB,IKBKG,LPAR2,MAP2K2,PIK3CG,MRAS,NFKBIB,RASA1,AKT2,RRAS,NFKB2,MYL9,CDH1,MYL12A,MYL12B,RHOA,PIK3R6,PIK3CD,VAV1,MAPK7,RELA,PIK3CA,F2RL2,PTK2B,NFKBIE,PIK3R5,MAP3K5,CDC42,NFKB1,NFKBIA,JUN,AKT1,CDH3,PIK3R2,CHUK,CTNNB1,MAP2K1,MAP2K7,PXN,GNA12,MAP3K1,MEF2A,IKBKE,BTK,ROCK1,VAV3,MEF2C,PIK3CB,ELK1
112	TR/RXR Activation	0.00363078	0.0938	16/96 (17%)	25/96 (26%)	PIK3CA,NCOA6,PIK3R1,PIK3R5,HIF1A,PIK3R4,EP300,SLC16A3,MTOR,AKT1,SCARB1,NCOA2,FASN,PIK3CG,NCOA4,NCOR1,TBL1XR1,PIK3R2,RXRB,AKT2,UCP2,SLC2A1,GPS2,MED1,THRA,BCL3,PFKP,NCOA3,HP,LDLR,HDAC3,SREBF1,ENO1,SREBF2,NCOA1,PIK3R6,ACACA,PIK3CB,PIK3CD,NCOR2,RXRA
113	Glutathione Biosynthesis	0.00389045	0.182	1/11 (9%)	2/11 (18%)	GCLC,GCLM,GSS
114	Toll-like Receptor Signaling	0.00398107	0.113	9/62 (15%)	26/62 (42%)	ECSIT,MAP2K4,PPARA,RELA,TOLLIP,MAPK1,TICAM2,TAB2,TLR8,TNFAIP3,NFKB1,IRAK1,IKBKB,IKBKG,NFKBIA,JUN,TICAM1,MAP3K7,TLR7,CHUK,TRAF1,MAP3K14,MYD88,MAP3K1,NFKB2,TLR2,TLR4,FOS,MAPK14,TLR6,CD14,MAP2K3,EIF2AK2,ELK1,IRAK2
115	HIF1α Signaling	0.0042658	0.0926	15/108 (14%)	24/108 (22%)	PIK3CA,MAPK1,PIK3R1,MAPK3,MMP14,PIK3R5,KRAS,HIF1A,PIK3R4,TCEB1,LDHB,SLC2A3,EP300,ARNT,AKT1,JUN,MMP25,PIK3CG,MRAS,PIK3R2,NOS2,APEX1,MMP19,SLC2A5,TP53,AKT2,SLC2A1,RRAS,CREBBP,MAPK6,EGLN1,MAPK14,PIK3R6,NCOA1,HSP90AA1,PIK3CB,PIK3CD,MAPK7,MMP9
116	Hepatic Cholestasis	0.00446684	0.069	17/174 (10%)	34/174 (20%)	PPARA,MAP2K4,MAP3K4,HSD3B7,ATP8B1,IKBKB,IKBKG,PPRC1,ABCC1,RARA,NFKBIB,IL1RAP,PRKD3,ADCY9,MAP3K14,IL36A,NR1H3,NFKB2,IL1RN,PRKCD,PRKACA,CD14,PRKCH,INSR,RXRA,TNF,RELA,SLC4A2,NFKBIE,NFKB1,PRKAG1,IRAK1,JUN,NFKBIA,MAP3K7,CHUK,TNFRSF1B,GNAS,CYP27A1,MYD88,TNFRSF1A,PRKAR2A,IKBKE,TLR4,TRAF2,SREBF1,IL1B,ABCC3,ADCY7,IRAK2,PRKAR1A
117	PI3K/AKT Signaling	0.00512861	0.0764	38/144 (26%)	44/144 (31%)	GAB2,RAF1,JAK1,YWHAH,MAPK1,BAD,PPP2CA,MAPK3,PIK3R1,PPP2R5B,PDPK1,KRAS,GSK3A,YWHAQ,IKBKB,IKBKG,MAP2K2,PIK3CG,TSC2,MRAS,NFKBIB,ITGA4,MCL1,TP53,RPS6KB1,CDC37,AKT2,YWHAG,YWHAE,YWHAB,RRAS,TYK2,ITGA5,NFKB2,BCL2L1,PPP2R1A,GAB1,PPP2R4,HSP90AA1,PIK3CD,INPP5K,RELA,TSC1,PIK3CA,PPP2R2A,NFKBIE,ILK,INPPL1,MAP3K5,NFKB1,OCRL,EIF4E,BCL2,EIF4EBP1,SHC1,HSP90B1,MTOR,AKT1,NFKBIA,HSP90AB1,INPP5B,FOXO3,RPS6KB2,PPP2R2C,…
118	Integrin Signaling	0.00537032	0.0725	56/207 (27%)	49/207 (24%)	RAP2B,RAC2,RAF1,RAPGEF1,PIK3R1,MAPK3,KRAS,NCK1,NCK2,PAK1,PIK3CG,ARF4,ARPC4,ARPC1A,ITGB5,ITGA4,RND2,ITGAD,ACTR2,AKT2,RRAS,RALB,ITGA6,ITGA5,TNK2,RAP1A,MYL9,DOCK1,MYL12A,ARPC2,PLCG2,CAPN1,PIK3R6,ZYX,PIK3CD,CAPN7,ITGB6,FYN,PIK3CA,RALA,ARHGEF7,RHOT2,ILK,CRK,ITGB8,CDC42,ITGB7,AKT1,ACTR3,RHOU,ARPC3,VCL,PIK3R2,ITGB1,GRB2,ACTB,PLCG1,ITGB2,ARF1,WIPF1,LIMS1,MAP2K4,MAP3K11,MPRIP,ARHGAP26,MAPK1,TLN1,PIK3R4,PT…
119	Cdc42 Signaling	0.00562341	0.0734	25/177 (14%)	36/177 (20%)	MAP2K4,RAF1,MAP3K11,MPRIP,MYL6,MAPK1,LIMK2,HLA-DMB,HLA-DQB1,CLIP1,LIMK1,PAK1,BAIAP2,ARPC4,EXOC2,EXOC5,ARPC1A,EXOC3,RASA1,IQGAP3,ITGA4,ACTR2,CFL1,ITGA5,FGD1,TNK2,APC,MYL9,MYL12A,MYL12B,ARPC2,ARHGEF6,CDC42SE1,VAV1,HLA-DQA2,B2M,FGD3,H2-T24,RALA,HLA-A,HLA-DQA1,PPP1CB,IQGAP1,CDC42,IQGAP2,JUN,ACTR3,WASL,LLGL1,HLA-DRA,ARPC3,ITGB1,HLA-DMA,ARPC5L,EXOC1,EXOC7,FOS,WIPF1,MAPK14,EXOC8,FCER1G
120	G-Protein Coupled Receptor Signaling	0.00562341	0.0662	41/272 (15%)	45/272 (17%)	RAF1,PLCB2,MAPK1,ADRBK1,MAPK3,PDE12,PIK3R1,PDPK1,KRAS,PIK3R4,IKBKB,IKBKG,LTB4R,CAMK2D,MAP2K2,GNA15,PIK3CG,RGS10,HTR7,MRAS,TDP2,ATF4,RGS14,ADORA2B,NFKBIB,RASA1,APEX1,ADCY9,GRK4,ADORA3,HRH2,AKT2,RRAS,CREBBP,CREB3,RAPGEF3,NFKB2,STAT3,PDE4B,RAP1A,PDE8A,DUSP1,PRKACA,PIK3R6,PLCB3,PIK3CD,DUSP4,RPS6KA1,CAMK2G,FYN,RELA,PIK3CA,PTK2B,DUSP6,NFKBIE,GNA11,PIK3R5,Htr5b,NFKB1,PRKAG1,EP300,MPPE1,SHC1,LAMTOR3,AKT1…
121	fMLP Signaling in Neutrophils	0.00588844	0.0775	21/129 (16%)	39/129 (30%)	RAF1,PLCB2,MAPK1,MAPK3,PIK3R1,GNB2L1,GNB5,KRAS,PIK3R4,GNB1,GNB4,MAP2K2,PIK3CG,PPP3R1,ARPC4,CYBB,MRAS,ARPC1A,NFKBIB,PRKD3,ACTR2,RRAS,RAC1,PPP3CC,NFKB2,GNG3,GNG10,NCF1,PRKCD,ARPC2,NCF2,GNB2,PIK3R6,PLCB3,PIK3CD,PRKCH,GNG2,RELA,PIK3CA,NFKBIE,PIK3R5,CDC42,NFKB1,GNG7,NFKBIA,ACTR3,NFAT5,PPP3CB,ARPC3,PIK3R2,MAP2K1,PPP3CA,GNAS,ARPC5L,CHP1,NFATC1,GNAI2,GNAI3,PIK3CB,ELK1
122	Renin-Angiotensin Signaling	0.00588844	0.08	18/125 (14%)	33/125 (26%)	MAP2K4,RAF1,MAPK1,MAPK3,PIK3R1,KRAS,PIK3R4,PTK2,PAK1,MAP2K2,PIK3CG,MRAS,PRKD3,ADCY9,PTPN6,RRAS,RAC1,NFKB2,STAT3,PLCG2,PRKCD,PRKACA,PIK3R6,PIK3CD,PRKCH,TNF,RELA,PIK3CA,PTK2B,PIK3R5,CCL5,NFKB1,PRKAG1,SHC1,JUN,CCL2,PIK3R2,STAT1,MAP2K1,GNAS,GRB2,MAP3K1,PRKAR2A,GNAQ,PLCG1,FOS,MAPK14,PIK3CB,ELK1,ADCY7,PRKAR1A
123	Colorectal Cancer Metastasis Signaling	0.00630957	0.0659	48/258 (19%)	51/258 (20%)	TGFBR1,AXIN1,PIK3R1,MAPK3,KRAS,GNB1,GNB4,PIK3CG,TP53,RND2,SMAD2,AKT2,RRAS,ADRBK2,STAT3,NFKB2,TCF3,GNG10,CDH1,GNB2,PIK3R6,PRKACA,PIK3CD,GNG2,TNF,PIK3CA,LRP6,RHOT2,GNG7,APPL1,ARRB1,AKT1,JUN,MMP25,RHOU,TLR7,PIK3R2,CTNNB1,TNFRSF1A,GRB2,FOS,LRP1,MAP2K4,JAK1,MAPK1,BAD,ADRBK1,MSH3,GNB2L1,GNB5,TLR8,PIK3R4,BIRC5,MYC,TGFBR2,RHOG,CASP9,MAP2K2,TGFB1,MRAS,ADCY9,E2F4,IL6R,TYK2,RAC1,IFNGR1,GNG3,APC,TLR2,BCL2L1,…
124	IL-15 Signaling	0.00645654	0.104	13/67 (19%)	24/67 (36%)	RAF1,RELA,PIK3CA,JAK1,MAPK1,MAPK3,PIK3R1,PIK3R5,KRAS,NFKB1,PIK3R4,BCL2,PTK2,SHC1,AKT1,MAP2K2,PIK3CG,MRAS,PIK3R2,MAP2K1,STAT5A,STAT6,IL2RG,AKT2,RRAS,TYK2,PLCG1,STAT3,NFKB2,AXL,BCL2L1,TRAF2,MAPK14,SYK,PIK3R6,PIK3CB,PIK3CD
125	PDGF Signaling	0.00676083	0.0941	20/85 (24%)	28/85 (33%)	MAP2K4,RAF1,PIK3CA,JAK1,MAPK1,MAPK3,PIK3R1,SRF,PIK3R5,ABL1,KRAS,INPPL1,CRK,PIK3R4,OCRL,MYC,SHC1,JUN,MAP2K2,SPHK2,PIK3CG,INPP5B,MRAS,SPHK1,CSNK2A1,CSNK2B,PIK3R2,STAT1,MAP2K1,RASA1,RRAS,GRB2,MAP3K1,TYK2,PLCG1,STAT3,INPP5D,CSNK2A2,FOS,SYNJ1,ABL2,PLCG2,PIK3R6,PIK3CB,PIK3CD,INPP5K,EIF2AK2,ELK1
126	3-phosphoinositide Biosynthesis	0.00707946	0.0686	28/175 (16%)	47/175 (27%)	SOCS3,PTPN23,PIK3R1,PPP2R5B,PIKFYVE,PIP4K2B,IGBP1,PIK3R4,SACM1L,PTPRC,PTPRO,PPP1R7,PIK3CG,PPP1R13B,MTMR2,RNGTT,RASA1,PTPN6,PPTC7,FIG4,ITPK1,PIP5K1A,MTMR4,PTPN11,PI4K2A,PIP5K1C,PPP2R4,DUSP1,CDIPT,PPM1H,SSH3,PIK3R6,MTMR7,PIK3CD,PIP4K2A,THTPA,PIP4K2C,PIK3CA,PPP1R12C,PTPN2,NUDT9,NUDT3,PIK3R5,PPIP5K1,PTPLB,PTPN12,DUSP2,UBLCP1,MTMR6,PTPN1,PPM1F,ILKAP,PIK3R2,PI4K2B,PALD1,PI4KB,PPP3CA,PI4KA,WBP11,PPFIA1,…
127	GM-CSF Signaling	0.00758578	0.103	15/68 (22%)	25/68 (37%)	RUNX1,RAF1,PIK3CA,MAPK1,MAPK3,PIK3R1,GNB2L1,PIK3R5,KRAS,PIK3R4,SHC1,CAMK2D,AKT1,PPP3CB,MAP2K2,PIM1,PPP3R1,PIK3CG,HCK,MRAS,PIK3R2,STAT1,MAP2K1,PPP3CA,ETS1,AKT2,GRB2,RRAS,PPP3CC,STAT3,BCL2L1,CSF2RB,PTPN11,PIK3R6,LYN,PIK3CB,PIK3CD,ELK1,BCL2A1,CAMK2G
128	Ceramide Signaling	0.00776247	0.0909	22/88 (25%)	27/88 (31%)	MAP2K4,RAF1,BAD,PPP2CA,MAPK3,PIK3R1,PPP2R5B,KRAS,PIK3R4,CTSD,SPHK2,SMPD4,PIK3CG,MRAS,NSMAF,AKT2,RRAS,NFKB2,SMPD2,PPP2R1A,PPP2R4,PIK3R6,PIK3CD,DIABLO,TNF,RELA,PIK3CA,PPP2R2A,PIK3R5,SMPD1,NFKB1,BCL2,JUN,AKT1,SPHK1,PPP2R2C,PIK3R2,TNFRSF1B,MAP2K1,S1PR2,TNFRSF1A,PPP2R5D,MAP3K1,PPP2R5A,FOS,S1PR1,PIK3CB,PPP2R5E,PPP2R1B
129	Hypoxia Signaling in the Cardiovascular System	0.00912011	0.106	11/66 (17%)	25/66 (38%)	UBE2H,UBE2L3,NFKBIE,UBE2D2,UBE2V2,HIF1A,EP300,ARNT,UBE2F,HSP90B1,AKT1,NFKBIA,JUN,HSP90AB1,UBE2B,UBE2V1,UBE2D4,ATF4,NFKBIB,UBE2J1,TP53,P4HB,UBE2M,UBE2Q1,UBE2R2,CREB3,CREBBP,BIRC6,CSNK1D,UBE2S,UBE2L6,UBE2G1,HIF1AN,HSP90AA1,CDC34,UBE2J2
130	Signaling by Rho Family GTPases	0.00954993	0.0632	56/253 (22%)	63/253 (25%)	RAF1,MYL6,PIK3R1,MAPK3,ARHGEF1,SLC9A1,CLIP1,GNB1,GNB4,PAK1,GNA15,PIK3CG,EZR,ARPC4,BAIAP2,ARPC1A,ITGA4,RND2,ACTR2,CFL1,SEPT7,ITGA5,NFKB2,PLD1,GNG10,MYL9,MAP3K12,CDH1,MYL12A,PIP5K1C,ARPC2,ARHGEF6,NCF2,GNB2,PIK3R6,ARHGEF18,PIK3CD,GNG2,PIP4K2A,PIP4K2C,PIK3CA,PPP1R12C,PTK2B,ARHGEF7,RHOT2,GNA11,CDC42,Sept9,GNG7,JUN,ACTR3,CDH3,RHOU,ARPC3,PIK3R2,PI4KA,ITGB1,ACTB,GNA12,GNAQ,VIM,GNAI3,FOS,WIPF1,SEPT2,MAP2K…
131	Role of IL-17A in Psoriasis	0.0104713	0.231	0/13 (0%)	4/13 (31%)	S100A9,S100A8,CXCL5,IL17RA
132	Fatty Acid Activation	0.0104713	0.158	2/19 (11%)	4/19 (21%)	ACSL3,ACSL6,ACSL5,ACSL4,SLC27A1,ACSL1
133	Semaphorin Signaling in Neurons	0.0109648	0.115	17/52 (33%)	12/52 (23%)	DPYSL2,FYN,MAPK1,MAPK3,RHOT2,LIMK2,RHOH,LIMK1,ROCK2,PTK2,PAK1,RHOG,PLXNA1,RHOU,RHOF,ITGB1,RND2,ARHGEF12,FES,CFL1,RAC1,ROCK1,SEMA3A,RHOQ,RHOA,ARHGAP1,FNBP1,NRP1,SEMA7A
134	PPARα/RXRα Activation	0.0109648	0.0681	47/191 (25%)	45/191 (24%)	MAP2K4,PPARA,RAF1,PLCB2,TGFBR1,NCOA6,MAPK1,PRKAB1,MAPK3,KRAS,AP2A2,ADIPOR1,ABCA1,TGFBR2,IKBKB,IKBKG,MAP2K2,GNA15,GPD2,TGFB1,LPL,MRAS,NFKBIB,IL1RAP,ITGB5,ADCY9,MAP3K14,SMAD2,ACAA1,RRAS,MED1,CREBBP,NR2C2,NFKB2,PLCL2,MED12,ACVR1B,NCOA3,CAND1,PLCG2,IRS1,PRKACA,HSP90AA1,PLCB3,MAP2K3,SLC27A1,INSR,RXRA,ADIPOR2,RELA,MED23,PDIA3,NFKBIE,GNA11,BMPR2,ACVR2B,GK,NFKB1,PRKAG1,EP300,SHC1,HSP90B1,JUN,NFKBIA,HSP90…
135	P2Y Purigenic Receptor Signaling Pathway	0.0114815	0.0725	23/138 (17%)	36/138 (26%)	RAF1,PLCB2,MAPK1,MAPK3,PIK3R1,GNB2L1,GNB5,KRAS,PIK3R4,MYC,GNB1,GNB4,MAP2K2,PIK3CG,MRAS,ATF4,PRKD3,ADCY9,AKT2,RRAS,CREB3,CREBBP,NFKB2,PLCL2,GNG3,GNG10,PRKCD,PLCG2,PRKACA,GNB2,PIK3R6,PLCB3,PIK3CD,PRKCH,P2RY1,GNG2,RELA,PIK3CA,PDIA3,PIK3R5,NFKB1,GNG7,PRKAG1,EP300,JUN,AKT1,PIK3R2,MAP2K1,GNAS,PRKAR2A,GNAQ,PLCG1,ITGB3,GNAI2,FOS,GNAI3,PIK3CB,ADCY7,PRKAR1A
136	Role of JAK family kinases in IL-6-type Cytokine Signaling	0.0120226	0.148	3/27 (11%)	10/27 (37%)	MAP2K4,STAT5A,SOCS3,SOCS1,MAPK14,JAK1,PTPN11,MAPK1,MAPK3,TYK2,IL6R,STAT3,STAT1
137	IL-2 Signaling	0.0120226	0.103	11/58 (19%)	23/58 (40%)	RAF1,SOCS1,PIK3CA,JAK1,MAPK1,PTK2B,PIK3R1,MAPK3,PIK3R5,KRAS,PIK3R4,SHC1,JUN,AKT1,MAP2K2,PIK3CG,MRAS,CSNK2A1,CSNK2B,PIK3R2,MAP2K1,STAT5A,IL2RG,AKT2,GRB2,RRAS,CSNK2A2,FOS,PTPN11,SYK,PIK3R6,PIK3CB,PIK3CD,ELK1
138	Rac Signaling	0.0125893	0.0738	26/122 (21%)	39/122 (32%)	MAP2K4,RAF1,MAP3K11,MAPK1,MAPK3,PIK3R1,PIKFYVE,PIP4K2B,KRAS,LIMK2,PIK3R4,LIMK1,PTK2,PAK1,MAP2K2,PIK3CG,BAIAP2,ARPC4,CYBB,MRAS,ARPC1A,IQGAP3,ITGA4,RPS6KB1,ACTR2,TIAM1,CFL1,RRAS,RAC1,ITGA5,NFKB2,PLD1,PIP5K1A,CYFIP1,PIP5K1C,RHOA,ARPC2,NCF2,PIK3R6,PIK3CD,PIP4K2A,PIP4K2C,RELA,PIK3CA,PTK2B,PIK3R5,NFKB1,IQGAP1,CDC42,IQGAP2,ARFIP2,ACTR3,JUN,ARPC3,PIK3R2,MAP2K1,PI4KA,ITGB1,MAP2K7,ARPC5L,MAP3K1,BRK1,CD44,P…
139	γ-glutamyl Cycle	0.0128825	0.111	2/27 (7%)	4/27 (15%)	OPLAH,GGT5,GGCT,GCLC,GCLM,GSS
140	Docosahexaenoic Acid (DHA) Signaling	0.0128825	0.102	10/49 (20%)	11/49 (22%)	ALOX15,PIK3CA,AKT2,BAD,PIK3R1,PIK3R5,PDPK1,GSK3A,PIK3R4,PNPLA2,BCL2,BCL2L1,AKT1,CASP9,PIK3CG,PIK3R6,IL1B,PIK3CB,PIK3CD,PIK3R2,BCL2A1
141	Inhibition of Matrix Metalloproteases	0.0128825	0.125	7/40 (18%)	4/40 (10%)	ADAM17,MMP25,SDC2,TIMP1,MMP14,ADAM10,A2M,MMP9,LRP1,TIMP2,MMP19
142	Thrombopoietin Signaling	0.0144544	0.0952	12/63 (19%)	20/63 (32%)	RAF1,GAB2,PIK3CA,MAPK1,PIK3R1,MAPK3,PIK3R5,KRAS,PIK3R4,MYC,SHC1,JUN,MAP2K2,PIK3CG,MRAS,PIK3R2,STAT1,MAP2K1,PRKD3,STAT5A,RRAS,GRB2,PLCG1,STAT3,FOS,PTPN11,PRKCD,PLCG2,PIK3R6,PIK3CB,PRKCH,PIK3CD
143	IL-3 Signaling	0.0144544	0.0946	18/74 (24%)	27/74 (36%)	RAPGEF1,GAB2,RAF1,PIK3CA,JAK1,BAD,MAPK1,MAPK3,PIK3R1,PIK3R5,KRAS,PIK3R4,SHC1,PAK1,AKT1,JUN,MAP2K2,PPP3CB,PPP3R1,PIK3CG,MRAS,PIK3R2,STAT1,MAP2K1,PRKD3,PPP3CA,STAT6,STAT5A,AKT2,PTPN6,RRAS,GRB2,CHP1,RAC1,PPP3CC,STAT3,INPP5D,CSF2RB,FOS,PRKCD,PIK3R6,PIK3CB,PRKCH,PIK3CD,ELK1
144	Systemic Lupus Erythematosus Signaling	0.0147911	0.0607	26/247 (11%)	48/247 (19%)	PRPF19,MAPK1,MAPK3,PIK3R1,TXNL4A,KRAS,PIK3R4,SART1,FCGR1A,PTPRC,SNRNP48,SNRPA,PIK3CG,PRPF4B,MRAS,SNRPD1,NHP2L1,LSM3,LSM4,PRPF38A,AKT2,PTPN6,RRAS,IL6R,IL36A,CBL,CD40,IL1RN,CD72,PLCG2,LAT,PIK3R6,CD86,SF3B4,PIK3CD,TNF,CD2BP2,PIK3CA,HLA-A,PRPF3,PRPF8,HNRNPA2B1,PIK3R5,PRPF4,FCGR2B,LSM14A,MTOR,JUN,AKT1,NFAT5,EFTUD2,TLR7,SNRPD2,PIK3R2,SNRPD3,PRPF31,HNRNPC,FCGR3A,LSM14B,SNRPB,GRB2,IL10,PLCG1,NFATC1,INPP5…
145	Superpathway of Inositol Phosphate Compounds	0.0162181	0.0573	38/227 (17%)	54/227 (24%)	SOCS3,PLCB2,PTPN23,PIK3R1,PPP2R5B,PIKFYVE,PIP4K2B,IGBP1,PIK3R4,SACM1L,PTPRC,ITPKB,PPP1R7,PTPRO,PIK3CG,PPP1R13B,IP6K1,MTMR2,RNGTT,RASA1,PMPCA,PTPN6,TMEM55B,SEC16A,PPTC7,FIG4,ITPK1,PIP5K1A,MTMR4,PTPN11,PI4K2A,PIP5K1C,DUSP1,PPP2R4,CDIPT,PLCG2,ITPKC,PPM1H,PIK3R6,SSH3,PLCB3,MTMR7,PIK3CD,INPP5K,PIP4K2A,PIP4K2C,THTPA,PIK3CA,PPP1R12C,PTPN2,NUDT3,NUDT9,PIK3R5,PPIP5K1,INPPL1,PTPLB,OCRL,PTPN12,UBLCP1,DUSP2,…
146	ErbB2-ErbB3 Signaling	0.0169824	0.1	12/60 (20%)	20/60 (33%)	RAF1,PIK3CA,MAPK1,BAD,PIK3R1,MAPK3,Nrg1,PIK3R5,PDPK1,KRAS,GSK3A,PIK3R4,MYC,SHC1,JUN,AKT1,SP1,MAP2K2,PIK3CG,MRAS,PIK3R2,MAP2K1,STAT5A,GRB2,RRAS,TYK2,STAT3,PIK3R6,PIK3CB,PIK3CD,CDKN1B,ELK1
147	IL-1 Signaling	0.017378	0.0748	20/107 (19%)	32/107 (30%)	MAP2K4,MAPK1,TAB2,GNB2L1,GNB5,GNB1,GNB4,IKBKB,IKBKG,GNA15,GNAT1,MRAS,NFKBIB,IL1RAP,ADCY9,MAP3K14,GNG3,NFKB2,GNG10,PRKACA,GNB2,MAP2K3,GNG2,ECSIT,RELA,TOLLIP,NFKBIE,GNA11,NFKB1,GNG7,PRKAG1,IRAK1,JUN,NFKBIA,MAP3K7,GNAT2,CHUK,MAP2K7,GNAS,MYD88,GNA12,MAP3K1,GNAQ,PRKAR2A,IKBKE,GNAI2,GNAI3,FOS,MAPK14,ADCY7,IRAK2,PRKAR1A
148	Fc Epsilon RI Signaling	0.0177828	0.0769	20/117 (17%)	33/117 (28%)	MAP2K4,RAF1,RAC2,MAPK1,MAPK3,PIK3R1,PDPK1,KRAS,PIK3R4,MAP2K2,PIK3CG,MRAS,PLA2G4F,PRKD3,AKT2,RRAS,RAC1,PTPN11,GAB1,SYK,PLCG2,PRKCD,LAT,PIK3R6,PIK3CD,PRKCH,VAV1,MAP2K3,INPP5K,TNF,LCP2,FYN,PIK3CA,PIK3R5,INPPL1,OCRL,AKT1,INPP5B,PIK3R2,MAP2K1,MAP2K7,PLA2G12A,GRB2,PLCG1,INPP5D,BTK,PLA2G4A,MAPK14,SYNJ1,VAV3,FCER1G,LYN,PIK3CB
149	Chronic Myeloid Leukemia Signaling	0.020893	0.0762	26/105 (25%)	35/105 (33%)	GAB2,RAF1,TGFBR1,MAPK1,BAD,SUV39H1,MAPK3,PIK3R1,HDAC10,KRAS,PIK3R4,RBL1,CTBP1,HDAC6,TGFBR2,MYC,IKBKB,IKBKG,MAP2K2,TGFB1,PIK3CG,HDAC7,MRAS,TP53,STAT5A,AKT2,RBL2,E2F4,TFDP1,HDAC2,RRAS,CDK6,NFKB2,HDAC5,BCL2L1,HDAC3,PTPN11,CDK4,E2F1,PIK3R6,PIK3CD,RELA,PIK3CA,PA2G4,ABL1,PIK3R5,CRK,NFKB1,AKT1,CTBP2,SMAD4,PIK3R2,CHUK,MAP2K1,GRB2,HDAC1,IKBKE,SIN3A,CDKN1A,PIK3CB,CDKN1B
150	Acute Myeloid Leukemia Signaling	0.0218776	0.0854	15/82 (18%)	27/82 (33%)	MAP2K4,RUNX1,RAF1,RELA,PIK3CA,BAD,MAPK1,MAPK3,PIK3R1,PIK3R5,KRAS,PIK3R4,NFKB1,SPI1,EIF4EBP1,MYC,MTOR,AKT1,MAP2K2,PIM1,RARA,PIK3CG,MRAS,RPS6KB2,PIK3R2,MAP2K1,RPS6KB1,STAT5A,AKT2,MAP2K7,GRB2,RRAS,STAT3,NFKB2,TCF3,CSF1R,CSF2RB,ARAF,PIK3R6,PIK3CB,MAP2K3,PIK3CD
151	CXCR4 Signaling	0.0218776	0.0655	33/168 (20%)	42/168 (25%)	MAP2K4,RAF1,PLCB2,MYL6,MAPK1,MAPK3,PIK3R1,GNB2L1,GNB5,KRAS,PIK3R4,ROCK2,PTK2,GNB1,GNB4,PAK1,RHOG,MAP2K2,GNAT1,GNA15,PIK3CG,MRAS,ARHGEF11,PRKD3,ADCY9,RND2,AKT2,RRAS,RAC1,GNG3,GNG10,MYL9,DOCK1,MYL12A,RHOQ,MYL12B,RHOA,PRKCD,PIK3R6,GNB2,PLCB3,PIK3CD,PRKCH,GNG2,ELMO2,ELMO1,FNBP1,PIK3CA,RHOT2,GNA11,PIK3R5,CRK,RHOH,GNG7,JUN,AKT1,GNAT2,RHOU,PIK3R2,RHOF,MAP2K1,PXN,GNAS,CXCR4,GNA12,EGR1,GNAQ,GNAI2,ROCK1,GN…
152	γ-linolenate Biosynthesis II (Animals)	0.0223872	0.125	3/24 (13%)	5/24 (21%)	ACSL3,ACSL6,ACSL5,CYB5R3,ACSL4,SLC27A1,CYB5A,ACSL1
153	Mitochondrial L-carnitine Shuttle Pathway	0.0223872	0.136	3/22 (14%)	5/22 (23%)	ACSL3,CPT1A,ACSL6,ACSL5,CPT2,ACSL4,SLC27A1,ACSL1
154	Fatty Acid β-oxidation I	0.0223872	0.0889	7/45 (16%)	12/45 (27%)	HSD17B10,ACSL3,ECHS1,ACAA1,ACSL6,ACAA2,ECI1,HSD17B8,HADHB,ACSL5,ACSL4,SLC27A1,EHHADH,IVD,HSD17B4,SDS,HADHA,ACSL1,HADH
155	VDR/RXR Activation	0.0229087	0.0864	12/81 (15%)	17/81 (21%)	SERPINB1,CCNC,CCL5,PSMC5,EP300,CXCL10,GTF2B,YY1,GADD45A,NCOA2,SP1,CSNK2A1,NCOR1,VDR,RXRB,PRKD3,LRP5,SPP1,PPARD,MED1,NCOA3,PRKCD,CDKN1A,NCOA1,CD14,PRKCH,NCOR2,CDKN1B,RXRA
156	Estrogen-Dependent Breast Cancer Signaling	0.0245471	0.0833	9/72 (13%)	25/72 (35%)	HSD17B10,RELA,PIK3CA,MAPK1,PIK3R1,MAPK3,PIK3R5,KRAS,NFKB1,PIK3R4,EP300,HSD17B8,JUN,AKT1,SP1,IGF1,PIK3CG,MRAS,IGF1R,HSD17B12,ATF4,PIK3R2,HSD17B4,STAT5A,AKT2,RRAS,CREB3,CREBBP,NFKB2,FOS,PIK3R6,PIK3CB,PIK3CD,ELK1
157	Valine Degradation I	0.025704	0.0857	6/35 (17%)	6/35 (17%)	HADHB,ECHS1,ABAT,HIBADH,BCKDHA,ACAD8,DLD,ACADSB,EHHADH,SDS,ALDH6A1,HADHA
158	Purine Nucleotides Degradation II (Aerobic)	0.025704	0.0857	2/35 (6%)	6/35 (17%)	NT5C,IMPDH2,GDA,IMPDH1,XDH,PNP,ADA,NT5C2
159	Germ Cell-Sertoli Cell Junction Signaling	0.0263027	0.0671	41/164 (25%)	44/164 (27%)	MAP2K4,MAP3K15,RAC2,MAP3K11,TGFBR1,MAPK1,AXIN1,MAPK3,PIK3R1,PDPK1,MLLT4,KRAS,LIMK2,MAP3K4,TUBB,PIK3R4,LIMK1,PTK2,TGFBR2,PAK1,RHOG,MAP2K2,TGFB1,KEAP1,PIK3CG,MRAS,MTMR2,MAP3K2,RND2,MAP3K14,RRAS,RAC1,ITGA6,GSN,TUBA1B,MAP3K12,CDH1,RHOQ,RHOA,PIK3R6,ZYX,PIK3CD,MAP2K3,ACTN4,CLINT1,TNF,FNBP1,PIK3CA,RHOT2,PIK3R5,CTNNA1,ILK,MAP3K5,CDC42,IQGAP1,RHOH,TUBB2B,WASL,AGGF1,AKT1,MAP3K7,RHOU,PIK3R2,RHOF,CTNNB1,MAP2…
160	Antiproliferative Role of Somatostatin Receptor 2	0.0263027	0.0845	11/71 (15%)	20/71 (28%)	PIK3CA,MAPK1,PIK3R1,MAPK3,GNB2L1,PIK3R5,GNB5,KRAS,PIK3R4,GNG7,GNB1,GNB4,MAP2K2,PIK3CG,MRAS,PIK3R2,MAP2K1,PTPN6,GUCY2D,RRAS,GNG3,GNG10,PTPN11,CDKN1A,PIK3R6,GNB2,PIK3CB,PIK3CD,GNG2,CDKN1B,ELK1
161	HGF Signaling	0.0275423	0.0762	26/105 (25%)	33/105 (31%)	MAP2K4,RAPGEF1,MAP3K15,RAF1,MAP3K11,MAPK1,MAPK3,PIK3R1,KRAS,MAP3K4,PIK3R4,PTK2,PAK1,MAP2K2,PIK3CG,MRAS,PRKD3,MAP3K2,ETS1,MAP3K14,AKT2,RRAS,RAC1,STAT3,RAP1A,ELF1,MAP3K12,DOCK1,GAB1,PTPN11,PLCG2,PRKCD,PIK3R6,PIK3CD,PRKCH,ELK3,PIK3CA,PIK3R5,ETS2,MAP3K5,CDC42,ELF4,JUN,AKT1,MAP3K7,PIK3R2,MAP2K1,MAP2K7,PXN,MAP3K6,GRB2,MAP3K1,PLCG1,FOS,CDKN1A,MAP3K8,PIK3CB,ELK1,MAP3K3
162	D-myo-inositol (1,4,5,6)-Tetrakisphosphate Biosynthesis	0.0281838	0.0647	22/139 (16%)	33/139 (24%)	SOCS3,PTPN23,PPP2R5B,IGBP1,SACM1L,PTPRC,PTPRO,PPP1R7,PPP1R13B,MTMR2,RASA1,RNGTT,PTPN6,PPTC7,FIG4,ITPK1,MTMR4,PTPN11,DUSP1,PPP2R4,PPM1H,SSH3,MTMR7,THTPA,PPP1R12C,PTPN2,NUDT3,NUDT9,PPIP5K1,PTPLB,PTPN12,UBLCP1,DUSP2,MTMR6,PTPN1,PPM1F,ILKAP,PALD1,PPP3CA,WBP11,PPFIA1,ACP5,PTPN7,PPAPDC3,PPP1R8,PPP2R5D,DOT1L,PPP4R1,PPP2R5A,TNS3,SYNJ1,PDXP,DUSP18,PPP2R5E,DUSP16
163	D-myo-inositol (3,4,5,6)-tetrakisphosphate Biosynthesis	0.0281838	0.0647	22/139 (16%)	33/139 (24%)	SOCS3,PTPN23,PPP2R5B,IGBP1,SACM1L,PTPRC,PTPRO,PPP1R7,PPP1R13B,MTMR2,RASA1,RNGTT,PTPN6,PPTC7,FIG4,ITPK1,MTMR4,PTPN11,DUSP1,PPP2R4,PPM1H,SSH3,MTMR7,THTPA,PPP1R12C,PTPN2,NUDT3,NUDT9,PPIP5K1,PTPLB,PTPN12,UBLCP1,DUSP2,MTMR6,PTPN1,PPM1F,ILKAP,PALD1,PPP3CA,WBP11,PPFIA1,ACP5,PTPN7,PPAPDC3,PPP1R8,PPP2R5D,DOT1L,PPP4R1,PPP2R5A,TNS3,SYNJ1,PDXP,DUSP18,PPP2R5E,DUSP16
164	Aryl Hydrocarbon Receptor Signaling	0.0301995	0.0621	32/161 (20%)	33/161 (20%)	TRIP11,MAPK1,MAPK3,ARNT,MYC,CTSD,ALDH1A1,TGFB1,RARA,ALDH3A2,ALDH6A1,AHR,GSTK1,ALDH7A1,TP53,CCNE2,TFDP1,MED1,CDK6,NFKB2,NCOA3,ALDH9A1,CCND3,CDK4,E2F1,HSP90AA1,ALDH3B1,ALDH18A1,ALDH16A1,RXRA,TNF,MGST3,GSTP1,HSPB1,RELA,ALDH4A1,NQO2,NFKB1,SMARCA4,PTGES3,EP300,TGM2,HSP90B1,JUN,HSP90AB1,SP1,NCOA2,NEDD8,RXRB,NFE2L2,ALDH5A1,CHEK2,CYP1A1,NFIC,SLC35A2,GSTO1,CYP1B1,AIP,FOS,MGST2,CDKN1A,IL1B,NCOR2,CDKN1B,MCM7
165	Cholecystokinin/Gastrin-mediated Signaling	0.030903	0.0755	21/106 (20%)	24/106 (23%)	MAP2K4,RAF1,PLCB2,MAPK1,PTK2B,MAPK3,RHOT2,SRF,KRAS,RHOH,PTK2,ROCK2,SHC1,JUN,RHOG,MAP2K2,RHOU,MRAS,RHOF,MAP2K1,PRKD3,RND2,PXN,RRAS,GRB2,GNA12,MEF2A,GNAQ,IL36A,ROCK1,FOS,MAPK14,RHOQ,IL1RN,PRKCD,RHOA,PLCB3,IL1B,MEF2C,MAP2K3,PRKCH,MAPK7,ELK1,TNF,FNBP1
166	NRF2-mediated Oxidative Stress Response	0.0316228	0.0625	31/192 (16%)	64/192 (33%)	MAP2K4,RAF1,MAPK1,PIK3R1,MAPK3,DNAJC3,GCLC,KRAS,DNAJB2,PIK3R4,CLPP,SOD2,SCARB1,MAP2K2,PIK3CG,DNAJC8,ABCC1,KEAP1,MRAS,DNAJA3,ATF4,TXN,GCLM,DNAJC16,PRKD3,GSTK1,DNAJB12,RRAS,CREBBP,JUNB,MAFF,TXNRD1,BACH1,GSR,DNAJC5,ERP29,PRKCD,DNAJC14,PIK3R6,DNAJC18,PIK3CD,PRKCH,MAP2K3,MAPK7,DNAJB6,SQSTM1,ENC1,PTPLAD1,GSTP1,MGST3,FTH1,AKR7A2,PIK3CA,DNAJC17,USP14,PPIB,PRDX1,NQO2,PIK3R5,DNAJC13,MAP3K5,MAFG,EP300,CUL3,…
167	Role of MAPK Signaling in the Pathogenesis of Influenza	0.0323594	0.087	13/69 (19%)	16/69 (23%)	MAP2K4,RAF1,MAPK1,MAPK3,PLA2R1,KRAS,CCL5,MAP3K5,PLA2G7,PRDX6,BCL2,CXCL10,AKT1,CCL2,MAP2K2,LCAT,MRAS,PLA2G4F,MAP2K1,PLA2G16,AKT2,MAP2K7,PLA2G12A,RRAS,RABGEF1,PLA2G4A,MAPK14,MAP2K3,TNF
168	Oncostatin M Signaling	0.0338844	0.114	6/35 (17%)	13/35 (37%)	STAT5A,RAF1,EPAS1,JAK1,MAPK1,GRB2,RRAS,MAPK3,TYK2,KRAS,STAT3,SHC1,MAP2K2,MRAS,PLAU,STAT1,CHI3L1,ELK1,MAP2K1
169	Thio-molybdenum Cofactor Biosynthesis	0.0363078	0.2	0/5 (0%)	1/5 (20%)	MOCOS
170	Sorbitol Degradation I	0.0363078	0.2	0/5 (0%)	1/5 (20%)	SORD
171	GDNF Family Ligand-Receptor Interactions	0.0371535	0.0822	16/73 (22%)	19/73 (26%)	MAP2K4,RAF1,PIK3CA,MAPK1,PIK3R1,MAPK3,PIK3R5,KRAS,NCK1,CDC42,PIK3R4,SHC1,JUN,MAP2K2,PIK3CG,MRAS,PIK3R2,RASA1,MAP2K1,RRAS,GRB2,DOK2,RAC1,PLCG1,GFRA2,DOK3,FOS,PDLIM7,GAB1,IRS1,PLCG2,PIK3R6,PIK3CB,PIK3CD,DOK1
172	CCR5 Signaling in Macrophages	0.0389045	0.0632	9/95 (9%)	19/95 (20%)	MAP2K4,CCR5,PTK2B,MAPK1,GNB2L1,GNB5,CCL5,GNG7,GNB1,GNB4,JUN,MRAS,PRKD3,GNAS,PLCG1,GNG3,GNG10,GNAI2,GNAI3,FOS,MAPK14,CCL4,PLCG2,PRKCD,FCER1G,GNB2,PRKCH,GNG2
173	NGF Signaling	0.0389045	0.0678	32/118 (27%)	38/118 (32%)	MAP2K4,MAP3K15,RAF1,MAP3K11,MAPK1,MAPK3,PIK3R1,PDPK1,KRAS,MAP3K4,PIK3R4,ROCK2,IKBKB,IKBKG,RHOG,MAP2K2,SMPD4,PIK3CG,MRAS,ATF4,MAP3K2,TP53,MAP3K14,RPS6KB1,AKT2,RRAS,CREBBP,CREB3,RAC1,NFKB2,RAP1A,SMPD2,MAP3K12,GAB1,PTPN11,RHOA,PLCG2,PRKCD,PIK3R6,PIK3CD,RPS6KA1,MAPK7,RELA,PIK3CA,RPS6KA3,PIK3R5,SMPD1,CRK,MAP3K5,CDC42,NFKB1,EP300,SHC1,AKT1,MAP3K7,RPS6KB2,PIK3R2,CHUK,MAP2K1,MAP3K6,GRB2,MAP3K1,PLCG1,IKBK…
174	ERK/MAPK Signaling	0.0389045	0.0583	53/206 (26%)	45/206 (22%)	RAPGEF1,RAF1,RAC2,YWHAH,MAPK1,BAD,PPP2CA,MAPK3,PIK3R1,PPP2R5B,SRF,TLN1,KRAS,PIK3R4,MYC,YWHAQ,PTK2,PAK1,MAP2K2,PPP1R7,PIK3CG,MRAS,ATF4,PLA2G4F,PPP1CA,ITGA4,ETS1,YWHAG,YWHAB,RRAS,VRK2,CREBBP,CREB3,RAC1,MAPKAPK5,ITGA5,RAPGEF3,STAT3,RAP1A,ELF1,DOCK1,PPP2R1A,ARAF,DUSP1,PPP2R4,PRKCD,PLCG2,PIK3R6,PRKACA,PIK3CD,DUSP4,RPS6KA1,ELK3,HSPB1,PPP1CC,FYN,PIK3CA,PTK2B,PPP2R2A,DUSP6,PIK3R5,PPP1CB,ETS2,CRK,PRKAG1,E…
175	CNTF Signaling	0.0398107	0.0909	11/55 (20%)	19/55 (35%)	RAF1,PIK3CA,JAK1,MAPK1,PIK3R1,MAPK3,RPS6KA3,PIK3R5,KRAS,PIK3R4,MTOR,AKT1,MAP2K2,PIK3CG,MRAS,RPS6KB2,PIK3R2,STAT1,MAP2K1,RPS6KB1,RRAS,GRB2,TYK2,STAT3,PTPN11,PIK3R6,PIK3CB,RPS6KA4,PIK3CD,RPS6KA1
176	Heme Biosynthesis II	0.0398107	0.087	2/23 (9%)	3/23 (13%)	UROD,FECH,ALAS1,CPOX,HMBS
177	Pancreatic Adenocarcinoma Signaling	0.040738	0.0667	24/120 (20%)	37/120 (31%)	MAP2K4,RAF1,PLD2,JAK1,TGFBR1,MAPK1,BAD,SUV39H1,MAPK3,PIK3R1,KRAS,PIK3R4,BIRC5,TGFBR2,CASP9,MAP2K2,TGFB1,PIK3CG,TP53,SMAD2,E2F4,AKT2,PLD3,TFDP1,TYK2,RAC1,STAT3,NFKB2,RALBP1,PLD1,BCL2L1,CDK4,E2F1,PIK3R6,PIK3CD,NOTCH1,RELA,PIK3CA,NAPEPLD,RALA,PA2G4,ABL1,PIK3R5,CDC42,NFKB1,BCL2,RAD51,HMOX1,AKT1,SMAD4,PIK3R2,STAT1,MAP2K1,GRB2,SIN3A,PLD4,CDKN1A,PIK3CB,CDKN1B,ELK1,MMP9
178	Renal Cell Carcinoma Signaling	0.0416869	0.0811	16/74 (22%)	25/74 (34%)	RAF1,RAPGEF1,PIK3CA,MAPK1,PIK3R1,MAPK3,PIK3R5,Ubb,KRAS,CRK,HIF1A,PIK3R4,CDC42,TCEB1,EP300,ARNT,PAK1,AKT1,JUN,MAP2K2,TGFB1,PIK3CG,MRAS,PIK3R2,MAP2K1,ETS1,AKT2,SLC2A1,GRB2,RRAS,CREBBP,RAC1,RAP1A,FOS,PTPN11,GAB1,PIK3R6,PIK3CB,PIK3CD,FH,UBC
179	Natural Killer Cell Signaling	0.0446684	0.069	19/116 (16%)	32/116 (28%)	RAF1,RAC2,MAPK1,MAPK3,PIK3R1,KRAS,NCK1,PIK3R4,CD300A,PAK1,MAP2K2,PIK3CG,MRAS,PRKD3,PTPN6,AKT2,LAIR1,RRAS,RAC1,SH3BP2,PTPN11,SYK,PRKCD,PLCG2,LAT,PIK3R6,PIK3CD,PRKCH,VAV1,INPP5K,LCP2,FYN,PIK3CA,PIK3R5,INPPL1,OCRL,SHC1,AKT1,INPP5B,PIK3R2,MAP2K1,FCGR3A,GRB2,TYROBP,PLCG1,INPP5D,SYNJ1,VAV3,CD244,FCER1G,PIK3CB
180	Sphingosine-1-phosphate Signaling	0.0446684	0.0667	22/120 (18%)	29/120 (24%)	PLCB2,MAPK1,MAPK3,PIK3R1,PIK3R4,PTK2,NAAA,RHOG,CASP9,SMPD4,PIK3CG,ADCY9,RND2,AKT2,RAC1,PLCL2,SMPD2,ASAH1,RHOQ,RHOA,CASP2,PLCG2,PIK3R6,PLCB3,PIK3CD,FNBP1,PIK3CA,PTK2B,PDIA3,RHOT2,PIK3R5,CASP4,SMPD1,RHOH,CASP6,AKT1,SPHK1,RHOU,PIK3R2,CASP8,RHOF,GNAS,S1PR2,GNA12,GNAQ,PLCG1,GNAI2,GNAI3,S1PR1,PIK3CB,ADCY7
181	Protein Ubiquitination Pathway	0.0457088	0.056	47/268 (18%)	98/268 (37%)	UBE2H,PSMA7,UBR2,UBE2L3,USP20,Ubb,DNAJC3,PSMB8,USP48,PAN2,UBE2D4,USP10,ANAPC11,DNAJC16,UBE2J1,DNAJB12,UBE2Q1,USP9X,USP19,THOP1,UBE2S,HSPA8,PSMB7,PSMB2,ZBTB12,PSMD12,PSMA5,PSMB1,DNAJC14,PSMA4,ANAPC5,PSMD1,TAP2,USP24,USP18,PSMD7,HLA-A,PSMB10,PSMD9,CUL1,HSPA6,DNAJC13,TAP1,USP39,SMURF1,UBE4A,USO1,HSP90AB1,USP42,PSMD14,AMFR,PSMB9,UBE2M,MED20,PSMD13,USP30,USP33,HSPA2,DNAJC11,PSMC1,DNAJC24,PSME1,USP4,US…
182	tRNA Charging	0.047863	0.0494	13/81 (16%)	12/81 (15%)	CARS,IARS2,CARS2,GARS,HARS,TARS,MARS,QARS,EPRS,FARSA,NARS,WARS,LARS,TARS2,RARS,YARS2,YARS,VARS2,KARS,DARS,AARS,VARS,SARS,SARS2,IARS
183	Role of Cytokines in Mediating Communication between Immune Cells	0.0489779	0.0909	1/55 (2%)	6/55 (11%)	IL10,IL1RN,TGFB1,IL36A,IL1B,IL23A,TNF
