# Supplementary material for: Whole-transcriptome, high-throughput RNA sequence analysis of the bovine macrophage response to Mycobacterium bovis infection in vitro
Source: BMC Genomics. 2013 Apr 8;14:230. doi: 10.1186/1471-2164-14-230 (PMC3640917; doi:10.1186/1471-2164-14-230)
Supplement: Additional file 11: Table S8 — The list of all significant differentially expressed genes detected following M. bovis infection based on microarray data. For each differentially expressed gene is shown its gene name, log2 fold-change, P-value, adjusted P-value (Benjamini-Hochberg correction), description and Ensembl gene ID. The biomaRt package and the B. taurus reference genome were used to obtain gene names and gene descriptions. Genes without names or descriptions are stated here as “not available”. [file 1471-2164-14-230-S11.xlsx]

## Sheet: Sheet1
List of all significant differentially expressed genes detected following M. bovis infection based on microarray data
Ensembl gene id	Ensembl gene name	Description	Log2 fold-change	P-value	Adjusted P-value	http://www.ensembl.org/Multi/Search/Results?species=all;idx=;q=
ENSBTAG00000011409	CD72	CD72 molecule [Source:HGNC Symbol;Acc:1696]	5.91493	7.04459e-10	8.21752e-06	ENSBTAG00000011409
ENSBTAG00000046158	CFB	Complement factor B Complement factor B Ba fragment Complement factor B Bb fragment [Source:UniProtKB/Swiss-Prot;Acc:P81187]	5.3445	1.69092e-09	9.8623e-06	ENSBTAG00000046158
ENSBTAG00000012022	TBC1D2B	TBC1 domain family, member 2B [Source:HGNC Symbol;Acc:29183]	0.840907	2.53205e-07	0.000190559	ENSBTAG00000012022
ENSBTAG00000013167	SIGLEC1	sialic acid binding Ig-like lectin 1, sialoadhesin [Source:HGNC Symbol;Acc:11127]	7.97396	2.40005e-07	0.000190559	ENSBTAG00000013167
ENSBTAG00000016305	ATP13A4	ATPase type 13A4 [Source:HGNC Symbol;Acc:25422]	5.67337	1.84269e-07	0.000190559	ENSBTAG00000016305
ENSBTAG00000018119	AOAH	acyloxyacyl hydrolase precursor [Source:RefSeq peptide;Acc:NP_001071564]	3.25624	4.12984e-07	0.000267636	ENSBTAG00000018119
ENSBTAG00000024918	BIRC3	baculoviral IAP repeat-containing protein 3 [Source:RefSeq peptide;Acc:NP_001030370]	1.96379	5.64463e-07	0.000296859	ENSBTAG00000024918
ENSBTAG00000010349	IL1A	Interleukin-1 alpha [Source:UniProtKB/Swiss-Prot;Acc:P08831]	6.41451	9.93072e-07	0.000367694	ENSBTAG00000010349
ENSBTAG00000001824	SLC2A6	solute carrier family 2, facilitated glucose transporter member 6 [Source:RefSeq peptide;Acc:NP_001073725]	3.4688	7.02016e-07	0.000400327	ENSBTAG00000001824
ENSBTAG00000005603	CXCL11	C-X-C motif chemokine 11 [Source:UniProtKB/Swiss-Prot;Acc:A9QWQ1]	6.98511	6.52964e-07	0.000400327	ENSBTAG00000005603
ENSBTAG00000020736	CD40	tumor necrosis factor receptor superfamily member 5 precursor [Source:RefSeq peptide;Acc:NP_001099081]	3.3209	7.20691e-07	0.000400327	ENSBTAG00000020736
ENSBTAG00000007191	CCL5	C-C motif chemokine 5 [Source:UniProtKB/Swiss-Prot;Acc:O97919]	3.87585	9.77874e-07	0.000403158	ENSBTAG00000007191
ENSBTAG00000016698	SLAMF8	SLAM family member 8 precursor [Source:RefSeq peptide;Acc:NP_001192723]	3.39512	1.03222e-06	0.000403158	ENSBTAG00000016698
ENSBTAG00000018285	VAMP5	Vesicle-associated membrane protein 5 [Source:UniProtKB/Swiss-Prot;Acc:Q2KHY2]	4.19695	9.78134e-07	0.000403158	ENSBTAG00000018285
ENSBTAG00000021326	CCL20	C-C motif chemokine 20 [Source:UniProtKB/Swiss-Prot;Acc:Q8SQB1]	6.36339	8.4564e-07	0.000403158	ENSBTAG00000021326
ENSBTAG00000037778	CXCL3	chemokine (C-X-C motif) ligand 2 precursor [Source:RefSeq peptide;Acc:NP_001039978]	6.23129	9.75244e-07	0.000403158	ENSBTAG00000037778
ENSBTAG00000013402	CTDSPL	CTD small phosphatase-like protein [Source:RefSeq peptide;Acc:NP_001180010]	4.11597	2.0148e-06	0.000469214	ENSBTAG00000013402
ENSBTAG00000001321	IL1B	Interleukin-1 beta [Source:UniProtKB/Swiss-Prot;Acc:P09428]	6.52795	2.27202e-06	0.00047743	ENSBTAG00000001321
ENSBTAG00000006523	SOD2	Superoxide dismutase [Mn], mitochondrial [Source:UniProtKB/Swiss-Prot;Acc:P41976]	1.27421	1.34129e-06	0.000488943	ENSBTAG00000006523
ENSBTAG00000008612	C1R	complement component 1, r subcomponent precursor [Source:RefSeq peptide;Acc:NP_001029579]	6.73529	1.47073e-06	0.000506484	ENSBTAG00000008612
ENSBTAG00000018040	PSMB10	Proteasome subunit beta type-10 [Source:UniProtKB/Swiss-Prot;Acc:Q3T0T1]	2.26626	1.47625e-06	0.000506484	ENSBTAG00000018040
ENSBTAG00000010153	ANXA3	annexin A3 [Source:RefSeq peptide;Acc:NP_001030402]	4.85697	1.68944e-06	0.000544829	ENSBTAG00000010153
ENSBTAG00000003763	MYO5C	myosin VC [Source:HGNC Symbol;Acc:7604]	5.1242	2.0251e-06	0.00059057	ENSBTAG00000003763
ENSBTAG00000015562	PLBD1	Phospholipase B-like 1 [Source:UniProtKB/Swiss-Prot;Acc:Q9GL30]	2.70983	2.12549e-06	0.000593871	ENSBTAG00000015562
ENSBTAG00000020649	CIITA	class II, major histocompatibility complex, transactivator [Source:HGNC Symbol;Acc:7067]	2.98887	2.26265e-06	0.000593871	ENSBTAG00000020649
ENSBTAG00000025471	TNF	Tumor necrosis factor Tumor necrosis factor, membrane form Intracellular domain 1 Intracellular domain 2 C-domain 1 C-domain 2 Tumor necrosis factor, soluble form [Source:UniProtKB/Swiss-Prot;Acc:Q06599]	6.3232	2.16794e-06	0.000593871	ENSBTAG00000025471
ENSBTAG00000001388	NMB	neuromedin-B precursor [Source:RefSeq peptide;Acc:NP_001068738]	4.39839	2.50458e-06	0.000635129	ENSBTAG00000001388
ENSBTAG00000002416	Not available	Uncharacterized protein [Source:UniProtKB/TrEMBL;Acc:E1BAL7]	6.99983	3.106e-06	0.000719935	ENSBTAG00000002416
ENSBTAG00000015844	TFPI2	Tissue factor pathway inhibitor 2 [Source:UniProtKB/Swiss-Prot;Acc:Q7YRQ8]	5.5134	3.04259e-06	0.000719935	ENSBTAG00000015844
ENSBTAG00000019062	FCHSD2	FCH and double SH3 domains 2 [Source:HGNC Symbol;Acc:29114]	1.79948	3.15987e-06	0.000719935	ENSBTAG00000019062
ENSBTAG00000038233	Not available	Uncharacterized protein [Source:UniProtKB/TrEMBL;Acc:G3X842]	6.99983	3.106e-06	0.000719935	ENSBTAG00000038233
ENSBTAG00000000559	PLTP	phospholipid transfer protein precursor [Source:RefSeq peptide;Acc:NP_001030199]	4.82387	3.66849e-06	0.000739671	ENSBTAG00000000559
ENSBTAG00000007626	IL2RG	Cytokine receptor common subunit gamma [Source:UniProtKB/Swiss-Prot;Acc:Q95118]	1.45303	3.47691e-06	0.000739671	ENSBTAG00000007626
ENSBTAG00000011515	SELL	L-selectin precursor [Source:RefSeq peptide;Acc:NP_776607]	3.18677	3.57655e-06	0.000739671	ENSBTAG00000011515
ENSBTAG00000011917	GPAM	glycerol-3-phosphate acyltransferase 1, mitochondrial precursor [Source:RefSeq peptide;Acc:NP_001012282]	-1.46451	3.67775e-06	0.000739671	ENSBTAG00000011917
ENSBTAG00000014903	ABCA3	ATP-binding cassette sub-family A member 3 [Source:RefSeq peptide;Acc:NP_001107218]	2.32072	3.90257e-06	0.000747869	ENSBTAG00000014903
ENSBTAG00000019606	IFT52	intraflagellar transport protein 52 homolog [Source:RefSeq peptide;Acc:NP_001033190]	1.62772	3.97496e-06	0.000747869	ENSBTAG00000019606
ENSBTAG00000014728	TAPBPL	tapasin-related protein precursor [Source:RefSeq peptide;Acc:NP_001095591]	2.45333	4.13037e-06	0.000752825	ENSBTAG00000014728
ENSBTAG00000017280	C3	complement C3 preproprotein [Source:RefSeq peptide;Acc:NP_001035559]	1.97742	4.32581e-06	0.000764301	ENSBTAG00000017280
ENSBTAG00000003300	MFGE8	lactadherin [Source:RefSeq peptide;Acc:NP_788783]	-1.09147	5.33207e-06	0.000863869	ENSBTAG00000003300
ENSBTAG00000012066	PECAM1	platelet endothelial cell adhesion molecule precursor [Source:RefSeq peptide;Acc:NP_776996]	3.33478	5.40857e-06	0.000871277	ENSBTAG00000012066
ENSBTAG00000000172	PFKFB1	6-phosphofructo-2-kinase/fructose-2,6-biphosphatase 1 [Source:RefSeq peptide;Acc:NP_776997]	4.07478	5.90062e-06	0.000917743	ENSBTAG00000000172
ENSBTAG00000018223	CHI3L1	chitinase-3-like protein 1 precursor [Source:RefSeq peptide;Acc:NP_001073688]	1.53675	6.49806e-06	0.000984413	ENSBTAG00000018223
ENSBTAG00000001725	CXCL10	C-X-C motif chemokine 10 [Source:UniProtKB/Swiss-Prot;Acc:Q2KIQ8]	4.29205	6.99221e-06	0.000994685	ENSBTAG00000001725
ENSBTAG00000009886	KDELR3	ER lumen protein retaining receptor 3 [Source:RefSeq peptide;Acc:NP_001179162]	-0.881994	6.81366e-06	0.000994685	ENSBTAG00000009886
ENSBTAG00000011647	SLC25A15	mitochondrial ornithine transporter 1 [Source:RefSeq peptide;Acc:NP_001039791]	-1.9528	7.61024e-06	0.00104439	ENSBTAG00000011647
ENSBTAG00000017722	F5	coagulation factor V precursor [Source:RefSeq peptide;Acc:NP_776304]	2.30821	7.53059e-06	0.00104439	ENSBTAG00000017722
ENSBTAG00000000639	APRT	Adenine phosphoribosyltransferase [Source:UniProtKB/Swiss-Prot;Acc:Q56JW4]	1.68415	8.23714e-06	0.00109189	ENSBTAG00000000639
ENSBTAG00000003305	NCF1	Neutrophil cytosol factor 1 [Source:UniProtKB/Swiss-Prot;Acc:O77774]	1.82235	8.93079e-06	0.00115753	ENSBTAG00000003305
ENSBTAG00000012451	HLA-DMB	major histocompatibility complex, class II, DM beta precursor [Source:RefSeq peptide;Acc:NP_001035571]	1.20748	8.87587e-06	0.00115753	ENSBTAG00000012451
ENSBTAG00000015730	HLA-DMA	HLA class II histocompatibility antigen, DM alpha chain precursor [Source:RefSeq peptide;Acc:NP_001012692]	1.43413	9.17413e-06	0.00116322	ENSBTAG00000015730
ENSBTAG00000001727	FAM213B	Prostamide/prostaglandin F synthase [Source:UniProtKB/Swiss-Prot;Acc:Q58CY6]	-1.01468	9.36417e-06	0.00117455	ENSBTAG00000001727
ENSBTAG00000032369	NMI	N-myc-interactor [Source:RefSeq peptide;Acc:NP_001030270]	2.11341	9.69568e-06	0.00118991	ENSBTAG00000032369
ENSBTAG00000004038	ABAT	4-aminobutyrate aminotransferase, mitochondrial precursor [Source:RefSeq peptide;Acc:NP_803458]	2.61239	1.05158e-05	0.00119815	ENSBTAG00000004038
ENSBTAG00000010365	SQRDL	sulfide:quinone oxidoreductase, mitochondrial [Source:RefSeq peptide;Acc:NP_001035601]	0.671388	9.85726e-06	0.00120179	ENSBTAG00000010365
ENSBTAG00000004971	GRAMD1C	GRAM domain-containing protein 1C [Source:RefSeq peptide;Acc:NP_001096699]	3.04021	1.01586e-05	0.00123437	ENSBTAG00000004971
ENSBTAG00000003191	FSCN1	fascin [Source:RefSeq peptide;Acc:NP_001030217]	3.27228	1.11537e-05	0.00130975	ENSBTAG00000003191
ENSBTAG00000031397	P2RY13	P2Y purinoceptor 13 [Source:RefSeq peptide;Acc:NP_001091621]	4.23202	1.14506e-05	0.00137702	ENSBTAG00000031397
ENSBTAG00000012829	EBI3	interleukin-27 subunit beta precursor [Source:RefSeq peptide;Acc:NP_001093835]	4.08932	1.17281e-05	0.0013819	ENSBTAG00000012829
ENSBTAG00000004716	RETN	Resistin [Source:UniProtKB/Swiss-Prot;Acc:Q762I5]	4.05161	1.23613e-05	0.00138514	ENSBTAG00000004716
ENSBTAG00000038428	RELB	v-rel reticuloendotheliosis viral oncogene homolog B [Source:HGNC Symbol;Acc:9956]	3.7401	1.20184e-05	0.00138514	ENSBTAG00000038428
ENSBTAG00000005534	ENO3	Beta-enolase [Source:UniProtKB/Swiss-Prot;Acc:Q3ZC09]	4.87366	1.32848e-05	0.00143488	ENSBTAG00000005534
ENSBTAG00000006801	TMEM106A	Transmembrane protein 106A [Source:UniProtKB/Swiss-Prot;Acc:Q5EA90]	0.935255	1.31734e-05	0.00143488	ENSBTAG00000006801
ENSBTAG00000022396	SAA3	serum amyloid A 3 precursor [Source:RefSeq peptide;Acc:NP_851359]	5.787	1.36723e-05	0.00143682	ENSBTAG00000022396
ENSBTAG00000012642	TRADD	Tumor necrosis factor receptor type 1-associated DEATH domain protein [Source:UniProtKB/Swiss-Prot;Acc:Q2KI74]	1.07315	1.41991e-05	0.00147886	ENSBTAG00000012642
ENSBTAG00000000202	SLC25A19	Mitochondrial thiamine pyrophosphate carrier [Source:UniProtKB/Swiss-Prot;Acc:Q29RM1]	2.85231	1.41668e-05	0.00148152	ENSBTAG00000000202
ENSBTAG00000003063	SYNJ1	synaptojanin-1 [Source:RefSeq peptide;Acc:NP_776893]	1.59897	2.28789e-05	0.00148959	ENSBTAG00000003063
ENSBTAG00000008079	NRBP2	nuclear receptor-binding protein 2 [Source:RefSeq peptide;Acc:NP_001071316]	-1.11688	1.52552e-05	0.00154119	ENSBTAG00000008079
ENSBTAG00000014529	GBP4	guanylate binding protein 4 [Source:RefSeq peptide;Acc:NP_001095731]	5.41653	2.06151e-05	0.00157504	ENSBTAG00000014529
ENSBTAG00000006828	RAPGEF3	rap guanine nucleotide exchange factor 3 [Source:RefSeq peptide;Acc:NP_001073771]	-1.94503	1.75424e-05	0.00166367	ENSBTAG00000006828
ENSBTAG00000006490	HLA-DOA	HLA class II histocompatibility antigen, DO alpha chain precursor [Source:RefSeq peptide;Acc:NP_001192849]	4.03399	1.78848e-05	0.00167885	ENSBTAG00000006490
ENSBTAG00000014113	CCL8	C-C motif chemokine 8 [Source:UniProtKB/Swiss-Prot;Acc:Q09141]	4.7744	1.79903e-05	0.00167885	ENSBTAG00000014113
ENSBTAG00000012185	CLEC4E	C-type lectin domain family 4, member E [Source:HGNC Symbol;Acc:14555]	1.95651	1.94697e-05	0.00173902	ENSBTAG00000012185
ENSBTAG00000019138	KIF3C	Kinesin-like protein KIF3C [Source:UniProtKB/Swiss-Prot;Acc:A0JN40]	-0.995492	1.92507e-05	0.00174387	ENSBTAG00000019138
ENSBTAG00000003956	SGCA	alpha-sarcoglycan precursor [Source:RefSeq peptide;Acc:NP_001013420]	-1.81256	2.05875e-05	0.00177969	ENSBTAG00000003956
ENSBTAG00000013919	BOLA-DRB3	major histocompatibility complex, class II, DRB3 precursor [Source:RefSeq peptide;Acc:NP_001012698]	0.588199	2.05965e-05	0.00177969	ENSBTAG00000013919
ENSBTAG00000025257	CCL4	C-C motif chemokine 4 [Source:UniProtKB/Swiss-Prot;Acc:Q17QA1]	3.39656	2.02541e-05	0.00177969	ENSBTAG00000025257
ENSBTAG00000021395	PSME1	proteasome activator complex subunit 1 [Source:RefSeq peptide;Acc:NP_001019680]	1.09348	2.13099e-05	0.00181446	ENSBTAG00000021395
ENSBTAG00000014343	RABL5	rab-like protein 5 [Source:RefSeq peptide;Acc:NP_001015612]	-1.00601	2.17202e-05	0.001824	ENSBTAG00000014343
ENSBTAG00000018430	PION	gamma-secretase-activating protein [Source:RefSeq peptide;Acc:NP_001179990]	3.0781	4.21282e-05	0.00185475	ENSBTAG00000018430
ENSBTAG00000007935	CALCOCO2	Calcium-binding and coiled-coil domain-containing protein 2 [Source:UniProtKB/Swiss-Prot;Acc:O18737]	1.80387	2.22812e-05	0.0018565	ENSBTAG00000007935
ENSBTAG00000020536	HERC6	probable E3 ubiquitin-protein ligase HERC6 [Source:RefSeq peptide;Acc:NP_001179573]	3.2734	2.27562e-05	0.00186647	ENSBTAG00000020536
ENSBTAG00000021856	R3HCC1L	R3H domain and coiled-coil containing 1-like [Source:HGNC Symbol;Acc:23512]	1.10097	2.2672e-05	0.00186647	ENSBTAG00000021856
ENSBTAG00000046773	MCOLN2	mucolipin-2 [Source:RefSeq peptide;Acc:NP_001179663]	6.33283	2.48372e-05	0.00193151	ENSBTAG00000046773
ENSBTAG00000013169	LCMT1	Leucine carboxyl methyltransferase 1 [Source:UniProtKB/Swiss-Prot;Acc:Q3T0H0]	1.02557	2.5456e-05	0.00194081	ENSBTAG00000013169
ENSBTAG00000002615	LONRF3	LON peptidase N-terminal domain and RING finger protein 3 [Source:RefSeq peptide;Acc:NP_001178063]	-1.17147	2.66236e-05	0.00198779	ENSBTAG00000002615
ENSBTAG00000004064	BPNT1	3'(2'),5'-bisphosphate nucleotidase 1 [Source:UniProtKB/Swiss-Prot;Acc:Q3ZCK3]	1.7453	2.67538e-05	0.00198779	ENSBTAG00000004064
ENSBTAG00000033731	PRCP	lysosomal Pro-X carboxypeptidase precursor [Source:RefSeq peptide;Acc:NP_001033253]	0.869122	2.69374e-05	0.00198876	ENSBTAG00000033731
ENSBTAG00000015637	IMPAD1	Inositol monophosphatase 3 [Source:UniProtKB/Swiss-Prot;Acc:Q2KJ53]	-0.814219	4.27095e-05	0.00201819	ENSBTAG00000015637
ENSBTAG00000031231	IRF1	Interferon regulatory factor 1 [Source:UniProtKB/Swiss-Prot;Acc:Q3SZP0]	3.32318	2.8378e-05	0.00205608	ENSBTAG00000031231
ENSBTAG00000006017	NFKB2	nuclear factor NF-kappa-B p100 subunit [Source:RefSeq peptide;Acc:NP_001095571]	3.11715	2.91723e-05	0.0020877	ENSBTAG00000006017
ENSBTAG00000014548	FAM129A	protein Niban [Source:RefSeq peptide;Acc:NP_001178211]	2.81212	2.96847e-05	0.00208863	ENSBTAG00000014548
ENSBTAG00000003788	RCC1	regulator of chromosome condensation [Source:RefSeq peptide;Acc:NP_001098878]	-0.961282	3.2264e-05	0.00220094	ENSBTAG00000003788
ENSBTAG00000021002	ACP2	Lysosomal acid phosphatase [Source:UniProtKB/Swiss-Prot;Acc:Q0P5F0]	1.81363	3.22007e-05	0.00220094	ENSBTAG00000021002
ENSBTAG00000015019	OBFC1	CST complex subunit STN1 [Source:UniProtKB/Swiss-Prot;Acc:Q08DB2]	0.945629	3.35364e-05	0.00227443	ENSBTAG00000015019
ENSBTAG00000012519	XDH	xanthine dehydrogenase/oxidase [Source:RefSeq peptide;Acc:NP_776397]	0.508289	4.7439e-05	0.00236184	ENSBTAG00000012519
ENSBTAG00000012252	MOCOS	molybdenum cofactor sulfurase [Source:RefSeq peptide;Acc:NP_776506]	2.51839	3.60986e-05	0.00237904	ENSBTAG00000012252
ENSBTAG00000006360	CD180	CD180 antigen precursor [Source:RefSeq peptide;Acc:NP_001069636]	2.9782	3.7043e-05	0.00240059	ENSBTAG00000006360
ENSBTAG00000005814	PSME2	Proteasome activator complex subunit 2 [Source:UniProtKB/Swiss-Prot;Acc:Q5E9G3]	0.89249	3.74936e-05	0.00240958	ENSBTAG00000005814
ENSBTAG00000020602	IDO1	indoleamine 2,3-dioxygenase 1 [Source:RefSeq peptide;Acc:NP_001095336]	6.38516	5.93386e-05	0.00248477	ENSBTAG00000020602
ENSBTAG00000033345	STAR	Steroidogenic acute regulatory protein, mitochondrial [Source:UniProtKB/Swiss-Prot;Acc:Q28918]	-2.92223	4.00523e-05	0.00249492	ENSBTAG00000033345
ENSBTAG00000000804	MOB3B	MOB kinase activator 3B [Source:UniProtKB/Swiss-Prot;Acc:Q29RK9]	4.99375	4.43527e-05	0.00257603	ENSBTAG00000000804
ENSBTAG00000000824	TSEN54	tRNA-splicing endonuclease subunit Sen54 [Source:RefSeq peptide;Acc:NP_001192620]	-1.27759	4.35836e-05	0.00257603	ENSBTAG00000000824
ENSBTAG00000004066	PARP8	poly [Source:RefSeq peptide;Acc:NP_001179227]	1.27053	4.75013e-05	0.00257603	ENSBTAG00000004066
ENSBTAG00000005147	HPS5	Hermansky-Pudlak syndrome 5 protein [Source:RefSeq peptide;Acc:NP_001193065]	0.902101	4.39184e-05	0.00257603	ENSBTAG00000005147
ENSBTAG00000007804	RILPL2	RILP-like protein 2 [Source:UniProtKB/Swiss-Prot;Acc:A4IFK7]	1.98122	4.74602e-05	0.00257603	ENSBTAG00000007804
ENSBTAG00000011864	RGMB	RGM domain family, member B [Source:HGNC Symbol;Acc:26896]	-1.91905	4.55112e-05	0.00257603	ENSBTAG00000011864
ENSBTAG00000013231	C9orf40	chromosome 9 open reading frame 40 [Source:HGNC Symbol;Acc:23433]	-1.0384	4.73893e-05	0.00257603	ENSBTAG00000013231
ENSBTAG00000014927	OXSR1	serine/threonine-protein kinase OSR1 [Source:RefSeq peptide;Acc:NP_001069360]	-0.576229	4.46122e-05	0.00257603	ENSBTAG00000014927
ENSBTAG00000016887	TAF11	transcription initiation factor TFIID subunit 11 [Source:RefSeq peptide;Acc:NP_001029448]	-0.678781	4.28823e-05	0.00257603	ENSBTAG00000016887
ENSBTAG00000018050	CDR2	cerebellar degeneration-related protein 2 [Source:RefSeq peptide;Acc:NP_001039848]	-2.08167	4.73583e-05	0.00257603	ENSBTAG00000018050
ENSBTAG00000020395	LYSMD1	lysM and putative peptidoglycan-binding domain-containing protein 1 [Source:RefSeq peptide;Acc:NP_001071366]	1.32513	4.68531e-05	0.00257603	ENSBTAG00000020395
ENSBTAG00000025898	TBC1D8	TBC1 domain family member 8 [Source:RefSeq peptide;Acc:NP_001193071]	1.80339	4.57292e-05	0.00257603	ENSBTAG00000025898
ENSBTAG00000037558	GRO1	Growth-regulated protein homolog beta [Source:UniProtKB/Swiss-Prot;Acc:O46677]	2.15006	4.3738e-05	0.00257603	ENSBTAG00000037558
ENSBTAG00000014421	PBX2	pre-B-cell leukemia homeobox 2 [Source:HGNC Symbol;Acc:8633]	0.947775	4.81709e-05	0.00258946	ENSBTAG00000014421
ENSBTAG00000018994	TNFSF10	tumor necrosis factor (ligand) superfamily, member 10 [Source:HGNC Symbol;Acc:11925]	3.53339	4.9406e-05	0.00264298	ENSBTAG00000018994
ENSBTAG00000010457	NUAK1	NUAK family SNF1-like kinase 1 [Source:RefSeq peptide;Acc:NP_001192425]	1.01568	5.32505e-05	0.00276074	ENSBTAG00000010457
ENSBTAG00000004993	NXT1	NTF2-related export protein 1 [Source:RefSeq peptide;Acc:NP_001069273]	-1.28457	5.38241e-05	0.00276589	ENSBTAG00000004993
ENSBTAG00000008954	PSMB9	Proteasome subunit beta type-9 [Source:UniProtKB/Swiss-Prot;Acc:Q3SZC2]	2.10428	5.67031e-05	0.00284135	ENSBTAG00000008954
ENSBTAG00000007534	GGH	Gamma-glutamyl hydrolase [Source:UniProtKB/Swiss-Prot;Acc:A7YWG4]	-2.04121	5.74612e-05	0.00286446	ENSBTAG00000007534
ENSBTAG00000005897	FNTB	Protein farnesyltransferase subunit beta [Source:UniProtKB/Swiss-Prot;Acc:P49355]	1.20745	5.97741e-05	0.00288894	ENSBTAG00000005897
ENSBTAG00000009055	RNF144B	E3 ubiquitin-protein ligase RNF144B [Source:RefSeq peptide;Acc:NP_001092498]	3.24827	5.99334e-05	0.00288894	ENSBTAG00000009055
ENSBTAG00000013922	MOSPD1	Motile sperm domain-containing protein 1 [Source:UniProtKB/Swiss-Prot;Acc:Q2T9W7]	-0.931967	6.26334e-05	0.00296999	ENSBTAG00000013922
ENSBTAG00000004380	STAT2	signal transducer and activator of transcription 2 [Source:RefSeq peptide;Acc:NP_001192618]	1.24607	8.59307e-05	0.00298859	ENSBTAG00000004380
ENSBTAG00000018016	NUPR1	nuclear protein 1 [Source:RefSeq peptide;Acc:NP_001107987]	1.44589	6.58712e-05	0.00302338	ENSBTAG00000018016
ENSBTAG00000013569	CD38	ADP-ribosyl cyclase 1 [Source:RefSeq peptide;Acc:NP_786992]	4.31965	0.000135507	0.00303386	ENSBTAG00000013569
ENSBTAG00000015498	ELOVL4	elongation of very long chain fatty acids protein 4 [Source:RefSeq peptide;Acc:NP_001092520]	-2.84565	6.8202e-05	0.00309563	ENSBTAG00000015498
ENSBTAG00000014633	ABCD4	ATP-binding cassette, sub-family D, member 4 [Source:RefSeq peptide;Acc:NP_001015636]	1.14116	6.91233e-05	0.00311322	ENSBTAG00000014633
ENSBTAG00000016625	KIAA0922	Transmembrane protein 131-like [Source:UniProtKB/Swiss-Prot;Acc:Q08DV9]	1.65803	6.88962e-05	0.00311322	ENSBTAG00000016625
ENSBTAG00000005015	SFXN3	Sideroflexin-3 [Source:UniProtKB/Swiss-Prot;Acc:A6QP55]	-1.21424	6.98547e-05	0.00311652	ENSBTAG00000005015
ENSBTAG00000031750	PLAC8	Placenta-specific gene 8 protein [Source:UniProtKB/Swiss-Prot;Acc:Q3ZCB2]	1.36568	7.05326e-05	0.00311652	ENSBTAG00000031750
ENSBTAG00000009906	DDX1	ATP-dependent RNA helicase DDX1 [Source:UniProtKB/Swiss-Prot;Acc:Q0IIK5]	0.64972	7.10655e-05	0.00312321	ENSBTAG00000009906
ENSBTAG00000011563	TNFSF13B	tumor necrosis factor ligand superfamily member 13B [Source:RefSeq peptide;Acc:NP_001107978]	3.98338	7.20747e-05	0.00313713	ENSBTAG00000011563
ENSBTAG00000045907	TNFSF13B	Uncharacterized protein [Source:UniProtKB/TrEMBL;Acc:G3N0R8]	3.98338	7.20747e-05	0.00313713	ENSBTAG00000045907
ENSBTAG00000014495	FGFR1OP	FGFR1 oncogene partner [Source:RefSeq peptide;Acc:NP_001071327]	-1.52628	7.51156e-05	0.00314276	ENSBTAG00000014495
ENSBTAG00000011140	FAM162A	Protein FAM162A [Source:UniProtKB/Swiss-Prot;Acc:Q2NKR7]	-1.09857	7.51574e-05	0.00320477	ENSBTAG00000011140
ENSBTAG00000015318	PVRL2	poliovirus receptor-related protein 2 precursor [Source:RefSeq peptide;Acc:NP_001068678]	3.34259	7.51323e-05	0.00320477	ENSBTAG00000015318
ENSBTAG00000017002	C20ORF18	ranBP-type and C3HC4-type zinc finger-containing protein 1 [Source:RefSeq peptide;Acc:NP_001068629]	1.68804	7.45694e-05	0.00320477	ENSBTAG00000017002
ENSBTAG00000031789	FBRS	probable fibrosin-1 [Source:RefSeq peptide;Acc:NP_001098472]	0.483569	7.68053e-05	0.00322573	ENSBTAG00000031789
ENSBTAG00000002014	SNX1	sorting nexin-1 [Source:RefSeq peptide;Acc:NP_001039572]	0.47055	7.84245e-05	0.00323256	ENSBTAG00000002014
ENSBTAG00000008631	CORO1A	Coronin-1A [Source:UniProtKB/Swiss-Prot;Acc:Q92176]	-0.964817	7.84225e-05	0.00323256	ENSBTAG00000008631
ENSBTAG00000005745	HPSE	heparanase precursor [Source:RefSeq peptide;Acc:NP_776507]	4.81372	7.76524e-05	0.00323622	ENSBTAG00000005745
ENSBTAG00000025450	SYNE2	nesprin-2 [Source:RefSeq peptide;Acc:NP_001193515]	3.29809	7.95972e-05	0.00324651	ENSBTAG00000025450
ENSBTAG00000015007	NCOA1	nuclear receptor coactivator 1 [Source:RefSeq peptide;Acc:NP_001193144]	0.756025	8.97928e-05	0.00327255	ENSBTAG00000015007
ENSBTAG00000012241	POLD2	DNA polymerase delta subunit 2 [Source:UniProtKB/Swiss-Prot;Acc:P49004]	-1.42805	8.28548e-05	0.00330634	ENSBTAG00000012241
ENSBTAG00000010506	C3H1ORF149	Chromatin modification-related protein MEAF6 [Source:UniProtKB/Swiss-Prot;Acc:Q58CU0]	-0.417949	8.37382e-05	0.00331121	ENSBTAG00000010506
ENSBTAG00000003710	XPO4	exportin-4 [Source:RefSeq peptide;Acc:NP_001092359]	0.728224	8.5637e-05	0.00337485	ENSBTAG00000003710
ENSBTAG00000003801	MBD1	methyl-CpG-binding domain protein 1 [Source:RefSeq peptide;Acc:NP_001039946]	0.794371	0.000106389	0.00338799	ENSBTAG00000003801
ENSBTAG00000025477	KIF3A	kinesin-like protein KIF3A [Source:RefSeq peptide;Acc:NP_001193783]	-1.55742	8.7792e-05	0.00341156	ENSBTAG00000025477
ENSBTAG00000032289	ARHGAP15	Rho GTPase-activating protein 15 [Source:UniProtKB/Swiss-Prot;Acc:A4IF90]	2.32856	9.06538e-05	0.00346714	ENSBTAG00000032289
ENSBTAG00000002187	SERINC3	Serine incorporator 3 [Source:UniProtKB/Swiss-Prot;Acc:A4FUZ5]	-0.766236	9.32624e-05	0.00350496	ENSBTAG00000002187
ENSBTAG00000004386	SOCS1	suppressor of cytokine signaling 1 [Source:HGNC Symbol;Acc:19383]	1.85931	9.43469e-05	0.00350496	ENSBTAG00000004386
ENSBTAG00000008471	MX2	interferon-induced GTP-binding protein Mx2 [Source:RefSeq peptide;Acc:NP_776366]	2.87541	9.40928e-05	0.00350496	ENSBTAG00000008471
ENSBTAG00000014921	IL6	Interleukin-6 [Source:UniProtKB/Swiss-Prot;Acc:P26892]	6.46716	9.35993e-05	0.00350496	ENSBTAG00000014921
ENSBTAG00000039888	MAGED2	melanoma-associated antigen D2 [Source:RefSeq peptide;Acc:NP_001069133]	0.811628	9.6779e-05	0.00354104	ENSBTAG00000039888
ENSBTAG00000000341	ISOC1	Isochorismatase domain-containing protein 1 [Source:UniProtKB/Swiss-Prot;Acc:A6QLY4]	-0.849219	9.82234e-05	0.00355831	ENSBTAG00000000341
ENSBTAG00000000539	LRRC28	leucine-rich repeat-containing protein 28 [Source:RefSeq peptide;Acc:NP_001033245]	0.571014	9.87786e-05	0.00356424	ENSBTAG00000000539
ENSBTAG00000020043	ARHGAP17	Rho GTPase activating protein 17 [Source:HGNC Symbol;Acc:18239]	1.84448	0.000100752	0.00357084	ENSBTAG00000020043
ENSBTAG00000038710	Not available	Uncharacterized protein [Source:UniProtKB/TrEMBL;Acc:F1MRU3]	1.68815	0.00010172	0.00357084	ENSBTAG00000038710
ENSBTAG00000006008	CAMSAP1	calmodulin-regulated spectrin-associated protein 1 [Source:RefSeq peptide;Acc:NP_001179025]	-0.77427	0.000103531	0.00357925	ENSBTAG00000006008
ENSBTAG00000000251	ALAD	Delta-aminolevulinic acid dehydratase [Source:UniProtKB/Swiss-Prot;Acc:Q58DK5]	-2.36039	0.000107087	0.00358765	ENSBTAG00000000251
ENSBTAG00000004945	BBS7	Bardet-Biedl syndrome 7 protein [Source:RefSeq peptide;Acc:NP_001178275]	-1.08112	0.000106143	0.00358765	ENSBTAG00000004945
ENSBTAG00000012348	LRRC71	leucine-rich repeat-containing protein 71 [Source:RefSeq peptide;Acc:NP_001098827]	-4.41189	0.000105749	0.00358765	ENSBTAG00000012348
ENSBTAG00000031715	PCMTD2	Protein-L-isoaspartate O-methyltransferase domain-containing protein 2 [Source:UniProtKB/Swiss-Prot;Acc:Q58CZ2]	-0.661275	0.000106724	0.00358765	ENSBTAG00000031715
ENSBTAG00000047339	BCOR	BCL-6 corepressor [Source:RefSeq peptide;Acc:NP_001178473]	-1.11536	0.000111107	0.00359774	ENSBTAG00000047339
ENSBTAG00000010739	BLOC1S2	biogenesis of lysosomal organelles complex-1, subunit 2 [Source:HGNC Symbol;Acc:20984]	-0.674048	0.000108569	0.00359811	ENSBTAG00000010739
ENSBTAG00000021780	SCO1	Protein SCO1 homolog, mitochondrial [Source:UniProtKB/Swiss-Prot;Acc:A1A4J8]	0.809658	0.000108576	0.00359811	ENSBTAG00000021780
ENSBTAG00000004282	AMBRA1	autophagy/beclin-1 regulator 1 [Source:HGNC Symbol;Acc:25990]	0.620951	0.000110347	0.00361323	ENSBTAG00000004282
ENSBTAG00000006852	ACYP2	Acylphosphatase-2 [Source:UniProtKB/Swiss-Prot;Acc:P07033]	2.69607	0.000111853	0.00361323	ENSBTAG00000006852
ENSBTAG00000007389	IFI35	interferon-induced 35 kDa protein [Source:RefSeq peptide;Acc:NP_001068930]	1.96409	0.00010966	0.00361323	ENSBTAG00000007389
ENSBTAG00000020504	CDK2AP1	cyclin-dependent kinase 2-associated protein 1 [Source:RefSeq peptide;Acc:NP_001069837]	-0.623519	0.00011156	0.00361323	ENSBTAG00000020504
ENSBTAG00000014297	MOV10	Putative helicase MOV-10 [Source:UniProtKB/Swiss-Prot;Acc:Q0V8H6]	2.73133	0.00011266	0.00361916	ENSBTAG00000014297
ENSBTAG00000015061	Not available	Uncharacterized protein [Source:UniProtKB/TrEMBL;Acc:E1BCX7]	2.60099	0.000113653	0.00361916	ENSBTAG00000015061
ENSBTAG00000013275	MAD2L2	mitotic spindle assembly checkpoint protein MAD2B [Source:RefSeq peptide;Acc:NP_001039411]	2.1611	0.000120279	0.00371853	ENSBTAG00000013275
ENSBTAG00000020942	RNF166	RING finger protein 166 [Source:RefSeq peptide;Acc:NP_001092604]	-0.535821	0.000118591	0.00374895	ENSBTAG00000020942
ENSBTAG00000011975	SERPINB1	leukocyte elastase inhibitor [Source:RefSeq peptide;Acc:NP_001193539]	2.02371	0.000119292	0.00375209	ENSBTAG00000011975
ENSBTAG00000021245	SPRY1	protein sprouty homolog 1 [Source:RefSeq peptide;Acc:NP_001092836]	-1.95095	0.000120154	0.00376269	ENSBTAG00000021245
ENSBTAG00000001143	Not available	Uncharacterized protein [Source:UniProtKB/TrEMBL;Acc:E1B7Z4]	3.91501	0.000120809	0.00376802	ENSBTAG00000001143
ENSBTAG00000001576	TMEM140	transmembrane protein 140 precursor [Source:RefSeq peptide;Acc:NP_001098843]	3.1809	0.000122539	0.00379196	ENSBTAG00000001576
ENSBTAG00000008833	APOM	apolipoprotein M precursor [Source:RefSeq peptide;Acc:NP_001029429]	-0.825331	0.00012347	0.00379201	ENSBTAG00000008833
ENSBTAG00000025101	ASGR2	asialoglycoprotein receptor 2 [Source:RefSeq peptide;Acc:NP_001069420]	2.51808	0.000143982	0.00380596	ENSBTAG00000025101
ENSBTAG00000013577	SLC1A5	neutral amino acid transporter B(0) [Source:RefSeq peptide;Acc:NP_777026]	-1.32169	0.000124428	0.00380958	ENSBTAG00000013577
ENSBTAG00000002624	PSTPIP2	proline-serine-threonine phosphatase-interacting protein 2 [Source:RefSeq peptide;Acc:NP_001094582]	1.33506	0.000128655	0.00381789	ENSBTAG00000002624
ENSBTAG00000006549	FAM26F	protein FAM26F [Source:RefSeq peptide;Acc:NP_001193164]	5.75636	0.000126527	0.00381789	ENSBTAG00000006549
ENSBTAG00000008909	PNPT1	polyribonucleotide nucleotidyltransferase 1, mitochondrial [Source:RefSeq peptide;Acc:NP_001179126]	1.67763	0.000126525	0.00381789	ENSBTAG00000008909
ENSBTAG00000013629	WRB	Tail-anchored protein insertion receptor WRB [Source:UniProtKB/Swiss-Prot;Acc:Q3SZ26]	-0.948112	0.000128892	0.00381789	ENSBTAG00000013629
ENSBTAG00000014958	PRKAR2B	cAMP-dependent protein kinase type II-beta regulatory subunit [Source:RefSeq peptide;Acc:NP_777074]	3.55828	0.000129206	0.00381789	ENSBTAG00000014958
ENSBTAG00000015779	PML	promyelocytic leukemia [Source:HGNC Symbol;Acc:9113]	2.86437	0.000126311	0.00381789	ENSBTAG00000015779
ENSBTAG00000017067	WBSCR22	Uncharacterized methyltransferase WBSCR22 [Source:UniProtKB/Swiss-Prot;Acc:Q58DP0]	-1.01022	0.000127725	0.00381789	ENSBTAG00000017067
ENSBTAG00000037465	TRIM6	tripartite motif-containing protein 6 [Source:RefSeq peptide;Acc:NP_001192118]	0.971114	0.000129281	0.00381789	ENSBTAG00000037465
ENSBTAG00000009527	TCEANC2	transcription elongation factor A N-terminal and central domain-containing protein 2 [Source:RefSeq peptide;Acc:NP_001098462]	0.805741	0.000126039	0.00381863	ENSBTAG00000009527
ENSBTAG00000006695	VCPIP1	valosin containing protein (p97)/p47 complex interacting protein 1 [Source:HGNC Symbol;Acc:30897]	1.07915	0.000129472	0.00382619	ENSBTAG00000006695
ENSBTAG00000025426	NSD1	nuclear receptor binding SET domain protein 1 [Source:HGNC Symbol;Acc:14234]	1.59308	0.000130247	0.00382703	ENSBTAG00000025426
ENSBTAG00000000275	PARP11	poly [Source:RefSeq peptide;Acc:NP_001075921]	1.63357	0.000144696	0.00385118	ENSBTAG00000000275
ENSBTAG00000000156	LGALSL	lectin, galactoside-binding-like [Source:RefSeq peptide;Acc:NP_001192760]	-1.31189	0.000134414	0.00386843	ENSBTAG00000000156
ENSBTAG00000021072	DTNB	dystrobrevin beta [Source:RefSeq peptide;Acc:NP_001179729]	1.23831	0.000161638	0.00386995	ENSBTAG00000021072
ENSBTAG00000034349	IFI44	interferon-induced protein 44 [Source:HGNC Symbol;Acc:16938]	1.91093	0.000132482	0.00387319	ENSBTAG00000034349
ENSBTAG00000006792	EHD4	EH domain-containing protein 4 [Source:RefSeq peptide;Acc:NP_001178982]	1.8065	0.000138618	0.00387597	ENSBTAG00000006792
ENSBTAG00000003758	TKT	transketolase [Source:RefSeq peptide;Acc:NP_001003906]	0.580086	0.000135333	0.00393212	ENSBTAG00000003758
ENSBTAG00000013046	MPP1	55 kDa erythrocyte membrane protein [Source:UniProtKB/Swiss-Prot;Acc:Q17QN6]	0.517762	0.000135846	0.00393212	ENSBTAG00000013046
ENSBTAG00000000160	CBS	cystathionine beta-synthase [Source:RefSeq peptide;Acc:NP_001095470]	-1.85379	0.000136999	0.00393724	ENSBTAG00000000160
ENSBTAG00000013612	MBLAC2	Metallo-beta-lactamase domain-containing protein 2 [Source:UniProtKB/Swiss-Prot;Acc:A5PJT0]	-1.52785	0.000137035	0.00393724	ENSBTAG00000013612
ENSBTAG00000033089	PTPLA	protein tyrosine phosphatase-like (proline instead of catalytic arginine), member A [Source:HGNC Symbol;Acc:9639]	1.58462	0.000147276	0.00394423	ENSBTAG00000033089
ENSBTAG00000000277	IL18	Interleukin-18 [Source:UniProtKB/Swiss-Prot;Acc:Q9TU73]	1.39164	0.000138674	0.00394972	ENSBTAG00000000277
ENSBTAG00000012335	UBA7	ubiquitin-like modifier-activating enzyme 7 [Source:RefSeq peptide;Acc:NP_001012284]	2.6938	0.000138824	0.00394972	ENSBTAG00000012335
ENSBTAG00000017670	Not available	interferon-induced guanylate-binding protein 1 [Source:RefSeq peptide;Acc:NP_001231158]	2.14291	0.000139335	0.0039546	ENSBTAG00000017670
ENSBTAG00000004375	ESRP2	epithelial splicing regulatory protein 2 [Source:RefSeq peptide;Acc:NP_001192614]	-0.988204	0.000140233	0.00396081	ENSBTAG00000004375
ENSBTAG00000015119	SIK3	SIK family kinase 3 [Source:HGNC Symbol;Acc:29165]	1.37968	0.00014058	0.00396908	ENSBTAG00000015119
ENSBTAG00000020884	CASP13	Caspase-4 Caspase-4 subunit 1 Caspase-4 subunit 2 [Source:UniProtKB/Swiss-Prot;Acc:Q5E9C1]	1.09562	0.000146438	0.00399771	ENSBTAG00000020884
ENSBTAG00000010204	PCMT1	Protein-L-isoaspartate(D-aspartate) O-methyltransferase [Source:UniProtKB/Swiss-Prot;Acc:P15246]	-0.43651	0.000156662	0.00400563	ENSBTAG00000010204
ENSBTAG00000013311	Not available	Not available	-1.39484	0.000142675	0.00402006	ENSBTAG00000013311
ENSBTAG00000038652	Not available	apolipoprotein L, 3-like [Source:RefSeq peptide;Acc:NP_001093803]	2.80756	0.000143903	0.00402548	ENSBTAG00000038652
ENSBTAG00000015266	SDHAF2	Succinate dehydrogenase assembly factor 2, mitochondrial [Source:UniProtKB/Swiss-Prot;Acc:Q3ZBC2]	0.986301	0.000145703	0.00403628	ENSBTAG00000015266
ENSBTAG00000016401	OPTN	optineurin [Source:RefSeq peptide;Acc:NP_001029774]	1.70267	0.000147777	0.00404651	ENSBTAG00000016401
ENSBTAG00000014855	MICAL2	microtubule associated monoxygenase, calponin and LIM domain containing 2 [Source:HGNC Symbol;Acc:24693]	-3.1676	0.000150966	0.00404689	ENSBTAG00000014855
ENSBTAG00000000957	CDKN2AIP	CDKN2A interacting protein [Source:HGNC Symbol;Acc:24325]	1.23963	0.000149203	0.00407175	ENSBTAG00000000957
ENSBTAG00000004753	TMEM5	transmembrane protein 5 [Source:RefSeq peptide;Acc:NP_001033203]	-0.759702	0.0001496	0.00407175	ENSBTAG00000004753
ENSBTAG00000008686	SLC46A3	solute carrier family 46 member 3 precursor [Source:RefSeq peptide;Acc:NP_001096773]	1.24691	0.000150095	0.00407175	ENSBTAG00000008686
ENSBTAG00000013038	UBE2L3	ubiquitin-conjugating enzyme E2 L3 [Source:RefSeq peptide;Acc:NP_001071562]	0.469268	0.000153425	0.00407896	ENSBTAG00000013038
ENSBTAG00000014217	HHEX	hematopoietically-expressed homeobox protein HHEX [Source:RefSeq peptide;Acc:NP_001098894]	-0.979797	0.000153695	0.00407896	ENSBTAG00000014217
ENSBTAG00000018316	ZMYND15	zinc finger, MYND-type containing 15 [Source:HGNC Symbol;Acc:20997]	2.28631	0.000151144	0.00407896	ENSBTAG00000018316
ENSBTAG00000021574	TCF7L2	transcription factor 7-like 2 [Source:RefSeq peptide;Acc:NP_001137211]	2.08555	0.000152344	0.00407896	ENSBTAG00000021574
ENSBTAG00000027513	CXCL2	Growth-regulated protein homolog gamma [Source:UniProtKB/Swiss-Prot;Acc:O46675]	6.48821	0.000152653	0.00407896	ENSBTAG00000027513
ENSBTAG00000016095	LMO6	prickle-like protein 3 [Source:RefSeq peptide;Acc:NP_001014886]	2.2868	0.000155324	0.00408997	ENSBTAG00000016095
ENSBTAG00000034689	ZNRF1	E3 ubiquitin-protein ligase ZNRF1 [Source:UniProtKB/Swiss-Prot;Acc:F1MM41]	0.843159	0.000154829	0.00408997	ENSBTAG00000034689
ENSBTAG00000018413	FAM46B	Protein FAM46B [Source:UniProtKB/Swiss-Prot;Acc:Q29RH2]	-1.49633	0.000156522	0.00409009	ENSBTAG00000018413
ENSBTAG00000018073	TSPO	Translocator protein [Source:UniProtKB/Swiss-Prot;Acc:P30535]	0.954212	0.000156683	0.00409799	ENSBTAG00000018073
ENSBTAG00000001867	SACS	spastic ataxia of Charlevoix-Saguenay (sacsin) [Source:HGNC Symbol;Acc:10519]	-1.1331	0.000158261	0.00413376	ENSBTAG00000001867
ENSBTAG00000000199	PDP1	[Pyruvate dehydrogenase [acetyl-transferring]]-phosphatase 1, mitochondrial [Source:UniProtKB/Swiss-Prot;Acc:P35816]	-1.30488	0.000162998	0.0041914	ENSBTAG00000000199
ENSBTAG00000000671	PARP3	poly (ADP-ribose) polymerase family, member 3 [Source:HGNC Symbol;Acc:273]	1.07748	0.00016661	0.00421924	ENSBTAG00000000671
ENSBTAG00000004588	KCNN4	intermediate conductance calcium-activated potassium channel protein 4 [Source:RefSeq peptide;Acc:NP_001070373]	-2.68668	0.000166329	0.00421924	ENSBTAG00000004588
ENSBTAG00000016830	DAXX	death domain-associated protein 6 [Source:RefSeq peptide;Acc:NP_001068623]	1.5962	0.000166827	0.00421924	ENSBTAG00000016830
ENSBTAG00000023659	MT2	Metallothionein-2 [Source:UniProtKB/Swiss-Prot;Acc:P68301]	4.63127	0.000167075	0.00421924	ENSBTAG00000023659
ENSBTAG00000021263	CYP4V2	cytochrome P450 4V2 [Source:RefSeq peptide;Acc:NP_001029545]	1.28405	0.000166247	0.00421974	ENSBTAG00000021263
ENSBTAG00000011851	FYN	Tyrosine-protein kinase Fyn [Source:UniProtKB/Swiss-Prot;Acc:A0JNB0]	2.17979	0.000178475	0.00427114	ENSBTAG00000011851
ENSBTAG00000000497	AKR1A1	Alcohol dehydrogenase [NADP(+)] [Source:UniProtKB/Swiss-Prot;Acc:Q3ZCJ2]	0.59713	0.000172033	0.00427899	ENSBTAG00000000497
ENSBTAG00000006135	MAP1LC3A	Microtubule-associated proteins 1A/1B light chain 3A [Source:UniProtKB/Swiss-Prot;Acc:Q2HJ23]	-0.427054	0.000170982	0.00427899	ENSBTAG00000006135
ENSBTAG00000013670	TSCOT	thymic stromal cotransporter homolog [Source:RefSeq peptide;Acc:NP_001019690]	3.32823	0.000171955	0.00427899	ENSBTAG00000013670
ENSBTAG00000027655	TIFA	TRAF-interacting protein with FHA domain-containing protein A [Source:UniProtKB/Swiss-Prot;Acc:A2VDM0]	3.51379	0.000173439	0.00429546	ENSBTAG00000027655
ENSBTAG00000008703	EIF2AK2	interferon-induced, double-stranded RNA-activated protein kinase [Source:RefSeq peptide;Acc:NP_835210]	1.10553	0.000177543	0.00436009	ENSBTAG00000008703
ENSBTAG00000006354	HP	haptoglobin precursor [Source:RefSeq peptide;Acc:NP_001035560]	6.07931	0.000180129	0.00438191	ENSBTAG00000006354
ENSBTAG00000007483	UNC119B	protein unc-119 homolog B [Source:RefSeq peptide;Acc:NP_001193216]	-0.609121	0.000180104	0.00438191	ENSBTAG00000007483
ENSBTAG00000019054	EPSTI1	epithelial stromal interaction 1 (breast) [Source:HGNC Symbol;Acc:16465]	1.67902	0.000180601	0.00438191	ENSBTAG00000019054
ENSBTAG00000022681	EOGT	EGF domain-specific O-linked N-acetylglucosamine transferase [Source:UniProtKB/Swiss-Prot;Acc:A0JND3]	1.96498	0.000180314	0.00438191	ENSBTAG00000022681
ENSBTAG00000011343	XAF1	XIAP-associated factor 1 [Source:UniProtKB/Swiss-Prot;Acc:Q58DH1]	1.40159	0.00018586	0.00444274	ENSBTAG00000011343
ENSBTAG00000008953	TAP1	antigen peptide transporter 1 [Source:RefSeq peptide;Acc:NP_001091527]	2.30477	0.00018706	0.00445316	ENSBTAG00000008953
ENSBTAG00000008527	SRSF6	serine/arginine-rich splicing factor 6 [Source:RefSeq peptide;Acc:NP_001030349]	-0.69724	0.000187443	0.00445321	ENSBTAG00000008527
ENSBTAG00000008142	IFIH1	interferon induced with helicase C domain 1 [Source:HGNC Symbol;Acc:18873]	2.05429	0.000193798	0.0044562	ENSBTAG00000008142
ENSBTAG00000005835	PYCR2	Pyrroline-5-carboxylate reductase 2 [Source:UniProtKB/Swiss-Prot;Acc:Q17QJ7]	-0.683049	0.000190744	0.00450077	ENSBTAG00000005835
ENSBTAG00000023551	MOB3C	MOB kinase activator 3C [Source:UniProtKB/Swiss-Prot;Acc:Q5EAA4]	1.44156	0.000190989	0.00450077	ENSBTAG00000023551
ENSBTAG00000038888	ZBTB9	zinc finger and BTB domain-containing protein 9 [Source:RefSeq peptide;Acc:NP_001178391]	-0.86157	0.000190867	0.00450077	ENSBTAG00000038888
ENSBTAG00000004608	CD33	CD33 antigen-like precursor [Source:RefSeq peptide;Acc:NP_001178276]	5.34768	0.00019255	0.00451112	ENSBTAG00000004608
ENSBTAG00000002148	RAB3D	ras-related protein Rab-3D [Source:RefSeq peptide;Acc:NP_001178304]	-0.724637	0.000193557	0.00451568	ENSBTAG00000002148
ENSBTAG00000010645	BOLA-DRA	major histocompatibility complex, class II, DR alpha precursor [Source:RefSeq peptide;Acc:NP_001012695]	0.323615	0.000199592	0.00451939	ENSBTAG00000010645
ENSBTAG00000016217	RBM43	RNA-binding protein 43 [Source:RefSeq peptide;Acc:NP_001092638]	2.39942	0.000200049	0.00451939	ENSBTAG00000016217
ENSBTAG00000017783	TSPYL2	TSPY-like 2 [Source:HGNC Symbol;Acc:24358]	-2.31541	0.000200302	0.00451939	ENSBTAG00000017783
ENSBTAG00000001465	P2RY1	P2Y purinoceptor 1 [Source:UniProtKB/Swiss-Prot;Acc:P48042]	3.18089	0.000203694	0.0045694	ENSBTAG00000001465
ENSBTAG00000025496	SORD	Sorbitol dehydrogenase [Source:UniProtKB/Swiss-Prot;Acc:Q58D31]	1.2424	0.00020331	0.0045694	ENSBTAG00000025496
ENSBTAG00000013985	FKRP	fukutin-related protein [Source:RefSeq peptide;Acc:NP_001093184]	-0.925911	0.000205085	0.00458298	ENSBTAG00000013985
ENSBTAG00000012894	SAMD9	sterile alpha motif domain-containing protein 9 [Source:RefSeq peptide;Acc:NP_001192710]	1.01355	0.000206124	0.00458862	ENSBTAG00000012894
ENSBTAG00000017125	PABPC4	polyadenylate-binding protein 4 [Source:RefSeq peptide;Acc:NP_001077193]	-0.936651	0.00020695	0.00459252	ENSBTAG00000017125
ENSBTAG00000020595	KCTD20	BTB/POZ domain-containing protein KCTD20 [Source:RefSeq peptide;Acc:NP_001094563]	-0.471247	0.000207404	0.00459252	ENSBTAG00000020595
ENSBTAG00000014471	AKAP2	A-kinase anchor protein 2 [Source:RefSeq peptide;Acc:NP_001179963]	2.86403	0.000208475	0.00459709	ENSBTAG00000014471
ENSBTAG00000000820	GNG11	Guanine nucleotide-binding protein G(I)/G(S)/G(O) subunit gamma-11 [Source:UniProtKB/Swiss-Prot;Acc:Q5E9F0]	3.20176	0.000209625	0.00460288	ENSBTAG00000000820
ENSBTAG00000011754	LAMTOR2	Ragulator complex protein LAMTOR2 [Source:UniProtKB/Swiss-Prot;Acc:Q3T132]	0.956807	0.000209921	0.00460288	ENSBTAG00000011754
ENSBTAG00000034449	GNG11	Guanine nucleotide-binding protein G(I)/G(S)/G(O) subunit gamma-11 [Source:UniProtKB/Swiss-Prot;Acc:Q5E9F0]	3.20176	0.000209625	0.00460288	ENSBTAG00000034449
ENSBTAG00000047680	IRF7	interferon regulatory factor 7 [Source:RefSeq peptide;Acc:NP_001098510]	3.2717	0.000209811	0.00460288	ENSBTAG00000047680
ENSBTAG00000003965	LIPT1	Lipoyltransferase 1, mitochondrial [Source:UniProtKB/Swiss-Prot;Acc:O46419]	-0.624132	0.000213001	0.00464421	ENSBTAG00000003965
ENSBTAG00000019314	USP25	ubiquitin specific peptidase 25 [Source:HGNC Symbol;Acc:12624]	0.892554	0.000212326	0.00464421	ENSBTAG00000019314
ENSBTAG00000010368	TPST2	protein-tyrosine sulfotransferase 2 precursor [Source:RefSeq peptide;Acc:NP_001030506]	-0.513517	0.000214545	0.00466915	ENSBTAG00000010368
ENSBTAG00000018417	PSMF1	Proteasome inhibitor PI31 subunit [Source:UniProtKB/Swiss-Prot;Acc:Q3SX30]	1.61569	0.00021641	0.00469313	ENSBTAG00000018417
ENSBTAG00000022825	BRI3	brain protein I3 [Source:RefSeq peptide;Acc:NP_001035673]	0.489772	0.000216451	0.00469313	ENSBTAG00000022825
ENSBTAG00000013322	POMGNT1	protein O-linked-mannose beta-1,2-N-acetylglucosaminyltransferase 1 [Source:RefSeq peptide;Acc:NP_001019656]	-1.01791	0.000217803	0.00471369	ENSBTAG00000013322
ENSBTAG00000020947	RNF103	E3 ubiquitin-protein ligase RNF103 [Source:RefSeq peptide;Acc:NP_001178337]	-1.03366	0.000218021	0.00471885	ENSBTAG00000020947
ENSBTAG00000046580	LGP2	probable ATP-dependent RNA helicase DHX58 [Source:RefSeq peptide;Acc:NP_001015545]	2.70728	0.000220836	0.00477046	ENSBTAG00000046580
ENSBTAG00000018523	TRIM38	Tripartite motif-containing protein 38 [Source:UniProtKB/Swiss-Prot;Acc:Q58DK8]	1.72355	0.000222099	0.00478888	ENSBTAG00000018523
ENSBTAG00000001931	TRABD	TRABD protein; TraB domain-containing protein [Source:UniProtKB/TrEMBL;Acc:A6QPJ3]	-0.625197	0.000227335	0.00486132	ENSBTAG00000001931
ENSBTAG00000004194	RALGDS	ral guanine nucleotide dissociation stimulator [Source:RefSeq peptide;Acc:NP_001095448]	2.4538	0.000228308	0.00486508	ENSBTAG00000004194
ENSBTAG00000021367	ANP32B	acidic leucine-rich nuclear phosphoprotein 32 family member B [Source:RefSeq peptide;Acc:NP_001030246]	-0.492964	0.000228743	0.00486508	ENSBTAG00000021367
ENSBTAG00000010998	FLIP	CASP8 and FADD-like apoptosis regulator [Source:RefSeq peptide;Acc:NP_001012281]	1.03233	0.000231554	0.00489325	ENSBTAG00000010998
ENSBTAG00000003189	CCDC6	coiled-coil domain containing 6 [Source:HGNC Symbol;Acc:18782]	-0.809396	0.000234683	0.00494147	ENSBTAG00000003189
ENSBTAG00000009924	MR1	major histocompatibility complex class I-related gene protein precursor [Source:RefSeq peptide;Acc:NP_001177227]	1.4616	0.000245058	0.00494799	ENSBTAG00000009924
ENSBTAG00000003366	DDX58	DEAD (Asp-Glu-Ala-Asp) box polypeptide 58 [Source:HGNC Symbol;Acc:19102]	1.0689	0.00023594	0.00495007	ENSBTAG00000003366
ENSBTAG00000024107	INPP5B	inositol polyphosphate-5-phosphatase, 75kDa [Source:HGNC Symbol;Acc:6077]	0.687444	0.000249396	0.00498475	ENSBTAG00000024107
ENSBTAG00000020634	FBXO7	F-box only protein 7 [Source:RefSeq peptide;Acc:NP_001033148]	1.13102	0.000247361	0.00499006	ENSBTAG00000020634
ENSBTAG00000020654	BAZ2B	bromodomain adjacent to zinc finger domain protein 2B [Source:RefSeq peptide;Acc:NP_001192347]	0.879046	0.000342056	0.00501632	ENSBTAG00000020654
ENSBTAG00000014886	MEX3C	mex-3 homolog C (C. elegans) [Source:HGNC Symbol;Acc:28040]	-0.691414	0.000242194	0.00501645	ENSBTAG00000014886
ENSBTAG00000015127	SDC4	syndecan 4 [Source:HGNC Symbol;Acc:10661]	1.52674	0.000244006	0.00501999	ENSBTAG00000015127
ENSBTAG00000019017	IFITM2	interferon induced transmembrane protein 2 (1-8D) [Source:RefSeq peptide;Acc:NP_001071522]	3.09423	0.000244001	0.00501999	ENSBTAG00000019017
ENSBTAG00000004502	CLUAP1	clusterin-associated protein 1 [Source:RefSeq peptide;Acc:NP_001098920]	-0.818741	0.000246361	0.0050383	ENSBTAG00000004502
ENSBTAG00000010390	SRI	sorcin [Source:RefSeq peptide;Acc:NP_001068818]	0.624985	0.000245594	0.0050383	ENSBTAG00000010390
ENSBTAG00000030282	C7H5orf54	Transposon-derived Buster3 transposase-like protein [Source:UniProtKB/Swiss-Prot;Acc:A4Z945]	-1.42691	0.000247488	0.0050383	ENSBTAG00000030282
ENSBTAG00000006818	TMEM185A	uncharacterized protein LOC541149 [Source:RefSeq peptide;Acc:NP_001193888]	-0.632353	0.000253067	0.00512505	ENSBTAG00000006818
ENSBTAG00000005453	FGD4	FYVE, RhoGEF and PH domain containing 4 [Source:HGNC Symbol;Acc:19125]	-0.828814	0.000260284	0.00513242	ENSBTAG00000005453
ENSBTAG00000011397	UNC13B	protein unc-13 homolog B [Source:RefSeq peptide;Acc:NP_001180168]	-1.60911	0.000254711	0.00513242	ENSBTAG00000011397
ENSBTAG00000016061	RSAD2	Radical S-adenosyl methionine domain-containing protein 2 [Source:UniProtKB/Swiss-Prot;Acc:Q2HJF9]	4.01129	0.000254056	0.00513242	ENSBTAG00000016061
ENSBTAG00000001721	GYG1	glycogenin-1 [Source:RefSeq peptide;Acc:NP_001039332]	-0.419915	0.000264039	0.00513645	ENSBTAG00000001721
ENSBTAG00000002596	VSTM1	V-set and transmembrane domain-containing protein 1 precursor [Source:RefSeq peptide;Acc:NP_001094744]	-1.11545	0.000263288	0.00513645	ENSBTAG00000002596
ENSBTAG00000015563	PDE12	2',5'-phosphodiesterase 12 [Source:UniProtKB/Swiss-Prot;Acc:Q08DF7]	1.58348	0.000264491	0.00513645	ENSBTAG00000015563
ENSBTAG00000020270	NFKB1	nuclear factor NF-kappa-B p105 subunit [Source:RefSeq peptide;Acc:NP_001069877]	1.20311	0.000263012	0.00513645	ENSBTAG00000020270
ENSBTAG00000026375	RMI2	recQ-mediated genome instability protein 2 [Source:RefSeq peptide;Acc:NP_001093190]	0.993029	0.000262206	0.00513645	ENSBTAG00000026375
ENSBTAG00000045794	PL-5283	PL-5283 protein [Source:RefSeq peptide;Acc:NP_001124402]	-0.481785	0.000264918	0.00513645	ENSBTAG00000045794
ENSBTAG00000012371	CPD	carboxypeptidase D [Source:HGNC Symbol;Acc:2301]	-1.13128	0.000270625	0.0051888	ENSBTAG00000012371
ENSBTAG00000002727	PHACTR4	Phosphatase and actin regulator 4 [Source:UniProtKB/Swiss-Prot;Acc:F1MCY2]	0.586916	0.000270925	0.00518939	ENSBTAG00000002727
ENSBTAG00000010002	IRF2	interferon regulatory factor 2 [Source:RefSeq peptide;Acc:NP_001192722]	1.31585	0.000290606	0.00519336	ENSBTAG00000010002
ENSBTAG00000016462	TCF7L2	transcription factor 4 [Source:RefSeq peptide;Acc:NP_001029793]	1.7562	0.000272087	0.00520311	ENSBTAG00000016462
ENSBTAG00000020166	ZNFX1	NFX1-type zinc finger-containing protein 1 [Source:RefSeq peptide;Acc:NP_001192645]	2.33175	0.000268597	0.00520651	ENSBTAG00000020166
ENSBTAG00000014006	TOR3A	torsin-3A precursor [Source:RefSeq peptide;Acc:NP_001073845]	1.72438	0.000273314	0.00521801	ENSBTAG00000014006
ENSBTAG00000013033	BTBD10	BTB/POZ domain-containing protein 10 [Source:RefSeq peptide;Acc:NP_001068698]	-0.408186	0.000274152	0.00522546	ENSBTAG00000013033
ENSBTAG00000008143	STK17A	serine/threonine-protein kinase 17A [Source:RefSeq peptide;Acc:NP_001076891]	1.32698	0.000292243	0.0052973	ENSBTAG00000008143
ENSBTAG00000008650	CAMK1D	calcium/calmodulin-dependent protein kinase ID [Source:HGNC Symbol;Acc:19341]	1.85793	0.000285738	0.00535874	ENSBTAG00000008650
ENSBTAG00000015478	SRD5A1	3-oxo-5-alpha-steroid 4-dehydrogenase 1 [Source:UniProtKB/Swiss-Prot;Acc:A5PJS2]	-0.865158	0.000289645	0.00537472	ENSBTAG00000015478
ENSBTAG00000019645	TFDP1	Transcription factor Dp-1 [Source:UniProtKB/Swiss-Prot;Acc:Q17QZ4]	-0.579767	0.000288869	0.00537472	ENSBTAG00000019645
ENSBTAG00000010626	SH3GLB2	Endophilin-B2 [Source:UniProtKB/Swiss-Prot;Acc:Q08DK5]	-0.445038	0.000291304	0.00537562	ENSBTAG00000010626
ENSBTAG00000032719	TFRC	transferrin receptor protein 1 [Source:RefSeq peptide;Acc:NP_001193506]	2.43746	0.000291707	0.00537562	ENSBTAG00000032719
ENSBTAG00000011382	SLC9A3R1	Na(+)/H(+) exchange regulatory cofactor NHE-RF1 [Source:UniProtKB/Swiss-Prot;Acc:Q3SZK8]	1.22103	0.000292407	0.00538002	ENSBTAG00000011382
ENSBTAG00000002037	ATXN7L1	Ataxin-7-like protein 1 [Source:UniProtKB/Swiss-Prot;Acc:Q3T136]	0.91261	0.000293392	0.00538571	ENSBTAG00000002037
ENSBTAG00000002357	TICAM2	TIR domain-containing adapter molecule 2 [Source:UniProtKB/Swiss-Prot;Acc:Q2LGB7]	1.09172	0.00029364	0.00538571	ENSBTAG00000002357
ENSBTAG00000009664	SP140L	nuclear body protein SP140 [Source:RefSeq peptide;Acc:NP_001068915]	0.760822	0.000299064	0.00545091	ENSBTAG00000009664
ENSBTAG00000019044	BAIAP2	Brain-specific angiogenesis inhibitor 1-associated protein 2 [Source:UniProtKB/Swiss-Prot;Acc:Q5EAD0]	-1.49244	0.000297832	0.00545091	ENSBTAG00000019044
ENSBTAG00000020782	CNOT1	CCR4-NOT transcription complex subunit 1 [Source:RefSeq peptide;Acc:NP_001192968]	0.342193	0.000298805	0.00545091	ENSBTAG00000020782
ENSBTAG00000007110	RCOR3	REST corepressor 3 [Source:RefSeq peptide;Acc:NP_001179662]	-0.555913	0.000302422	0.00548639	ENSBTAG00000007110
ENSBTAG00000021204	TES	Testin [Source:UniProtKB/Swiss-Prot;Acc:Q2YDE9]	-1.66377	0.000302226	0.00548639	ENSBTAG00000021204
ENSBTAG00000009384	AGTRAP	type-1 angiotensin II receptor-associated protein [Source:RefSeq peptide;Acc:NP_001068831]	0.861393	0.000304163	0.00550088	ENSBTAG00000009384
ENSBTAG00000002271	CDADC1	cytidine and dCMP deaminase domain-containing protein 1 [Source:RefSeq peptide;Acc:NP_001193447]	2.00175	0.000328639	0.00552838	ENSBTAG00000002271
ENSBTAG00000000699	C8H9orf3	aminopeptidase O [Source:RefSeq peptide;Acc:NP_001193909]	-0.705598	0.000306637	0.00552847	ENSBTAG00000000699
ENSBTAG00000014707	ISG15	Ubiquitin-like protein ISG15 [Source:UniProtKB/Swiss-Prot;Acc:O02741]	2.01902	0.000308515	0.00555375	ENSBTAG00000014707
ENSBTAG00000009948	TRIM25	E3 ubiquitin/ISG15 ligase TRIM25 [Source:RefSeq peptide;Acc:NP_001093806]	1.70323	0.000312522	0.00556807	ENSBTAG00000009948
ENSBTAG00000011997	ZMIZ2	zinc finger MIZ domain-containing protein 2 [Source:RefSeq peptide;Acc:NP_001192462]	1.2266	0.000313129	0.00556807	ENSBTAG00000011997
ENSBTAG00000015264	ITGAE	integrin, alpha E (antigen CD103, human mucosal lymphocyte antigen 1; alpha polypeptide) [Source:HGNC Symbol;Acc:6147]	-1.0416	0.000312709	0.00556807	ENSBTAG00000015264
ENSBTAG00000016546	PARP12	poly [Source:RefSeq peptide;Acc:NP_001179273]	1.49284	0.000331255	0.0055961	ENSBTAG00000016546
ENSBTAG00000022890	MBP	myelin basic protein [Source:RefSeq peptide;Acc:NP_001193603]	-0.788421	0.000317476	0.00561115	ENSBTAG00000022890
ENSBTAG00000001656	C28H10orf57	Transmembrane protein C10orf57 homolog [Source:UniProtKB/Swiss-Prot;Acc:Q0D2G3]	-0.929615	0.000342067	0.00571298	ENSBTAG00000001656
ENSBTAG00000015060	GBP5	guanylate-binding protein 5 [Source:RefSeq peptide;Acc:NP_001069214]	5.50564	0.000329278	0.00576418	ENSBTAG00000015060
ENSBTAG00000030932	IFI44L	interferon-induced protein 44-like [Source:HGNC Symbol;Acc:17817]	1.40529	0.000330567	0.00578121	ENSBTAG00000030932
ENSBTAG00000002107	FZD1	frizzled-1 [Source:RefSeq peptide;Acc:NP_001094518]	-2.81795	0.000332053	0.0057985	ENSBTAG00000002107
ENSBTAG00000011572	TSPYL5	testis-specific Y-encoded-like protein 5 [Source:RefSeq peptide;Acc:NP_001193252]	1.4213	0.000334507	0.00582429	ENSBTAG00000011572
ENSBTAG00000008060	SNRNP35	U11/U12 small nuclear ribonucleoprotein 35 kDa protein [Source:UniProtKB/Swiss-Prot;Acc:Q1LZH0]	0.810771	0.000367272	0.00585432	ENSBTAG00000008060
ENSBTAG00000001932	MGC142781	carnitine O-acetyltransferase [Source:RefSeq peptide;Acc:NP_001069055]	1.59542	0.000340911	0.00589414	ENSBTAG00000001932
ENSBTAG00000008320	SEPT5	septin-5 [Source:RefSeq peptide;Acc:NP_001069839]	-2.64188	0.000342406	0.00589414	ENSBTAG00000008320
ENSBTAG00000019115	CDC42EP4	cdc42 effector protein 4 [Source:RefSeq peptide;Acc:NP_001039936]	2.03388	0.000342582	0.00589414	ENSBTAG00000019115
ENSBTAG00000023607	PTPLB	3-hydroxyacyl-CoA dehydratase 2 [Source:RefSeq peptide;Acc:NP_001124229]	0.369778	0.000340378	0.00589414	ENSBTAG00000023607
ENSBTAG00000019300	TPMT	Thiopurine S-methyltransferase [Source:UniProtKB/Swiss-Prot;Acc:Q17QQ2]	-0.589546	0.000343468	0.00590067	ENSBTAG00000019300
ENSBTAG00000031998	CXCL16	C-X-C motif chemokine 16 [Source:UniProtKB/Swiss-Prot;Acc:Q29RT9]	0.5886	0.000490825	0.00590762	ENSBTAG00000031998
ENSBTAG00000020780	SBNO2	Protein strawberry notch homolog 2 [Source:UniProtKB/Swiss-Prot;Acc:A0JND4]	1.29003	0.000345439	0.00592267	ENSBTAG00000020780
ENSBTAG00000019354	PAX8	paired box 8 [Source:HGNC Symbol;Acc:8622]	-2.78486	0.000456171	0.00593247	ENSBTAG00000019354
ENSBTAG00000031569	GOLM1	Golgi membrane protein 1 [Source:RefSeq peptide;Acc:NP_001179392]	-0.862506	0.000346857	0.00593268	ENSBTAG00000031569
ENSBTAG00000022656	KCTD6	BTB/POZ domain-containing protein KCTD6 [Source:RefSeq peptide;Acc:NP_001094694]	-0.457504	0.000353135	0.00593555	ENSBTAG00000022656
ENSBTAG00000001780	SARS2	Serine--tRNA ligase, mitochondrial [Source:UniProtKB/Swiss-Prot;Acc:Q9N0F3]	0.6116	0.000353598	0.00595836	ENSBTAG00000001780
ENSBTAG00000002645	SH3BP5L	SH3 domain-binding protein 5-like [Source:UniProtKB/Swiss-Prot;Acc:Q0V8K7]	-0.392265	0.000352796	0.00595836	ENSBTAG00000002645
ENSBTAG00000007648	NET1	neuroepithelial cell-transforming gene 1 protein [Source:RefSeq peptide;Acc:NP_001029468]	-0.430173	0.000351699	0.00595836	ENSBTAG00000007648
ENSBTAG00000008406	TREX1	three prime repair exonuclease 1 [Source:RefSeq peptide;Acc:NP_776900]	2.26719	0.000354594	0.00595836	ENSBTAG00000008406
ENSBTAG00000014762	ISG20	interferon stimulated exonuclease gene 20kDa [Source:HGNC Symbol;Acc:6130]	5.59512	0.000350892	0.00595836	ENSBTAG00000014762
ENSBTAG00000036016	FAM111B	protein FAM111B [Source:RefSeq peptide;Acc:NP_001192583]	2.12674	0.000353291	0.00595836	ENSBTAG00000036016
ENSBTAG00000002303	GLG1	golgi glycoprotein 1 precursor [Source:RefSeq peptide;Acc:NP_001231069]	2.09154	0.000475714	0.00597497	ENSBTAG00000002303
ENSBTAG00000017779	HSD17B10	3-hydroxyacyl-CoA dehydrogenase type-2 [Source:UniProtKB/Swiss-Prot;Acc:O02691]	0.702836	0.000357942	0.00599913	ENSBTAG00000017779
ENSBTAG00000021537	RWDD3	RWD domain-containing protein 3 [Source:UniProtKB/Swiss-Prot;Acc:A3KN24]	-0.825821	0.000366574	0.00612619	ENSBTAG00000021537
ENSBTAG00000034501	CFI	complement factor I precursor [Source:RefSeq peptide;Acc:NP_001033185]	3.70686	0.000369043	0.00613261	ENSBTAG00000034501
ENSBTAG00000037489	CRCP	DNA-directed RNA polymerase III subunit RPC9 [Source:UniProtKB/Swiss-Prot;Acc:A0JN61]	-0.555817	0.000369722	0.00613261	ENSBTAG00000037489
ENSBTAG00000018291	C11H2orf68	UPF0561 protein C2orf68 homolog [Source:UniProtKB/Swiss-Prot;Acc:A4IFR8]	0.891244	0.000372181	0.00614942	ENSBTAG00000018291
ENSBTAG00000010217	ZNF318	zinc finger protein 318 [Source:HGNC Symbol;Acc:13578]	-0.441892	0.00037287	0.00615209	ENSBTAG00000010217
ENSBTAG00000021791	PARP9	poly [Source:RefSeq peptide;Acc:NP_001070296]	1.13386	0.000376026	0.0061775	ENSBTAG00000021791
ENSBTAG00000047367	FTSJD1	FtsJ methyltransferase domain containing 1 [Source:HGNC Symbol;Acc:25635]	0.749895	0.000375909	0.0061775	ENSBTAG00000047367
ENSBTAG00000022520	BRCA1	breast cancer type 1 susceptibility protein homolog [Source:RefSeq peptide;Acc:NP_848668]	1.56842	0.000462539	0.00620652	ENSBTAG00000022520
ENSBTAG00000017951	POLD4	DNA polymerase delta subunit 4 [Source:UniProtKB/Swiss-Prot;Acc:Q3T0X9]	-0.547433	0.000379008	0.00620945	ENSBTAG00000017951
ENSBTAG00000018186	PDXK	Pyridoxal kinase [Source:UniProtKB/Swiss-Prot;Acc:Q0II59]	1.55069	0.000448407	0.00621051	ENSBTAG00000018186
ENSBTAG00000016999	Not available	Uncharacterized protein [Source:UniProtKB/TrEMBL;Acc:F1MGI6]	-0.364687	0.000379933	0.00621385	ENSBTAG00000016999
ENSBTAG00000011709	IMPA1	Inositol monophosphatase 1 [Source:UniProtKB/Swiss-Prot;Acc:P20456]	0.951351	0.000408351	0.00625575	ENSBTAG00000011709
ENSBTAG00000009632	LARP7	La ribonucleoprotein domain family, member 7 [Source:HGNC Symbol;Acc:24912]	-0.431156	0.000415492	0.00628676	ENSBTAG00000009632
ENSBTAG00000007111	STEAP3	STEAP family member 3, metalloreductase [Source:HGNC Symbol;Acc:24592]	0.663437	0.000411343	0.00629009	ENSBTAG00000007111
ENSBTAG00000013900	TRIM21	E3 ubiquitin-protein ligase TRIM21 [Source:UniProtKB/Swiss-Prot;Acc:Q7YRV4]	1.97248	0.000388362	0.00631833	ENSBTAG00000013900
ENSBTAG00000001637	FUNDC1	FUN14 domain-containing protein 1 [Source:UniProtKB/Swiss-Prot;Acc:F1N5S9]	1.65392	0.000399756	0.00634735	ENSBTAG00000001637
ENSBTAG00000015240	UBR4	E3 ubiquitin-protein ligase UBR4 [Source:RefSeq peptide;Acc:NP_001192721]	1.02494	0.000394812	0.00638763	ENSBTAG00000015240
ENSBTAG00000002185	RNF7	RING-box protein 2 [Source:RefSeq peptide;Acc:NP_001069188]	-0.893316	0.000395549	0.00639069	ENSBTAG00000002185
ENSBTAG00000006378	RIPK1	receptor-interacting serine/threonine-protein kinase 1 [Source:RefSeq peptide;Acc:NP_001030184]	0.64668	0.000396224	0.00639163	ENSBTAG00000006378
ENSBTAG00000009933	DTX3L	E3 ubiquitin-protein ligase DTX3L [Source:RefSeq peptide;Acc:NP_001179325]	0.705764	0.000397251	0.00639163	ENSBTAG00000009933
ENSBTAG00000003639	ELMO2	engulfment and cell motility protein 2 [Source:RefSeq peptide;Acc:NP_001076860]	1.83074	0.00040355	0.00639594	ENSBTAG00000003639
ENSBTAG00000006346	DAP	Death-associated protein 1 [Source:UniProtKB/Swiss-Prot;Acc:Q5EAE6]	0.795336	0.000403516	0.00639594	ENSBTAG00000006346
ENSBTAG00000020760	SNAP29	Synaptosomal-associated protein 29 [Source:UniProtKB/Swiss-Prot;Acc:Q0II86]	1.04131	0.000399424	0.00639594	ENSBTAG00000020760
ENSBTAG00000001116	P4HA2	prolyl 4-hydroxylase subunit alpha-2 isoform 2 precursor [Source:RefSeq peptide;Acc:NP_001029465]	-1.87172	0.000405404	0.00641661	ENSBTAG00000001116
ENSBTAG00000018539	KLK1	kallikrein-1 precursor [Source:RefSeq peptide;Acc:NP_001008416]	-2.51422	0.000406112	0.0064191	ENSBTAG00000018539
ENSBTAG00000004427	OSBPL8	oxysterol binding protein-like 8 [Source:HGNC Symbol;Acc:16396]	-0.621683	0.000408769	0.00642689	ENSBTAG00000004427
ENSBTAG00000010020	Not available	Not available	-0.8875	0.000407258	0.00642689	ENSBTAG00000010020
ENSBTAG00000047668	HMG20B	SWI/SNF-related matrix-associated actin-dependent regulator of chromatin subfamily E member 1-related [Source:UniProtKB/Swiss-Prot;Acc:Q32L68]	-0.8875	0.000407258	0.00642689	ENSBTAG00000047668
ENSBTAG00000016562	SEC63	translocation protein SEC63 homolog [Source:RefSeq peptide;Acc:NP_001179744]	-0.562895	0.000438834	0.00643016	ENSBTAG00000016562
ENSBTAG00000015438	RRBP1	ribosome binding protein 1 homolog 180kDa (dog) [Source:HGNC Symbol;Acc:10448]	0.732655	0.000557988	0.00645873	ENSBTAG00000015438
ENSBTAG00000032265	RTP4	28kD interferon responsive protein [Source:RefSeq peptide;Acc:NP_001069429]	4.19995	0.000413424	0.00647328	ENSBTAG00000032265
ENSBTAG00000017664	HGF	hepatocyte growth factor precursor [Source:RefSeq peptide;Acc:NP_001026921]	-1.39781	0.000415873	0.00649568	ENSBTAG00000017664
ENSBTAG00000017919	CNOT4	CCR4-NOT transcription complex subunit 4 [Source:RefSeq peptide;Acc:NP_001030509]	0.487779	0.000416438	0.00649568	ENSBTAG00000017919
ENSBTAG00000020034	LYN	tyrosine-protein kinase Lyn [Source:RefSeq peptide;Acc:NP_001171211]	1.36813	0.000417678	0.00650496	ENSBTAG00000020034
ENSBTAG00000018386	C19H17orf42	transcription elongation factor, mitochondrial [Source:RefSeq peptide;Acc:NP_001161482]	-0.384944	0.000421503	0.00651236	ENSBTAG00000018386
ENSBTAG00000031718	OGFR	opioid growth factor receptor [Source:RefSeq peptide;Acc:NP_001070487]	1.21463	0.000421299	0.00651236	ENSBTAG00000031718
ENSBTAG00000005181	SYS1	Protein SYS1 homolog [Source:UniProtKB/Swiss-Prot;Acc:Q1RMQ3]	0.663829	0.000424446	0.00652067	ENSBTAG00000005181
ENSBTAG00000007513	PGAM5	serine/threonine-protein phosphatase PGAM5, mitochondrial [Source:RefSeq peptide;Acc:NP_001179120]	0.549536	0.000426466	0.00652067	ENSBTAG00000007513
ENSBTAG00000032660	CHIC2	cysteine-rich hydrophobic domain 2 protein [Source:RefSeq peptide;Acc:NP_001071516]	-0.495545	0.000424236	0.00652067	ENSBTAG00000032660
ENSBTAG00000014007	ELMOD2	ELMO domain-containing protein 2 [Source:UniProtKB/Swiss-Prot;Acc:Q08DZ3]	-1.3787	0.000431145	0.00655711	ENSBTAG00000014007
ENSBTAG00000010118	HAT1	histone acetyltransferase type B catalytic subunit [Source:RefSeq peptide;Acc:NP_001029519]	-0.640276	0.000435887	0.0066034	ENSBTAG00000010118
ENSBTAG00000044015	RBM12	RNA-binding protein 12 [Source:RefSeq peptide;Acc:NP_001185821]	-0.54053	0.000435412	0.0066034	ENSBTAG00000044015
ENSBTAG00000014172	FGD2	FYVE, RhoGEF and PH domain-containing protein 2 [Source:RefSeq peptide;Acc:NP_001069038]	2.91455	0.000437575	0.00661256	ENSBTAG00000014172
ENSBTAG00000006633	IRF3	Interferon regulatory factor 3 [Source:UniProtKB/Swiss-Prot;Acc:Q4JF28]	0.850155	0.000439532	0.00662422	ENSBTAG00000006633
ENSBTAG00000006296	VMA21	Vacuolar ATPase assembly integral membrane protein VMA21 [Source:UniProtKB/Swiss-Prot;Acc:A2VDK9]	-0.568781	0.000446881	0.00665831	ENSBTAG00000006296
ENSBTAG00000012961	PAPSS1	bifunctional 3'-phosphoadenosine 5'-phosphosulfate synthase 1 [Source:RefSeq peptide;Acc:NP_001029382]	-0.793266	0.000447134	0.00665831	ENSBTAG00000012961
ENSBTAG00000018134	AREGB	amphiregulin precursor [Source:RefSeq peptide;Acc:NP_001092562]	-3.27821	0.000445722	0.00665831	ENSBTAG00000018134
ENSBTAG00000018688	CBR3	carbonyl reductase [Source:RefSeq peptide;Acc:NP_001069202]	1.11903	0.000447378	0.00665831	ENSBTAG00000018688
ENSBTAG00000006846	BT.59482	galectin-9 isoform 1 [Source:RefSeq peptide;Acc:NP_001034266]	0.712898	0.000448833	0.00666249	ENSBTAG00000006846
ENSBTAG00000016073	UGCG	ceramide glucosyltransferase [Source:RefSeq peptide;Acc:NP_001070318]	0.875177	0.000452158	0.00669343	ENSBTAG00000016073
ENSBTAG00000010838	TMEM181	transmembrane protein 181 [Source:HGNC Symbol;Acc:20958]	-0.642952	0.000458933	0.00674633	ENSBTAG00000010838
ENSBTAG00000012855	LPL	Lipoprotein lipase [Source:UniProtKB/Swiss-Prot;Acc:P11151]	-2.69089	0.000459202	0.00674633	ENSBTAG00000012855
ENSBTAG00000016828	TAPBP	tapasin precursor [Source:RefSeq peptide;Acc:NP_001039350]	1.16709	0.000458678	0.00674633	ENSBTAG00000016828
ENSBTAG00000018013	EMP3	Epithelial membrane protein 3 [Source:UniProtKB/Swiss-Prot;Acc:Q58DR6]	-0.639508	0.000465235	0.0068178	ENSBTAG00000018013
ENSBTAG00000020858	UPF3A	UPF3 regulator of nonsense transcripts homolog A (yeast) [Source:HGNC Symbol;Acc:20332]	-0.795025	0.00046488	0.0068178	ENSBTAG00000020858
ENSBTAG00000018152	MYADM	myeloid-associated differentiation marker [Source:RefSeq peptide;Acc:NP_001068720]	-0.874812	0.00046743	0.00682425	ENSBTAG00000018152
ENSBTAG00000021103	SLC35F5	Solute carrier family 35 member F5 [Source:UniProtKB/Swiss-Prot;Acc:A6QL92]	-0.763803	0.000466545	0.00682425	ENSBTAG00000021103
ENSBTAG00000008361	PON2	Serum paraoxonase/arylesterase 2 [Source:UniProtKB/Swiss-Prot;Acc:Q58DS7]	-0.788912	0.000469048	0.0068315	ENSBTAG00000008361
ENSBTAG00000034918	IFIT2	interferon-induced protein with tetratricopeptide repeats 2 [Source:HGNC Symbol;Acc:5409]	5.78047	0.00046981	0.0068315	ENSBTAG00000034918
ENSBTAG00000012805	TSPAN13	Tetraspanin-13 [Source:UniProtKB/Swiss-Prot;Acc:Q3ZBV0]	2.10509	0.000471621	0.00683411	ENSBTAG00000012805
ENSBTAG00000012107	SLC25A28	mitoferrin-2 [Source:RefSeq peptide;Acc:NP_001192481]	1.29386	0.000472604	0.00683985	ENSBTAG00000012107
ENSBTAG00000021822	ARV1	protein ARV1 [Source:RefSeq peptide;Acc:NP_001030379]	-0.602015	0.000475872	0.0068701	ENSBTAG00000021822
ENSBTAG00000019202	EAF1	ELL-associated factor 1 [Source:RefSeq peptide;Acc:NP_001179082]	-0.310023	0.000477125	0.00687097	ENSBTAG00000019202
ENSBTAG00000010681	NR1H3	Oxysterols receptor LXR-alpha [Source:UniProtKB/Swiss-Prot;Acc:Q5E9B6]	1.22823	0.000581012	0.00688573	ENSBTAG00000010681
ENSBTAG00000000668	SLC22A5	solute carrier family 22 member 5 [Source:RefSeq peptide;Acc:NP_001039967]	-1.31458	0.000482421	0.00689249	ENSBTAG00000000668
ENSBTAG00000000713	AGFG2	arf-GAP domain and FG repeats-containing protein 2 [Source:RefSeq peptide;Acc:NP_001193651]	-1.50514	0.0004861	0.00689249	ENSBTAG00000000713
ENSBTAG00000008109	TMEM97	Transmembrane protein 97 [Source:UniProtKB/Swiss-Prot;Acc:Q3MHW7]	-0.813192	0.000484945	0.00689249	ENSBTAG00000008109
ENSBTAG00000013145	DDHD2	phospholipase DDHD2 [Source:RefSeq peptide;Acc:NP_001069066]	-0.553083	0.000484998	0.00689249	ENSBTAG00000013145
ENSBTAG00000019015	IFITM3	interferon-induced transmembrane protein 3 [Source:RefSeq peptide;Acc:NP_001071609]	4.15675	0.000483003	0.00689249	ENSBTAG00000019015
ENSBTAG00000023523	GKAP1	G kinase-anchoring protein 1 [Source:UniProtKB/Swiss-Prot;Acc:Q32LE2]	-0.419189	0.000482825	0.00689249	ENSBTAG00000023523
ENSBTAG00000003532	TLE4	transducin-like enhancer protein 4 [Source:RefSeq peptide;Acc:NP_001075052]	1.03778	0.000495509	0.00696411	ENSBTAG00000003532
ENSBTAG00000007942	PAPD5	PAP associated domain containing 5 [Source:HGNC Symbol;Acc:30758]	1.02833	0.000495037	0.00696411	ENSBTAG00000007942
ENSBTAG00000005064	WARS2	Tryptophan--tRNA ligase, mitochondrial [Source:UniProtKB/Swiss-Prot;Acc:Q3T099]	0.689564	0.000496704	0.00697238	ENSBTAG00000005064
ENSBTAG00000000287	GNPDA2	Glucosamine-6-phosphate isomerase 2 [Source:UniProtKB/Swiss-Prot;Acc:Q17QL1]	-0.591059	0.000495688	0.00698365	ENSBTAG00000000287
ENSBTAG00000008409	MYC	Myc proto-oncogene protein [Source:UniProtKB/Swiss-Prot;Acc:Q2HJ27]	-3.17228	0.000503277	0.00701469	ENSBTAG00000008409
ENSBTAG00000015142	MAPKBP1	mitogen-activated protein kinase binding protein 1 [Source:HGNC Symbol;Acc:29536]	-1.88144	0.000503467	0.00701469	ENSBTAG00000015142
ENSBTAG00000013723	MRPS25	28S ribosomal protein S25, mitochondrial [Source:UniProtKB/Swiss-Prot;Acc:P82669]	-0.530219	0.000504982	0.007021	ENSBTAG00000013723
ENSBTAG00000003330	ATL3	atlastin-3 [Source:RefSeq peptide;Acc:NP_001092448]	1.59331	0.000511798	0.00707095	ENSBTAG00000003330
ENSBTAG00000045628	C15orf61	chromosome 15 open reading frame 61 [Source:HGNC Symbol;Acc:34453]	-0.91527	0.000512501	0.00707095	ENSBTAG00000045628
ENSBTAG00000010303	ICAM1	intercellular adhesion molecule 1 precursor [Source:RefSeq peptide;Acc:NP_776773]	1.1493	0.00052207	0.00712275	ENSBTAG00000010303
ENSBTAG00000021756	ZDHHC17	palmitoyltransferase ZDHHC17 [Source:RefSeq peptide;Acc:NP_001192998]	0.430514	0.000523358	0.00713197	ENSBTAG00000021756
ENSBTAG00000009698	ABCD3	ATP-binding cassette sub-family D member 3 [Source:RefSeq peptide;Acc:NP_001098866]	-0.896922	0.000524456	0.0071386	ENSBTAG00000009698
ENSBTAG00000021521	BFAR	bifunctional apoptosis regulator [Source:RefSeq peptide;Acc:NP_001092339]	0.559344	0.000526231	0.00714608	ENSBTAG00000021521
ENSBTAG00000002882	LMNB1	lamin-B1 [Source:RefSeq peptide;Acc:NP_001096765]	-0.863779	0.000527603	0.00714807	ENSBTAG00000002882
ENSBTAG00000007616	TMED6	Transmembrane emp24 domain-containing protein 6 [Source:UniProtKB/Swiss-Prot;Acc:Q0VCA9]	-0.962616	0.000649845	0.00715583	ENSBTAG00000007616
ENSBTAG00000001368	LGALS3BP	Galectin-3-binding protein [Source:UniProtKB/Swiss-Prot;Acc:A7E3W2]	0.621656	0.000558553	0.00715822	ENSBTAG00000001368
ENSBTAG00000009177	PLEKHA4	pleckstrin homology domain-containing family A member 4 [Source:RefSeq peptide;Acc:NP_001192612]	1.59343	0.000529523	0.00716576	ENSBTAG00000009177
ENSBTAG00000019432	ICAM2	intercellular adhesion molecule 2 [Source:HGNC Symbol;Acc:5345]	3.28473	0.000536439	0.00721748	ENSBTAG00000019432
ENSBTAG00000017095	DENND4A	DENN/MADD domain containing 4A [Source:HGNC Symbol;Acc:24321]	-0.780588	0.000533011	0.00721891	ENSBTAG00000017095
ENSBTAG00000015919	DKFZP564O0823	prostate androgen-regulated mucin-like protein 1 precursor [Source:RefSeq peptide;Acc:NP_001069239]	3.229	0.000539672	0.00722765	ENSBTAG00000015919
ENSBTAG00000016116	Not available	Not available	2.7248	0.000538947	0.00722765	ENSBTAG00000016116
ENSBTAG00000019971	CDC16	cell division cycle protein 16 homolog [Source:RefSeq peptide;Acc:NP_001179919]	-0.481784	0.00053964	0.00722765	ENSBTAG00000019971
ENSBTAG00000046862	MARCKSL1	MARCKS-related protein [Source:RefSeq peptide;Acc:NP_001069640]	2.7248	0.000538947	0.00722765	ENSBTAG00000046862
ENSBTAG00000008606	EXOC3	Exocyst complex component 3 [Source:UniProtKB/Swiss-Prot;Acc:Q0V8C2]	1.03043	0.000543486	0.00725374	ENSBTAG00000008606
ENSBTAG00000010442	PANK1	pantothenate kinase 1 [Source:HGNC Symbol;Acc:8598]	-2.46181	0.000543364	0.00725374	ENSBTAG00000010442
ENSBTAG00000002866	RPIA	Ribose-5-phosphate isomerase [Source:UniProtKB/Swiss-Prot;Acc:Q3T186]	-1.30842	0.000649885	0.00727767	ENSBTAG00000002866
ENSBTAG00000003929	PHF10	PHD finger protein 10 [Source:UniProtKB/Swiss-Prot;Acc:Q2T9V9]	-0.732367	0.000550154	0.00731761	ENSBTAG00000003929
ENSBTAG00000035744	TRIM26	tripartite motif containing 26 [Source:HGNC Symbol;Acc:12962]	0.943586	0.000554362	0.00734894	ENSBTAG00000035744
ENSBTAG00000013910	POLR3GL	DNA-directed RNA polymerase III subunit RPC7-like [Source:UniProtKB/Swiss-Prot;Acc:Q1RMR0]	-0.89115	0.00055693	0.00737733	ENSBTAG00000013910
ENSBTAG00000013513	ATP6V1C1	V-type proton ATPase subunit C 1 [Source:UniProtKB/Swiss-Prot;Acc:P21282]	-0.480978	0.000567862	0.00738056	ENSBTAG00000013513
ENSBTAG00000016661	USP18	ubl carboxyl-terminal hydrolase 18 [Source:RefSeq peptide;Acc:NP_001017940]	3.02957	0.000565546	0.00741403	ENSBTAG00000016661
ENSBTAG00000026008	METTL5	methyltransferase-like protein 5 [Source:RefSeq peptide;Acc:NP_001092605]	-0.496377	0.000567667	0.00744863	ENSBTAG00000026008
ENSBTAG00000002917	PRKAG2	protein kinase, AMP-activated, gamma 2 non-catalytic subunit [Source:HGNC Symbol;Acc:9386]	-1.06127	0.000571685	0.00746776	ENSBTAG00000002917
ENSBTAG00000016378	LRP10	low-density lipoprotein receptor-related protein 10 precursor [Source:RefSeq peptide;Acc:NP_001093841]	0.772958	0.00057287	0.00746825	ENSBTAG00000016378
ENSBTAG00000011986	PLSCR4	phospholipid scramblase 4 [Source:RefSeq peptide;Acc:NP_001075201]	3.0276	0.000580245	0.00752898	ENSBTAG00000011986
ENSBTAG00000005815	RNF31	RING finger protein 31 [Source:RefSeq peptide;Acc:NP_001095388]	1.27836	0.000581118	0.00753193	ENSBTAG00000005815
ENSBTAG00000008224	PAIP2	Polyadenylate-binding protein-interacting protein 2 [Source:UniProtKB/Swiss-Prot;Acc:Q3ZC67]	-0.516245	0.00058486	0.00756363	ENSBTAG00000008224
ENSBTAG00000007272	ATP6V0A2	V-type proton ATPase 116 kDa subunit a isoform 2 [Source:UniProtKB/Swiss-Prot;Acc:O97681]	-0.434412	0.000593074	0.00760458	ENSBTAG00000007272
ENSBTAG00000018046	B3GNT2	UDP-GlcNAc:betaGal beta-1,3-N-acetylglucosaminyltransferase 2 [Source:RefSeq peptide;Acc:NP_001095967]	0.596535	0.000593077	0.00760458	ENSBTAG00000018046
ENSBTAG00000038439	H1F0	Histone H1.0 [Source:UniProtKB/Swiss-Prot;Acc:Q0IIJ2]	0.931698	0.000591097	0.00760458	ENSBTAG00000038439
ENSBTAG00000000009	FOXF1	forkhead box F1 [Source:HGNC Symbol;Acc:3809]	-1.78911	0.000595523	0.00761021	ENSBTAG00000000009
ENSBTAG00000004600	OTUD5	OTU domain-containing protein 5 [Source:RefSeq peptide;Acc:NP_001192567]	-0.571411	0.000597169	0.00761021	ENSBTAG00000004600
ENSBTAG00000012847	FAM129B	family with sequence similarity 129, member B [Source:HGNC Symbol;Acc:25282]	-0.552947	0.000596538	0.00761021	ENSBTAG00000012847
ENSBTAG00000047225	BCL2L14	apoptosis facilitator Bcl-2-like protein 14 [Source:RefSeq peptide;Acc:NP_001015544]	4.51588	0.00076012	0.00761297	ENSBTAG00000047225
ENSBTAG00000015713	TLK2	serine/threonine-protein kinase tousled-like 2 [Source:RefSeq peptide;Acc:NP_001179756]	0.88043	0.00059865	0.00761532	ENSBTAG00000015713
ENSBTAG00000007554	IFI6	Interferon alpha-inducible protein 6 [Source:UniProtKB/Swiss-Prot;Acc:Q6IED8]	0.645048	0.000599598	0.0076169	ENSBTAG00000007554
ENSBTAG00000014737	VEGFC	vascular endothelial growth factor C precursor [Source:RefSeq peptide;Acc:NP_776913]	4.572	0.00060008	0.0076169	ENSBTAG00000014737
ENSBTAG00000002837	TOR1B	torsin family 1, member B (torsin B) [Source:HGNC Symbol;Acc:11995]	0.87758	0.000632974	0.00765265	ENSBTAG00000002837
ENSBTAG00000022109	SCOC	short coiled-coil protein [Source:RefSeq peptide;Acc:NP_001178356]	-0.814214	0.000605759	0.00767229	ENSBTAG00000022109
ENSBTAG00000011601	ST3GAL5	lactosylceramide alpha-2,3-sialyltransferase [Source:RefSeq peptide;Acc:NP_991376]	-0.607907	0.000611223	0.00770374	ENSBTAG00000011601
ENSBTAG00000030593	RFTN1	raftlin, lipid raft linker 1 [Source:HGNC Symbol;Acc:30278]	1.36548	0.000610387	0.0077058	ENSBTAG00000030593
ENSBTAG00000006014	GBF1	Golgi-specific brefeldin A-resistance guanine nucleotide exchange factor 1 [Source:RefSeq peptide;Acc:NP_001075069]	0.494153	0.000613056	0.00771445	ENSBTAG00000006014
ENSBTAG00000012774	RAB7B	Ras-related protein Rab-7b [Source:UniProtKB/Swiss-Prot;Acc:Q08DE8]	-0.853678	0.000615381	0.0077344	ENSBTAG00000012774
ENSBTAG00000010812	P2RX4	P2X purinoceptor 4 [Source:UniProtKB/Swiss-Prot;Acc:Q5E9U1]	0.459869	0.000617299	0.00773447	ENSBTAG00000010812
ENSBTAG00000022227	PLSCR2	Phospholipid scramblase 2 [Source:UniProtKB/Swiss-Prot;Acc:Q3ZBG9]	0.382894	0.000619524	0.00773741	ENSBTAG00000022227
ENSBTAG00000031242	CDCA4	cell division cycle associated 4 [Source:HGNC Symbol;Acc:14625]	-1.56578	0.000617831	0.00773821	ENSBTAG00000031242
ENSBTAG00000004117	AZI2	5-azacytidine-induced protein 2 [Source:UniProtKB/Swiss-Prot;Acc:Q3SYW5]	0.545879	0.000622458	0.00776574	ENSBTAG00000004117
ENSBTAG00000019857	OTUD4	OTU domain containing 4 [Source:RefSeq peptide;Acc:NP_001230240]	0.678655	0.000667922	0.00779173	ENSBTAG00000019857
ENSBTAG00000003221	ATF7IP	activating transcription factor 7 interacting protein [Source:HGNC Symbol;Acc:20092]	0.719504	0.000630112	0.00782646	ENSBTAG00000003221
ENSBTAG00000016387	GDAP2	Ganglioside-induced differentiation-associated protein 2 [Source:UniProtKB/Swiss-Prot;Acc:Q2KIX2]	1.08316	0.000632789	0.00783411	ENSBTAG00000016387
ENSBTAG00000009486	TMEM179B	transmembrane protein 179B [Source:RefSeq peptide;Acc:NP_001179240]	0.957054	0.000636061	0.00786984	ENSBTAG00000009486
ENSBTAG00000027317	RNF114	RING finger protein 114 [Source:UniProtKB/Swiss-Prot;Acc:Q4U5R4]	0.475533	0.000641939	0.00791566	ENSBTAG00000027317
ENSBTAG00000012677	ARHGAP12	rho GTPase-activating protein 12 [Source:RefSeq peptide;Acc:NP_001095711]	0.729038	0.000644251	0.00792611	ENSBTAG00000012677
ENSBTAG00000016656	PARP14	poly [Source:RefSeq peptide;Acc:NP_001193467]	0.97944	0.000644825	0.00792611	ENSBTAG00000016656
ENSBTAG00000020030	FITM2	Fat storage-inducing transmembrane protein 2 [Source:UniProtKB/Swiss-Prot;Acc:A4IFN5]	-1.93592	0.000650709	0.00796486	ENSBTAG00000020030
ENSBTAG00000021796	C17H12orf43	uncharacterized protein C12orf43 homolog [Source:RefSeq peptide;Acc:NP_001026923]	-0.452262	0.000653538	0.00797469	ENSBTAG00000021796
ENSBTAG00000015228	BT.46809	HLA class II histocompatibility antigen gamma chain [Source:RefSeq peptide;Acc:NP_001029907]	0.36602	0.000657928	0.00799451	ENSBTAG00000015228
ENSBTAG00000000678	CSDE1	cold shock domain-containing protein E1 [Source:RefSeq peptide;Acc:NP_001091494]	-0.5986	0.000668484	0.00803276	ENSBTAG00000000678
ENSBTAG00000018103	HMGB1	High mobility group protein B1 [Source:UniProtKB/Swiss-Prot;Acc:P10103]	-0.630846	0.000815438	0.00806428	ENSBTAG00000018103
ENSBTAG00000020921	PRKCB	Protein kinase C beta type [Source:UniProtKB/Swiss-Prot;Acc:P05126]	2.69052	0.000830851	0.00811717	ENSBTAG00000020921
ENSBTAG00000017091	FTSJD2	Cap-specific mRNA (nucleoside-2'-O-)-methyltransferase 1 [Source:UniProtKB/Swiss-Prot;Acc:A2VE39]	0.952534	0.000671527	0.00813568	ENSBTAG00000017091
ENSBTAG00000011850	ALG5	dolichyl-phosphate beta-glucosyltransferase isoform 1 [Source:RefSeq peptide;Acc:NP_001135837]	-0.444283	0.000674585	0.00815707	ENSBTAG00000011850
ENSBTAG00000019956	CMPK1	UMP-CMP kinase [Source:UniProtKB/Swiss-Prot;Acc:Q2KIW9]	-0.621888	0.000674803	0.00815707	ENSBTAG00000019956
ENSBTAG00000003152	IFI27	interferon alpha-inducible protein 27 [Source:RefSeq peptide;Acc:NP_001033139]	6.33933	0.000681006	0.00820655	ENSBTAG00000003152
ENSBTAG00000021140	RMND5A	protein RMD5 homolog A [Source:RefSeq peptide;Acc:NP_001192761]	-0.82108	0.000680884	0.00820655	ENSBTAG00000021140
ENSBTAG00000001511	BCL6	B-cell lymphoma 6 protein [Source:RefSeq peptide;Acc:NP_001193379]	-0.724129	0.00068803	0.00822734	ENSBTAG00000001511
ENSBTAG00000001933	PPP2R4	Serine/threonine-protein phosphatase 2A activator [Source:UniProtKB/Swiss-Prot;Acc:Q2KJ44]	0.930731	0.000686489	0.00822734	ENSBTAG00000001933
ENSBTAG00000003511	SLAIN1	SLAIN motif family, member 1 [Source:HGNC Symbol;Acc:26387]	-1.73861	0.000688794	0.00822734	ENSBTAG00000003511
ENSBTAG00000002758	THBD	thrombomodulin precursor [Source:RefSeq peptide;Acc:NP_001159994]	-3.74942	0.000691613	0.00823738	ENSBTAG00000002758
ENSBTAG00000019511	CDC123	Cell division cycle protein 123 homolog [Source:UniProtKB/Swiss-Prot;Acc:Q2YDG3]	0.623303	0.000692039	0.00823738	ENSBTAG00000019511
ENSBTAG00000006712	KIAA0368	KIAA0368 [Source:HGNC Symbol;Acc:29020]	0.548863	0.000693461	0.0082375	ENSBTAG00000006712
ENSBTAG00000005989	LAP3	Cytosol aminopeptidase [Source:UniProtKB/Swiss-Prot;Acc:P00727]	0.627922	0.000694552	0.00823865	ENSBTAG00000005989
ENSBTAG00000000312	GRINA	Protein lifeguard 1 [Source:UniProtKB/Swiss-Prot;Acc:Q32L53]	0.775271	0.00070072	0.00828996	ENSBTAG00000000312
ENSBTAG00000002738	S1PR2	sphingosine 1-phosphate receptor 2 [Source:RefSeq peptide;Acc:NP_001075010]	2.07084	0.000708038	0.00835872	ENSBTAG00000002738
ENSBTAG00000010227	CPSF2	Cleavage and polyadenylation specificity factor subunit 2 [Source:UniProtKB/Swiss-Prot;Acc:Q10568]	0.408793	0.000707747	0.00835872	ENSBTAG00000010227
ENSBTAG00000013168	RPA3	replication protein A 14 kDa subunit [Source:RefSeq peptide;Acc:NP_001029599]	-0.860716	0.000709518	0.00835872	ENSBTAG00000013168
ENSBTAG00000014797	SEC22A	vesicle-trafficking protein SEC22a [Source:RefSeq peptide;Acc:NP_001076931]	-0.57229	0.000710447	0.00835872	ENSBTAG00000014797
ENSBTAG00000016598	DYNC1H1	cytoplasmic dynein 1 heavy chain 1 [Source:RefSeq peptide;Acc:NP_001193067]	0.799031	0.000714568	0.0083659	ENSBTAG00000016598
ENSBTAG00000035247	MCEE	Methylmalonyl-CoA epimerase, mitochondrial [Source:UniProtKB/Swiss-Prot;Acc:Q2KIZ3]	0.588691	0.00071496	0.0083659	ENSBTAG00000035247
ENSBTAG00000040323	SECTM1	secreted and transmembrane 1 precursor [Source:RefSeq peptide;Acc:NP_001095796]	2.23304	0.00071326	0.0083659	ENSBTAG00000040323
ENSBTAG00000005786	ATXN3	ataxin-3 [Source:RefSeq peptide;Acc:NP_001092686]	1.57896	0.00072494	0.00838132	ENSBTAG00000005786
ENSBTAG00000002628	SLC44A2	Choline transporter-like protein 2 [Source:UniProtKB/Swiss-Prot;Acc:A5D7H3]	-2.27035	0.0008447	0.00838378	ENSBTAG00000002628
ENSBTAG00000008625	bta-mir-2901	bta-mir-2901 [Source:miRBase;Acc:MI0013076]	-2.27875	0.000719563	0.00841052	ENSBTAG00000008625
ENSBTAG00000018202	CYBASC3	Cytochrome b ascorbate-dependent protein 3 [Source:UniProtKB/Swiss-Prot;Acc:A5D9A7]	0.986761	0.000726639	0.00843992	ENSBTAG00000018202
ENSBTAG00000007176	GDPD1	glycerophosphodiester phosphodiesterase domain-containing protein 1 [Source:RefSeq peptide;Acc:NP_001069868]	2.00315	0.00073	0.00844745	ENSBTAG00000007176
ENSBTAG00000015434	DSTN	Destrin [Source:UniProtKB/Swiss-Prot;Acc:Q5E9D5]	-0.917698	0.00073647	0.00848452	ENSBTAG00000015434
ENSBTAG00000000079	CCSAP	centriole, cilia and spindle-associated protein [Source:HGNC Symbol;Acc:29578]	-1.59607	0.000728825	0.00848478	ENSBTAG00000000079
ENSBTAG00000017718	CCL22	C-C motif chemokine 22 precursor [Source:RefSeq peptide;Acc:NP_001092632]	4.19104	0.000735585	0.00851663	ENSBTAG00000017718
ENSBTAG00000025632	NOP10	H/ACA ribonucleoprotein complex subunit 3 [Source:RefSeq peptide;Acc:NP_001107993]	-0.955029	0.00073546	0.00851663	ENSBTAG00000025632
ENSBTAG00000020073	NCEH1	Neutral cholesterol ester hydrolase 1 [Source:UniProtKB/Swiss-Prot;Acc:Q1JQE6]	-2.43123	0.000749335	0.00853413	ENSBTAG00000020073
ENSBTAG00000018704	BTG3	protein BTG3 [Source:RefSeq peptide;Acc:NP_001029894]	2.09325	0.000740598	0.00855354	ENSBTAG00000018704
ENSBTAG00000018279	SPATA5L1	Spermatogenesis-associated protein 5-like protein 1 [Source:UniProtKB/Swiss-Prot;Acc:A7YSY2]	-0.961684	0.00074701	0.00861055	ENSBTAG00000018279
ENSBTAG00000010324	GTPBP1	GTP-binding protein 1 [Source:UniProtKB/Swiss-Prot;Acc:Q58DC5]	1.45003	0.00074899	0.00861634	ENSBTAG00000010324
ENSBTAG00000020108	LETM1	LETM1 and EF-hand domain-containing protein 1, mitochondrial precursor [Source:RefSeq peptide;Acc:NP_001069082]	0.600006	0.000748511	0.00861634	ENSBTAG00000020108
ENSBTAG00000008759	CDC23	Cell division cycle protein 23 homolog [Source:UniProtKB/Swiss-Prot;Acc:A1A4R8]	-0.835317	0.00075225	0.00861984	ENSBTAG00000008759
ENSBTAG00000023415	LIN7B	Protein lin-7 homolog B [Source:UniProtKB/Swiss-Prot;Acc:Q2KIB6]	-0.678468	0.000751149	0.00861984	ENSBTAG00000023415
ENSBTAG00000006324	NAB2	NGFI-A-binding protein 2 [Source:RefSeq peptide;Acc:NP_001039362]	-2.32705	0.00075383	0.00862868	ENSBTAG00000006324
ENSBTAG00000017179	USP12	Ubiquitin carboxyl-terminal hydrolase 12 [Source:UniProtKB/Swiss-Prot;Acc:A5D9H7]	0.97676	0.000754501	0.00862868	ENSBTAG00000017179
ENSBTAG00000012044	RPL13	60S ribosomal protein L13 [Source:RefSeq peptide;Acc:NP_001015543]	-0.510589	0.000757905	0.00865535	ENSBTAG00000012044
ENSBTAG00000013391	ANKH	progressive ankylosis protein homolog [Source:RefSeq peptide;Acc:NP_001103263]	-2.17829	0.000782807	0.00865924	ENSBTAG00000013391
ENSBTAG00000005497	RPRD1A	Regulation of nuclear pre-mRNA domain-containing protein 1A [Source:UniProtKB/Swiss-Prot;Acc:Q0P5J9]	-1.55798	0.000762655	0.00867656	ENSBTAG00000005497
ENSBTAG00000006654	TANK	TRAF family member-associated NF-kappa-B activator [Source:RefSeq peptide;Acc:NP_001179193]	0.913951	0.000762656	0.00867656	ENSBTAG00000006654
ENSBTAG00000019938	N4BP1	NEDD4-binding protein 1 [Source:RefSeq peptide;Acc:NP_001178362]	1.80569	0.00076315	0.00867656	ENSBTAG00000019938
ENSBTAG00000019924	DDHD1	phospholipase DDHD1 [Source:RefSeq peptide;Acc:NP_788816]	-1.66278	0.000765791	0.00869482	ENSBTAG00000019924
ENSBTAG00000011551	CPNE9	copine-9 [Source:RefSeq peptide;Acc:NP_001092665]	-2.45674	0.000768578	0.00870433	ENSBTAG00000011551
ENSBTAG00000013197	PSEN2	Presenilin-2 Presenilin-2 NTF subunit Presenilin-2 CTF subunit [Source:UniProtKB/Swiss-Prot;Acc:Q9XT96]	-0.817095	0.000768053	0.00870433	ENSBTAG00000013197
ENSBTAG00000005816	ISGF3G	interferon regulatory factor 9 [Source:RefSeq peptide;Acc:NP_001019677]	0.916876	0.000770945	0.00870578	ENSBTAG00000005816
ENSBTAG00000018240	CYP2S1	cytochrome P450 2S1 precursor [Source:RefSeq peptide;Acc:NP_001093836]	3.00607	0.0013622	0.00871427	ENSBTAG00000018240
ENSBTAG00000015212	IFNAR2	interferon alpha/beta receptor 2 precursor [Source:RefSeq peptide;Acc:NP_776978]	0.427415	0.000775233	0.00873729	ENSBTAG00000015212
ENSBTAG00000017790	B9D1	B9 domain-containing protein 1 precursor [Source:RefSeq peptide;Acc:NP_001103534]	-1.55581	0.000777713	0.00875678	ENSBTAG00000017790
ENSBTAG00000014878	COX7A1	Cytochrome c oxidase subunit 7A1, mitochondrial [Source:UniProtKB/Swiss-Prot;Acc:P07470]	3.02695	0.000783383	0.00880363	ENSBTAG00000014878
ENSBTAG00000004471	ST3GAL6	Type 2 lactosamine alpha-2,3-sialyltransferase [Source:UniProtKB/Swiss-Prot;Acc:Q6H8M7]	-0.687105	0.000786568	0.00881394	ENSBTAG00000004471
ENSBTAG00000005413	NLRC5	NLR family, CARD domain containing 5 [Source:HGNC Symbol;Acc:29933]	1.6791	0.000785402	0.00881394	ENSBTAG00000005413
ENSBTAG00000021218	MYLPF	Myosin regulatory light chain 2, skeletal muscle isoform [Source:UniProtKB/Swiss-Prot;Acc:Q0P571]	-0.982073	0.000788529	0.00882328	ENSBTAG00000021218
ENSBTAG00000014090	ARID5A	AT-rich interactive domain-containing protein 5A [Source:UniProtKB/Swiss-Prot;Acc:Q3SWY1]	1.76224	0.000792152	0.00883518	ENSBTAG00000014090
ENSBTAG00000020015	DFFB	DNA fragmentation factor subunit beta [Source:RefSeq peptide;Acc:NP_001030281]	0.567099	0.000901595	0.00883997	ENSBTAG00000020015
ENSBTAG00000021974	SMUG1	Single-strand selective monofunctional uracil DNA glycosylase [Source:UniProtKB/Swiss-Prot;Acc:Q59I47]	-0.772005	0.000805194	0.00891984	ENSBTAG00000021974
ENSBTAG00000001767	B4GALT7	beta-1,4-galactosyltransferase 7 [Source:RefSeq peptide;Acc:NP_001068789]	1.07019	0.000808759	0.00895083	ENSBTAG00000001767
ENSBTAG00000005496	RP2	protein XRP2 [Source:RefSeq peptide;Acc:NP_001030480]	-0.844048	0.000810887	0.00895739	ENSBTAG00000005496
ENSBTAG00000010403	C18H19orf40	Fanconi anemia-associated protein of 24 kDa [Source:UniProtKB/Swiss-Prot;Acc:Q2KHY5]	-0.590966	0.000810571	0.00895739	ENSBTAG00000010403
ENSBTAG00000005278	WEE1	wee1-like protein kinase [Source:RefSeq peptide;Acc:NP_001094675]	-1.92021	0.000813443	0.00896863	ENSBTAG00000005278
ENSBTAG00000013782	DNAJB2	dnaJ homolog subfamily B member 2 [Source:RefSeq peptide;Acc:NP_001029764]	-0.631483	0.000813208	0.00896863	ENSBTAG00000013782
ENSBTAG00000006707	ACSL5	long-chain-fatty-acid--CoA ligase 5 [Source:RefSeq peptide;Acc:NP_001069118]	0.820121	0.000815571	0.0089688	ENSBTAG00000006707
ENSBTAG00000007773	VCAM1	vascular cell adhesion molecule 1 precursor [Source:RefSeq peptide;Acc:NP_776909]	2.20348	0.000816422	0.0089688	ENSBTAG00000007773
ENSBTAG00000002135	CD69	early activation antigen CD69 [Source:RefSeq peptide;Acc:NP_776439]	2.97348	0.000825232	0.00900271	ENSBTAG00000002135
ENSBTAG00000010563	PTPN2	tyrosine-protein phosphatase non-receptor type 2 [Source:RefSeq peptide;Acc:NP_001030508]	0.705326	0.000825539	0.00900271	ENSBTAG00000010563
ENSBTAG00000009183	SHISA5	protein shisa-5 precursor [Source:RefSeq peptide;Acc:NP_001030563]	1.1468	0.000827464	0.00901248	ENSBTAG00000009183
ENSBTAG00000008390	DNAJC10	dnaJ homolog subfamily C member 10 [Source:RefSeq peptide;Acc:NP_001092591]	-0.637399	0.00101111	0.00904997	ENSBTAG00000008390
ENSBTAG00000000806	ATAD1	ATPase family AAA domain-containing protein 1 [Source:UniProtKB/Swiss-Prot;Acc:F6QV99]	1.43346	0.000838376	0.00909736	ENSBTAG00000000806
ENSBTAG00000003469	CHURC1	Protein Churchill [Source:UniProtKB/Swiss-Prot;Acc:Q2HJG7]	-0.416864	0.000837676	0.00909736	ENSBTAG00000003469
ENSBTAG00000003039	PSMB8	Proteasome subunit beta type-8 [Source:UniProtKB/Swiss-Prot;Acc:Q3T112]	0.9054	0.000839599	0.00910216	ENSBTAG00000003039
ENSBTAG00000006901	NIPSNAP3A	nipsnap homolog 3A (C. elegans) [Source:HGNC Symbol;Acc:23619]	-0.782773	0.000842359	0.00910669	ENSBTAG00000006901
ENSBTAG00000004511	VAV2	vav 2 guanine nucleotide exchange factor [Source:HGNC Symbol;Acc:12658]	4.13822	0.000847314	0.00914095	ENSBTAG00000004511
ENSBTAG00000024097	MRPS15	28S ribosomal protein S15, mitochondrial [Source:RefSeq peptide;Acc:NP_001179130]	-0.790235	0.000847879	0.00914095	ENSBTAG00000024097
ENSBTAG00000005718	PLIN2	perilipin-2 [Source:RefSeq peptide;Acc:NP_776405]	1.6808	0.000851649	0.00916466	ENSBTAG00000005718
ENSBTAG00000017124	GPSM2	G-protein-signaling modulator 2 [Source:RefSeq peptide;Acc:NP_001179284]	-0.62012	0.000856725	0.00918539	ENSBTAG00000017124
ENSBTAG00000019500	CNIH	Protein cornichon homolog [Source:UniProtKB/Swiss-Prot;Acc:Q5BIN6]	-0.518596	0.00086421	0.00923169	ENSBTAG00000019500
ENSBTAG00000005295	SLC35E1	solute carrier family 35, member E1 [Source:HGNC Symbol;Acc:20803]	-0.671851	0.000865665	0.00923878	ENSBTAG00000005295
ENSBTAG00000019929	ITGAV	integrin alpha-V precursor [Source:RefSeq peptide;Acc:NP_776792]	1.5723	0.000868295	0.00924191	ENSBTAG00000019929
ENSBTAG00000012784	RACGAP1	Rac GTPase activating protein 1 [Source:HGNC Symbol;Acc:9804]	-2.2115	0.000868125	0.00924811	ENSBTAG00000012784
ENSBTAG00000013025	HAX1	HCLS1-associated protein X-1 [Source:RefSeq peptide;Acc:NP_001039418]	-0.392024	0.000868006	0.00924811	ENSBTAG00000013025
ENSBTAG00000037726	PLCD1	1-phosphatidylinositol 4,5-bisphosphate phosphodiesterase delta-1 [Source:UniProtKB/Swiss-Prot;Acc:P10895]	-1.12704	0.000870611	0.00924952	ENSBTAG00000037726
ENSBTAG00000007952	MVP	major vault protein [Source:RefSeq peptide;Acc:NP_001030394]	0.416746	0.000880584	0.00932971	ENSBTAG00000007952
ENSBTAG00000001632	NBR1	next to BRCA1 gene 1 protein [Source:RefSeq peptide;Acc:NP_001093837]	1.05166	0.000883727	0.00933757	ENSBTAG00000001632
ENSBTAG00000006970	OLA1	Obg-like ATPase 1 [Source:UniProtKB/Swiss-Prot;Acc:Q2HJ33]	-0.38771	0.000883665	0.00933757	ENSBTAG00000006970
ENSBTAG00000016637	WBP4	WW domain-binding protein 4 [Source:RefSeq peptide;Acc:NP_001068719]	-0.487304	0.000883612	0.00933757	ENSBTAG00000016637
ENSBTAG00000003543	KEAP1	kelch-like ECH-associated protein 1 [Source:RefSeq peptide;Acc:NP_001094612]	0.775354	0.000895383	0.00939972	ENSBTAG00000003543
ENSBTAG00000021538	MYO1E	myosin IE [Source:HGNC Symbol;Acc:7599]	-2.27941	0.000983019	0.00942324	ENSBTAG00000021538
ENSBTAG00000006785	ARF2	ADP-ribosylation factor 2 [Source:UniProtKB/Swiss-Prot;Acc:P84081]	-0.947574	0.000896028	0.00943336	ENSBTAG00000006785
ENSBTAG00000006479	CAPN7	calpain-7 [Source:RefSeq peptide;Acc:NP_001180110]	-0.311237	0.00089695	0.00943455	ENSBTAG00000006479
ENSBTAG00000022721	SLC25A38	Solute carrier family 25 member 38 [Source:UniProtKB/Swiss-Prot;Acc:Q5EAC0]	0.659152	0.000901022	0.00946885	ENSBTAG00000022721
ENSBTAG00000015536	CPNE3	copine-3 [Source:RefSeq peptide;Acc:NP_001092612]	-0.554655	0.000904321	0.00949496	ENSBTAG00000015536
ENSBTAG00000047942	DESI1	desumoylating isopeptidase 1 [Source:HGNC Symbol;Acc:24577]	2.78366	0.000923104	0.00961429	ENSBTAG00000047942
ENSBTAG00000015636	C7H19orf66	UPF0515 protein C19orf66 homolog [Source:RefSeq peptide;Acc:NP_001033270]	0.838913	0.00092417	0.00961681	ENSBTAG00000015636
ENSBTAG00000034875	ALPK1	alpha-kinase 1 [Source:HGNC Symbol;Acc:20917]	1.41947	0.000947934	0.00962839	ENSBTAG00000034875
ENSBTAG00000011483	SCARF1	scavenger receptor class F, member 1 [Source:HGNC Symbol;Acc:16820]	1.05488	0.000930979	0.00964617	ENSBTAG00000011483
ENSBTAG00000030817	LMBR1	limb region 1 protein homolog [Source:RefSeq peptide;Acc:NP_001069254]	-0.739503	0.000931953	0.00964617	ENSBTAG00000030817
ENSBTAG00000035323	TMX4	thioredoxin-related transmembrane protein 4 precursor [Source:RefSeq peptide;Acc:NP_001092640]	-0.425332	0.000931855	0.00964617	ENSBTAG00000035323
ENSBTAG00000007743	PUS7	pseudouridylate synthase 7 homolog [Source:RefSeq peptide;Acc:NP_001070407]	-0.879349	0.00104886	0.00967331	ENSBTAG00000007743
ENSBTAG00000010957	LHPP	Phospholysine phosphohistidine inorganic pyrophosphate phosphatase [Source:UniProtKB/Swiss-Prot;Acc:Q0VD18]	1.50391	0.000995117	0.00969317	ENSBTAG00000010957
ENSBTAG00000003825	PTPN12	tyrosine-protein phosphatase non-receptor type 12 [Source:RefSeq peptide;Acc:NP_001192920]	0.476522	0.000942765	0.00970294	ENSBTAG00000003825
ENSBTAG00000019290	PACSIN2	protein kinase C and casein kinase substrate in neurons protein 2 [Source:RefSeq peptide;Acc:NP_001039933]	1.12456	0.000943864	0.00970294	ENSBTAG00000019290
ENSBTAG00000026819	HDAC7	histone deacetylase 7 [Source:RefSeq peptide;Acc:NP_001180070]	-0.990864	0.000940079	0.00970294	ENSBTAG00000026819
ENSBTAG00000004009	PMM1	phosphomannomutase 1 [Source:RefSeq peptide;Acc:NP_001069551]	-1.12241	0.000946454	0.00970437	ENSBTAG00000004009
ENSBTAG00000007755	APOBEC3Z3	apolipoprotein B mRNA editing enzyme, catalytic polypeptide-like 3B [Source:RefSeq peptide;Acc:NP_001071313]	2.16208	0.000946728	0.00970437	ENSBTAG00000007755
ENSBTAG00000016666	KIAA1468	KIAA1468 [Source:HGNC Symbol;Acc:29289]	1.30835	0.000945095	0.00970437	ENSBTAG00000016666
ENSBTAG00000018569	CUL4B	cullin 4B [Source:HGNC Symbol;Acc:2555]	0.614669	0.000950689	0.00972337	ENSBTAG00000018569
ENSBTAG00000006353	TXNL4B	thioredoxin-like protein 4B [Source:RefSeq peptide;Acc:NP_001014897]	0.692969	0.000956534	0.00974495	ENSBTAG00000006353
ENSBTAG00000019177	BIN1	bridging integrator 1 [Source:RefSeq peptide;Acc:NP_001040006]	-2.38565	0.000954887	0.00974495	ENSBTAG00000019177
ENSBTAG00000006084	PINK1	serine/threonine-protein kinase PINK1, mitochondrial [Source:RefSeq peptide;Acc:NP_001093171]	-0.551438	0.000959981	0.00976336	ENSBTAG00000006084
ENSBTAG00000018065	YARS	tyrosyl-tRNA synthetase, cytoplasmic [Source:RefSeq peptide;Acc:NP_776645]	0.8924	0.000960015	0.00976336	ENSBTAG00000018065
ENSBTAG00000046013	SSLP1	secreted seminal-vesicle Ly-6 protein 1 precursor [Source:RefSeq peptide;Acc:NP_001098948]	2.98265	0.000964091	0.00978775	ENSBTAG00000046013
ENSBTAG00000012936	THYN1	thymocyte nuclear protein 1 [Source:RefSeq peptide;Acc:NP_001069890]	-0.804178	0.00104319	0.00979797	ENSBTAG00000012936
ENSBTAG00000001140	IAH1	Isoamyl acetate-hydrolyzing esterase 1 homolog [Source:UniProtKB/Swiss-Prot;Acc:Q3SZ16]	-0.54109	0.00097665	0.00988085	ENSBTAG00000001140
ENSBTAG00000007142	CPPED1	Calcineurin-like phosphoesterase domain-containing protein 1 [Source:UniProtKB/Swiss-Prot;Acc:Q58DC0]	-1.00145	0.000980886	0.00988869	ENSBTAG00000007142
ENSBTAG00000016797	CSNK1G2	casein kinase I isoform gamma-2 [Source:RefSeq peptide;Acc:NP_001094526]	-0.611087	0.00098201	0.00988869	ENSBTAG00000016797
ENSBTAG00000034396	PIGW	phosphatidylinositol-glycan biosynthesis class W protein [Source:RefSeq peptide;Acc:NP_001070577]	-0.699482	0.000979334	0.00988869	ENSBTAG00000034396
ENSBTAG00000019387	MKI67IP	MKI67 FHA domain-interacting nucleolar phosphoprotein [Source:UniProtKB/Swiss-Prot;Acc:Q3SZM1]	-0.417091	0.000987386	0.00990285	ENSBTAG00000019387
ENSBTAG00000034193	BCO2	beta,beta-carotene 9',10'-oxygenase [Source:RefSeq peptide;Acc:NP_001095457]	1.08783	0.000990006	0.0099128	ENSBTAG00000034193
ENSBTAG00000014450	NOSIP	Nitric oxide synthase-interacting protein [Source:UniProtKB/Swiss-Prot;Acc:Q3SWY5]	0.547849	0.0010075	0.00991411	ENSBTAG00000014450
ENSBTAG00000015352	MTMR4	myotubularin-related protein 4 [Source:RefSeq peptide;Acc:NP_001095798]	0.37535	0.000993995	0.00992719	ENSBTAG00000015352
ENSBTAG00000030913	MX1-B	Interferon-induced GTP-binding protein Mx1 Interferon-induced GTP-binding protein Mx1, N-terminally processed [Source:UniProtKB/Swiss-Prot;Acc:P79135]	1.5216	0.000993465	0.00992719	ENSBTAG00000030913
ENSBTAG00000011304	XRN2	5'-3' exoribonuclease 2 [Source:RefSeq peptide;Acc:NP_001179401]	0.961759	0.000997793	0.00994808	ENSBTAG00000011304
ENSBTAG00000020594	ELF2	ETS-related transcription factor Elf-2 [Source:RefSeq peptide;Acc:NP_001178067]	0.410837	0.000997513	0.00994808	ENSBTAG00000020594
ENSBTAG00000010171	JOSD1	Josephin-1 [Source:UniProtKB/Swiss-Prot;Acc:Q5EAE5]	-0.439532	0.001256	0.00995016	ENSBTAG00000010171
ENSBTAG00000001092	PHOSPHO2	Pyridoxal phosphate phosphatase PHOSPHO2 [Source:UniProtKB/Swiss-Prot;Acc:Q2KI06]	-0.760932	0.000999067	0.00995228	ENSBTAG00000001092
ENSBTAG00000010006	EMC2	ER membrane protein complex subunit 2 [Source:UniProtKB/Swiss-Prot;Acc:Q5E993]	-0.855131	0.00114772	0.00995902	ENSBTAG00000010006
ENSBTAG00000018374	WASF2	Wiskott-Aldrich syndrome protein family member 2 [Source:UniProtKB/Swiss-Prot;Acc:A2VDK6]	0.462535	0.00100263	0.00997928	ENSBTAG00000018374
ENSBTAG00000026088	LYZ2	Lysozyme C-2 [Source:UniProtKB/Swiss-Prot;Acc:Q06283]	2.01375	0.00103244	0.0101402	ENSBTAG00000026088
ENSBTAG00000003328	TAMM41	Mitochondrial translocator assembly and maintenance protein 41 homolog [Source:UniProtKB/Swiss-Prot;Acc:Q32L81]	-0.564354	0.00103359	0.010179	ENSBTAG00000003328
ENSBTAG00000008457	SLU7	Pre-mRNA-splicing factor SLU7 [Source:UniProtKB/Swiss-Prot;Acc:Q3ZBE5]	-0.559847	0.00103316	0.010179	ENSBTAG00000008457
ENSBTAG00000020681	FNDC3A	fibronectin type-III domain-containing protein 3A [Source:RefSeq peptide;Acc:NP_001192575]	0.550579	0.00103405	0.010179	ENSBTAG00000020681
ENSBTAG00000014824	MMP14	matrix metalloproteinase-14 precursor [Source:RefSeq peptide;Acc:NP_776815]	2.04867	0.00103495	0.0101794	ENSBTAG00000014824
ENSBTAG00000002275	PTP4A1	protein tyrosine phosphatase type IVA 1 [Source:RefSeq peptide;Acc:NP_001193053]	-0.265678	0.0010448	0.0102087	ENSBTAG00000002275
ENSBTAG00000010612	TMED4	transmembrane emp24 domain-containing protein 4 precursor [Source:RefSeq peptide;Acc:NP_001193362]	-0.329079	0.0010508	0.0102087	ENSBTAG00000010612
ENSBTAG00000010617	KRTCAP2	Keratinocyte-associated protein 2 [Source:UniProtKB/Swiss-Prot;Acc:A6QQ59]	-0.33627	0.00104903	0.0102087	ENSBTAG00000010617
ENSBTAG00000015301	MRPS10	28S ribosomal protein S10, mitochondrial [Source:UniProtKB/Swiss-Prot;Acc:P82670]	-0.473411	0.00105107	0.0102087	ENSBTAG00000015301
ENSBTAG00000019023	NANS	sialic acid synthase [Source:RefSeq peptide;Acc:NP_001039947]	-0.551489	0.00105042	0.0102087	ENSBTAG00000019023
ENSBTAG00000046031	C14H8orf82	UPF0598 protein C8orf82 homolog [Source:UniProtKB/Swiss-Prot;Acc:A8E4L3]	0.809725	0.0010402	0.0102087	ENSBTAG00000046031
ENSBTAG00000020313	FNBP1	formin-binding protein 1 [Source:RefSeq peptide;Acc:NP_001193641]	0.688704	0.00105439	0.010224	ENSBTAG00000020313
ENSBTAG00000044606	bta-mir-2382	bta-mir-2382 [Source:miRBase;Acc:MI0011419]	-0.673057	0.00105409	0.010224	ENSBTAG00000044606
ENSBTAG00000005923	ABTB2	ankyrin repeat and BTB (POZ) domain containing 2 [Source:HGNC Symbol;Acc:23842]	4.3233	0.00106006	0.0102704	ENSBTAG00000005923
ENSBTAG00000017582	CHEK1	serine/threonine-protein kinase Chk1 [Source:RefSeq peptide;Acc:NP_001091492]	-1.06698	0.00106221	0.0102828	ENSBTAG00000017582
ENSBTAG00000014388	EIF3I	Eukaryotic translation initiation factor 3 subunit I [Source:UniProtKB/Swiss-Prot;Acc:Q5E966]	-0.328866	0.00107005	0.0103414	ENSBTAG00000014388
ENSBTAG00000011798	STK38L	serine/threonine-protein kinase 38-like [Source:RefSeq peptide;Acc:NP_001094562]	0.937222	0.00109222	0.0103733	ENSBTAG00000011798
ENSBTAG00000001607	TMEM41B	transmembrane protein 41B [Source:RefSeq peptide;Acc:NP_001092626]	-0.471369	0.00107474	0.0103781	ENSBTAG00000001607
ENSBTAG00000004256	ODC1	Ornithine decarboxylase [Source:UniProtKB/Swiss-Prot;Acc:P27117]	-0.624413	0.00107951	0.0104008	ENSBTAG00000004256
ENSBTAG00000004767	SYK	tyrosine-protein kinase SYK [Source:RefSeq peptide;Acc:NP_001032542]	0.532673	0.00108041	0.0104008	ENSBTAG00000004767
ENSBTAG00000011620	PIGU	phosphatidylinositol glycan anchor biosynthesis, class U [Source:HGNC Symbol;Acc:15791]	-0.467025	0.0010845	0.0104207	ENSBTAG00000011620
ENSBTAG00000017367	IFIT5	interferon-induced protein with tetratricopeptide repeats 5 [Source:RefSeq peptide;Acc:NP_001069166]	0.514345	0.00108416	0.0104207	ENSBTAG00000017367
ENSBTAG00000020180	TMED5	Transmembrane emp24 domain-containing protein 5 [Source:UniProtKB/Swiss-Prot;Acc:Q2KJ84]	-0.803412	0.00108579	0.0104245	ENSBTAG00000020180
ENSBTAG00000020277	PPP2R1B	protein phosphatase 2, regulatory subunit A, beta [Source:HGNC Symbol;Acc:9303]	-0.696539	0.00109078	0.0104356	ENSBTAG00000020277
ENSBTAG00000003394	RNF215	ring finger protein 215 [Source:HGNC Symbol;Acc:33434]	-0.507228	0.00109187	0.0104484	ENSBTAG00000003394
ENSBTAG00000002736	DNMT1	DNA (cytosine-5)-methyltransferase 1 [Source:UniProtKB/Swiss-Prot;Acc:Q24K09]	1.44878	0.00109557	0.0104515	ENSBTAG00000002736
ENSBTAG00000003878	ZUFSP	zinc finger with UFM1-specific peptidase domain protein [Source:RefSeq peptide;Acc:NP_001029766]	0.736789	0.00109577	0.0104515	ENSBTAG00000003878
ENSBTAG00000001475	CCDC90A	coiled-coil domain-containing protein 90A, mitochondrial [Source:RefSeq peptide;Acc:NP_001095779]	-0.517363	0.00109839	0.0104594	ENSBTAG00000001475
ENSBTAG00000005028	HIRIP3	HIRA-interacting protein 3 [Source:RefSeq peptide;Acc:NP_001179225]	-1.64375	0.00109937	0.0104601	ENSBTAG00000005028
ENSBTAG00000000789	PPP1R7	Protein phosphatase 1 regulatory subunit 7 [Source:UniProtKB/Swiss-Prot;Acc:Q3T0W4]	-0.640302	0.00111723	0.0104919	ENSBTAG00000000789
ENSBTAG00000013368	ANKRD22	ankyrin repeat domain-containing protein 22 [Source:RefSeq peptide;Acc:NP_001075048]	4.09672	0.00112566	0.0104992	ENSBTAG00000013368
ENSBTAG00000003895	CYBA	Cytochrome b-245 light chain [Source:UniProtKB/Swiss-Prot;Acc:O46521]	0.38253	0.00110539	0.0105003	ENSBTAG00000003895
ENSBTAG00000020136	CASK	peripheral plasma membrane protein CASK [Source:RefSeq peptide;Acc:NP_001095951]	0.928975	0.00110911	0.0105014	ENSBTAG00000020136
ENSBTAG00000037800	APOBEC3A	probable DNA dC->dU-editing enzyme APOBEC-3A [Source:RefSeq peptide;Acc:NP_001157408]	7.03153	0.0011087	0.0105014	ENSBTAG00000037800
ENSBTAG00000047495	CD81	CD81 antigen [Source:UniProtKB/Swiss-Prot;Acc:Q3ZCD0]	1.40625	0.00110721	0.0105014	ENSBTAG00000047495
ENSBTAG00000002363	SESN2	Sestrin-2 [Source:UniProtKB/Swiss-Prot;Acc:Q58CN8]	1.50104	0.00110197	0.0105059	ENSBTAG00000002363
ENSBTAG00000000290	ATP11B	ATPase, class VI, type 11B [Source:HGNC Symbol;Acc:13553]	-0.725159	0.00116881	0.0105089	ENSBTAG00000000290
ENSBTAG00000018488	AFF1	AF4/FMR2 family member 1 [Source:RefSeq peptide;Acc:NP_001178454]	0.497134	0.00111177	0.0105096	ENSBTAG00000018488
ENSBTAG00000019264	EDEM3	ER degradation-enhancing alpha-mannosidase-like 3 [Source:RefSeq peptide;Acc:NP_001192782]	-0.3114	0.0011184	0.0105603	ENSBTAG00000019264
ENSBTAG00000014863	GYPC	glycophorin-C [Source:RefSeq peptide;Acc:NP_001002886]	3.89784	0.00112305	0.0105819	ENSBTAG00000014863
ENSBTAG00000011516	LRP12	low-density lipoprotein receptor-related protein 12 precursor [Source:RefSeq peptide;Acc:NP_001179910]	-1.23196	0.00114315	0.0106021	ENSBTAG00000011516
ENSBTAG00000000944	LPCAT1	lysophosphatidylcholine acyltransferase 1 [Source:RefSeq peptide;Acc:NP_001193740]	-0.725049	0.00112839	0.010615	ENSBTAG00000000944
ENSBTAG00000016508	CTDSP2	carboxy-terminal domain RNA polymerase II polypeptide A small phosphatase 2 [Source:RefSeq peptide;Acc:NP_001039400]	-0.38338	0.00113412	0.0106517	ENSBTAG00000016508
ENSBTAG00000014261	TARS	Threonine--tRNA ligase, cytoplasmic [Source:UniProtKB/Swiss-Prot;Acc:Q3ZBV8]	0.644991	0.00114168	0.0106787	ENSBTAG00000014261
ENSBTAG00000046273	MGC155170	protein FAM57A [Source:RefSeq peptide;Acc:NP_001074985]	-0.495102	0.00114273	0.0106787	ENSBTAG00000046273
ENSBTAG00000025250	CCL3	C-C motif chemokine 3 precursor [Source:RefSeq peptide;Acc:NP_776936]	1.76795	0.00115261	0.0107456	ENSBTAG00000025250
ENSBTAG00000015066	LANCL1	lanC-like protein 1 [Source:RefSeq peptide;Acc:NP_001069695]	-0.52152	0.001155	0.0107699	ENSBTAG00000015066
ENSBTAG00000016335	NPM3	nucleoplasmin-3 [Source:RefSeq peptide;Acc:NP_001192489]	-1.32731	0.00115611	0.0107716	ENSBTAG00000016335
ENSBTAG00000006638	BCL2L12	bcl-2-like protein 12 [Source:RefSeq peptide;Acc:NP_001094618]	3.05287	0.00115874	0.0107785	ENSBTAG00000006638
ENSBTAG00000009663	CSDA	DNA-binding protein A [Source:RefSeq peptide;Acc:NP_001091543]	-1.28714	0.00115963	0.0107785	ENSBTAG00000009663
ENSBTAG00000011137	MORN4	MORN repeat-containing protein 4 [Source:UniProtKB/Swiss-Prot;Acc:Q0VD26]	-1.97648	0.00115812	0.0107785	ENSBTAG00000011137
ENSBTAG00000002050	SELRC1	Sel1 repeat containing 1 [Source:HGNC Symbol;Acc:25716]	-0.468733	0.00116416	0.0107949	ENSBTAG00000002050
ENSBTAG00000004679	WARS	Tryptophan--tRNA ligase, cytoplasmic T1-TrpRS T2-TrpRS [Source:UniProtKB/Swiss-Prot;Acc:P17248]	2.2551	0.0012478	0.0108054	ENSBTAG00000004679
ENSBTAG00000020434	C18H19orf12	uncharacterized protein C19orf12 homolog [Source:RefSeq peptide;Acc:NP_001070360]	-0.685932	0.0011797	0.0109033	ENSBTAG00000020434
ENSBTAG00000000642	INTS1	integrator complex subunit 1 [Source:RefSeq peptide;Acc:NP_001178399]	0.568906	0.00118318	0.0109105	ENSBTAG00000000642
ENSBTAG00000014601	SGCB	Beta-sarcoglycan [Source:UniProtKB/Swiss-Prot;Acc:A6QP70]	-0.979756	0.00119019	0.0109537	ENSBTAG00000014601
ENSBTAG00000017388	CCDC23	Coiled-coil domain-containing protein 23 [Source:UniProtKB/Swiss-Prot;Acc:Q32LJ0]	-0.518833	0.00119203	0.0109574	ENSBTAG00000017388
ENSBTAG00000006466	CD53	Leukocyte surface antigen CD53 [Source:UniProtKB/Swiss-Prot;Acc:Q58DM3]	0.255532	0.00119337	0.0109612	ENSBTAG00000006466
ENSBTAG00000006223	THEMIS2	thymocyte selection associated family member 2 [Source:HGNC Symbol;Acc:16839]	2.24438	0.00156099	0.0109923	ENSBTAG00000006223
ENSBTAG00000012007	SOCS2	Suppressor of cytokine signaling 2 [Source:UniProtKB/Swiss-Prot;Acc:Q861R0]	4.34277	0.00120165	0.0110112	ENSBTAG00000012007
ENSBTAG00000014331	UBL4A	ubiquitin-like protein 4A [Source:RefSeq peptide;Acc:NP_001029386]	-1.0636	0.00120718	0.0110393	ENSBTAG00000014331
ENSBTAG00000016128	GGA3	ADP-ribosylation factor-binding protein GGA3 [Source:RefSeq peptide;Acc:NP_001076873]	0.793168	0.00120756	0.0110393	ENSBTAG00000016128
ENSBTAG00000012253	EIF2C1	protein argonaute-1 [Source:RefSeq peptide;Acc:NP_001192828]	-0.390494	0.00120908	0.0110397	ENSBTAG00000012253
ENSBTAG00000020480	SPTLC2	serine palmitoyltransferase 2 [Source:RefSeq peptide;Acc:NP_001092551]	1.19916	0.00121217	0.0110397	ENSBTAG00000020480
ENSBTAG00000009667	SLC25A46	solute carrier family 25, member 46 [Source:HGNC Symbol;Acc:25198]	-0.360502	0.00121405	0.0110401	ENSBTAG00000009667
ENSBTAG00000011784	FGR	tyrosine-protein kinase Fgr [Source:RefSeq peptide;Acc:NP_001092461]	1.41788	0.00121522	0.0110401	ENSBTAG00000011784
ENSBTAG00000012391	FAM63B	Protein FAM63B [Source:UniProtKB/Swiss-Prot;Acc:Q2KI23]	-0.973012	0.00122242	0.0110797	ENSBTAG00000012391
ENSBTAG00000015441	ACTB	Uncharacterized protein [Source:UniProtKB/TrEMBL;Acc:F1MKC4]	2.22135	0.00122638	0.0110922	ENSBTAG00000015441
ENSBTAG00000016360	FAM18A	family with sequence similarity 18, member A [Source:HGNC Symbol;Acc:20398]	-1.32052	0.0012299	0.0111116	ENSBTAG00000016360
ENSBTAG00000006616	PTPN1	tyrosine-protein phosphatase non-receptor type 1 [Source:RefSeq peptide;Acc:NP_001093796]	1.63642	0.00123263	0.0111204	ENSBTAG00000006616
ENSBTAG00000002478	AGMAT	agmatine ureohydrolase (agmatinase) [Source:HGNC Symbol;Acc:18407]	0.148746	0.00123701	0.0111357	ENSBTAG00000002478
ENSBTAG00000003342	AMD1	S-adenosylmethionine decarboxylase proenzyme S-adenosylmethionine decarboxylase alpha chain S-adenosylmethionine decarboxylase beta chain [Source:UniProtKB/Swiss-Prot;Acc:P50243]	0.585472	0.00123815	0.0111357	ENSBTAG00000003342
ENSBTAG00000014044	VEZT	vezatin, adherens junctions transmembrane protein [Source:HGNC Symbol;Acc:18258]	-0.43845	0.00124286	0.0111584	ENSBTAG00000014044
ENSBTAG00000003889	PER1	period homolog 1 (Drosophila) [Source:HGNC Symbol;Acc:8845]	-0.807167	0.0012472	0.0111826	ENSBTAG00000003889
ENSBTAG00000019073	TRAF7	E3 ubiquitin-protein ligase TRAF7 [Source:RefSeq peptide;Acc:NP_001019692]	0.588472	0.00125539	0.0112215	ENSBTAG00000019073
ENSBTAG00000003242	ACAD9	acyl-CoA dehydrogenase family member 9, mitochondrial [Source:RefSeq peptide;Acc:NP_001071544]	-0.389791	0.00126056	0.0112286	ENSBTAG00000003242
ENSBTAG00000008548	FAM98A	protein FAM98A [Source:RefSeq peptide;Acc:NP_001076924]	-0.433258	0.00126099	0.0112286	ENSBTAG00000008548
ENSBTAG00000010106	CCND3	G1/S-specific cyclin-D3 [Source:RefSeq peptide;Acc:NP_001029881]	-0.825872	0.00126007	0.0112286	ENSBTAG00000010106
ENSBTAG00000018274	FADD	Protein FADD [Source:UniProtKB/Swiss-Prot;Acc:Q645M6]	1.43863	0.00125971	0.0112286	ENSBTAG00000018274
ENSBTAG00000012620	FAM134A	protein FAM134A [Source:RefSeq peptide;Acc:NP_001192537]	-0.324905	0.00126515	0.0112492	ENSBTAG00000012620
ENSBTAG00000018033	PIP4K2A	phosphatidylinositol-5-phosphate 4-kinase type-2 alpha [Source:RefSeq peptide;Acc:NP_001179698]	0.496226	0.0012662	0.0112492	ENSBTAG00000018033
ENSBTAG00000019711	LRMP	lymphoid-restricted membrane protein [Source:HGNC Symbol;Acc:6690]	1.3146	0.0012654	0.0112492	ENSBTAG00000019711
ENSBTAG00000010763	DUSP16	dual specificity phosphatase 16 [Source:HGNC Symbol;Acc:17909]	1.34505	0.00127283	0.0112849	ENSBTAG00000010763
ENSBTAG00000000838	CCDC88C	protein Daple [Source:RefSeq peptide;Acc:NP_001095487]	-2.19799	0.00127439	0.0112876	ENSBTAG00000000838
ENSBTAG00000006751	PAPD4	Poly(A) RNA polymerase GLD2 [Source:UniProtKB/Swiss-Prot;Acc:Q2HJ44]	0.575314	0.00129338	0.0114038	ENSBTAG00000006751
ENSBTAG00000015808	ZNF609	zinc finger protein 609 [Source:RefSeq peptide;Acc:NP_001179952]	0.699941	0.00129537	0.0114127	ENSBTAG00000015808
ENSBTAG00000010408	IKBKE	inhibitor of nuclear factor kappa-B kinase subunit epsilon [Source:RefSeq peptide;Acc:NP_001039810]	1.80429	0.0018997	0.0114259	ENSBTAG00000010408
ENSBTAG00000012676	KRT79	Keratin, type II cytoskeletal 79 [Source:UniProtKB/Swiss-Prot;Acc:Q148H7]	-2.9028	0.00130427	0.0114695	ENSBTAG00000012676
ENSBTAG00000025280	SERPINB6	Serpin B6 [Source:UniProtKB/TrEMBL;Acc:F1N2A2]	1.83647	0.00131904	0.0115689	ENSBTAG00000025280
ENSBTAG00000008053	WDFY2	WD repeat and FYVE domain-containing protein 2 [Source:RefSeq peptide;Acc:NP_001069310]	-1.15935	0.00132532	0.0116027	ENSBTAG00000008053
ENSBTAG00000012500	RARA	retinoic acid receptor alpha [Source:RefSeq peptide;Acc:NP_001014942]	-1.37309	0.00134016	0.0116749	ENSBTAG00000012500
ENSBTAG00000018314	MED11	mediator of RNA polymerase II transcription subunit 11 [Source:RefSeq peptide;Acc:NP_001033173]	0.431676	0.00134272	0.01168	ENSBTAG00000018314
ENSBTAG00000038116	TGOLN2	TGOLN2 protein; Uncharacterized protein [Source:UniProtKB/TrEMBL;Acc:A6QQ20]	0.698995	0.00134663	0.0117053	ENSBTAG00000038116
ENSBTAG00000016415	LTA4H	Leukotriene A-4 hydrolase [Source:UniProtKB/Swiss-Prot;Acc:Q3SZH7]	-0.883342	0.0013484	0.0117119	ENSBTAG00000016415
ENSBTAG00000043971	NOTCH3	notch 3 [Source:HGNC Symbol;Acc:7883]	3.22362	0.00178522	0.0117319	ENSBTAG00000043971
ENSBTAG00000014506	ZNF503	zinc finger protein 503 [Source:HGNC Symbol;Acc:23589]	2.58175	0.00157185	0.011767	ENSBTAG00000014506
ENSBTAG00000021781	FAM54B	Protein FAM54B [Source:UniProtKB/Swiss-Prot;Acc:Q3ZBW7]	-0.427333	0.00136061	0.0117741	ENSBTAG00000021781
ENSBTAG00000006004	LRRC69	leucine rich repeat containing 69 [Source:HGNC Symbol;Acc:34303]	-0.450141	0.00136332	0.0117888	ENSBTAG00000006004
ENSBTAG00000017994	MAX	protein max [Source:RefSeq peptide;Acc:NP_001099103]	0.455971	0.00137065	0.0118347	ENSBTAG00000017994
ENSBTAG00000018478	RPL7L1	60S ribosomal protein L7-like 1 [Source:RefSeq peptide;Acc:NP_001193230]	-0.394776	0.00152519	0.0118544	ENSBTAG00000018478
ENSBTAG00000007614	BBS4	Bardet-Biedl syndrome 4 protein homolog [Source:UniProtKB/Swiss-Prot;Acc:Q1JQ97]	0.586354	0.00137977	0.0118909	ENSBTAG00000007614
ENSBTAG00000009677	PARP10	poly (ADP-ribose) polymerase family, member 10 [Source:HGNC Symbol;Acc:25895]	1.28611	0.00138226	0.0118909	ENSBTAG00000009677
ENSBTAG00000030369	IFFO1	intermediate filament family orphan 1 [Source:RefSeq peptide;Acc:NP_001076849]	0.916098	0.00138158	0.0118909	ENSBTAG00000030369
ENSBTAG00000018851	MYCBP2	probable E3 ubiquitin-protein ligase MYCBP2 [Source:RefSeq peptide;Acc:NP_001179746]	0.437503	0.00138663	0.011908	ENSBTAG00000018851
ENSBTAG00000002083	AUTS2	autism susceptibility candidate 2 [Source:HGNC Symbol;Acc:14262]	-0.659339	0.00139637	0.0119156	ENSBTAG00000002083
ENSBTAG00000019121	IFT122	intraflagellar transport 122 homolog (Chlamydomonas) [Source:HGNC Symbol;Acc:13556]	-0.891047	0.00139236	0.0119156	ENSBTAG00000019121
ENSBTAG00000021125	NUP160	nuclear pore complex protein Nup160 [Source:RefSeq peptide;Acc:NP_001099100]	-0.407324	0.00139586	0.0119156	ENSBTAG00000021125
ENSBTAG00000013858	C16orf72	chromosome 16 open reading frame 72 [Source:HGNC Symbol;Acc:30103]	-0.769061	0.00140141	0.0119499	ENSBTAG00000013858
ENSBTAG00000025762	CNP	2',3'-cyclic-nucleotide 3'-phosphodiesterase [Source:UniProtKB/Swiss-Prot;Acc:P06623]	1.72633	0.00146855	0.011951	ENSBTAG00000025762
ENSBTAG00000020546	TRDMT1	tRNA (cytosine-5-)-methyltransferase [Source:UniProtKB/Swiss-Prot;Acc:Q7YS61]	-1.12076	0.00140289	0.0119538	ENSBTAG00000020546
ENSBTAG00000012361	ARHGEF11	Rho guanine nucleotide exchange factor (GEF) 11 [Source:HGNC Symbol;Acc:14580]	-3.01699	0.00140484	0.0119617	ENSBTAG00000012361
ENSBTAG00000010485	MFN1	mitofusin-1 [Source:RefSeq peptide;Acc:NP_001193437]	-0.536657	0.00142492	0.0119957	ENSBTAG00000010485
ENSBTAG00000001829	SLC17A9	solute carrier family 17 member 9 [Source:RefSeq peptide;Acc:NP_001093848]	-0.767522	0.00141441	0.011999	ENSBTAG00000001829
ENSBTAG00000030335	ALDH4A1	Delta-1-pyrroline-5-carboxylate dehydrogenase, mitochondrial [Source:UniProtKB/Swiss-Prot;Acc:A7YWE4]	0.710662	0.0014154	0.011999	ENSBTAG00000030335
ENSBTAG00000005663	CEP27	HAUS augmin-like complex subunit 2 [Source:RefSeq peptide;Acc:NP_001070287]	-0.402516	0.00142842	0.0120633	ENSBTAG00000005663
ENSBTAG00000015225	NUPL1	nucleoporin p58/p45 [Source:RefSeq peptide;Acc:NP_001091598]	-0.295552	0.00142736	0.0120633	ENSBTAG00000015225
ENSBTAG00000011328	CGREF1	cell growth regulator with EF hand domain protein 1 precursor [Source:RefSeq peptide;Acc:NP_001039442]	-3.818	0.00143406	0.0120782	ENSBTAG00000011328
ENSBTAG00000006609	ERRFI1	ERBB receptor feedback inhibitor 1 [Source:RefSeq peptide;Acc:NP_001071398]	-0.509376	0.00145637	0.0121673	ENSBTAG00000006609
ENSBTAG00000012873	SNX6	sorting nexin-6 [Source:RefSeq peptide;Acc:NP_001039796]	0.40592	0.0014522	0.0121958	ENSBTAG00000012873
ENSBTAG00000010091	ARL6	ADP-ribosylation factor-like protein 6 [Source:UniProtKB/Swiss-Prot;Acc:Q0IIM2]	-2.30174	0.00145545	0.0122026	ENSBTAG00000010091
ENSBTAG00000006690	ARCN1	Coatomer subunit delta [Source:UniProtKB/Swiss-Prot;Acc:P53619]	0.320307	0.00146253	0.0122122	ENSBTAG00000006690
ENSBTAG00000012962	SARS	Serine--tRNA ligase, cytoplasmic [Source:UniProtKB/Swiss-Prot;Acc:Q9GMB8]	0.56633	0.00146195	0.0122122	ENSBTAG00000012962
ENSBTAG00000015254	GLB1	beta-galactosidase precursor [Source:RefSeq peptide;Acc:NP_001030215]	0.668916	0.00145647	0.012217	ENSBTAG00000015254
ENSBTAG00000011327	OLFML3	Olfactomedin-like protein 3 [Source:UniProtKB/Swiss-Prot;Acc:Q0VCP3]	-0.923419	0.00146563	0.0122177	ENSBTAG00000011327
ENSBTAG00000018581	EPC2	enhancer of polycomb homolog 2 [Source:RefSeq peptide;Acc:NP_001179171]	1.14434	0.00146653	0.0122177	ENSBTAG00000018581
ENSBTAG00000003143	TBCCD1	TBCC domain-containing protein 1 [Source:RefSeq peptide;Acc:NP_001077199]	-1.41696	0.00148225	0.0122976	ENSBTAG00000003143
ENSBTAG00000017258	ACSL3	long-chain-fatty-acid--CoA ligase 3 [Source:RefSeq peptide;Acc:NP_001192397]	-0.815759	0.00148455	0.0122992	ENSBTAG00000017258
ENSBTAG00000012989	UBE2L6	Ubiquitin/ISG15-conjugating enzyme E2 L6 [Source:UniProtKB/Swiss-Prot;Acc:A5PJC4]	2.11281	0.0015116	0.0124342	ENSBTAG00000012989
ENSBTAG00000014351	EIF2AK4	eukaryotic translation initiation factor 2 alpha kinase 4 [Source:HGNC Symbol;Acc:19687]	-0.866876	0.00150659	0.0124377	ENSBTAG00000014351
ENSBTAG00000018060	WDR13	WD repeat-containing protein 13 [Source:RefSeq peptide;Acc:NP_001069318]	-0.402284	0.00152029	0.0125153	ENSBTAG00000018060
ENSBTAG00000004402	SLMO2	protein slowmo homolog 2 [Source:RefSeq peptide;Acc:NP_001030553]	-0.582185	0.00152337	0.0125318	ENSBTAG00000004402
ENSBTAG00000018410	EBPL	emopamil-binding protein-like [Source:RefSeq peptide;Acc:NP_001192668]	-0.696883	0.00152639	0.0125389	ENSBTAG00000018410
ENSBTAG00000020456	AGPAT3	1-acyl-sn-glycerol-3-phosphate acyltransferase gamma [Source:RefSeq peptide;Acc:NP_001033135]	0.757464	0.00152562	0.0125389	ENSBTAG00000020456
ENSBTAG00000019742	FOXJ2	forkhead box protein J2 [Source:RefSeq peptide;Acc:NP_001179699]	1.05724	0.00153466	0.0125891	ENSBTAG00000019742
ENSBTAG00000010992	CTSH	Pro-cathepsin H Cathepsin H mini chain Cathepsin H Cathepsin H heavy chain Cathepsin H light chain [Source:UniProtKB/Swiss-Prot;Acc:Q3T0I2]	0.245583	0.0015358	0.0125897	ENSBTAG00000010992
ENSBTAG00000001886	FAM122B	protein FAM122B [Source:RefSeq peptide;Acc:NP_001077263]	-0.732193	0.00153722	0.0125925	ENSBTAG00000001886
ENSBTAG00000017287	FLJ11259	DNA damage-regulated autophagy modulator protein 1 [Source:RefSeq peptide;Acc:NP_001026937]	0.355536	0.00153867	0.0125955	ENSBTAG00000017287
ENSBTAG00000015769	VSIG4	V-set and immunoglobulin domain-containing protein 4 precursor [Source:RefSeq peptide;Acc:NP_001039994]	-0.537953	0.0015432	0.012606	ENSBTAG00000015769
ENSBTAG00000015588	TMEM209	transmembrane protein 209 [Source:HGNC Symbol;Acc:21898]	-0.627751	0.00158797	0.0126124	ENSBTAG00000015588
ENSBTAG00000002834	CCDC69	coiled-coil domain-containing protein 69 [Source:RefSeq peptide;Acc:NP_001193553]	-0.756352	0.00154786	0.0126264	ENSBTAG00000002834
ENSBTAG00000009747	RNFT1	RING finger and transmembrane domain-containing protein 1 [Source:RefSeq peptide;Acc:NP_001069875]	-0.530331	0.00155878	0.0126345	ENSBTAG00000009747
ENSBTAG00000008716	SSB	Lupus La protein homolog [Source:UniProtKB/Swiss-Prot;Acc:P10881]	-0.466527	0.0015598	0.0126635	ENSBTAG00000008716
ENSBTAG00000017462	ATF4	cyclic AMP-dependent transcription factor ATF-4 [Source:RefSeq peptide;Acc:NP_001029514]	-0.259113	0.00155888	0.0126635	ENSBTAG00000017462
ENSBTAG00000018479	PTPMT1	protein-tyrosine phosphatase mitochondrial 1 [Source:RefSeq peptide;Acc:NP_001069821]	-0.924117	0.00156109	0.0126635	ENSBTAG00000018479
ENSBTAG00000031598	GBAS	protein NipSnap homolog 2 [Source:RefSeq peptide;Acc:NP_001070479]	-0.499904	0.00160984	0.0126738	ENSBTAG00000031598
ENSBTAG00000002103	PLCG2	phospholipase C, gamma 2 (phosphatidylinositol-specific) [Source:HGNC Symbol;Acc:9066]	0.732049	0.0020814	0.01269	ENSBTAG00000002103
ENSBTAG00000001109	MRPS14	28S ribosomal protein S14, mitochondrial [Source:UniProtKB/Swiss-Prot;Acc:Q6B860]	-0.408973	0.00159641	0.012695	ENSBTAG00000001109
ENSBTAG00000000527	ZFAND3	AN1-type zinc finger protein 3 [Source:RefSeq peptide;Acc:NP_001095615]	0.919348	0.00156951	0.0127065	ENSBTAG00000000527
ENSBTAG00000001594	ARL6IP4	ADP-ribosylation-like factor 6 interacting protein 4 [Source:HGNC Symbol;Acc:18076]	-0.385477	0.00157838	0.0127065	ENSBTAG00000001594
ENSBTAG00000009127	TSPYL4	testis-specific Y-encoded-like protein 4 [Source:RefSeq peptide;Acc:NP_001094534]	-1.05035	0.00157502	0.0127065	ENSBTAG00000009127
ENSBTAG00000009534	NDUFB10	NADH dehydrogenase [ubiquinone] 1 beta subcomplex subunit 10 [Source:UniProtKB/Swiss-Prot;Acc:Q02373]	0.404583	0.00157675	0.0127065	ENSBTAG00000009534
ENSBTAG00000011340	NSL1	kinetochore-associated protein NSL1 homolog [Source:RefSeq peptide;Acc:NP_001095346]	-1.05143	0.0015723	0.0127065	ENSBTAG00000011340
ENSBTAG00000011484	ZDHHC3	palmitoyltransferase ZDHHC3 [Source:RefSeq peptide;Acc:NP_001068746]	0.400467	0.00158491	0.0127318	ENSBTAG00000011484
ENSBTAG00000001694	TYRO3	tyrosine-protein kinase receptor TYRO3 precursor [Source:RefSeq peptide;Acc:NP_001178157]	-2.87661	0.00159279	0.0127697	ENSBTAG00000001694
ENSBTAG00000002817	SLC46A1	Proton-coupled folate transporter [Source:UniProtKB/Swiss-Prot;Acc:Q05B81]	1.94914	0.00159273	0.0127697	ENSBTAG00000002817
ENSBTAG00000001826	SASH1	SAM and SH3 domain containing 1 [Source:HGNC Symbol;Acc:19182]	1.29536	0.00160314	0.0128287	ENSBTAG00000001826
ENSBTAG00000010292	SYNRG	synergin gamma [Source:RefSeq peptide;Acc:NP_001095622]	0.550436	0.00161075	0.0128783	ENSBTAG00000010292
ENSBTAG00000015781	CCDC76	tRNA guanosine-2'-O-methyltransferase TRM13 homolog [Source:RefSeq peptide;Acc:NP_001039995]	0.46441	0.0016153	0.0128881	ENSBTAG00000015781
ENSBTAG00000006966	NRM	Nurim [Source:UniProtKB/Swiss-Prot;Acc:Q32LM8]	-0.918328	0.00161498	0.0128942	ENSBTAG00000006966
ENSBTAG00000020311	USP20	Ubiquitin carboxyl-terminal hydrolase 20 [Source:UniProtKB/Swiss-Prot;Acc:A7Z056]	1.24122	0.00162208	0.0129157	ENSBTAG00000020311
ENSBTAG00000013259	POLR3A	DNA-directed RNA polymerase III subunit RPC1 [Source:UniProtKB/Swiss-Prot;Acc:A4IF62]	1.21819	0.00162464	0.0129273	ENSBTAG00000013259
ENSBTAG00000006186	KCTD3	BTB/POZ domain-containing protein KCTD3 [Source:RefSeq peptide;Acc:NP_001178353]	-0.588825	0.00214587	0.0129403	ENSBTAG00000006186
ENSBTAG00000002377	PSMB2	Proteasome subunit beta type-2 [Source:UniProtKB/Swiss-Prot;Acc:Q5E9K0]	0.509113	0.00164425	0.0130159	ENSBTAG00000002377
ENSBTAG00000013225	NBN	nibrin [Source:RefSeq peptide;Acc:NP_001069305]	0.309529	0.00199453	0.0130592	ENSBTAG00000013225
ENSBTAG00000019851	PPP2R1A	serine/threonine-protein phosphatase 2A 65 kDa regulatory subunit A alpha isoform [Source:RefSeq peptide;Acc:NP_001032554]	0.462506	0.00165035	0.0130695	ENSBTAG00000019851
ENSBTAG00000006765	LARS	leucyl-tRNA synthetase, cytoplasmic [Source:RefSeq peptide;Acc:NP_001095962]	-0.649674	0.00165921	0.0131129	ENSBTAG00000006765
ENSBTAG00000017330	IER3IP1	Immediate early response 3-interacting protein 1 [Source:UniProtKB/Swiss-Prot;Acc:Q1JQC2]	-0.436938	0.00166033	0.0131129	ENSBTAG00000017330
ENSBTAG00000032961	IER3IP1	Immediate early response 3-interacting protein 1 [Source:UniProtKB/Swiss-Prot;Acc:Q1JQC2]	-0.436938	0.00166033	0.0131129	ENSBTAG00000032961
ENSBTAG00000000279	RAB26	Ras-related protein Rab-26 [Source:UniProtKB/Swiss-Prot;Acc:Q29RR0]	-1.06913	0.00166388	0.0131255	ENSBTAG00000000279
ENSBTAG00000014392	ACTR10	Actin-related protein 10 [Source:UniProtKB/Swiss-Prot;Acc:Q3ZBD2]	-0.465561	0.00166418	0.0131255	ENSBTAG00000014392
ENSBTAG00000010356	RAB12	ras-related protein Rab-12 [Source:RefSeq peptide;Acc:NP_001095762]	0.276242	0.00166788	0.0131315	ENSBTAG00000010356
ENSBTAG00000015831	RPL18A	60S ribosomal protein L18a [Source:UniProtKB/Swiss-Prot;Acc:Q3T003]	-0.377549	0.00166757	0.0131315	ENSBTAG00000015831
ENSBTAG00000005978	PIK3R5	phosphoinositide-3-kinase, regulatory subunit 5 [Source:HGNC Symbol;Acc:30035]	2.04356	0.00167727	0.0131698	ENSBTAG00000005978
ENSBTAG00000016882	VPS26A	Vacuolar protein sorting-associated protein 26A [Source:UniProtKB/Swiss-Prot;Acc:Q0VD53]	-0.353735	0.00167673	0.0131698	ENSBTAG00000016882
ENSBTAG00000018454	UFSP2	ufm1-specific protease 2 [Source:RefSeq peptide;Acc:NP_001069945]	-0.442563	0.0016777	0.0131698	ENSBTAG00000018454
ENSBTAG00000002122	FAM109A	family with sequence similarity 109, member A [Source:HGNC Symbol;Acc:26509]	-0.586919	0.00168494	0.0132	ENSBTAG00000002122
ENSBTAG00000008840	HM13	minor histocompatibility antigen H13 [Source:RefSeq peptide;Acc:NP_001039589]	-0.453215	0.00202012	0.0132305	ENSBTAG00000008840
ENSBTAG00000021556	RANBP9	RAN binding protein 9 [Source:HGNC Symbol;Acc:13727]	-0.3366	0.00169617	0.0132524	ENSBTAG00000021556
ENSBTAG00000006342	ATPIF1	ATPase inhibitor, mitochondrial [Source:UniProtKB/Swiss-Prot;Acc:P01096]	0.372099	0.0016981	0.0132586	ENSBTAG00000006342
ENSBTAG00000019069	SYNGR2	Synaptogyrin-2 [Source:UniProtKB/Swiss-Prot;Acc:A7E3W5]	0.44537	0.00171488	0.0133449	ENSBTAG00000019069
ENSBTAG00000020296	UBR3	ubiquitin protein ligase E3 component n-recognin 3 (putative) [Source:HGNC Symbol;Acc:30467]	-0.813311	0.00201182	0.0133908	ENSBTAG00000020296
ENSBTAG00000013755	ITGB5	integrin beta-5 precursor [Source:RefSeq peptide;Acc:NP_777104]	-2.7453	0.00173336	0.0134228	ENSBTAG00000013755
ENSBTAG00000048140	HEATR2	HEAT repeat containing 2 [Source:HGNC Symbol;Acc:26013]	-0.51398	0.00173409	0.0134228	ENSBTAG00000048140
ENSBTAG00000011196	C1QB	Complement C1q subcomponent subunit B [Source:UniProtKB/Swiss-Prot;Acc:Q2KIV9]	4.0813	0.00174501	0.0134458	ENSBTAG00000011196
ENSBTAG00000019446	ELP5	elongator acetyltransferase complex subunit 5 [Source:HGNC Symbol;Acc:30617]	-0.300035	0.00174896	0.0134576	ENSBTAG00000019446
ENSBTAG00000026376	SNN	Stannin [Source:UniProtKB/Swiss-Prot;Acc:Q17Q87]	0.303311	0.00175582	0.0134925	ENSBTAG00000026376
ENSBTAG00000005678	AACS	acetoacetyl-CoA synthetase [Source:RefSeq peptide;Acc:NP_001157401]	-0.977389	0.0017655	0.0135313	ENSBTAG00000005678
ENSBTAG00000019427	KIAA0232	KIAA0232 [Source:HGNC Symbol;Acc:28992]	0.542185	0.00177474	0.0135923	ENSBTAG00000019427
ENSBTAG00000001044	SUPV3L1	ATP-dependent RNA helicase SUPV3L1, mitochondrial [Source:RefSeq peptide;Acc:NP_001095332]	-0.678522	0.00177721	0.0135942	ENSBTAG00000001044
ENSBTAG00000004961	GOSR1	Golgi SNAP receptor complex member 1 [Source:RefSeq peptide;Acc:NP_001033614]	0.659834	0.00178043	0.0136099	ENSBTAG00000004961
ENSBTAG00000001282	GARNL1	Uncharacterized protein [Source:UniProtKB/TrEMBL;Acc:E1BP38]	-0.450193	0.00178505	0.0136363	ENSBTAG00000001282
ENSBTAG00000008350	KLHL21	kelch-like protein 21 [Source:RefSeq peptide;Acc:NP_001070279]	-0.423476	0.00179009	0.0136569	ENSBTAG00000008350
ENSBTAG00000000646	ANAPC4	anaphase-promoting complex subunit 4 [Source:RefSeq peptide;Acc:NP_001179307]	-0.423881	0.0018014	0.0137039	ENSBTAG00000000646
ENSBTAG00000002820	RBBP7	Histone-binding protein RBBP7 [Source:UniProtKB/Swiss-Prot;Acc:Q3SWX8]	-0.447664	0.00180425	0.0137039	ENSBTAG00000002820
ENSBTAG00000018942	SSX2IP	afadin- and alpha-actinin-binding protein [Source:RefSeq peptide;Acc:NP_001069504]	-1.60962	0.00180448	0.0137039	ENSBTAG00000018942
ENSBTAG00000007981	GRK5	G protein-coupled receptor kinase 5 [Source:UniProtKB/Swiss-Prot;Acc:P43249]	-1.65871	0.00180953	0.0137066	ENSBTAG00000007981
ENSBTAG00000021007	FOLR1	folate receptor alpha precursor [Source:RefSeq peptide;Acc:NP_001193461]	-0.977866	0.00180869	0.0137066	ENSBTAG00000021007
ENSBTAG00000046526	ISCA1	Iron-sulfur cluster assembly 1 homolog, mitochondrial [Source:UniProtKB/Swiss-Prot;Acc:Q3SZG8]	-0.453258	0.00180812	0.0137066	ENSBTAG00000046526
ENSBTAG00000012508	OSGIN1	oxidative stress-induced growth inhibitor 1 [Source:RefSeq peptide;Acc:NP_001070597]	1.18199	0.00181097	0.0137086	ENSBTAG00000012508
ENSBTAG00000005564	PIAS1	E3 SUMO-protein ligase PIAS1 [Source:RefSeq peptide;Acc:NP_001068864]	0.315045	0.0018177	0.0137328	ENSBTAG00000005564
ENSBTAG00000018159	CASP2	caspase-2 [Source:RefSeq peptide;Acc:NP_001137576]	-0.874828	0.00181758	0.0137328	ENSBTAG00000018159
ENSBTAG00000013477	GCHFR	GTP cyclohydrolase 1 feedback regulatory protein [Source:UniProtKB/Swiss-Prot;Acc:Q32L41]	1.10867	0.00181972	0.0137392	ENSBTAG00000013477
ENSBTAG00000009436	TMEM79	Transmembrane protein 79 [Source:UniProtKB/Swiss-Prot;Acc:Q5E9U3]	-0.495053	0.00182944	0.0137858	ENSBTAG00000009436
ENSBTAG00000017056	PKLR	pyruvate kinase isozymes R/L [Source:RefSeq peptide;Acc:NP_001069644]	2.22481	0.00182879	0.0137858	ENSBTAG00000017056
ENSBTAG00000007433	Not available	Uncharacterized protein [Source:UniProtKB/TrEMBL;Acc:E1BKW7]	1.52848	0.001835	0.0137921	ENSBTAG00000007433
ENSBTAG00000000451	TMEM126A	Transmembrane protein 126A [Source:UniProtKB/Swiss-Prot;Acc:Q32L86]	-0.802457	0.00184005	0.0138174	ENSBTAG00000000451
ENSBTAG00000013093	ALDH3B1	Aldehyde dehydrogenase family 3 member B1 [Source:UniProtKB/Swiss-Prot;Acc:Q1JPA0]	-0.507236	0.00184893	0.013861	ENSBTAG00000013093
ENSBTAG00000021107	STXBP5	syntaxin-binding protein 5 [Source:RefSeq peptide;Acc:NP_001178469]	-1.51109	0.00185216	0.0138763	ENSBTAG00000021107
ENSBTAG00000014181	RNF111	E3 ubiquitin-protein ligase Arkadia [Source:RefSeq peptide;Acc:NP_001095709]	-0.361581	0.00185645	0.0138807	ENSBTAG00000014181
ENSBTAG00000019872	PIK3AP1	phosphoinositide-3-kinase adaptor protein 1 [Source:HGNC Symbol;Acc:30034]	0.612504	0.0018575	0.0138807	ENSBTAG00000019872
ENSBTAG00000002144	ADRB2	Beta-2 adrenergic receptor [Source:UniProtKB/Swiss-Prot;Acc:Q28044]	-3.55053	0.00186342	0.0139109	ENSBTAG00000002144
ENSBTAG00000021514	DNPEP	Aspartyl aminopeptidase [Source:UniProtKB/Swiss-Prot;Acc:Q2HJH1]	1.15344	0.00186393	0.0139109	ENSBTAG00000021514
ENSBTAG00000039275	ERAP2	Endoplasmic reticulum aminopeptidase 2 [Source:UniProtKB/Swiss-Prot;Acc:A6QPT7]	1.2597	0.00188532	0.0140256	ENSBTAG00000039275
ENSBTAG00000025788	MPV17L2	Mpv17-like protein 2 [Source:UniProtKB/Swiss-Prot;Acc:A5D787]	0.49087	0.00189619	0.0140528	ENSBTAG00000025788
ENSBTAG00000012980	RRAGB	ras-related GTP-binding protein B [Source:RefSeq peptide;Acc:NP_001068747]	-0.738318	0.00189826	0.0140592	ENSBTAG00000012980
ENSBTAG00000002370	ZNF792	zinc finger protein 792 [Source:HGNC Symbol;Acc:24751]	-0.419119	0.00190259	0.0140614	ENSBTAG00000002370
ENSBTAG00000010890	PRMT5	protein arginine N-methyltransferase 5 [Source:RefSeq peptide;Acc:NP_001098844]	-0.444743	0.00190045	0.0140614	ENSBTAG00000010890
ENSBTAG00000016813	SH3D19	SH3 domain containing 19 [Source:HGNC Symbol;Acc:30418]	1.44752	0.00190339	0.0140614	ENSBTAG00000016813
ENSBTAG00000014333	SLC10A3	P3 protein [Source:UniProtKB/Swiss-Prot;Acc:Q0V8N6]	-0.538757	0.00191403	0.014078	ENSBTAG00000014333
ENSBTAG00000033621	C11orf75	chromosome 11 open reading frame 75 [Source:HGNC Symbol;Acc:24810]	-0.886466	0.00191118	0.014078	ENSBTAG00000033621
ENSBTAG00000039732	MUTED	protein Muted homolog [Source:RefSeq peptide;Acc:NP_001092345]	0.637468	0.00191091	0.014078	ENSBTAG00000039732
ENSBTAG00000047214	TRAPPC1	Trafficking protein particle complex subunit 1 [Source:UniProtKB/Swiss-Prot;Acc:Q17QI1]	-0.387338	0.00191408	0.014078	ENSBTAG00000047214
ENSBTAG00000020035	RCAN1	Calcipressin-1 [Source:UniProtKB/Swiss-Prot;Acc:Q3ZBP4]	-0.648703	0.00192827	0.0141645	ENSBTAG00000020035
ENSBTAG00000012447	PPP1CB	serine/threonine-protein phosphatase PP1-beta catalytic subunit [Source:RefSeq peptide;Acc:NP_001029825]	-0.745565	0.00208207	0.014173	ENSBTAG00000012447
ENSBTAG00000007296	Not available	Uncharacterized protein [Source:UniProtKB/TrEMBL;Acc:E1BDS9]	-0.443484	0.00193351	0.0141763	ENSBTAG00000007296
ENSBTAG00000009237	KDELR2	ER lumen protein retaining receptor 2 [Source:RefSeq peptide;Acc:NP_001073247]	-0.379301	0.00193271	0.0141763	ENSBTAG00000009237
ENSBTAG00000004781	POLR3B	DNA-directed RNA polymerase III subunit RPC2 [Source:RefSeq peptide;Acc:NP_001179718]	-0.789909	0.00194121	0.0141883	ENSBTAG00000004781
ENSBTAG00000005893	TMEM68	Transmembrane protein 68 [Source:UniProtKB/Swiss-Prot;Acc:Q0VCR6]	-0.395488	0.0019386	0.0141883	ENSBTAG00000005893
ENSBTAG00000020554	AIF1	Allograft inflammatory factor 1 [Source:UniProtKB/Swiss-Prot;Acc:Q9BDK2]	0.237528	0.00194124	0.0141883	ENSBTAG00000020554
ENSBTAG00000021744	PSMC3	26S protease regulatory subunit 6A [Source:RefSeq peptide;Acc:NP_001179113]	0.578974	0.00193932	0.0141883	ENSBTAG00000021744
ENSBTAG00000047449	GNLY	granulysin precursor [Source:RefSeq peptide;Acc:NP_001068611]	4.39851	0.00222048	0.0142076	ENSBTAG00000047449
ENSBTAG00000047816	Not available	Uncharacterized protein [Source:UniProtKB/TrEMBL;Acc:F1MB18]	4.39851	0.00222048	0.0142076	ENSBTAG00000047816
ENSBTAG00000008896	DHX15	putative pre-mRNA-splicing factor ATP-dependent RNA helicase DHX15 [Source:RefSeq peptide;Acc:NP_001091487]	-0.286511	0.00194964	0.0142193	ENSBTAG00000008896
ENSBTAG00000019312	TFCP2	alpha-globin transcription factor CP2 [Source:RefSeq peptide;Acc:NP_001076866]	0.53718	0.00201183	0.014259	ENSBTAG00000019312
ENSBTAG00000007840	HMGCR	3-hydroxy-3-methylglutaryl-coenzyme A reductase [Source:UniProtKB/Swiss-Prot;Acc:A7Z064]	-0.624938	0.00196098	0.0142789	ENSBTAG00000007840
ENSBTAG00000001008	PRF1	perforin-1 precursor [Source:RefSeq peptide;Acc:NP_001137207]	2.19959	0.00198239	0.01435	ENSBTAG00000001008
ENSBTAG00000001522	MTERFD1	mTERF domain-containing protein 1, mitochondrial [Source:RefSeq peptide;Acc:NP_001069349]	-0.480912	0.00197572	0.01435	ENSBTAG00000001522
ENSBTAG00000004154	SKIL	ski-like protein [Source:RefSeq peptide;Acc:NP_001192876]	0.49333	0.00197995	0.01435	ENSBTAG00000004154
ENSBTAG00000021813	AMACR	alpha-methylacyl-CoA racemase [Source:HGNC Symbol;Acc:451]	-0.95707	0.00197926	0.01435	ENSBTAG00000021813
ENSBTAG00000001808	LACTB2	Beta-lactamase-like protein 2 [Source:UniProtKB/Swiss-Prot;Acc:Q1LZ83]	-0.44127	0.00198776	0.0143574	ENSBTAG00000001808
ENSBTAG00000031134	YWHAH	14-3-3 protein eta [Source:RefSeq peptide;Acc:NP_776917]	-0.414546	0.00198742	0.0143574	ENSBTAG00000031134
ENSBTAG00000011514	MRPL44	39S ribosomal protein L44, mitochondrial [Source:UniProtKB/Swiss-Prot;Acc:Q2KIS2]	0.502721	0.00200372	0.0144548	ENSBTAG00000011514
ENSBTAG00000030801	MNAT1	CDK-activating kinase assembly factor MAT1 [Source:RefSeq peptide;Acc:NP_001098879]	0.471403	0.00204413	0.014464	ENSBTAG00000030801
ENSBTAG00000013191	AGRN	agrin [Source:HGNC Symbol;Acc:329]	2.43042	0.0020102	0.0144791	ENSBTAG00000013191
ENSBTAG00000013235	TINAGL1	tubulointerstitial nephritis antigen-like 1 [Source:HGNC Symbol;Acc:19168]	-3.2824	0.00199656	0.0144914	ENSBTAG00000013235
ENSBTAG00000004654	PWP1	Periodic tryptophan protein 1 homolog [Source:UniProtKB/Swiss-Prot;Acc:Q2HJ56]	-0.31703	0.00202519	0.0145332	ENSBTAG00000004654
ENSBTAG00000020384	WDR47	WD repeat domain 47 [Source:HGNC Symbol;Acc:29141]	-0.666746	0.0020239	0.0145332	ENSBTAG00000020384
ENSBTAG00000007101	F3	Tissue factor [Source:UniProtKB/Swiss-Prot;Acc:P30931]	2.29785	0.00202957	0.0145334	ENSBTAG00000007101
ENSBTAG00000002786	Not available	uncharacterized protein LOC781494 [Source:RefSeq peptide;Acc:NP_001094749]	0.58094	0.00203238	0.0145446	ENSBTAG00000002786
ENSBTAG00000009374	PARP2	poly (ADP-ribose) polymerase 2 [Source:HGNC Symbol;Acc:272]	-0.58578	0.00203505	0.0145548	ENSBTAG00000009374
ENSBTAG00000007203	STT3A	Dolichyl-diphosphooligosaccharide--protein glycosyltransferase subunit STT3A [Source:UniProtKB/Swiss-Prot;Acc:Q2KJI2]	-0.430061	0.00204574	0.0145873	ENSBTAG00000007203
ENSBTAG00000011403	RUSC2	iporin [Source:RefSeq peptide;Acc:NP_001075896]	-1.27699	0.00204433	0.0145873	ENSBTAG00000011403
ENSBTAG00000018710	TTF1	transcription termination factor 1 [Source:RefSeq peptide;Acc:NP_001095553]	0.530894	0.00205891	0.0146548	ENSBTAG00000018710
ENSBTAG00000004358	DARS2	aspartyl-tRNA synthetase, mitochondrial precursor [Source:RefSeq peptide;Acc:NP_001095692]	-1.15377	0.00233492	0.0147019	ENSBTAG00000004358
ENSBTAG00000036298	Not available	uncharacterized protein LOC515578 [Source:RefSeq peptide;Acc:NP_001069187]	-1.41652	0.00206864	0.0147138	ENSBTAG00000036298
ENSBTAG00000047265	Not available	Uncharacterized protein [Source:UniProtKB/TrEMBL;Acc:G3N0C3]	-0.505266	0.00207837	0.014756	ENSBTAG00000047265
ENSBTAG00000004547	OLR1	oxidized low-density lipoprotein receptor 1 [Source:RefSeq peptide;Acc:NP_776557]	-1.30955	0.00208701	0.0148084	ENSBTAG00000004547
ENSBTAG00000014775	GUK1	Guanylate kinase [Source:UniProtKB/Swiss-Prot;Acc:P46195]	0.584483	0.00209156	0.0148316	ENSBTAG00000014775
ENSBTAG00000002434	WDR18	WD repeat-containing protein 18 [Source:UniProtKB/Swiss-Prot;Acc:Q3SZD4]	0.870153	0.00209422	0.0148415	ENSBTAG00000002434
ENSBTAG00000025424	NOTCH4	neurogenic locus notch homolog protein 4 precursor [Source:RefSeq peptide;Acc:NP_001193877]	0.74836	0.00212067	0.0149006	ENSBTAG00000025424
ENSBTAG00000006447	ACSM3	acyl-CoA synthetase medium-chain family member 3 [Source:HGNC Symbol;Acc:10522]	-1.75164	0.00210565	0.0149134	ENSBTAG00000006447
ENSBTAG00000047450	SFR1	SWI5-dependent recombination repair 1 [Source:HGNC Symbol;Acc:29574]	1.08414	0.00211697	0.0149496	ENSBTAG00000047450
ENSBTAG00000000236	YWHAZ	14-3-3 protein zeta/delta [Source:UniProtKB/Swiss-Prot;Acc:P63103]	-0.558011	0.00211994	0.0149964	ENSBTAG00000000236
ENSBTAG00000014377	CHD3	Uncharacterized protein [Source:UniProtKB/TrEMBL;Acc:F1N544]	-0.912656	0.00211865	0.0149964	ENSBTAG00000014377
ENSBTAG00000020940	ANXA11	annexin A11 [Source:RefSeq peptide;Acc:NP_776927]	-0.596056	0.00212764	0.015016	ENSBTAG00000020940
ENSBTAG00000021768	CCNG2	cyclin G2 [Source:HGNC Symbol;Acc:1593]	1.60544	0.00212915	0.015016	ENSBTAG00000021768
ENSBTAG00000001289	MRPL18	39S ribosomal protein L18, mitochondrial [Source:UniProtKB/Swiss-Prot;Acc:Q3ZBR7]	-0.304718	0.00213393	0.0150315	ENSBTAG00000001289
ENSBTAG00000018286	RNF181	E3 ubiquitin-protein ligase RNF181 [Source:UniProtKB/Swiss-Prot;Acc:Q3T0W3]	-0.476504	0.00214555	0.0151043	ENSBTAG00000018286
ENSBTAG00000002105	TEX261	TEX261 protein; Uncharacterized protein [Source:UniProtKB/TrEMBL;Acc:A2VDM6]	-0.639222	0.00226478	0.0151081	ENSBTAG00000002105
ENSBTAG00000015521	GEMIN6	Gem-associated protein 6 [Source:UniProtKB/Swiss-Prot;Acc:Q2KHW8]	-0.442346	0.00214788	0.0151116	ENSBTAG00000015521
ENSBTAG00000009543	FAM62A	extended synaptotagmin-1 [Source:RefSeq peptide;Acc:NP_001071411]	-0.937967	0.00215648	0.0151629	ENSBTAG00000009543
ENSBTAG00000006697	RICTOR	rapamycin-insensitive companion of mTOR [Source:RefSeq peptide;Acc:NP_001137568]	1.5588	0.00216097	0.0151854	ENSBTAG00000006697
ENSBTAG00000003807	RQCD1	Cell differentiation protein RCD1 homolog [Source:UniProtKB/Swiss-Prot;Acc:A7MB47]	0.875584	0.00216906	0.0152044	ENSBTAG00000003807
ENSBTAG00000011831	SPPL2A	signal peptide peptidase like 2A [Source:HGNC Symbol;Acc:30227]	0.531662	0.00216676	0.0152044	ENSBTAG00000011831
ENSBTAG00000014096	PCNXL4	pecanex-like 4 (Drosophila) [Source:HGNC Symbol;Acc:20349]	-0.734432	0.00216771	0.0152044	ENSBTAG00000014096
ENSBTAG00000014861	SLC20A2	sodium-dependent phosphate transporter 2 [Source:RefSeq peptide;Acc:NP_001073749]	-1.07411	0.00216529	0.0152044	ENSBTAG00000014861
ENSBTAG00000012751	BTBD6	BTB/POZ domain-containing protein 6 [Source:RefSeq peptide;Acc:NP_001098520]	-0.713567	0.00217753	0.0152284	ENSBTAG00000012751
ENSBTAG00000008099	CCR5	C-C chemokine receptor type 5 [Source:UniProtKB/Swiss-Prot;Acc:Q2HJ17]	1.56032	0.00218097	0.0152374	ENSBTAG00000008099
ENSBTAG00000017493	PHF17	protein Jade-1 [Source:RefSeq peptide;Acc:NP_001015559]	-0.730639	0.0021942	0.015299	ENSBTAG00000017493
ENSBTAG00000018446	GCA	grancalcin, EF-hand calcium binding protein [Source:HGNC Symbol;Acc:15990]	-1.66065	0.00219693	0.0153027	ENSBTAG00000018446
ENSBTAG00000005571	PHF20	PHD finger protein 20 [Source:RefSeq peptide;Acc:NP_001161898]	-0.474759	0.00234613	0.0153293	ENSBTAG00000005571
ENSBTAG00000011480	PITPNA	Phosphatidylinositol transfer protein alpha isoform [Source:UniProtKB/Swiss-Prot;Acc:Q2HJ54]	-0.649761	0.0022083	0.0153355	ENSBTAG00000011480
ENSBTAG00000018691	RHOU	Rho-related GTP-binding protein RhoU [Source:UniProtKB/Swiss-Prot;Acc:A5D7J5]	-2.87289	0.00221277	0.015346	ENSBTAG00000018691
ENSBTAG00000001069	TP53	Cellular tumor antigen p53 [Source:UniProtKB/Swiss-Prot;Acc:P67939]	0.629167	0.00239215	0.0153488	ENSBTAG00000001069
ENSBTAG00000020485	ARRB1	Beta-arrestin-1 [Source:UniProtKB/Swiss-Prot;Acc:P17870]	0.585625	0.00222473	0.0153924	ENSBTAG00000020485
ENSBTAG00000009441	RBBP6	retinoblastoma binding protein 6 [Source:HGNC Symbol;Acc:9889]	0.794143	0.00224297	0.0154197	ENSBTAG00000009441
ENSBTAG00000006003	SAP130	Sin3A-associated protein, 130kDa [Source:HGNC Symbol;Acc:29813]	0.726014	0.00223763	0.0154598	ENSBTAG00000006003
ENSBTAG00000016034	EXOSC5	exosome component 5 [Source:HGNC Symbol;Acc:24662]	-0.767908	0.00223986	0.0154603	ENSBTAG00000016034
ENSBTAG00000011238	CD48	CD48 antigen precursor [Source:RefSeq peptide;Acc:NP_001039467]	0.694634	0.00224387	0.0154789	ENSBTAG00000011238
ENSBTAG00000024958	FAM214A	family with sequence similarity 214, member A [Source:HGNC Symbol;Acc:25609]	-0.73059	0.00225408	0.0155401	ENSBTAG00000024958
ENSBTAG00000014821	SLC7A7	Y+L amino acid transporter 1 [Source:RefSeq peptide;Acc:NP_001068619]	0.266107	0.00226376	0.0155701	ENSBTAG00000014821
ENSBTAG00000021901	TRPM2	transient receptor potential cation channel, subfamily M, member 2 [Source:HGNC Symbol;Acc:12339]	1.81156	0.00226209	0.0155701	ENSBTAG00000021901
ENSBTAG00000021249	LAT	linker for activation of T-cells family member 1 precursor [Source:RefSeq peptide;Acc:NP_001098448]	5.805	0.00227077	0.0155998	ENSBTAG00000021249
ENSBTAG00000007112	C3H1ORF41	heat shock protein beta-11 [Source:RefSeq peptide;Acc:NP_001069880]	0.574121	0.00227421	0.0156051	ENSBTAG00000007112
ENSBTAG00000034529	HMGA1	high mobility group protein HMG-I/HMG-Y [Source:RefSeq peptide;Acc:NP_001069991]	0.928833	0.00228752	0.0156615	ENSBTAG00000034529
ENSBTAG00000004540	NUB1	NEDD8 ultimate buster 1 [Source:UniProtKB/Swiss-Prot;Acc:Q8MJ87]	1.44784	0.00229767	0.0157106	ENSBTAG00000004540
ENSBTAG00000022382	TMEM218	Transmembrane protein 218 [Source:UniProtKB/Swiss-Prot;Acc:A5PJF4]	-1.26007	0.00230217	0.0157322	ENSBTAG00000022382
ENSBTAG00000033333	CDK10	Cyclin-dependent kinase 10 [Source:UniProtKB/Swiss-Prot;Acc:Q2TBL8]	-0.538505	0.00230433	0.0157377	ENSBTAG00000033333
ENSBTAG00000010309	XPO6	exportin 6 [Source:HGNC Symbol;Acc:19733]	1.40713	0.00232048	0.0158212	ENSBTAG00000010309
ENSBTAG00000003314	SKA3	Spindle and kinetochore-associated protein 3 [Source:UniProtKB/Swiss-Prot;Acc:A8PUI7]	-2.23907	0.00239579	0.0158329	ENSBTAG00000003314
ENSBTAG00000003550	C29H11orf54	Ester hydrolase C11orf54 homolog [Source:UniProtKB/Swiss-Prot;Acc:Q2HJH3]	-0.667425	0.0023326	0.0158565	ENSBTAG00000003550
ENSBTAG00000006656	RANBP1	RAN binding protein 1 [Source:HGNC Symbol;Acc:9847]	-0.498071	0.00246048	0.0159036	ENSBTAG00000006656
ENSBTAG00000046005	Not available	Uncharacterized protein [Source:UniProtKB/TrEMBL;Acc:G3MX11]	-0.498071	0.00246048	0.0159036	ENSBTAG00000046005
ENSBTAG00000039793	HDGF	hepatoma-derived growth factor [Source:RefSeq peptide;Acc:NP_787026]	-0.361281	0.0023433	0.015905	ENSBTAG00000039793
ENSBTAG00000010505	INTS4	integrator complex subunit 4 [Source:RefSeq peptide;Acc:NP_001103535]	1.18507	0.00236409	0.0160084	ENSBTAG00000010505
ENSBTAG00000018970	XPO5	exportin 5 [Source:HGNC Symbol;Acc:17675]	-1.13831	0.00236455	0.0160084	ENSBTAG00000018970
ENSBTAG00000005043	TIMP1	Metalloproteinase inhibitor 1 [Source:UniProtKB/Swiss-Prot;Acc:P20414]	1.15392	0.00237898	0.0160688	ENSBTAG00000005043
ENSBTAG00000021214	FBXL5	F-box/LRR-repeat protein 5 [Source:RefSeq peptide;Acc:NP_001075909]	-0.360433	0.00237782	0.0160688	ENSBTAG00000021214
ENSBTAG00000019804	SNRNP25	U11/U12 small nuclear ribonucleoprotein 25 kDa protein [Source:UniProtKB/Swiss-Prot;Acc:Q3ZBQ4]	-0.498355	0.0023871	0.0160957	ENSBTAG00000019804
ENSBTAG00000002112	INSIG2	insulin induced gene 2 [Source:HGNC Symbol;Acc:20452]	-0.411514	0.00281589	0.0161162	ENSBTAG00000002112
ENSBTAG00000013455	SPOPL	speckle-type POZ protein-like [Source:HGNC Symbol;Acc:27934]	-0.587851	0.00239551	0.0161244	ENSBTAG00000013455
ENSBTAG00000038698	Not available	uncharacterized protein LOC617079 [Source:RefSeq peptide;Acc:NP_001091939]	1.08034	0.00239512	0.0161244	ENSBTAG00000038698
ENSBTAG00000014761	PGA5	pepsin A preproprotein [Source:RefSeq peptide;Acc:NP_001001600]	-2.98307	0.00240645	0.0161593	ENSBTAG00000014761
ENSBTAG00000017289	MCF2L	MCF.2 cell line derived transforming sequence-like [Source:HGNC Symbol;Acc:14576]	4.17516	0.00240342	0.0161593	ENSBTAG00000017289
ENSBTAG00000030706	ALG6	dolichyl pyrophosphate Man9GlcNAc2 alpha-1,3-glucosyltransferase precursor [Source:RefSeq peptide;Acc:NP_001068900]	-0.462789	0.00245521	0.0162168	ENSBTAG00000030706
ENSBTAG00000012274	CIZ1	CDKN1A interacting zinc finger protein 1 [Source:HGNC Symbol;Acc:16744]	-0.636763	0.00266858	0.0162453	ENSBTAG00000012274
ENSBTAG00000005382	CCDC85B	coiled-coil domain-containing protein 85B [Source:RefSeq peptide;Acc:NP_001137559]	-1.40227	0.00242493	0.0162479	ENSBTAG00000005382
ENSBTAG00000007397	FOLH1	glutamate carboxypeptidase 2 [Source:RefSeq peptide;Acc:NP_001095328]	2.44324	0.002425	0.0162479	ENSBTAG00000007397
ENSBTAG00000009394	NSMCE2	E3 SUMO-protein ligase NSE2 [Source:RefSeq peptide;Acc:NP_001069265]	0.682028	0.00242756	0.0162558	ENSBTAG00000009394
ENSBTAG00000012168	RANBP6	RAN binding protein 6 [Source:HGNC Symbol;Acc:9851]	-0.448815	0.00243037	0.0162652	ENSBTAG00000012168
ENSBTAG00000015016	CALCOCO1	calcium-binding and coiled-coil domain-containing protein 1 [Source:RefSeq peptide;Acc:NP_001039900]	-0.930203	0.00243495	0.0162865	ENSBTAG00000015016
ENSBTAG00000009565	RASA1	ras GTPase-activating protein 1 [Source:RefSeq peptide;Acc:NP_776874]	-0.679062	0.00244626	0.0163458	ENSBTAG00000009565
ENSBTAG00000017850	ARHGEF6	rho guanine nucleotide exchange factor 6 [Source:RefSeq peptide;Acc:NP_001179929]	0.938309	0.00244662	0.0163458	ENSBTAG00000017850
ENSBTAG00000003410	EFTUD1	elongation factor Tu GTP binding domain containing 1 [Source:HGNC Symbol;Acc:25789]	-0.526782	0.00245171	0.0163705	ENSBTAG00000003410
ENSBTAG00000001333	PPARG	Peroxisome proliferator-activated receptor gamma [Source:UniProtKB/Swiss-Prot;Acc:O18971]	-1.07867	0.00246295	0.0163837	ENSBTAG00000001333
ENSBTAG00000006939	FGD3	FYVE, RhoGEF and PH domain-containing protein 3 [Source:RefSeq peptide;Acc:NP_001019698]	-0.86326	0.00247117	0.0163837	ENSBTAG00000006939
ENSBTAG00000012529	IFNG	Interferon gamma [Source:UniProtKB/Swiss-Prot;Acc:P07353]	4.71543	0.0024629	0.0163837	ENSBTAG00000012529
ENSBTAG00000014099	YTHDC2	probable ATP-dependent RNA helicase YTHDC2 [Source:RefSeq peptide;Acc:NP_001179740]	0.56172	0.00247039	0.0163837	ENSBTAG00000014099
ENSBTAG00000017490	PRKCSH	phospholipase D1 [Source:RefSeq peptide;Acc:NP_001095471]	0.876618	0.00246863	0.0163837	ENSBTAG00000017490
ENSBTAG00000018101	AHCY	Adenosylhomocysteinase [Source:UniProtKB/Swiss-Prot;Acc:Q3MHL4]	0.432029	0.00247133	0.0163837	ENSBTAG00000018101
ENSBTAG00000019603	LDHB	L-lactate dehydrogenase B chain [Source:UniProtKB/Swiss-Prot;Acc:Q5E9B1]	-0.413336	0.00246402	0.0163837	ENSBTAG00000019603
ENSBTAG00000022731	SSR1	Translocon-associated protein subunit alpha [Source:UniProtKB/Swiss-Prot;Acc:A6QLP7]	-0.309415	0.00246614	0.0163837	ENSBTAG00000022731
ENSBTAG00000023652	PROS1	Vitamin K-dependent protein S [Source:UniProtKB/Swiss-Prot;Acc:P07224]	3.88519	0.00247579	0.0163841	ENSBTAG00000023652
ENSBTAG00000021318	SCAMP5	Secretory carrier-associated membrane protein 5 [Source:UniProtKB/Swiss-Prot;Acc:Q17QF8]	-0.554125	0.00260469	0.0164722	ENSBTAG00000021318
ENSBTAG00000017745	IL6ST	interleukin 6 signal transducer (gp130, oncostatin M receptor) [Source:HGNC Symbol;Acc:6021]	-2.10398	0.00250481	0.0165422	ENSBTAG00000017745
ENSBTAG00000023947	AVPI1	Arginine vasopressin-induced protein 1 [Source:UniProtKB/Swiss-Prot;Acc:Q3SZR0]	-0.946289	0.00251892	0.0165726	ENSBTAG00000023947
ENSBTAG00000008103	ALDH1A1	Retinal dehydrogenase 1 [Source:UniProtKB/Swiss-Prot;Acc:P48644]	0.346388	0.00252674	0.016596	ENSBTAG00000008103
ENSBTAG00000008082	CEP350	centrosomal protein 350kDa [Source:HGNC Symbol;Acc:24238]	0.911896	0.0025471	0.0166202	ENSBTAG00000008082
ENSBTAG00000019480	PDE6D	Retinal rod rhodopsin-sensitive cGMP 3',5'-cyclic phosphodiesterase subunit delta [Source:UniProtKB/Swiss-Prot;Acc:Q95142]	-0.325539	0.00254928	0.0166783	ENSBTAG00000019480
ENSBTAG00000004991	IKBKAP	inhibitor of kappa light polypeptide gene enhancer in B-cells, kinase complex-associated protein [Source:HGNC Symbol;Acc:5959]	-0.792843	0.00256454	0.0167218	ENSBTAG00000004991
ENSBTAG00000005955	RSPH3	Radial spoke head protein 3 homolog [Source:UniProtKB/Swiss-Prot;Acc:A8E4N3]	1.10648	0.00256329	0.0167218	ENSBTAG00000005955
ENSBTAG00000008636	PDE4B	cAMP-specific 3',5'-cyclic phosphodiesterase 4B [Source:RefSeq peptide;Acc:NP_001096016]	2.82803	0.00256598	0.0167219	ENSBTAG00000008636
ENSBTAG00000018281	GPX7	Glutathione peroxidase 7 [Source:UniProtKB/Swiss-Prot;Acc:A6QLY2]	-1.43612	0.00257983	0.0167719	ENSBTAG00000018281
ENSBTAG00000018403	ARHGAP9	Rho GTPase activating protein 9 [Source:HGNC Symbol;Acc:14130]	-0.637103	0.00258213	0.0167719	ENSBTAG00000018403
ENSBTAG00000011206	GALNT1	Polypeptide N-acetylgalactosaminyltransferase 1 Polypeptide N-acetylgalactosaminyltransferase 1 soluble form [Source:UniProtKB/Swiss-Prot;Acc:Q07537]	-0.462423	0.00260459	0.0168698	ENSBTAG00000011206
ENSBTAG00000006743	RBBP8	DNA endonuclease RBBP8 [Source:UniProtKB/Swiss-Prot;Acc:A6QNQ6]	-0.460795	0.0029174	0.0169466	ENSBTAG00000006743
ENSBTAG00000016344	PIK3R6	phosphoinositide 3-kinase regulatory subunit 6 [Source:RefSeq peptide;Acc:NP_001095498]	2.39582	0.00262476	0.0169495	ENSBTAG00000016344
ENSBTAG00000027937	PRNP	Major prion protein [Source:UniProtKB/Swiss-Prot;Acc:P10279]	0.520902	0.00274176	0.0169582	ENSBTAG00000027937
ENSBTAG00000027676	IL18BP	interleukin 18 binding protein [Source:HGNC Symbol;Acc:5987]	3.34814	0.00263091	0.016965	ENSBTAG00000027676
ENSBTAG00000018745	CEP290	centrosomal protein of 290 kDa [Source:RefSeq peptide;Acc:NP_777147]	-0.805903	0.00263342	0.0169682	ENSBTAG00000018745
ENSBTAG00000004881	MTHFD2	Bifunctional methylenetetrahydrofolate dehydrogenase/cyclohydrolase, mitochondrial NAD-dependent methylenetetrahydrofolate dehydrogenase Methenyltetrahydrofolate cyclohydrolase [Source:UniProtKB/Swiss-Prot;Acc:Q0P5C2]	2.40212	0.00278839	0.0169756	ENSBTAG00000004881
ENSBTAG00000019246	SC5DL	lathosterol oxidase [Source:RefSeq peptide;Acc:NP_001030433]	-0.336833	0.00264223	0.0169816	ENSBTAG00000019246
ENSBTAG00000003708	SEC23A	Protein transport protein Sec23A [Source:UniProtKB/Swiss-Prot;Acc:A2VDL8]	0.705403	0.00356724	0.0169819	ENSBTAG00000003708
ENSBTAG00000017147	AK3	GTP:AMP phosphotransferase, mitochondrial [Source:UniProtKB/Swiss-Prot;Acc:P08760]	-0.306302	0.00266388	0.0170925	ENSBTAG00000017147
ENSBTAG00000018436	UBE2J1	ubiquitin-conjugating enzyme E2 J1 [Source:RefSeq peptide;Acc:NP_001193115]	0.829194	0.00266628	0.0170985	ENSBTAG00000018436
ENSBTAG00000018269	MPV17	Protein Mpv17 [Source:UniProtKB/Swiss-Prot;Acc:Q2KIN6]	-0.366215	0.00267823	0.0171374	ENSBTAG00000018269
ENSBTAG00000046990	C21H14orf142	Uncharacterized protein C14orf142 homolog [Source:UniProtKB/Swiss-Prot;Acc:P0C8B3]	-0.489876	0.00267773	0.0171374	ENSBTAG00000046990
ENSBTAG00000004310	UBR7	putative E3 ubiquitin-protein ligase UBR7 [Source:RefSeq peptide;Acc:NP_001076070]	-0.821611	0.00268524	0.017154	ENSBTAG00000004310
ENSBTAG00000021899	PDE9A	phosphodiesterase 9A [Source:HGNC Symbol;Acc:8795]	-1.73362	0.00269176	0.0171675	ENSBTAG00000021899
ENSBTAG00000012640	S100A8	Protein S100-A8 [Source:UniProtKB/Swiss-Prot;Acc:P28782]	1.78329	0.00269574	0.0171741	ENSBTAG00000012640
ENSBTAG00000002323	USP28	ubiquitin carboxyl-terminal hydrolase 28 [Source:RefSeq peptide;Acc:NP_001179927]	-0.560265	0.00271314	0.0172567	ENSBTAG00000002323
ENSBTAG00000018192	ALG8	probable dolichyl pyrophosphate Glc1Man9GlcNAc2 alpha-1,3-glucosyltransferase precursor [Source:RefSeq peptide;Acc:NP_001069593]	0.759336	0.00272443	0.0173096	ENSBTAG00000018192
ENSBTAG00000011463	MID1IP1	mid1-interacting protein 1 [Source:RefSeq peptide;Acc:NP_001069851]	-1.67778	0.00273328	0.0173376	ENSBTAG00000011463
ENSBTAG00000018400	BRMS1L	Breast cancer metastasis-suppressor 1-like protein [Source:UniProtKB/Swiss-Prot;Acc:A4FV29]	-0.809873	0.00274098	0.0173675	ENSBTAG00000018400
ENSBTAG00000015156	NDUFB1	NADH dehydrogenase [ubiquinone] 1 beta subcomplex subunit 1 [Source:UniProtKB/Swiss-Prot;Acc:Q02378]	0.319036	0.00276391	0.0174653	ENSBTAG00000015156
ENSBTAG00000019852	PDHA1	Pyruvate dehydrogenase E1 component subunit alpha, somatic form, mitochondrial [Source:UniProtKB/Swiss-Prot;Acc:A7MB35]	-0.315027	0.00277453	0.0175229	ENSBTAG00000019852
ENSBTAG00000001578	ADPGK	ADP-dependent glucokinase [Source:UniProtKB/Swiss-Prot;Acc:A2VE47]	1.3982	0.00280339	0.0175297	ENSBTAG00000001578
ENSBTAG00000017028	USO1	General vesicular transport factor p115 [Source:UniProtKB/Swiss-Prot;Acc:P41541]	-0.275024	0.00279031	0.0175755	ENSBTAG00000017028
ENSBTAG00000017826	SCLY	Selenocysteine lyase [Source:UniProtKB/Swiss-Prot;Acc:A2VDS1]	3.06387	0.00279056	0.0175755	ENSBTAG00000017826
ENSBTAG00000000662	TCF20	transcription factor 20 [Source:RefSeq peptide;Acc:NP_001179503]	0.345654	0.00280327	0.0176186	ENSBTAG00000000662
ENSBTAG00000047035	TBC1D17	TBC1 domain family member 17 [Source:RefSeq peptide;Acc:NP_001095482]	0.479764	0.00282008	0.0176766	ENSBTAG00000047035
ENSBTAG00000007740	BMK	midkine precursor [Source:RefSeq peptide;Acc:NP_776360]	2.58404	0.00284415	0.0177798	ENSBTAG00000007740
ENSBTAG00000011902	WASH1	WAS protein family homolog 1 [Source:UniProtKB/Swiss-Prot;Acc:A7Z063]	0.532256	0.00284333	0.0177798	ENSBTAG00000011902
ENSBTAG00000006685	IL10	interleukin-10 precursor [Source:RefSeq peptide;Acc:NP_776513]	1.2466	0.00284742	0.0177842	ENSBTAG00000006685
ENSBTAG00000009061	FAR1	fatty acyl-CoA reductase 1 [Source:RefSeq peptide;Acc:NP_001092502]	-0.506196	0.002854	0.0177937	ENSBTAG00000009061
ENSBTAG00000002566	PGPEP1	pyroglutamyl-peptidase 1 [Source:RefSeq peptide;Acc:NP_001103453]	-0.315341	0.00304035	0.0178036	ENSBTAG00000002566
ENSBTAG00000017554	RTN4IP1	Reticulon-4-interacting protein 1, mitochondrial [Source:UniProtKB/Swiss-Prot;Acc:Q0VC50]	-0.959339	0.00287095	0.0178516	ENSBTAG00000017554
ENSBTAG00000008330	RNF19B	E3 ubiquitin-protein ligase RNF19B [Source:RefSeq peptide;Acc:NP_001192591]	0.928919	0.00287568	0.0178715	ENSBTAG00000008330
ENSBTAG00000008432	NUP98	nucleoporin 98kDa [Source:HGNC Symbol;Acc:8068]	0.554619	0.00288094	0.0178851	ENSBTAG00000008432
ENSBTAG00000016281	PREP	prolyl endopeptidase [Source:RefSeq peptide;Acc:NP_777197]	-0.370952	0.00289301	0.017941	ENSBTAG00000016281
ENSBTAG00000019739	Not available	Not available	0.597016	0.00289841	0.0179554	ENSBTAG00000019739
ENSBTAG00000000372	TIPIN	TIMELESS-interacting protein [Source:UniProtKB/Swiss-Prot;Acc:Q3ZCC4]	-0.359015	0.00290475	0.017966	ENSBTAG00000000372
ENSBTAG00000000735	BCL2A1	Bcl-2-related protein A1 [Source:UniProtKB/Swiss-Prot;Acc:Q3C2I0]	0.746907	0.00292006	0.018032	ENSBTAG00000000735
ENSBTAG00000011918	BLOC1S1	Biogenesis of lysosome-related organelles complex 1 subunit 1 [Source:UniProtKB/Swiss-Prot;Acc:Q2NKW0]	0.406014	0.00293833	0.0180874	ENSBTAG00000011918
ENSBTAG00000009523	SLC9A6	sodium/hydrogen exchanger 6 precursor [Source:RefSeq peptide;Acc:NP_001094616]	-0.305085	0.00295022	0.0181316	ENSBTAG00000009523
ENSBTAG00000020963	RASSF1	ras association domain-containing protein 1 [Source:RefSeq peptide;Acc:NP_001068910]	0.464396	0.00295172	0.0181316	ENSBTAG00000020963
ENSBTAG00000018059	BT.27986	T-lymphocyte activation antigen CD80 [Source:RefSeq peptide;Acc:NP_001193368]	3.82567	0.0029513	0.0181853	ENSBTAG00000018059
ENSBTAG00000012259	PNPO	Pyridoxine-5'-phosphate oxidase [Source:UniProtKB/Swiss-Prot;Acc:Q5E9K3]	0.849514	0.0029813	0.0182813	ENSBTAG00000012259
ENSBTAG00000021944	C10H14ORF166	UPF0568 protein C14orf166 homolog [Source:RefSeq peptide;Acc:NP_001030357]	-0.358657	0.00298087	0.0182817	ENSBTAG00000021944
ENSBTAG00000014831	PPP1R3C	Protein phosphatase 1 regulatory subunit 3C [Source:UniProtKB/Swiss-Prot;Acc:Q0VCR4]	-1.40525	0.00415377	0.0183962	ENSBTAG00000014831
ENSBTAG00000018422	RIPK3	receptor-interacting serine/threonine-protein kinase 3 [Source:RefSeq peptide;Acc:NP_001095354]	0.800654	0.00302658	0.0184791	ENSBTAG00000018422
ENSBTAG00000001107	CACYBP	Calcyclin-binding protein [Source:UniProtKB/Swiss-Prot;Acc:Q3T168]	-0.389791	0.00303592	0.0184995	ENSBTAG00000001107
ENSBTAG00000006836	FBXO33	F-box only protein 33 [Source:RefSeq peptide;Acc:NP_001192678]	0.578784	0.00316819	0.0185419	ENSBTAG00000006836
ENSBTAG00000002657	NKIRAS2	NF-kappa-B inhibitor-interacting Ras-like protein 2 [Source:RefSeq peptide;Acc:NP_001068855]	0.857737	0.00305255	0.0185749	ENSBTAG00000002657
ENSBTAG00000015744	CCNC	Cyclin-C [Source:UniProtKB/Swiss-Prot;Acc:Q3ZCK5]	-0.245216	0.00305097	0.0185749	ENSBTAG00000015744
ENSBTAG00000033344	Not available	Uncharacterized protein [Source:UniProtKB/TrEMBL;Acc:E1BKK7]	0.663523	0.00306182	0.0186041	ENSBTAG00000033344
ENSBTAG00000031579	SGOL2	shugoshin-like 2 (S. pombe) [Source:HGNC Symbol;Acc:30812]	-0.948275	0.00325896	0.0186513	ENSBTAG00000031579
ENSBTAG00000004291	SEPT6	Septin-6 [Source:UniProtKB/Swiss-Prot;Acc:Q3SZN0]	1.0791	0.00308453	0.0187109	ENSBTAG00000004291
ENSBTAG00000001647	PLEKHJ1	Pleckstrin homology domain-containing family J member 1 [Source:UniProtKB/Swiss-Prot;Acc:Q3ZCI3]	0.71891	0.00310127	0.0187592	ENSBTAG00000001647
ENSBTAG00000021802	MIEN1	Migration and invasion enhancer 1 [Source:UniProtKB/Swiss-Prot;Acc:Q148C8]	-0.373732	0.00310214	0.0187592	ENSBTAG00000021802
ENSBTAG00000029803	bta-mir-221	bta-mir-221 [Source:miRBase;Acc:MI0004743]	-1.66085	0.0030965	0.0187592	ENSBTAG00000029803
ENSBTAG00000002693	KANSL2	KAT8 regulatory NSL complex subunit 2 [Source:UniProtKB/Swiss-Prot;Acc:Q2NL14]	-0.462963	0.00310815	0.0187852	ENSBTAG00000002693
ENSBTAG00000000507	NR4A1	Nuclear receptor subfamily 4 group A member 1 [Source:UniProtKB/Swiss-Prot;Acc:Q0V8F0]	-0.970272	0.00311729	0.018795	ENSBTAG00000000507
ENSBTAG00000024269	TGFBR3	transforming growth factor, beta receptor III [Source:HGNC Symbol;Acc:11774]	-1.83368	0.00313482	0.0188785	ENSBTAG00000024269
ENSBTAG00000003687	FOXK2	forkhead box K2 [Source:HGNC Symbol;Acc:6036]	-0.500632	0.00316758	0.0190328	ENSBTAG00000003687
ENSBTAG00000004017	PLEKHG2	pleckstrin homology domain containing, family G (with RhoGef domain) member 2 [Source:HGNC Symbol;Acc:29515]	1.12393	0.00317023	0.0190328	ENSBTAG00000004017
ENSBTAG00000001023	ZNF598	zinc finger protein 598 [Source:HGNC Symbol;Acc:28079]	0.739855	0.00317695	0.0190477	ENSBTAG00000001023
ENSBTAG00000005018	NFAM1	NFAT activating protein with ITAM motif 1 [Source:HGNC Symbol;Acc:29872]	0.596706	0.00317925	0.0190477	ENSBTAG00000005018
ENSBTAG00000018829	SPRYD7	SPRY domain-containing protein 7 [Source:UniProtKB/Swiss-Prot;Acc:Q2T9X3]	-0.514402	0.0031785	0.0190477	ENSBTAG00000018829
ENSBTAG00000017017	CTPS2	CTP synthase 2 [Source:UniProtKB/Swiss-Prot;Acc:Q1RMS2]	0.521801	0.00324268	0.0190711	ENSBTAG00000017017
ENSBTAG00000003504	GSS	Glutathione synthetase [Source:UniProtKB/Swiss-Prot;Acc:Q5EAC2]	1.14558	0.00318878	0.0190755	ENSBTAG00000003504
ENSBTAG00000015889	CLCN7	H(+)/Cl(-) exchange transporter 7 [Source:UniProtKB/Swiss-Prot;Acc:Q4PKH3]	0.686062	0.00335739	0.0190916	ENSBTAG00000015889
ENSBTAG00000012737	GPR65	psychosine receptor [Source:RefSeq peptide;Acc:NP_001094773]	1.28196	0.00320066	0.0190975	ENSBTAG00000012737
ENSBTAG00000018999	MGRN1	E3 ubiquitin-protein ligase MGRN1 [Source:RefSeq peptide;Acc:NP_001070410]	-0.485533	0.00319937	0.0190975	ENSBTAG00000018999
ENSBTAG00000014337	EIF2S3	Eukaryotic translation initiation factor 2 subunit 3 [Source:UniProtKB/Swiss-Prot;Acc:Q2KHU8]	-0.423716	0.00327364	0.019115	ENSBTAG00000014337
ENSBTAG00000006287	NEDD9	neural precursor cell expressed, developmentally down-regulated 9 [Source:HGNC Symbol;Acc:7733]	-2.54899	0.00320544	0.0191163	ENSBTAG00000006287
ENSBTAG00000020904	JAK3	Janus kinase 3 [Source:HGNC Symbol;Acc:6193]	2.72573	0.00321278	0.0191405	ENSBTAG00000020904
ENSBTAG00000004492	SWT1	SWT1 RNA endoribonuclease homolog (S. cerevisiae) [Source:HGNC Symbol;Acc:16785]	0.67574	0.00321997	0.0191442	ENSBTAG00000004492
ENSBTAG00000005210	SNAPC5	snRNA-activating protein complex subunit 5 [Source:UniProtKB/Swiss-Prot;Acc:Q29S17]	0.84873	0.00324078	0.0192027	ENSBTAG00000005210
ENSBTAG00000010069	EGR1	early growth response protein 1 [Source:RefSeq peptide;Acc:NP_001039340]	-1.4476	0.00324133	0.0192027	ENSBTAG00000010069
ENSBTAG00000015314	ASL	argininosuccinate lyase [Source:RefSeq peptide;Acc:NP_001029600]	-0.792881	0.00324647	0.0192136	ENSBTAG00000015314
ENSBTAG00000019611	MAGI3	membrane-associated guanylate kinase, WW and PDZ domain-containing protein 3 [Source:RefSeq peptide;Acc:NP_001179675]	-0.698062	0.00357287	0.0192227	ENSBTAG00000019611
ENSBTAG00000003425	C13H20orf72	uncharacterized protein C20orf72 homolog [Source:RefSeq peptide;Acc:NP_001068713]	-1.15457	0.00325634	0.0192309	ENSBTAG00000003425
ENSBTAG00000006416	EMC4	ER membrane protein complex subunit 4 [Source:UniProtKB/Swiss-Prot;Acc:Q3T0K8]	-0.242919	0.00325662	0.0192309	ENSBTAG00000006416
ENSBTAG00000009121	STAG2	cohesin subunit SA-2 [Source:RefSeq peptide;Acc:NP_001192345]	-0.317139	0.00327071	0.0192594	ENSBTAG00000009121
ENSBTAG00000000880	MGC133692	uncharacterized protein C6orf72 homolog precursor [Source:RefSeq peptide;Acc:NP_001033598]	-0.271456	0.0032802	0.0192861	ENSBTAG00000000880
ENSBTAG00000013538	PEX14	peroxisomal membrane protein PEX14 [Source:RefSeq peptide;Acc:NP_001073706]	0.995691	0.00328416	0.0192899	ENSBTAG00000013538
ENSBTAG00000002306	UTP11L	probable U3 small nucleolar RNA-associated protein 11 [Source:RefSeq peptide;Acc:NP_001091561]	-0.738461	0.00330109	0.0193503	ENSBTAG00000002306
ENSBTAG00000013007	C13H20ORF108	transmembrane protein C20orf108 homolog [Source:RefSeq peptide;Acc:NP_001073747]	-0.486114	0.00330866	0.0193602	ENSBTAG00000013007
ENSBTAG00000013923	QPCT	glutaminyl-peptide cyclotransferase precursor [Source:RefSeq peptide;Acc:NP_803472]	-1.9621	0.00330457	0.0193602	ENSBTAG00000013923
ENSBTAG00000018082	QPRT	nicotinate-nucleotide pyrophosphorylase [Source:RefSeq peptide;Acc:NP_001030523]	-2.60612	0.00330941	0.0193602	ENSBTAG00000018082
ENSBTAG00000013510	TOR2A	Torsin-2A [Source:UniProtKB/Swiss-Prot;Acc:A4FUH1]	-0.925376	0.00331969	0.0194106	ENSBTAG00000013510
ENSBTAG00000006065	PCNA	Proliferating cell nuclear antigen [Source:UniProtKB/Swiss-Prot;Acc:Q3ZBW4]	-0.866323	0.00334327	0.0195094	ENSBTAG00000006065
ENSBTAG00000016696	NCDN	Neurochondrin [Source:UniProtKB/Swiss-Prot;Acc:Q2KJ97]	-0.768557	0.00336062	0.0196008	ENSBTAG00000016696
ENSBTAG00000009958	TRIM35	tripartite motif containing 35 [Source:HGNC Symbol;Acc:16285]	0.529317	0.00336807	0.0196344	ENSBTAG00000009958
ENSBTAG00000007934	MRPS17	28S ribosomal protein S17, mitochondrial [Source:UniProtKB/Swiss-Prot;Acc:P82916]	-0.347362	0.00337155	0.0196449	ENSBTAG00000007934
ENSBTAG00000020495	SH3YL1	SH3 domain-containing YSC84-like protein 1 [Source:RefSeq peptide;Acc:NP_001029779]	-0.78954	0.00338042	0.019685	ENSBTAG00000020495
ENSBTAG00000013905	SMC3	structural maintenance of chromosomes protein 3 [Source:RefSeq peptide;Acc:NP_776720]	-0.299255	0.00339309	0.019731	ENSBTAG00000013905
ENSBTAG00000006851	Not available	Uncharacterized protein [Source:UniProtKB/TrEMBL;Acc:F1ME19]	2.35224	0.00339892	0.0197352	ENSBTAG00000006851
ENSBTAG00000014182	CTNNA1	catenin alpha-1 [Source:RefSeq peptide;Acc:NP_001030443]	0.384892	0.00339965	0.0197352	ENSBTAG00000014182
ENSBTAG00000033322	SRP9	signal recognition particle 9 kDa protein [Source:RefSeq peptide;Acc:NP_001108555]	-0.463451	0.00339676	0.0197352	ENSBTAG00000033322
ENSBTAG00000018048	MED15	mediator of RNA polymerase II transcription subunit 15 [Source:RefSeq peptide;Acc:NP_001092645]	0.733949	0.00360096	0.0197572	ENSBTAG00000018048
ENSBTAG00000009681	PPP2R3C	Serine/threonine-protein phosphatase 2A regulatory subunit B'' subunit gamma [Source:UniProtKB/Swiss-Prot;Acc:Q5E9G1]	1.0444	0.00343105	0.01985	ENSBTAG00000009681
ENSBTAG00000019995	C29H11orf73	Protein Hikeshi [Source:UniProtKB/Swiss-Prot;Acc:Q56JY0]	-0.383807	0.00344402	0.0198982	ENSBTAG00000019995
ENSBTAG00000026624	LYRM5	LYR motif-containing protein 5 [Source:UniProtKB/Swiss-Prot;Acc:Q0VCR0]	-0.624838	0.00345565	0.0199358	ENSBTAG00000026624
ENSBTAG00000015205	NCK2	cytoplasmic protein NCK2 [Source:RefSeq peptide;Acc:NP_001092506]	0.855445	0.00378053	0.019971	ENSBTAG00000015205
ENSBTAG00000015509	NAMPT	nicotinamide phosphoribosyltransferase [Source:RefSeq peptide;Acc:NP_001231070]	0.854765	0.00439473	0.0199926	ENSBTAG00000015509
ENSBTAG00000020212	WDR41	WD repeat-containing protein 41 [Source:RefSeq peptide;Acc:NP_001069158]	-0.625919	0.00347439	0.0199945	ENSBTAG00000020212
ENSBTAG00000003836	ADAM19	disintegrin and metalloproteinase domain-containing protein 19 precursor [Source:RefSeq peptide;Acc:NP_001068943]	2.69562	0.00350609	0.0200686	ENSBTAG00000003836
ENSBTAG00000009755	GOLGA3	golgin A3 [Source:HGNC Symbol;Acc:4426]	-0.284873	0.00351387	0.0200822	ENSBTAG00000009755
ENSBTAG00000004021	CDK2	Cyclin-dependent kinase 2 [Source:UniProtKB/Swiss-Prot;Acc:Q5E9Y0]	-1.13955	0.00425994	0.020113	ENSBTAG00000004021
ENSBTAG00000001602	IL4R	interleukin-4 receptor subunit alpha precursor [Source:RefSeq peptide;Acc:NP_001068610]	1.10986	0.00466495	0.020122	ENSBTAG00000001602
ENSBTAG00000019913	C6orf108	chromosome 6 open reading frame 108 [Source:HGNC Symbol;Acc:21218]	-0.724967	0.00352719	0.0201295	ENSBTAG00000019913
ENSBTAG00000020389	TPP2	tripeptidyl-peptidase 2 [Source:RefSeq peptide;Acc:NP_001092504]	-0.418106	0.0035267	0.0201295	ENSBTAG00000020389
ENSBTAG00000038051	Not available	Uncharacterized protein [Source:UniProtKB/TrEMBL;Acc:E1BFQ0]	-0.670849	0.00353157	0.0201446	ENSBTAG00000038051
ENSBTAG00000004271	UBAP2L	ubiquitin-associated protein 2-like [Source:RefSeq peptide;Acc:NP_001096577]	0.733031	0.00361875	0.0201693	ENSBTAG00000004271
ENSBTAG00000010427	RASSF5	ras association domain-containing protein 5 [Source:RefSeq peptide;Acc:NP_001107232]	0.595979	0.00353136	0.0201727	ENSBTAG00000010427
ENSBTAG00000004334	NCSTN	nicastrin precursor [Source:RefSeq peptide;Acc:NP_001029647]	0.54061	0.00354174	0.0201829	ENSBTAG00000004334
ENSBTAG00000002096	FCGR3A	low affinity immunoglobulin gamma Fc region receptor III isoform 1 [Source:RefSeq peptide;Acc:NP_001070870]	2.36967	0.00355838	0.0202382	ENSBTAG00000002096
ENSBTAG00000000682	RAPGEF6	Rap guanine nucleotide exchange factor (GEF) 6 [Source:HGNC Symbol;Acc:20655]	-0.75658	0.00357032	0.0202863	ENSBTAG00000000682
ENSBTAG00000044198	THAP7	THAP domain-containing protein 7 [Source:RefSeq peptide;Acc:NP_001091935]	0.558057	0.00358046	0.0203154	ENSBTAG00000044198
ENSBTAG00000012485	C9orf114	chromosome 9 open reading frame 114 [Source:HGNC Symbol;Acc:26933]	0.434801	0.0035849	0.0203295	ENSBTAG00000012485
ENSBTAG00000010709	DLAT	dihydrolipoyllysine-residue acetyltransferase component of pyruvate dehydrogenase complex, mitochondrial [Source:RefSeq peptide;Acc:NP_001192659]	-0.451729	0.00360964	0.0204301	ENSBTAG00000010709
ENSBTAG00000037735	GPR77	C5a anaphylatoxin chemotactic receptor C5L2 [Source:RefSeq peptide;Acc:NP_001071415]	-0.789693	0.00361162	0.0204314	ENSBTAG00000037735
ENSBTAG00000002108	YWHAQ	14-3-3 protein theta [Source:UniProtKB/Swiss-Prot;Acc:Q3SZI4]	-0.315922	0.00361339	0.0204315	ENSBTAG00000002108
ENSBTAG00000018812	NOP56	nucleolar protein 56 [Source:RefSeq peptide;Acc:NP_001028794]	-0.459382	0.00361691	0.0204392	ENSBTAG00000018812
ENSBTAG00000021978	PARVB	beta-parvin [Source:RefSeq peptide;Acc:NP_001095769]	2.04059	0.00362363	0.0204498	ENSBTAG00000021978
ENSBTAG00000038487	ZNF613	zinc finger protein 613 [Source:RefSeq peptide;Acc:NP_001096807]	0.598946	0.00362963	0.0204737	ENSBTAG00000038487
ENSBTAG00000004603	PHC2	polyhomeotic-like protein 2 [Source:RefSeq peptide;Acc:NP_001179837]	-0.751155	0.00374183	0.0205075	ENSBTAG00000004603
ENSBTAG00000007172	GOT2	Aspartate aminotransferase, mitochondrial [Source:UniProtKB/Swiss-Prot;Acc:P12344]	-0.302541	0.00388389	0.0205254	ENSBTAG00000007172
ENSBTAG00000011079	MGC137708	uncharacterized protein LOC516719 [Source:RefSeq peptide;Acc:NP_001039692]	-1.24031	0.00364328	0.0205309	ENSBTAG00000011079
ENSBTAG00000008617	CSTF3	cleavage stimulation factor subunit 3 [Source:RefSeq peptide;Acc:NP_001093170]	-0.297733	0.00365803	0.020558	ENSBTAG00000008617
ENSBTAG00000020641	PSMA5	Proteasome subunit alpha type-5 [Source:UniProtKB/Swiss-Prot;Acc:Q5E987]	0.36016	0.00367383	0.0206068	ENSBTAG00000020641
ENSBTAG00000014396	TIEG1	Krueppel-like factor 10 [Source:RefSeq peptide;Acc:NP_001161934]	-1.10539	0.00368165	0.0206228	ENSBTAG00000014396
ENSBTAG00000004018	DGKA	Diacylglycerol kinase alpha [Source:UniProtKB/Swiss-Prot;Acc:A0JN54]	-0.915954	0.00369341	0.0206636	ENSBTAG00000004018
ENSBTAG00000004902	INTS8	integrator complex subunit 8 [Source:HGNC Symbol;Acc:26048]	-0.501287	0.0037099	0.0206798	ENSBTAG00000004902
ENSBTAG00000011729	STARD3	stAR-related lipid transfer protein 3 [Source:RefSeq peptide;Acc:NP_001180072]	0.856297	0.00371019	0.0206798	ENSBTAG00000011729
ENSBTAG00000012939	DTNBP1	dysbindin [Source:RefSeq peptide;Acc:NP_001039412]	0.506962	0.00370581	0.0206798	ENSBTAG00000012939
ENSBTAG00000018954	ELP2	elongator complex protein 2 [Source:RefSeq peptide;Acc:NP_001137336]	0.605779	0.00371376	0.0206798	ENSBTAG00000018954
ENSBTAG00000037679	PPP1R3E	protein phosphatase 1, regulatory subunit 3E [Source:HGNC Symbol;Acc:14943]	-0.972622	0.00370599	0.0206798	ENSBTAG00000037679
ENSBTAG00000033983	MAP2K1	dual specificity mitogen-activated protein kinase kinase 1 [Source:RefSeq peptide;Acc:NP_001124224]	-0.312919	0.00372771	0.0207362	ENSBTAG00000033983
ENSBTAG00000003602	RBPJ	Recombining binding protein suppressor of hairless [Source:UniProtKB/Swiss-Prot;Acc:Q3SZ41]	-0.49546	0.00396762	0.0208237	ENSBTAG00000003602
ENSBTAG00000012375	KLHL9	kelch-like protein 9 [Source:RefSeq peptide;Acc:NP_001070424]	-0.605652	0.00377515	0.0209202	ENSBTAG00000012375
ENSBTAG00000010196	NUP43	nucleoporin Nup43 [Source:RefSeq peptide;Acc:NP_001096566]	-0.524409	0.00378574	0.0209528	ENSBTAG00000010196
ENSBTAG00000016975	H2AFV	Histone H2A.V [Source:UniProtKB/Swiss-Prot;Acc:Q32LA7]	-0.534851	0.00378641	0.0209528	ENSBTAG00000016975
ENSBTAG00000000675	PGS1	CDP-diacylglycerol--glycerol-3-phosphate 3-phosphatidyltransferase, mitochondrial [Source:UniProtKB/Swiss-Prot;Acc:Q2KJ28]	0.498856	0.00379221	0.020975	ENSBTAG00000000675
ENSBTAG00000010170	MBTPS1	membrane-bound transcription factor site-1 protease precursor [Source:RefSeq peptide;Acc:NP_001020501]	-0.401604	0.0038124	0.0210467	ENSBTAG00000010170
ENSBTAG00000016899	MED8	mediator complex subunit 8 [Source:HGNC Symbol;Acc:19971]	0.417515	0.00382786	0.0211021	ENSBTAG00000016899
ENSBTAG00000005160	GTF2H1	general transcription factor IIH subunit 1 [Source:RefSeq peptide;Acc:NP_001039615]	0.652629	0.00415151	0.0211946	ENSBTAG00000005160
ENSBTAG00000011412	LAMB1	laminin subunit beta-1 precursor [Source:RefSeq peptide;Acc:NP_001193448]	-3.62167	0.00386363	0.0212091	ENSBTAG00000011412
ENSBTAG00000010492	VPS4B	Vacuolar protein sorting-associated protein 4B [Source:UniProtKB/Swiss-Prot;Acc:Q0VD48]	0.288429	0.00387857	0.0212811	ENSBTAG00000010492
ENSBTAG00000006051	NMT1	glycylpeptide N-tetradecanoyltransferase 1 [Source:RefSeq peptide;Acc:NP_803470]	0.568548	0.00390586	0.0213126	ENSBTAG00000006051
ENSBTAG00000008765	C11H2ORF7	protease-associated domain-containing protein 1 precursor [Source:RefSeq peptide;Acc:NP_001093808]	-0.854256	0.00390039	0.0213126	ENSBTAG00000008765
ENSBTAG00000014249	IVNS1ABP	influenza virus NS1A-binding protein [Source:RefSeq peptide;Acc:NP_001039649]	-0.822891	0.0038998	0.0213126	ENSBTAG00000014249
ENSBTAG00000019782	TPI1	Triosephosphate isomerase [Source:UniProtKB/Swiss-Prot;Acc:Q5E956]	-0.365766	0.00390263	0.0213126	ENSBTAG00000019782
ENSBTAG00000020498	ACP1	Low molecular weight phosphotyrosine protein phosphatase [Source:UniProtKB/Swiss-Prot;Acc:P11064]	-0.345596	0.00389702	0.0213126	ENSBTAG00000020498
ENSBTAG00000024889	HSBP1	Heat shock factor-binding protein 1 [Source:UniProtKB/Swiss-Prot;Acc:Q3ZC22]	-0.229785	0.00390024	0.0213126	ENSBTAG00000024889
ENSBTAG00000006505	S100A9	protein S100-A9 [Source:RefSeq peptide;Acc:NP_001039793]	2.49739	0.00390689	0.0213228	ENSBTAG00000006505
ENSBTAG00000017866	CD36	Platelet glycoprotein 4 [Source:UniProtKB/Swiss-Prot;Acc:P26201]	-0.528986	0.00393243	0.0214005	ENSBTAG00000017866
ENSBTAG00000021746	ANXA5	annexin A5 [Source:RefSeq peptide;Acc:NP_001035567]	-0.231062	0.00394434	0.0214203	ENSBTAG00000021746
ENSBTAG00000007932	HCK	tyrosine-protein kinase HCK isoform 2 [Source:RefSeq peptide;Acc:NP_001032218]	0.493606	0.00394983	0.0214301	ENSBTAG00000007932
ENSBTAG00000037526	FABP4	fatty acid-binding protein, adipocyte [Source:RefSeq peptide;Acc:NP_776739]	-2.18412	0.00396548	0.0214422	ENSBTAG00000037526
ENSBTAG00000021880	ADCK3	Chaperone activity of bc1 complex-like, mitochondrial [Source:UniProtKB/Swiss-Prot;Acc:Q29RI0]	-1.04453	0.00395442	0.021445	ENSBTAG00000021880
ENSBTAG00000007117	CTC1	CTS telomere maintenance complex component 1 [Source:HGNC Symbol;Acc:26169]	1.29973	0.00395987	0.0214571	ENSBTAG00000007117
ENSBTAG00000025622	DEF6	differentially expressed in FDCP 6 homolog [Source:RefSeq peptide;Acc:NP_001092464]	-0.577428	0.00456296	0.021507	ENSBTAG00000025622
ENSBTAG00000006672	SYNCRIP	synaptotagmin binding, cytoplasmic RNA interacting protein [Source:HGNC Symbol;Acc:16918]	-0.530459	0.00399193	0.0215883	ENSBTAG00000006672
ENSBTAG00000015925	ACN9	Protein ACN9 homolog, mitochondrial [Source:UniProtKB/Swiss-Prot;Acc:Q0P574]	-0.554355	0.00399594	0.0215899	ENSBTAG00000015925
ENSBTAG00000000613	ELAVL1	ELAV-like protein 1 [Source:RefSeq peptide;Acc:NP_001069922]	-0.280983	0.00401167	0.0216548	ENSBTAG00000000613
ENSBTAG00000000608	PRCC	proline-rich protein PRCC [Source:RefSeq peptide;Acc:NP_001039426]	0.304101	0.00403544	0.0217328	ENSBTAG00000000608
ENSBTAG00000003148	MCM3AP	80 kDa MCM3-associated protein [Source:RefSeq peptide;Acc:NP_001179732]	0.57045	0.00405165	0.0217843	ENSBTAG00000003148
ENSBTAG00000020983	RRAS	ras-related protein R-Ras [Source:RefSeq peptide;Acc:NP_001033777]	1.06187	0.00407142	0.021846	ENSBTAG00000020983
ENSBTAG00000002745	APEX1	DNA-(apurinic or apyrimidinic site) lyase DNA-(apurinic or apyrimidinic site) lyase, mitochondrial [Source:UniProtKB/Swiss-Prot;Acc:P23196]	-0.262504	0.00408012	0.0218652	ENSBTAG00000002745
ENSBTAG00000018131	ATF1	Cyclic AMP-dependent transcription factor ATF-1 [Source:UniProtKB/Swiss-Prot;Acc:Q08DA8]	-0.474774	0.00408625	0.0218652	ENSBTAG00000018131
ENSBTAG00000021664	TACR2	Substance-K receptor [Source:UniProtKB/Swiss-Prot;Acc:P05363]	-1.86985	0.00408406	0.0218652	ENSBTAG00000021664
ENSBTAG00000016377	IPP	actin-binding protein IPP [Source:RefSeq peptide;Acc:NP_001178125]	-0.483298	0.00409481	0.0218909	ENSBTAG00000016377
ENSBTAG00000011876	MORC3	MORC family CW-type zinc finger 3 [Source:HGNC Symbol;Acc:23572]	0.737018	0.00411	0.021952	ENSBTAG00000011876
ENSBTAG00000012920	TMEM70	Transmembrane protein 70, mitochondrial [Source:UniProtKB/Swiss-Prot;Acc:A6H773]	-0.310853	0.00412594	0.0219667	ENSBTAG00000012920
ENSBTAG00000018000	CLN3	battenin [Source:RefSeq peptide;Acc:NP_001068642]	0.985163	0.00448003	0.0219923	ENSBTAG00000018000
ENSBTAG00000021979	EEF1B	Elongation factor 1-beta [Source:UniProtKB/Swiss-Prot;Acc:Q5E983]	-0.381478	0.00415526	0.0220825	ENSBTAG00000021979
ENSBTAG00000011354	NUDT9	ADP-ribose pyrophosphatase, mitochondrial precursor [Source:RefSeq peptide;Acc:NP_001094566]	-0.507034	0.00415956	0.0220853	ENSBTAG00000011354
ENSBTAG00000005489	WDR36	WD repeat domain 36 [Source:HGNC Symbol;Acc:30696]	-0.530336	0.00418835	0.0221574	ENSBTAG00000005489
ENSBTAG00000016369	TSEN15	tRNA-splicing endonuclease subunit Sen15 [Source:RefSeq peptide;Acc:NP_001069780]	-0.477729	0.00418663	0.0221574	ENSBTAG00000016369
ENSBTAG00000022314	EMD	emerin [Source:RefSeq peptide;Acc:NP_976237]	-0.32156	0.0041813	0.0221574	ENSBTAG00000022314
ENSBTAG00000018238	ABTB1	ankyrin repeat and BTB/POZ domain-containing protein 1 [Source:RefSeq peptide;Acc:NP_001076853]	-0.627945	0.00419778	0.0221605	ENSBTAG00000018238
ENSBTAG00000001114	PRKD3	serine/threonine-protein kinase D3 [Source:RefSeq peptide;Acc:NP_001192467]	-1.08428	0.00421139	0.0221873	ENSBTAG00000001114
ENSBTAG00000007723	KDSR	3-ketodihydrosphingosine reductase precursor [Source:RefSeq peptide;Acc:NP_001039384]	-0.232823	0.0042144	0.0221873	ENSBTAG00000007723
ENSBTAG00000016549	LRRC16A	leucine-rich repeat-containing protein 16A [Source:RefSeq peptide;Acc:NP_001179832]	0.909096	0.00421207	0.0221873	ENSBTAG00000016549
ENSBTAG00000004329	RELL1	RELT-like protein 1 [Source:UniProtKB/Swiss-Prot;Acc:Q08DP3]	-0.772982	0.00436455	0.0222375	ENSBTAG00000004329
ENSBTAG00000013851	BCL10	B-cell lymphoma/leukemia 10 [Source:RefSeq peptide;Acc:NP_001071496]	-0.653136	0.00424313	0.0223056	ENSBTAG00000013851
ENSBTAG00000016168	APLP2	amyloid beta (A4) precursor-like protein 2 [Source:HGNC Symbol;Acc:598]	0.600981	0.00424669	0.0223142	ENSBTAG00000016168
ENSBTAG00000002742	MSH2	DNA mismatch repair protein Msh2 [Source:UniProtKB/Swiss-Prot;Acc:Q3MHE4]	-1.1631	0.00425217	0.022333	ENSBTAG00000002742
ENSBTAG00000021569	DDB1	DNA damage-binding protein 1 [Source:UniProtKB/Swiss-Prot;Acc:A1A4K3]	-1.09623	0.00426445	0.0223874	ENSBTAG00000021569
ENSBTAG00000015980	FASN	fatty acid synthase [Source:RefSeq peptide;Acc:NP_001012687]	-0.733941	0.00428714	0.0224762	ENSBTAG00000015980
ENSBTAG00000007943	AZIN1	antizyme inhibitor 1 [Source:RefSeq peptide;Acc:NP_001076080]	-0.38614	0.00431597	0.0225859	ENSBTAG00000007943
ENSBTAG00000003882	EMC3	transmembrane protein 111 [Source:RefSeq peptide;Acc:NP_001030228]	-0.349661	0.00453378	0.0225894	ENSBTAG00000003882
ENSBTAG00000010948	CLIC2	chloride intracellular channel protein 2 [Source:RefSeq peptide;Acc:NP_001075196]	1.27001	0.00433071	0.02263	ENSBTAG00000010948
ENSBTAG00000019552	PGRMC1	membrane-associated progesterone receptor component 1 [Source:RefSeq peptide;Acc:NP_001068601]	-0.308126	0.00434157	0.02268	ENSBTAG00000019552
ENSBTAG00000027983	GTF2H2	general transcription factor IIH subunit 2 [Source:RefSeq peptide;Acc:NP_001033619]	0.565842	0.00435013	0.022708	ENSBTAG00000027983
ENSBTAG00000043970	C8orf37	chromosome 8 open reading frame 37 [Source:HGNC Symbol;Acc:27232]	-0.499899	0.00435349	0.022708	ENSBTAG00000043970
ENSBTAG00000007578	KIAA1598	KIAA1598 [Source:HGNC Symbol;Acc:29319]	-0.341119	0.00436612	0.0227108	ENSBTAG00000007578
ENSBTAG00000008816	TRIM2	Tripartite motif-containing protein 2 [Source:UniProtKB/Swiss-Prot;Acc:A4IF63]	-2.56143	0.00436343	0.0227108	ENSBTAG00000008816
ENSBTAG00000034005	ZNF35	zinc finger protein 35 [Source:RefSeq peptide;Acc:NP_001192354]	0.430893	0.00436205	0.0227108	ENSBTAG00000034005
ENSBTAG00000004318	ARL3	ADP-ribosylation factor-like 3 [Source:HGNC Symbol;Acc:694]	-0.908608	0.0043871	0.0227952	ENSBTAG00000004318
ENSBTAG00000021523	STAT3	signal transducer and activator of transcription 3 [Source:RefSeq peptide;Acc:NP_001012689]	0.512878	0.0044843	0.0228561	ENSBTAG00000021523
ENSBTAG00000015910	ITGB1	Integrin beta-1 [Source:UniProtKB/Swiss-Prot;Acc:P53712]	-0.30218	0.00441725	0.0228705	ENSBTAG00000015910
ENSBTAG00000045904	PIM3	pim-3 oncogene [Source:HGNC Symbol;Acc:19310]	0.909986	0.00442095	0.0228795	ENSBTAG00000045904
ENSBTAG00000007455	DNASE1L1	deoxyribonuclease-1-like 1 precursor [Source:RefSeq peptide;Acc:NP_001033723]	0.4695	0.00443929	0.0229236	ENSBTAG00000007455
ENSBTAG00000010956	SCARB2	lysosome membrane protein 2 precursor [Source:RefSeq peptide;Acc:NP_001095623]	-0.402315	0.00443825	0.0229236	ENSBTAG00000010956
ENSBTAG00000015221	PCCB	Propionyl-CoA carboxylase beta chain, mitochondrial [Source:UniProtKB/Swiss-Prot;Acc:Q2TBR0]	-1.16637	0.00443549	0.0229236	ENSBTAG00000015221
ENSBTAG00000012619	C2H2ORF24	protein CNPPD1 [Source:RefSeq peptide;Acc:NP_001015538]	-0.385695	0.00449019	0.0230358	ENSBTAG00000012619
ENSBTAG00000038156	DYNLT3	dynein light chain Tctex-type 3 [Source:RefSeq peptide;Acc:NP_001094690]	-0.409825	0.00447162	0.0230497	ENSBTAG00000038156
ENSBTAG00000000024	DYM	dymeclin [Source:RefSeq peptide;Acc:NP_001179928]	0.733345	0.00450436	0.0231647	ENSBTAG00000000024
ENSBTAG00000021965	SUB1	activated RNA polymerase II transcriptional coactivator p15 [Source:RefSeq peptide;Acc:NP_001098877]	0.268316	0.00450461	0.0231647	ENSBTAG00000021965
ENSBTAG00000030567	ODF2	outer dense fiber protein 2 [Source:RefSeq peptide;Acc:NP_001033269]	-0.330276	0.00450585	0.0231647	ENSBTAG00000030567
ENSBTAG00000009477	PIR	pirin [Source:RefSeq peptide;Acc:NP_001095828]	0.842828	0.00451584	0.0231956	ENSBTAG00000009477
ENSBTAG00000016199	CLINT1	Clathrin interactor 1 [Source:UniProtKB/Swiss-Prot;Acc:A7Z035]	-0.385124	0.00451407	0.0231956	ENSBTAG00000016199
ENSBTAG00000002220	SPTLC1	Serine palmitoyltransferase 1 [Source:UniProtKB/Swiss-Prot;Acc:Q3MHG1]	-0.359944	0.00454003	0.0233025	ENSBTAG00000002220
ENSBTAG00000010692	SND1	Staphylococcal nuclease domain-containing protein 1 [Source:UniProtKB/Swiss-Prot;Acc:Q863B3]	0.627815	0.00454064	0.0233025	ENSBTAG00000010692
ENSBTAG00000001269	TMEM165	transmembrane protein 165 precursor [Source:RefSeq peptide;Acc:NP_001192935]	-0.562535	0.00456173	0.0233451	ENSBTAG00000001269
ENSBTAG00000014501	FERMT2	fermitin family homolog 2 [Source:RefSeq peptide;Acc:NP_001094734]	-2.16643	0.00456111	0.0233451	ENSBTAG00000014501
ENSBTAG00000018464	ZDHHC14	probable palmitoyltransferase ZDHHC14 [Source:RefSeq peptide;Acc:NP_001178108]	2.71314	0.0045602	0.0233451	ENSBTAG00000018464
ENSBTAG00000008183	MBTPS2	Membrane-bound transcription factor site-2 protease [Source:UniProtKB/Swiss-Prot;Acc:Q0III2]	-0.381025	0.00457167	0.0233692	ENSBTAG00000008183
ENSBTAG00000003815	EDEM2	ER degradation-enhancing alpha-mannosidase-like 2 precursor [Source:RefSeq peptide;Acc:NP_001094555]	0.370855	0.00457676	0.023385	ENSBTAG00000003815
ENSBTAG00000021452	TRANK1	tetratricopeptide repeat and ankyrin repeat containing 1 [Source:HGNC Symbol;Acc:29011]	2.48101	0.00458395	0.0234012	ENSBTAG00000021452
ENSBTAG00000006066	CDS2	Phosphatidate cytidylyltransferase 2 [Source:UniProtKB/Swiss-Prot;Acc:A0JNC1]	-0.270856	0.00459038	0.0234221	ENSBTAG00000006066
ENSBTAG00000016894	CYFIP1	cytoplasmic FMR1 interacting protein 1 [Source:HGNC Symbol;Acc:13759]	0.73691	0.0045998	0.0234309	ENSBTAG00000016894
ENSBTAG00000015384	PHF13	PHD finger protein 13 [Source:RefSeq peptide;Acc:NP_001192970]	-0.46869	0.00460449	0.023444	ENSBTAG00000015384
ENSBTAG00000047287	MARC1	mitochondrial amidoxime reducing component 1 [Source:HGNC Symbol;Acc:26189]	-1.32135	0.0046064	0.023444	ENSBTAG00000047287
ENSBTAG00000003607	FAM20C	family with sequence similarity 20, member C [Source:HGNC Symbol;Acc:22140]	-2.23515	0.00465122	0.0234761	ENSBTAG00000003607
ENSBTAG00000013208	SLC25A4	ADP/ATP translocase 1 [Source:UniProtKB/Swiss-Prot;Acc:P02722]	-0.461415	0.00463324	0.0235277	ENSBTAG00000013208
ENSBTAG00000021583	C24H18ORF10	tubulin polyglutamylase complex subunit 2 [Source:RefSeq peptide;Acc:NP_001095714]	-0.362791	0.00464639	0.0235562	ENSBTAG00000021583
ENSBTAG00000018097	PARN	Poly(A)-specific ribonuclease PARN [Source:UniProtKB/Swiss-Prot;Acc:P69341]	0.290412	0.00464897	0.0235579	ENSBTAG00000018097
ENSBTAG00000000084	MRPS30	28S ribosomal protein S30, mitochondrial [Source:UniProtKB/Swiss-Prot;Acc:P82924]	-0.372214	0.00466832	0.0236354	ENSBTAG00000000084
ENSBTAG00000005536	MEA1	Male-enhanced antigen 1 [Source:UniProtKB/Swiss-Prot;Acc:Q29407]	-0.494432	0.0046855	0.0236915	ENSBTAG00000005536
ENSBTAG00000011656	PRPF6	Pre-mRNA-processing factor 6 [Source:UniProtKB/Swiss-Prot;Acc:Q2KJJ0]	0.594898	0.0047008	0.0237132	ENSBTAG00000011656
ENSBTAG00000020824	KRT10	keratin, type I cytoskeletal 10 [Source:RefSeq peptide;Acc:NP_776802]	-1.24247	0.00469883	0.0237132	ENSBTAG00000020824
ENSBTAG00000014841	GBA	glucosylceramidase precursor [Source:RefSeq peptide;Acc:NP_001039886]	0.686089	0.00471322	0.0237292	ENSBTAG00000014841
ENSBTAG00000021935	ELMOD3	ELMO domain-containing protein 3 [Source:UniProtKB/Swiss-Prot;Acc:Q58DT5]	1.3494	0.00471329	0.0237292	ENSBTAG00000021935
ENSBTAG00000017329	GMNN	geminin [Source:RefSeq peptide;Acc:NP_001020508]	-1.04557	0.00472024	0.0237437	ENSBTAG00000017329
ENSBTAG00000010355	VPS37A	vacuolar protein sorting-associated protein 37A [Source:RefSeq peptide;Acc:NP_001039626]	1.16407	0.00475269	0.0237607	ENSBTAG00000010355
ENSBTAG00000039556	MGC159964	WD repeat domain phosphoinositide-interacting protein 1 [Source:RefSeq peptide;Acc:NP_001092510]	-0.8455	0.00473259	0.023775	ENSBTAG00000039556
ENSBTAG00000044032	KDM2A	lysine (K)-specific demethylase 2A [Source:HGNC Symbol;Acc:13606]	0.58777	0.00474156	0.0238098	ENSBTAG00000044032
ENSBTAG00000011465	MYBPH	myosin-binding protein H [Source:RefSeq peptide;Acc:NP_001068903]	2.44211	0.00636489	0.0238163	ENSBTAG00000011465
ENSBTAG00000001778	NFKBIB	NF-kappa-B inhibitor beta [Source:RefSeq peptide;Acc:NP_001069340]	1.54774	0.00494151	0.0238257	ENSBTAG00000001778
ENSBTAG00000019853	SMURF2	SMAD specific E3 ubiquitin protein ligase 2 [Source:HGNC Symbol;Acc:16809]	0.512588	0.00474974	0.0238304	ENSBTAG00000019853
ENSBTAG00000008958	NSMAF	neutral sphingomyelinase (N-SMase) activation associated factor [Source:HGNC Symbol;Acc:8017]	0.638734	0.00475228	0.0238329	ENSBTAG00000008958
ENSBTAG00000031749	SLC35E2	solute carrier family 35 member E2 [Source:RefSeq peptide;Acc:NP_001179575]	-0.369643	0.00517456	0.0239296	ENSBTAG00000031749
ENSBTAG00000002571	PDCD2L	programmed cell death protein 2-like [Source:RefSeq peptide;Acc:NP_001179058]	-0.493482	0.00479009	0.0239916	ENSBTAG00000002571
ENSBTAG00000001894	NEDD1	Protein NEDD1 [Source:UniProtKB/Swiss-Prot;Acc:Q3B7M6]	-0.527172	0.0047961	0.023998	ENSBTAG00000001894
ENSBTAG00000006291	CYLD	Ubiquitin carboxyl-terminal hydrolase CYLD [Source:UniProtKB/Swiss-Prot;Acc:Q1RMU2]	0.488914	0.00480349	0.0240072	ENSBTAG00000006291
ENSBTAG00000010909	SLC30A1	zinc transporter 1 [Source:RefSeq peptide;Acc:NP_001192822]	1.43878	0.00481047	0.0240317	ENSBTAG00000010909
ENSBTAG00000009566	CCNH	cyclin-H [Source:RefSeq peptide;Acc:NP_001073256]	-0.374468	0.00481422	0.0240402	ENSBTAG00000009566
ENSBTAG00000007759	ABCB8	ATP-binding cassette sub-family B member 8, mitochondrial [Source:RefSeq peptide;Acc:NP_001068994]	-0.249515	0.00483259	0.0241113	ENSBTAG00000007759
ENSBTAG00000038292	C1orf216	chromosome 1 open reading frame 216 [Source:HGNC Symbol;Acc:26800]	-0.877764	0.00484306	0.0241398	ENSBTAG00000038292
ENSBTAG00000021065	TMEM180	Transmembrane protein 180 [Source:UniProtKB/Swiss-Prot;Acc:Q58CT4]	0.694744	0.00484938	0.0241537	ENSBTAG00000021065
ENSBTAG00000017155	TRIM32	E3 ubiquitin-protein ligase TRIM32 [Source:RefSeq peptide;Acc:NP_001069292]	-0.765602	0.00485207	0.0241568	ENSBTAG00000017155
ENSBTAG00000033679	HLCS	holocarboxylase synthetase (biotin-(proprionyl-CoA-carboxylase (ATP-hydrolysing)) ligase) [Source:HGNC Symbol;Acc:4976]	-1.7001	0.00485654	0.0241688	ENSBTAG00000033679
ENSBTAG00000001774	SPRY2	Protein sprouty homolog 2 [Source:UniProtKB/Swiss-Prot;Acc:Q08E39]	-2.21483	0.00490444	0.0242469	ENSBTAG00000001774
ENSBTAG00000002643	VPS52	vacuolar protein sorting-associated protein 52 homolog [Source:RefSeq peptide;Acc:NP_001179989]	0.448274	0.00488607	0.0242469	ENSBTAG00000002643
ENSBTAG00000004541	LPAR5	Lysophosphatidic acid receptor 5 [Source:UniProtKB/Swiss-Prot;Acc:Q3ZC80]	-2.17516	0.00488089	0.0242469	ENSBTAG00000004541
ENSBTAG00000007107	TMEM143	Transmembrane protein 143 [Source:UniProtKB/Swiss-Prot;Acc:Q32PH2]	-0.578324	0.004882	0.0242469	ENSBTAG00000007107
ENSBTAG00000010792	SEH1L	Nucleoporin SEH1 [Source:UniProtKB/Swiss-Prot;Acc:A7YY75]	-0.768707	0.00489382	0.0242469	ENSBTAG00000010792
ENSBTAG00000013260	SPIN2	Spindlin-2 [Source:UniProtKB/Swiss-Prot;Acc:Q2KI39]	-0.699874	0.00488441	0.0242469	ENSBTAG00000013260
ENSBTAG00000011600	MAP3K8	mitogen-activated protein kinase kinase kinase 8 [Source:RefSeq peptide;Acc:NP_001092541]	1.13305	0.00492063	0.0243011	ENSBTAG00000011600
ENSBTAG00000020107	DNASE1	Deoxyribonuclease-1 [Source:UniProtKB/Swiss-Prot;Acc:P00639]	-0.610396	0.00647068	0.0243698	ENSBTAG00000020107
ENSBTAG00000001983	SMAGP	Small cell adhesion glycoprotein [Source:UniProtKB/Swiss-Prot;Acc:A4IFL2]	1.16906	0.00494741	0.0244126	ENSBTAG00000001983
ENSBTAG00000009206	FOXS1	forkhead box protein S1 [Source:RefSeq peptide;Acc:NP_001093186]	2.81602	0.00494695	0.0244126	ENSBTAG00000009206
ENSBTAG00000044178	ZMPSTE24	CAAX prenyl protease 1 homolog [Source:RefSeq peptide;Acc:NP_001179857]	-0.37892	0.00495856	0.024416	ENSBTAG00000044178
ENSBTAG00000008433	PGAP2	Post-GPI attachment to proteins factor 2 [Source:UniProtKB/Swiss-Prot;Acc:A6H7B8]	0.907438	0.00497364	0.0244593	ENSBTAG00000008433
ENSBTAG00000000977	CADM1	cell adhesion molecule 1 precursor [Source:RefSeq peptide;Acc:NP_001033647]	-0.480569	0.00498682	0.0245138	ENSBTAG00000000977
ENSBTAG00000018137	A2M	Alpha-2-macroglobulin [Source:UniProtKB/Swiss-Prot;Acc:Q7SIH1]	-1.17366	0.00500718	0.0245828	ENSBTAG00000018137
ENSBTAG00000000428	BAK1	bcl-2 homologous antagonist/killer [Source:RefSeq peptide;Acc:NP_001071386]	0.566839	0.00501496	0.024592	ENSBTAG00000000428
ENSBTAG00000007256	DYRK2	dual-specificity tyrosine-(Y)-phosphorylation regulated kinase 2 [Source:HGNC Symbol;Acc:3093]	-0.837361	0.00501538	0.024592	ENSBTAG00000007256
ENSBTAG00000016578	HNRNPR	heterogeneous nuclear ribonucleoprotein R [Source:RefSeq peptide;Acc:NP_001076077]	-0.230442	0.00501351	0.024592	ENSBTAG00000016578
ENSBTAG00000003265	ADD3	gamma-adducin [Source:RefSeq peptide;Acc:NP_001068662]	1.05643	0.00501959	0.0245948	ENSBTAG00000003265
ENSBTAG00000004226	SHBG	sex hormone-binding globulin precursor [Source:RefSeq peptide;Acc:NP_001092328]	-1.57125	0.00505055	0.0246712	ENSBTAG00000004226
ENSBTAG00000011832	ALDH18A1	delta-1-pyrroline-5-carboxylate synthase [Source:RefSeq peptide;Acc:NP_001039646]	-0.531527	0.00505985	0.0246871	ENSBTAG00000011832
ENSBTAG00000030563	PRRG2	transmembrane gamma-carboxyglutamic acid protein 2 precursor [Source:RefSeq peptide;Acc:NP_001029574]	0.461788	0.00506229	0.0246871	ENSBTAG00000030563
ENSBTAG00000046054	RHOB	Rho-related GTP-binding protein RhoB [Source:UniProtKB/Swiss-Prot;Acc:Q3ZBW5]	-0.334731	0.00506091	0.0246871	ENSBTAG00000046054
ENSBTAG00000015857	TPRG1L	tumor protein p63-regulated gene 1-like protein [Source:RefSeq peptide;Acc:NP_001069886]	0.52028	0.00506618	0.0246958	ENSBTAG00000015857
ENSBTAG00000030845	Not available	Not available	0.315909	0.00507481	0.0247275	ENSBTAG00000030845
ENSBTAG00000013125	PLAUR	Urokinase plasminogen activator surface receptor [Source:UniProtKB/Swiss-Prot;Acc:Q05588]	-0.727788	0.0050958	0.0247872	ENSBTAG00000013125
ENSBTAG00000016532	MAPKAPK3	MAP kinase-activated protein kinase 3 [Source:UniProtKB/Swiss-Prot;Acc:Q3SYZ2]	0.33595	0.00509953	0.0247872	ENSBTAG00000016532
ENSBTAG00000016933	IL27RA	interleukin-27 receptor subunit alpha precursor [Source:RefSeq peptide;Acc:NP_001091497]	-1.31862	0.00512917	0.02489	ENSBTAG00000016933
ENSBTAG00000014334	ZFYVE26	Zinc finger FYVE domain-containing protein 26 [Source:UniProtKB/Swiss-Prot;Acc:E1BLZ4]	0.307591	0.00513924	0.0249062	ENSBTAG00000014334
ENSBTAG00000025258	Not available	Uncharacterized protein [Source:UniProtKB/TrEMBL;Acc:F1N6D0]	3.70274	0.00513858	0.0249062	ENSBTAG00000025258
ENSBTAG00000003589	COMMD3	COMM domain-containing protein 3 [Source:RefSeq peptide;Acc:NP_001070467]	-0.245538	0.00514337	0.0249131	ENSBTAG00000003589
ENSBTAG00000009188	GART	Trifunctional purine biosynthetic protein adenosine-3 Phosphoribosylamine--glycine ligase Phosphoribosylformylglycinamidine cyclo-ligase Phosphoribosylglycinamide formyltransferase [Source:UniProtKB/Swiss-Prot;Acc:Q59A32]	-0.393954	0.00514924	0.0249131	ENSBTAG00000009188
ENSBTAG00000016959	LAPTM4B	lysosomal-associated transmembrane protein 4B [Source:RefSeq peptide;Acc:NP_991371]	-1.39724	0.00515028	0.0249131	ENSBTAG00000016959
ENSBTAG00000002224	UHRF1	E3 ubiquitin-protein ligase UHRF1 [Source:RefSeq peptide;Acc:NP_001096568]	-2.38127	0.00516817	0.0249626	ENSBTAG00000002224
ENSBTAG00000013527	PGD	6-phosphogluconate dehydrogenase, decarboxylating [Source:RefSeq peptide;Acc:NP_001137210]	0.262726	0.00516498	0.0249626	ENSBTAG00000013527
ENSBTAG00000013201	ALOX5AP	Arachidonate 5-lipoxygenase-activating protein [Source:UniProtKB/Swiss-Prot;Acc:Q148F2]	-1.17813	0.00519252	0.0250396	ENSBTAG00000013201
ENSBTAG00000020538	HERC5	E3 ISG15--protein ligase HERC5 [Source:RefSeq peptide;Acc:NP_001095465]	0.948236	0.00519713	0.0250515	ENSBTAG00000020538
ENSBTAG00000014526	MOB3A	MOB kinase activator 3A [Source:UniProtKB/Swiss-Prot;Acc:Q58D63]	-0.671997	0.00520749	0.0250606	ENSBTAG00000014526
ENSBTAG00000047827	RENBP	N-acylglucosamine 2-epimerase [Source:RefSeq peptide;Acc:NP_001039688]	-0.484648	0.00520641	0.0250606	ENSBTAG00000047827
ENSBTAG00000002836	TAF3	TAF3 RNA polymerase II, TATA box binding protein (TBP)-associated factor, 140kDa [Source:HGNC Symbol;Acc:17303]	1.90823	0.00529418	0.0251014	ENSBTAG00000002836
ENSBTAG00000003043	GNG2	Guanine nucleotide-binding protein G(I)/G(S)/G(O) subunit gamma-2 [Source:UniProtKB/Swiss-Prot;Acc:P63212]	1.0094	0.00523671	0.0251487	ENSBTAG00000003043
ENSBTAG00000021254	CENPI	centromere protein I [Source:RefSeq peptide;Acc:NP_001095964]	-0.539619	0.00526691	0.0251578	ENSBTAG00000021254
ENSBTAG00000006370	CCT3	T-complex protein 1 subunit gamma [Source:UniProtKB/Swiss-Prot;Acc:Q3T0K2]	-0.294184	0.00524575	0.0251611	ENSBTAG00000006370
ENSBTAG00000009304	PDCD5	Programmed cell death protein 5 [Source:UniProtKB/Swiss-Prot;Acc:Q2HJH9]	-0.327599	0.00524385	0.0251611	ENSBTAG00000009304
ENSBTAG00000019696	RCE1	CAAX prenyl protease 2 [Source:UniProtKB/Swiss-Prot;Acc:A6H7A0]	-0.455944	0.00525916	0.0251839	ENSBTAG00000019696
ENSBTAG00000003399	SMARCA5	SWI/SNF-related matrix-associated actin-dependent regulator of chromatin subfamily A member 5 [Source:RefSeq peptide;Acc:NP_001098886]	-0.349543	0.00526456	0.0251916	ENSBTAG00000003399
ENSBTAG00000020927	HSD17B8	estradiol 17-beta-dehydrogenase 8 [Source:RefSeq peptide;Acc:NP_001039789]	-0.525386	0.00526508	0.0251916	ENSBTAG00000020927
ENSBTAG00000044063	B4GALT6	beta-1,4-galactosyltransferase 6 [Source:RefSeq peptide;Acc:NP_001179525]	-2.73848	0.00527583	0.0252327	ENSBTAG00000044063
ENSBTAG00000006104	NHP2L1	NHP2-like protein 1 [Source:UniProtKB/Swiss-Prot;Acc:Q3B8S0]	-0.311054	0.00528087	0.0252464	ENSBTAG00000006104
ENSBTAG00000002329	ASAP2	ArfGAP with SH3 domain, ankyrin repeat and PH domain 2 [Source:HGNC Symbol;Acc:2721]	-0.429339	0.00534307	0.025263	ENSBTAG00000002329
ENSBTAG00000004560	CLEC4F	C-type lectin domain family 4, member F [Source:HGNC Symbol;Acc:25357]	4.25174	0.0053083	0.0253361	ENSBTAG00000004560
ENSBTAG00000006671	DDX27	Probable ATP-dependent RNA helicase DDX27 [Source:UniProtKB/Swiss-Prot;Acc:A1A4H6]	-0.396897	0.00530039	0.0253637	ENSBTAG00000006671
ENSBTAG00000016174	NCL	nucleolin [Source:RefSeq peptide;Acc:NP_001193589]	-0.428679	0.00532149	0.0253799	ENSBTAG00000016174
ENSBTAG00000033298	C19H17orf108	UPF0631 protein C17orf108 homolog [Source:UniProtKB/Swiss-Prot;Acc:A5D7J1]	-0.543782	0.00532184	0.0253799	ENSBTAG00000033298
ENSBTAG00000005980	RREB1	ras responsive element binding protein 1 [Source:HGNC Symbol;Acc:10449]	0.906808	0.00533755	0.0254196	ENSBTAG00000005980
ENSBTAG00000015958	GOSR2	Golgi SNAP receptor complex member 2 [Source:RefSeq peptide;Acc:NP_001092355]	1.64341	0.00532284	0.0254251	ENSBTAG00000015958
ENSBTAG00000015667	TMEM127	transmembrane protein 127 [Source:RefSeq peptide;Acc:NP_001192692]	0.525544	0.00538916	0.0254259	ENSBTAG00000015667
ENSBTAG00000020880	C10H14orf37	uncharacterized protein C14orf37 homolog precursor [Source:RefSeq peptide;Acc:NP_001033149]	-1.78785	0.00535037	0.0254431	ENSBTAG00000020880
ENSBTAG00000018893	AHCYL1	putative adenosylhomocysteinase 2 [Source:RefSeq peptide;Acc:NP_001094522]	-0.217249	0.00536782	0.0255157	ENSBTAG00000018893
ENSBTAG00000040607	SLA2	src-like-adapter 2 [Source:RefSeq peptide;Acc:NP_001030371]	-2.20301	0.00538072	0.0255562	ENSBTAG00000040607
ENSBTAG00000021543	MDFIC	myoD family inhibitor domain-containing protein [Source:RefSeq peptide;Acc:NP_001094572]	-0.361346	0.00540362	0.0256233	ENSBTAG00000021543
ENSBTAG00000011945	TAF7	transcription initiation factor TFIID subunit 7 [Source:RefSeq peptide;Acc:NP_001039493]	-0.610468	0.00540653	0.0256266	ENSBTAG00000011945
ENSBTAG00000004497	KIAA1310	uncharacterized protein KIAA1310 homolog [Source:RefSeq peptide;Acc:NP_001092642]	1.28962	0.00541131	0.0256389	ENSBTAG00000004497
ENSBTAG00000001872	ORC6	Origin recognition complex subunit 6 [Source:UniProtKB/Swiss-Prot;Acc:Q2HJF3]	-0.560637	0.00542498	0.0257027	ENSBTAG00000001872
ENSBTAG00000023384	CBR1	carbonyl reductase [Source:RefSeq peptide;Acc:NP_001029685]	1.03008	0.005444	0.0257233	ENSBTAG00000023384
ENSBTAG00000032902	SLC11A2	solute carrier family 11 (proton-coupled divalent metal ion transporters), member 2 [Source:RefSeq peptide;Acc:NP_001039586]	-1.25405	0.00544223	0.0257233	ENSBTAG00000032902
ENSBTAG00000007303	RAD21	Double-strand-break repair protein rad21 homolog [Source:UniProtKB/Swiss-Prot;Acc:Q3SWX9]	-0.28467	0.00544935	0.0257251	ENSBTAG00000007303
ENSBTAG00000010601	DOLK	Dolichol kinase [Source:UniProtKB/Swiss-Prot;Acc:Q58CR4]	-0.46572	0.00544737	0.0257251	ENSBTAG00000010601
ENSBTAG00000018697	WDR44	WD repeat-containing protein 44 [Source:RefSeq peptide;Acc:NP_777199]	0.382758	0.00547423	0.025817	ENSBTAG00000018697
ENSBTAG00000034978	FAM168B	Myelin-associated neurite-outgrowth inhibitor [Source:UniProtKB/Swiss-Prot;Acc:A8E639]	-0.34577	0.00547547	0.025817	ENSBTAG00000034978
ENSBTAG00000016676	PTER	Phosphotriesterase-related protein [Source:UniProtKB/Swiss-Prot;Acc:A6QLJ8]	0.511268	0.00548104	0.0258329	ENSBTAG00000016676
ENSBTAG00000008551	TUSC1	tumor suppressor candidate 1 [Source:HGNC Symbol;Acc:31010]	-0.620962	0.00550016	0.0258839	ENSBTAG00000008551
ENSBTAG00000026248	POP7	Ribonuclease P protein subunit p20 [Source:UniProtKB/Swiss-Prot;Acc:Q0II25]	-0.417923	0.00560146	0.0259159	ENSBTAG00000026248
ENSBTAG00000003934	PSPC1	Paraspeckle component 1 [Source:UniProtKB/Swiss-Prot;Acc:Q1LZD9]	-0.535482	0.00733566	0.025943	ENSBTAG00000003934
ENSBTAG00000000422	TSHZ1	teashirt zinc finger homeobox 1 [Source:HGNC Symbol;Acc:10669]	-0.505787	0.00556197	0.0259535	ENSBTAG00000000422
ENSBTAG00000018405	MARS	methionyl-tRNA synthetase, cytoplasmic [Source:RefSeq peptide;Acc:NP_001033180]	-0.474058	0.00639425	0.0259596	ENSBTAG00000018405
ENSBTAG00000016147	CETN4	centrin 4 [Source:RefSeq peptide;Acc:NP_001033128]	-1.19285	0.00569321	0.0260133	ENSBTAG00000016147
ENSBTAG00000017605	AK2	Adenylate kinase 2, mitochondrial [Source:UniProtKB/Swiss-Prot;Acc:P08166]	0.48834	0.00614964	0.0260435	ENSBTAG00000017605
ENSBTAG00000021680	SKA2	spindle and kinetochore-associated protein 2 [Source:RefSeq peptide;Acc:NP_001033668]	-1.17645	0.0055596	0.0260872	ENSBTAG00000021680
ENSBTAG00000011243	TOE1	Target of EGR1 protein 1 [Source:UniProtKB/Swiss-Prot;Acc:Q17QN2]	0.611714	0.00556503	0.0261022	ENSBTAG00000011243
ENSBTAG00000007003	TYMS	thymidylate synthase [Source:RefSeq peptide;Acc:NP_001032905]	-1.30798	0.00557743	0.026103	ENSBTAG00000007003
ENSBTAG00000026415	MRPS34	28S ribosomal protein S34, mitochondrial [Source:RefSeq peptide;Acc:NP_001030577]	0.426284	0.00557059	0.0261172	ENSBTAG00000026415
ENSBTAG00000038062	FUT4	alpha-(1,3)-fucosyltransferase [Source:RefSeq peptide;Acc:NP_777161]	2.54778	0.00726386	0.0262025	ENSBTAG00000038062
ENSBTAG00000024542	PIGC	Phosphatidylinositol N-acetylglucosaminyltransferase subunit C [Source:UniProtKB/Swiss-Prot;Acc:Q3ZBX1]	-0.298829	0.00560304	0.0262382	ENSBTAG00000024542
ENSBTAG00000009826	GPD1L	glycerol-3-phosphate dehydrogenase 1-like protein [Source:RefSeq peptide;Acc:NP_001093833]	-0.906404	0.00560649	0.0262439	ENSBTAG00000009826
ENSBTAG00000007084	MAP3K14	mitogen-activated protein kinase kinase kinase 14 [Source:RefSeq peptide;Acc:NP_001179107]	0.89328	0.00561671	0.0262812	ENSBTAG00000007084
ENSBTAG00000019129	BTD	biotinidase precursor [Source:RefSeq peptide;Acc:NP_001095676]	0.498587	0.00563428	0.0263422	ENSBTAG00000019129
ENSBTAG00000025226	IGIP	IgA-inducing protein [Source:UniProtKB/Swiss-Prot;Acc:P0C7I2]	-1.02221	0.0056451	0.0263506	ENSBTAG00000025226
ENSBTAG00000006107	ANKRD32	ankyrin repeat domain-containing protein 32 [Source:RefSeq peptide;Acc:NP_001095528]	-0.81737	0.00565334	0.0263532	ENSBTAG00000006107
ENSBTAG00000006962	NFS1	cysteine desulfurase, mitochondrial [Source:RefSeq peptide;Acc:NP_001092471]	-0.265559	0.00565151	0.0263532	ENSBTAG00000006962
ENSBTAG00000003747	PTGR2	Prostaglandin reductase 2 [Source:UniProtKB/Swiss-Prot;Acc:Q32L99]	-0.412636	0.00568592	0.0263618	ENSBTAG00000003747
ENSBTAG00000015224	TCOF1	Treacher Collins-Franceschetti syndrome 1 [Source:HGNC Symbol;Acc:11654]	0.784741	0.00600178	0.026382	ENSBTAG00000015224
ENSBTAG00000002260	NCAPD3	condensin-2 complex subunit D3 [Source:RefSeq peptide;Acc:NP_001180042]	-1.20917	0.00566791	0.0263937	ENSBTAG00000002260
ENSBTAG00000024272	Not available	Uncharacterized protein [Source:UniProtKB/TrEMBL;Acc:F6PPP4]	3.76101	0.00566621	0.0263937	ENSBTAG00000024272
ENSBTAG00000004222	SAT2	Diamine acetyltransferase 2 [Source:UniProtKB/Swiss-Prot;Acc:Q7PCJ8]	-1.58565	0.00568675	0.0264603	ENSBTAG00000004222
ENSBTAG00000001113	C11H2orf56	protein midA homolog, mitochondrial precursor [Source:RefSeq peptide;Acc:NP_001094519]	0.93943	0.00570562	0.0265375	ENSBTAG00000001113
ENSBTAG00000011760	MRPL14	39S ribosomal protein L14, mitochondrial [Source:UniProtKB/Swiss-Prot;Acc:Q1JQ99]	-0.54253	0.00571709	0.0265802	ENSBTAG00000011760
ENSBTAG00000003692	UCP2	Mitochondrial uncoupling protein 2 [Source:UniProtKB/Swiss-Prot;Acc:Q3SZI5]	0.574663	0.00572598	0.026611	ENSBTAG00000003692
ENSBTAG00000034519	Not available	uncharacterized protein LOC100126544 [Source:RefSeq peptide;Acc:NP_001103917]	0.418594	0.00573299	0.0266475	ENSBTAG00000034519
ENSBTAG00000007331	PLOD2	procollagen-lysine,2-oxoglutarate 5-dioxygenase 2 precursor [Source:RefSeq peptide;Acc:NP_001094619]	-2.04373	0.00636246	0.0266518	ENSBTAG00000007331
ENSBTAG00000016819	FABP3	Fatty acid-binding protein, heart [Source:UniProtKB/Swiss-Prot;Acc:P10790]	-2.462	0.00625685	0.0268143	ENSBTAG00000016819
ENSBTAG00000007360	TMEM43	transmembrane protein 43 [Source:RefSeq peptide;Acc:NP_001095950]	-0.293526	0.00580527	0.0269152	ENSBTAG00000007360
ENSBTAG00000007531	NCF4	neutrophil cytosol factor 4 [Source:RefSeq peptide;Acc:NP_001039448]	0.577992	0.00581376	0.0269334	ENSBTAG00000007531
ENSBTAG00000006125	PLK3	serine/threonine-protein kinase PLK3 [Source:RefSeq peptide;Acc:NP_001068621]	-1.03981	0.00582578	0.026946	ENSBTAG00000006125
ENSBTAG00000001497	MRAS	ras-related protein M-Ras [Source:RefSeq peptide;Acc:NP_001091587]	-0.811973	0.00583048	0.026957	ENSBTAG00000001497
ENSBTAG00000002127	TCP11L2	T-complex protein 11-like protein 2 [Source:UniProtKB/Swiss-Prot;Acc:A7Z033]	-1.4819	0.00583628	0.0269731	ENSBTAG00000002127
ENSBTAG00000000562	TOMM20	Mitochondrial import receptor subunit TOM20 homolog [Source:UniProtKB/Swiss-Prot;Acc:A6H7B1]	-0.265787	0.005852	0.0269835	ENSBTAG00000000562
ENSBTAG00000018969	POLR1C	DNA-directed RNA polymerases I and III subunit RPAC1 [Source:UniProtKB/Swiss-Prot;Acc:Q32L22]	-0.518104	0.00585241	0.0269835	ENSBTAG00000018969
ENSBTAG00000018299	PIGH	phosphatidylinositol N-acetylglucosaminyltransferase subunit H [Source:RefSeq peptide;Acc:NP_001033205]	1.34311	0.00594353	0.0270075	ENSBTAG00000018299
ENSBTAG00000003058	ADRM1	Proteasomal ubiquitin receptor ADRM1 [Source:UniProtKB/Swiss-Prot;Acc:A1L5A6]	0.414698	0.00587648	0.0270592	ENSBTAG00000003058
ENSBTAG00000006510	YRDC	YrdC domain-containing protein, mitochondrial [Source:UniProtKB/Swiss-Prot;Acc:Q0VC80]	0.556365	0.00588534	0.0270592	ENSBTAG00000006510
ENSBTAG00000011136	NR2F6	nuclear receptor subfamily 2, group F, member 6 [Source:HGNC Symbol;Acc:7977]	-1.22122	0.0058897	0.0270592	ENSBTAG00000011136
ENSBTAG00000016779	CLIP1	CAP-Gly domain-containing linker protein 1 [Source:RefSeq peptide;Acc:NP_001179752]	0.374596	0.00588101	0.0270592	ENSBTAG00000016779
ENSBTAG00000019954	ABHD2	Abhydrolase domain-containing protein 2 [Source:UniProtKB/Swiss-Prot;Acc:Q5EA42]	1.57449	0.00588186	0.0270592	ENSBTAG00000019954
ENSBTAG00000032166	GTPBP10	GTP-binding protein 10 [Source:UniProtKB/Swiss-Prot;Acc:Q3MHG6]	-0.59224	0.00588117	0.0270592	ENSBTAG00000032166
ENSBTAG00000002591	GLTP	glycolipid transfer protein [Source:RefSeq peptide;Acc:NP_786993]	-0.326809	0.00591007	0.0271177	ENSBTAG00000002591
ENSBTAG00000012525	ABO	histo-blood group ABO system transferase [Source:RefSeq peptide;Acc:NP_001071394]	1.18122	0.00591878	0.0271394	ENSBTAG00000012525
ENSBTAG00000011466	CARKD	ATP-dependent (S)-NAD(P)H-hydrate dehydratase [Source:UniProtKB/Swiss-Prot;Acc:E1BNQ4]	0.405439	0.00592705	0.0271481	ENSBTAG00000011466
ENSBTAG00000025099	RNF145	RING finger protein 145 [Source:RefSeq peptide;Acc:NP_001095638]	-0.528366	0.00592767	0.0271481	ENSBTAG00000025099
ENSBTAG00000008064	VPS37C	vacuolar protein sorting-associated protein 37C [Source:RefSeq peptide;Acc:NP_001193079]	0.820654	0.00593591	0.0271645	ENSBTAG00000008064
ENSBTAG00000014422	MTMR10	myotubularin-related protein 10 [Source:RefSeq peptide;Acc:NP_001180002]	-0.245823	0.00593581	0.0271645	ENSBTAG00000014422
ENSBTAG00000017452	RCAN3	Calcipressin-3 [Source:UniProtKB/Swiss-Prot;Acc:Q2KIA1]	-1.03323	0.00594156	0.0271693	ENSBTAG00000017452
ENSBTAG00000010149	CRY1	cryptochrome-1 [Source:RefSeq peptide;Acc:NP_001098885]	-0.601993	0.00595873	0.0272156	ENSBTAG00000010149
ENSBTAG00000001843	WBP1	WW domain-binding protein 1 [Source:RefSeq peptide;Acc:NP_001029518]	-0.57943	0.00598182	0.0272442	ENSBTAG00000001843
ENSBTAG00000003650	NR4A2	Nuclear receptor subfamily 4 group A member 2 [Source:UniProtKB/Swiss-Prot;Acc:Q08E53]	-1.71488	0.00598369	0.0272442	ENSBTAG00000003650
ENSBTAG00000005197	BAZ1B	tyrosine-protein kinase BAZ1B [Source:RefSeq peptide;Acc:NP_001179112]	-0.432396	0.00597784	0.0272442	ENSBTAG00000005197
ENSBTAG00000006928	OAT	ornithine aminotransferase, mitochondrial precursor [Source:RefSeq peptide;Acc:NP_001029412]	-0.272404	0.00599602	0.027272	ENSBTAG00000006928
ENSBTAG00000006958	C23H6orf136	uncharacterized protein C6orf136 homolog [Source:RefSeq peptide;Acc:NP_001033267]	-0.593508	0.00599364	0.027272	ENSBTAG00000006958
ENSBTAG00000018427	NCK1	cytoplasmic protein NCK1 [Source:RefSeq peptide;Acc:NP_001069540]	0.587226	0.00599681	0.027272	ENSBTAG00000018427
ENSBTAG00000011950	EMC1	ER membrane protein complex subunit 1 [Source:HGNC Symbol;Acc:28957]	-0.313821	0.00600118	0.0272813	ENSBTAG00000011950
ENSBTAG00000011435	NPEPPS	puromycin-sensitive aminopeptidase [Source:RefSeq peptide;Acc:NP_001180088]	0.303952	0.00601402	0.0273245	ENSBTAG00000011435
ENSBTAG00000009995	CPEB4	CPEB4 protein; Uncharacterized protein [Source:UniProtKB/TrEMBL;Acc:A7Z087]	-0.517585	0.00602281	0.027337	ENSBTAG00000009995
ENSBTAG00000015805	SIPA1L1	signal-induced proliferation-associated 1 like 1 [Source:HGNC Symbol;Acc:20284]	1.62644	0.00605205	0.0274164	ENSBTAG00000015805
ENSBTAG00000025526	MDC1	mediator of DNA-damage checkpoint 1 [Source:HGNC Symbol;Acc:21163]	-0.488552	0.00605064	0.0274164	ENSBTAG00000025526
ENSBTAG00000027789	PPIG	peptidyl-prolyl cis-trans isomerase G [Source:RefSeq peptide;Acc:NP_001103277]	-0.517166	0.00645652	0.0274175	ENSBTAG00000027789
ENSBTAG00000001342	RSL24D1	Probable ribosome biogenesis protein RLP24 [Source:UniProtKB/Swiss-Prot;Acc:Q3SZ12]	-0.277614	0.00606963	0.0274534	ENSBTAG00000001342
ENSBTAG00000004806	PHKB	phosphorylase kinase, beta [Source:HGNC Symbol;Acc:8927]	-0.471989	0.00607814	0.0274812	ENSBTAG00000004806
ENSBTAG00000018852	APC	adenomatous polyposis coli protein [Source:RefSeq peptide;Acc:NP_001069454]	-0.633172	0.00608088	0.0274829	ENSBTAG00000018852
ENSBTAG00000030285	DCP1B	mRNA-decapping enzyme 1B [Source:RefSeq peptide;Acc:NP_001029639]	0.539481	0.00609125	0.0275085	ENSBTAG00000030285
ENSBTAG00000003401	ACTR3	Actin-related protein 3 [Source:UniProtKB/Swiss-Prot;Acc:P61157]	-0.222986	0.00609987	0.0275248	ENSBTAG00000003401
ENSBTAG00000017363	SAT1	Diamine acetyltransferase 1 [Source:UniProtKB/Swiss-Prot;Acc:Q3T0Q0]	0.24384	0.0061043	0.0275248	ENSBTAG00000017363
ENSBTAG00000019365	BACE1	Beta-secretase 1 [Source:UniProtKB/Swiss-Prot;Acc:Q2HJ40]	-1.05681	0.00610674	0.0275251	ENSBTAG00000019365
ENSBTAG00000017457	STK10	Serine/threonine-protein kinase 10 [Source:UniProtKB/Swiss-Prot;Acc:E1BK52]	-0.343065	0.00606298	0.0275496	ENSBTAG00000017457
ENSBTAG00000011284	SLC39A1	Zinc transporter ZIP1 [Source:UniProtKB/Swiss-Prot;Acc:Q3SYU3]	-0.217478	0.00613323	0.0276126	ENSBTAG00000011284
ENSBTAG00000012010	PANX1	pannexin 1 [Source:RefSeq peptide;Acc:NP_001232854]	2.11826	0.00613683	0.0276181	ENSBTAG00000012010
ENSBTAG00000005432	CAPG	Macrophage-capping protein [Source:UniProtKB/Swiss-Prot;Acc:Q865V6]	-0.241095	0.00615907	0.0276968	ENSBTAG00000005432
ENSBTAG00000003040	RALGAPB	Ral GTPase activating protein, beta subunit (non-catalytic) [Source:HGNC Symbol;Acc:29221]	-0.326245	0.00616267	0.0277023	ENSBTAG00000003040
ENSBTAG00000009051	MMP19	matrix metalloproteinase-19 precursor [Source:RefSeq peptide;Acc:NP_001069451]	-0.287501	0.00616714	0.0277117	ENSBTAG00000009051
ENSBTAG00000018061	KIAA1715	protein lunapark [Source:RefSeq peptide;Acc:NP_001069457]	-0.830501	0.00643941	0.0278327	ENSBTAG00000018061
ENSBTAG00000003820	GRAMD1A	GRAM domain containing 1A [Source:HGNC Symbol;Acc:29305]	-0.623966	0.00620637	0.0278666	ENSBTAG00000003820
ENSBTAG00000019615	PHTF1	Putative homeodomain transcription factor 1 [Source:UniProtKB/Swiss-Prot;Acc:Q08DA4]	-0.729334	0.00621291	0.0278772	ENSBTAG00000019615
ENSBTAG00000047376	PIN4	Peptidyl-prolyl cis-trans isomerase NIMA-interacting 4 [Source:UniProtKB/Swiss-Prot;Acc:A6QPY8]	-0.469117	0.00625712	0.0280405	ENSBTAG00000047376
ENSBTAG00000002495	BRD4	bromodomain containing 4 [Source:HGNC Symbol;Acc:13575]	0.444913	0.00628133	0.0280549	ENSBTAG00000002495
ENSBTAG00000018043	LCAT	phosphatidylcholine-sterol acyltransferase precursor [Source:RefSeq peptide;Acc:NP_001039534]	-1.78996	0.00672533	0.0281036	ENSBTAG00000018043
ENSBTAG00000006374	NHP2	H/ACA ribonucleoprotein complex subunit 2 [Source:UniProtKB/Swiss-Prot;Acc:Q5E950]	-0.45526	0.00628098	0.0281258	ENSBTAG00000006374
ENSBTAG00000020297	PQLC3	PQ-loop repeat-containing protein 3 precursor [Source:RefSeq peptide;Acc:NP_001095348]	0.577722	0.00629654	0.0281738	ENSBTAG00000020297
ENSBTAG00000023333	LENG1	Leukocyte receptor cluster member 1 homolog [Source:UniProtKB/Swiss-Prot;Acc:Q3T0Z5]	1.02188	0.00633174	0.0282113	ENSBTAG00000023333
ENSBTAG00000020831	CHD1L	chromodomain-helicase-DNA-binding protein 1-like [Source:RefSeq peptide;Acc:NP_001032909]	0.517979	0.00631994	0.028246	ENSBTAG00000020831
ENSBTAG00000007438	STT3B	dolichyl-diphosphooligosaccharide--protein glycosyltransferase subunit STT3B [Source:RefSeq peptide;Acc:NP_001091039]	-0.360261	0.00738717	0.0282826	ENSBTAG00000007438
ENSBTAG00000014769	GMEB2	glucocorticoid modulatory element-binding protein 2 [Source:RefSeq peptide;Acc:NP_001179105]	-0.44107	0.00633428	0.0282884	ENSBTAG00000014769
ENSBTAG00000013761	STMN1	Stathmin [Source:UniProtKB/Swiss-Prot;Acc:Q3T0C7]	-1.06524	0.00634255	0.0282929	ENSBTAG00000013761
ENSBTAG00000014643	EEF1D	Elongation factor 1-delta [Source:UniProtKB/Swiss-Prot;Acc:A5D989]	-0.335789	0.00634043	0.0282929	ENSBTAG00000014643
ENSBTAG00000004850	KPNA3	importin subunit alpha-3 [Source:RefSeq peptide;Acc:NP_001179702]	0.721532	0.00634726	0.0283031	ENSBTAG00000004850
ENSBTAG00000018205	PHC1	polyhomeotic-like protein 1 [Source:RefSeq peptide;Acc:NP_001192685]	-0.868534	0.00639249	0.0284938	ENSBTAG00000018205
ENSBTAG00000003707	GRAP	GRB2-related adapter protein [Source:UniProtKB/Swiss-Prot;Acc:A6QLK6]	-0.532429	0.00639629	0.0284999	ENSBTAG00000003707
ENSBTAG00000000676	DOPEY1	Uncharacterized protein [Source:UniProtKB/TrEMBL;Acc:F1MPE2]	-0.880496	0.006425	0.028595	ENSBTAG00000000676
ENSBTAG00000000869	RNF219	RING finger protein 219 [Source:RefSeq peptide;Acc:NP_001098928]	-0.42285	0.00642716	0.028595	ENSBTAG00000000869
ENSBTAG00000013126	EMG1	ribosomal RNA small subunit methyltransferase NEP1 [Source:RefSeq peptide;Acc:NP_001039662]	-0.373158	0.00642745	0.028595	ENSBTAG00000013126
ENSBTAG00000019821	DHX9	ATP-dependent RNA helicase A [Source:RefSeq peptide;Acc:NP_776461]	-0.374979	0.00649971	0.0287045	ENSBTAG00000019821
ENSBTAG00000016519	MBOAT1	lysophospholipid acyltransferase 1 [Source:RefSeq peptide;Acc:NP_001179786]	0.808885	0.00651168	0.0287305	ENSBTAG00000016519
ENSBTAG00000000816	PRDM1	PR domain zinc finger protein 1 [Source:RefSeq peptide;Acc:NP_001179865]	0.512953	0.00759658	0.0289079	ENSBTAG00000000816
ENSBTAG00000040392	MGC139164	uncharacterized protein LOC509649 [Source:RefSeq peptide;Acc:NP_001095386]	3.30354	0.00652434	0.0289598	ENSBTAG00000040392
ENSBTAG00000000759	NENF	Neudesin [Source:UniProtKB/Swiss-Prot;Acc:Q1JQA5]	-0.217521	0.00654096	0.0290005	ENSBTAG00000000759
ENSBTAG00000003178	ATE1	arginyltransferase 1 [Source:HGNC Symbol;Acc:782]	-0.597728	0.00658509	0.0290966	ENSBTAG00000003178
ENSBTAG00000020149	RNASEH2B	Ribonuclease H2 subunit B [Source:UniProtKB/Swiss-Prot;Acc:Q3ZBI3]	0.442917	0.00658392	0.0290966	ENSBTAG00000020149
ENSBTAG00000027916	MALT1	mucosa associated lymphoid tissue lymphoma translocation gene 1 [Source:HGNC Symbol;Acc:6819]	-0.439834	0.00657835	0.0290966	ENSBTAG00000027916
ENSBTAG00000017747	PLSCR3	phospholipid scramblase 3 [Source:RefSeq peptide;Acc:NP_001039518]	1.13928	0.00659347	0.0291226	ENSBTAG00000017747
ENSBTAG00000013224	RMND1	required for meiotic nuclear division protein 1 homolog [Source:RefSeq peptide;Acc:NP_001095634]	-0.350787	0.00660359	0.0291563	ENSBTAG00000013224
ENSBTAG00000008815	WDR89	WD repeat-containing protein 89 [Source:UniProtKB/Swiss-Prot;Acc:Q3ZBK1]	-0.590156	0.00661336	0.0291773	ENSBTAG00000008815
ENSBTAG00000009453	URGCP	Up-regulator of cell proliferation [Source:UniProtKB/Swiss-Prot;Acc:A0JN92]	0.365217	0.00661228	0.0291773	ENSBTAG00000009453
ENSBTAG00000021232	TPD52L2	tumor protein D54 [Source:RefSeq peptide;Acc:NP_001029787]	-0.264423	0.00662621	0.029201	ENSBTAG00000021232
ENSBTAG00000038067	MT1A	Metallothionein-1A [Source:UniProtKB/Swiss-Prot;Acc:P67983]	3.96003	0.00662623	0.029201	ENSBTAG00000038067
ENSBTAG00000021308	IRS1	insulin receptor substrate 1 [Source:HGNC Symbol;Acc:6125]	-2.39156	0.00665144	0.0292721	ENSBTAG00000021308
ENSBTAG00000013330	TBC1D20	TBC1 domain family member 20 [Source:UniProtKB/Swiss-Prot;Acc:Q2T9Q1]	-0.245956	0.00665562	0.0292752	ENSBTAG00000013330
ENSBTAG00000020611	GLB1L	beta-galactosidase-1-like protein precursor [Source:RefSeq peptide;Acc:NP_001192931]	2.63796	0.0101151	0.0292901	ENSBTAG00000020611
ENSBTAG00000017733	CA2	carbonic anhydrase 2 [Source:RefSeq peptide;Acc:NP_848667]	1.5153	0.00667556	0.0293427	ENSBTAG00000017733
ENSBTAG00000007312	CD209	CD209 antigen [Source:RefSeq peptide;Acc:NP_001139228]	3.10388	0.00670681	0.0294227	ENSBTAG00000007312
ENSBTAG00000001945	ARG2	arginase-2, mitochondrial precursor [Source:RefSeq peptide;Acc:NP_001017942]	1.84094	0.00671653	0.0294247	ENSBTAG00000001945
ENSBTAG00000011793	FDX1	Adrenodoxin, mitochondrial [Source:UniProtKB/Swiss-Prot;Acc:P00257]	-0.244087	0.00671207	0.0294247	ENSBTAG00000011793
ENSBTAG00000019517	ELN	elastin [Source:HGNC Symbol;Acc:3327]	3.25815	0.00671988	0.0294247	ENSBTAG00000019517
ENSBTAG00000046840	DEXI	dexamethasone-induced protein [Source:RefSeq peptide;Acc:NP_001178098]	-0.842643	0.00674181	0.0294654	ENSBTAG00000046840
ENSBTAG00000006202	ST13	hsc70-interacting protein [Source:RefSeq peptide;Acc:NP_001095396]	-0.365105	0.00675342	0.0295051	ENSBTAG00000006202
ENSBTAG00000002610	FKBP3	Peptidyl-prolyl cis-trans isomerase FKBP3 [Source:UniProtKB/Swiss-Prot;Acc:P26884]	-0.496144	0.00676795	0.0295064	ENSBTAG00000002610
ENSBTAG00000012752	MRPL2	39S ribosomal protein L2, mitochondrial [Source:UniProtKB/Swiss-Prot;Acc:Q2TA12]	-0.418191	0.00678256	0.0295439	ENSBTAG00000012752
ENSBTAG00000019951	PCYOX1L	Prenylcysteine oxidase-like [Source:UniProtKB/Swiss-Prot;Acc:Q0P5H1]	-0.85191	0.00678175	0.0295439	ENSBTAG00000019951
ENSBTAG00000015828	FKBP11	peptidyl-prolyl cis-trans isomerase FKBP11 precursor [Source:RefSeq peptide;Acc:NP_001039397]	0.825607	0.00681494	0.0296407	ENSBTAG00000015828
ENSBTAG00000021967	TMEM168	Transmembrane protein 168 [Source:UniProtKB/Swiss-Prot;Acc:A0JNG0]	0.377333	0.00684959	0.0297249	ENSBTAG00000021967
ENSBTAG00000006227	IDH3A	isocitrate dehydrogenase [Source:RefSeq peptide;Acc:NP_777069]	-0.296196	0.00685496	0.0297259	ENSBTAG00000006227
ENSBTAG00000020714	DDX19B	ATP-dependent RNA helicase DDX19B [Source:RefSeq peptide;Acc:NP_001039695]	0.804266	0.00685747	0.0297259	ENSBTAG00000020714
ENSBTAG00000002381	ZDHHC5	Palmitoyltransferase ZDHHC5 [Source:UniProtKB/Swiss-Prot;Acc:E1BLT8]	-0.361326	0.00687055	0.0297384	ENSBTAG00000002381
ENSBTAG00000002743	OSGEP	Probable tRNA threonylcarbamoyladenosine biosynthesis protein OSGEP [Source:UniProtKB/Swiss-Prot;Acc:Q0VCI1]	0.517888	0.00686291	0.0297384	ENSBTAG00000002743
ENSBTAG00000005583	HYI	hydroxypyruvate isomerase (putative) [Source:HGNC Symbol;Acc:26948]	-0.608067	0.00686832	0.0297384	ENSBTAG00000005583
ENSBTAG00000009172	BCAT2	Branched-chain-amino-acid aminotransferase, mitochondrial [Source:UniProtKB/Swiss-Prot;Acc:Q5EA40]	3.81435	0.00688646	0.029782	ENSBTAG00000009172
ENSBTAG00000000184	EIF2AK3	eukaryotic translation initiation factor 2-alpha kinase 3 precursor [Source:RefSeq peptide;Acc:NP_001091555]	-0.671947	0.00758476	0.0299072	ENSBTAG00000000184
ENSBTAG00000012408	RAB27A	ras-related protein Rab-27A [Source:RefSeq peptide;Acc:NP_001094740]	0.709482	0.00693102	0.0299151	ENSBTAG00000012408
ENSBTAG00000021128	ADD1	adducin 1 (alpha) [Source:HGNC Symbol;Acc:243]	0.692164	0.00696151	0.029973	ENSBTAG00000021128
ENSBTAG00000046797	NRAS	GTPase NRas [Source:RefSeq peptide;Acc:NP_001091458]	-0.34644	0.00697527	0.0300135	ENSBTAG00000046797
ENSBTAG00000005221	WNK1	WNK lysine deficient protein kinase 1 [Source:HGNC Symbol;Acc:14540]	-0.472298	0.0076968	0.0300346	ENSBTAG00000005221
ENSBTAG00000002633	SEPT9	septin 9 [Source:HGNC Symbol;Acc:7323]	-0.626966	0.0070021	0.0300994	ENSBTAG00000002633
ENSBTAG00000021857	ARHGAP21	Rho GTPase activating protein 21 [Source:HGNC Symbol;Acc:23725]	-0.717714	0.00701595	0.0301218	ENSBTAG00000021857
ENSBTAG00000014972	EP4	prostaglandin E2 receptor EP4 subtype [Source:RefSeq peptide;Acc:NP_777014]	0.461555	0.00703173	0.0301721	ENSBTAG00000014972
ENSBTAG00000020662	CIP29	SAP domain-containing ribonucleoprotein [Source:RefSeq peptide;Acc:NP_001036119]	-0.295346	0.0070573	0.0302548	ENSBTAG00000020662
ENSBTAG00000048010	NUDT14	Uridine diphosphate glucose pyrophosphatase [Source:UniProtKB/Swiss-Prot;Acc:Q05B60]	-1.74305	0.00878864	0.0302709	ENSBTAG00000048010
ENSBTAG00000019708	ACSL6	long-chain-fatty-acid--CoA ligase 6 [Source:RefSeq peptide;Acc:NP_001033131]	0.883931	0.00706424	0.0302735	ENSBTAG00000019708
ENSBTAG00000004745	NAA15	N-alpha-acetyltransferase 15, NatA auxiliary subunit [Source:RefSeq peptide;Acc:NP_001178248]	-0.797988	0.00707132	0.0302927	ENSBTAG00000004745
ENSBTAG00000007113	TRRAP	transformation/transcription domain-associated protein [Source:RefSeq peptide;Acc:NP_001179066]	-0.599348	0.00789526	0.0302962	ENSBTAG00000007113
ENSBTAG00000010083	HADHB	Trifunctional enzyme subunit beta, mitochondrial 3-ketoacyl-CoA thiolase [Source:UniProtKB/Swiss-Prot;Acc:O46629]	-0.438693	0.00708093	0.0303227	ENSBTAG00000010083
ENSBTAG00000011209	SYT11	synaptotagmin-11 [Source:RefSeq peptide;Acc:NP_001092641]	-0.970496	0.00712947	0.0304758	ENSBTAG00000011209
ENSBTAG00000012060	LPIN2	lipin 2 [Source:HGNC Symbol;Acc:14450]	-0.504926	0.00714324	0.0305	ENSBTAG00000012060
ENSBTAG00000021019	SLC30A4	solute carrier family 30 (zinc transporter), member 4 [Source:HGNC Symbol;Acc:11015]	-1.50567	0.00715547	0.030528	ENSBTAG00000021019
ENSBTAG00000015291	ORC4	Origin recognition complex subunit 4 [Source:UniProtKB/Swiss-Prot;Acc:Q2YDI2]	0.379429	0.00792747	0.0305365	ENSBTAG00000015291
ENSBTAG00000010611	OCIAD1	OCIA domain-containing protein 1 [Source:UniProtKB/Swiss-Prot;Acc:Q5E948]	-0.439492	0.00717543	0.0305703	ENSBTAG00000010611
ENSBTAG00000040055	CAB39	Calcium-binding protein 39 [Source:UniProtKB/Swiss-Prot;Acc:Q29RI6]	-0.270074	0.0071838	0.0305948	ENSBTAG00000040055
ENSBTAG00000015512	HEXB	beta-hexosaminidase subunit beta preproprotein [Source:RefSeq peptide;Acc:NP_001069978]	0.197114	0.00719133	0.0306157	ENSBTAG00000015512
ENSBTAG00000016481	CALU	calumenin precursor [Source:RefSeq peptide;Acc:NP_001029837]	-0.211486	0.00719627	0.0306255	ENSBTAG00000016481
ENSBTAG00000003535	DPM3	Dolichol-phosphate mannosyltransferase subunit 3 [Source:UniProtKB/Swiss-Prot;Acc:Q3ZC71]	-0.513316	0.00720779	0.0306633	ENSBTAG00000003535
ENSBTAG00000017573	RBM26	RNA binding motif protein 26 [Source:HGNC Symbol;Acc:20327]	0.478173	0.00721302	0.0306744	ENSBTAG00000017573
ENSBTAG00000020908	NAP1L1	Nucleosome assembly protein 1-like 1 [Source:UniProtKB/Swiss-Prot;Acc:A6H767]	-0.462103	0.00745056	0.0307119	ENSBTAG00000020908
ENSBTAG00000035084	FZD3	frizzled-3 precursor [Source:RefSeq peptide;Acc:NP_001179893]	-0.743492	0.0072369	0.0307535	ENSBTAG00000035084
ENSBTAG00000024450	MAP2K2	dual specificity mitogen-activated protein kinase kinase 2 [Source:RefSeq peptide;Acc:NP_001033160]	0.589065	0.0072418	0.0307631	ENSBTAG00000024450
ENSBTAG00000008303	FKBP1A	Peptidyl-prolyl cis-trans isomerase FKBP1A [Source:UniProtKB/Swiss-Prot;Acc:P18203]	-0.227191	0.00725281	0.0307875	ENSBTAG00000008303
ENSBTAG00000011215	ACTN4	Alpha-actinin-4 [Source:UniProtKB/Swiss-Prot;Acc:A5D7D1]	-0.605768	0.00873685	0.0307887	ENSBTAG00000011215
ENSBTAG00000013152	NIPSNAP1	protein NipSnap homolog 1 [Source:RefSeq peptide;Acc:NP_001069824]	-0.535674	0.00726169	0.030814	ENSBTAG00000013152
ENSBTAG00000011145	NDUFA4	NADH dehydrogenase [ubiquinone] 1 alpha subcomplex subunit 4 [Source:UniProtKB/Swiss-Prot;Acc:Q01321]	-0.221466	0.00726991	0.0308233	ENSBTAG00000011145
ENSBTAG00000037549	MBLAC1	metallo-beta-lactamase domain-containing protein 1 [Source:RefSeq peptide;Acc:NP_001068680]	-0.78011	0.00727152	0.0308233	ENSBTAG00000037549
ENSBTAG00000021912	DUSP7	dual specificity protein phosphatase 7 [Source:RefSeq peptide;Acc:NP_001094764]	-2.00097	0.00727822	0.0308393	ENSBTAG00000021912
ENSBTAG00000015859	WRAP73	WD repeat-containing protein WRAP73 [Source:RefSeq peptide;Acc:NP_001179935]	0.69906	0.00729494	0.0308764	ENSBTAG00000015859
ENSBTAG00000018534	DGCR14	protein DGCR14 [Source:RefSeq peptide;Acc:NP_001093827]	0.749573	0.00733204	0.0309773	ENSBTAG00000018534
ENSBTAG00000048171	TAP	Tracheal antimicrobial peptide [Source:UniProtKB/Swiss-Prot;Acc:P25068]	3.7906	0.00733168	0.0309773	ENSBTAG00000048171
ENSBTAG00000005280	ADA	adenosine deaminase [Source:RefSeq peptide;Acc:NP_776312]	1.35557	0.00734326	0.030991	ENSBTAG00000005280
ENSBTAG00000021288	PSMB4	Proteasome subunit beta type-4 [Source:UniProtKB/Swiss-Prot;Acc:Q3T108]	0.398568	0.00734219	0.030991	ENSBTAG00000021288
ENSBTAG00000000599	CCNI	cyclin-I [Source:RefSeq peptide;Acc:NP_001076842]	-0.397051	0.00766331	0.0310127	ENSBTAG00000000599
ENSBTAG00000006985	TM7SF3	transmembrane 7 superfamily member 3 precursor [Source:RefSeq peptide;Acc:NP_001070295]	0.890744	0.00736587	0.0311009	ENSBTAG00000006985
ENSBTAG00000002669	RASSF4	ras association domain-containing protein 4 [Source:RefSeq peptide;Acc:NP_001068922]	1.77804	0.00766801	0.0311661	ENSBTAG00000002669
ENSBTAG00000046672	ZDHHC18	zinc finger, DHHC-type containing 18 [Source:HGNC Symbol;Acc:20712]	0.697276	0.00741476	0.0312362	ENSBTAG00000046672
ENSBTAG00000012176	QPCTL	Glutaminyl-peptide cyclotransferase-like protein [Source:UniProtKB/Swiss-Prot;Acc:Q0V8G3]	-0.647236	0.00757682	0.0312605	ENSBTAG00000012176
ENSBTAG00000017379	GCN1L1	GCN1 general control of amino-acid synthesis 1-like 1 (yeast) [Source:HGNC Symbol;Acc:4199]	0.47312	0.00744852	0.0313332	ENSBTAG00000017379
ENSBTAG00000015248	PLA2G16	group XVI phospholipase A2 [Source:RefSeq peptide;Acc:NP_001068748]	0.866692	0.00745773	0.0313607	ENSBTAG00000015248
ENSBTAG00000005030	INO80E	INO80 complex subunit E [Source:RefSeq peptide;Acc:NP_001040009]	-0.442777	0.00772423	0.0313716	ENSBTAG00000005030
ENSBTAG00000019235	MAGOHB	Protein mago nashi homolog 2 [Source:UniProtKB/Swiss-Prot;Acc:Q0VC92]	-0.912381	0.00752335	0.0314129	ENSBTAG00000019235
ENSBTAG00000005863	ATF7	cyclic AMP-dependent transcription factor ATF-7 [Source:RefSeq peptide;Acc:NP_001179772]	1.1192	0.0075013	0.0314184	ENSBTAG00000005863
ENSBTAG00000018349	IFI30	gamma-interferon-inducible lysosomal thiol reductase precursor [Source:RefSeq peptide;Acc:NP_001094721]	0.241342	0.00751123	0.0315401	ENSBTAG00000018349
ENSBTAG00000020346	CCDC92	coiled-coil domain-containing protein 92 [Source:RefSeq peptide;Acc:NP_001094713]	-1.51491	0.00752799	0.0315878	ENSBTAG00000020346
ENSBTAG00000005385	POP5	ribonuclease P/MRP protein subunit POP5 [Source:RefSeq peptide;Acc:NP_001068780]	-0.47919	0.00754495	0.0316476	ENSBTAG00000005385
ENSBTAG00000032982	TERF1	telomeric repeat-binding factor 1 [Source:RefSeq peptide;Acc:NP_001070333]	-0.292027	0.00755566	0.0316811	ENSBTAG00000032982
ENSBTAG00000030425	ID3	DNA-binding protein inhibitor ID-3 [Source:UniProtKB/Swiss-Prot;Acc:Q5E981]	1.97135	0.00755851	0.0316816	ENSBTAG00000030425
ENSBTAG00000004367	COQ10A	coenzyme Q-binding protein COQ10 homolog A, mitochondrial [Source:RefSeq peptide;Acc:NP_001069598]	-1.11327	0.00905691	0.0316923	ENSBTAG00000004367
ENSBTAG00000000511	CNST	consortin [Source:RefSeq peptide;Acc:NP_001098726]	-0.783614	0.00756688	0.0317051	ENSBTAG00000000511
ENSBTAG00000009351	ATXN10	ataxin-10 [Source:RefSeq peptide;Acc:NP_001070519]	-0.679293	0.00757227	0.0317051	ENSBTAG00000009351
ENSBTAG00000002573	UBA2	SUMO-activating enzyme subunit 2 [Source:RefSeq peptide;Acc:NP_001076850]	-0.301018	0.00758279	0.0317309	ENSBTAG00000002573
ENSBTAG00000003552	MED17	Mediator of RNA polymerase II transcription subunit 17 [Source:UniProtKB/Swiss-Prot;Acc:Q5BIR6]	0.66407	0.00758507	0.0317309	ENSBTAG00000003552
ENSBTAG00000046708	PDP2	pyruvate dehyrogenase phosphatase catalytic subunit 2 [Source:HGNC Symbol;Acc:30263]	-0.437001	0.00791384	0.0317945	ENSBTAG00000046708
ENSBTAG00000017051	ACP6	lysophosphatidic acid phosphatase type 6 [Source:RefSeq peptide;Acc:NP_001092843]	-0.478327	0.00762644	0.0318413	ENSBTAG00000017051
ENSBTAG00000000252	POLE3	DNA polymerase epsilon subunit 3 [Source:UniProtKB/Swiss-Prot;Acc:Q3SZN5]	-0.417837	0.00765627	0.0319019	ENSBTAG00000000252
ENSBTAG00000008852	SIGLEC10	sialic acid-binding Ig-like lectin 10 precursor [Source:RefSeq peptide;Acc:NP_001193206]	-0.446282	0.0076567	0.0319019	ENSBTAG00000008852
ENSBTAG00000009245	PPP2CB	Serine/threonine-protein phosphatase 2A catalytic subunit beta isoform [Source:UniProtKB/Swiss-Prot;Acc:Q0P594]	-0.217913	0.00765756	0.0319019	ENSBTAG00000009245
ENSBTAG00000008216	RRM2	ribonucleoside-diphosphate reductase subunit M2 isoform 1 [Source:RefSeq peptide;Acc:NP_001231110]	-2.10543	0.00766254	0.0319113	ENSBTAG00000008216
ENSBTAG00000015333	TAF2	transcription initiation factor TFIID subunit 2 [Source:RefSeq peptide;Acc:NP_001178070]	-0.423069	0.00768418	0.0319672	ENSBTAG00000015333
ENSBTAG00000009426	EZH2	histone-lysine N-methyltransferase EZH2 [Source:RefSeq peptide;Acc:NP_001179953]	1.18347	0.00769598	0.0319934	ENSBTAG00000009426
ENSBTAG00000021506	ARL6IP5	PRA1 family protein 3 [Source:UniProtKB/Swiss-Prot;Acc:Q5E9M1]	-0.30105	0.00770994	0.0320286	ENSBTAG00000021506
ENSBTAG00000027879	BRP44L	Mitochondrial pyruvate carrier 1 [Source:UniProtKB/Swiss-Prot;Acc:Q3ZCG2]	-0.248684	0.00770813	0.0320286	ENSBTAG00000027879
ENSBTAG00000003162	CRYZ	Zeta-crystallin [Source:UniProtKB/Swiss-Prot;Acc:O97764]	-0.54655	0.00774309	0.0320864	ENSBTAG00000003162
ENSBTAG00000005027	GLRX3	glutaredoxin-3 [Source:RefSeq peptide;Acc:NP_001030273]	-0.228085	0.00774051	0.0320864	ENSBTAG00000005027
ENSBTAG00000015607	ERMP1	endoplasmic reticulum metallopeptidase 1 [Source:HGNC Symbol;Acc:23703]	-1.38835	0.00777107	0.0321655	ENSBTAG00000015607
ENSBTAG00000009991	CANT1	calcium activated nucleotidase 1 [Source:HGNC Symbol;Acc:19721]	0.73205	0.00778821	0.0322288	ENSBTAG00000009991
ENSBTAG00000018938	C25H16orf5	LITAF-like protein [Source:UniProtKB/Swiss-Prot;Acc:Q58D45]	0.550732	0.00778852	0.0322288	ENSBTAG00000018938
ENSBTAG00000003712	MGC140823	protein FAM89B [Source:RefSeq peptide;Acc:NP_001068985]	-0.639378	0.00780366	0.03228	ENSBTAG00000003712
ENSBTAG00000021170	OSBPL9	oxysterol-binding protein-related protein 9 [Source:RefSeq peptide;Acc:NP_001068973]	-0.326831	0.00829689	0.0322873	ENSBTAG00000021170
ENSBTAG00000020619	Not available	Uncharacterized protein [Source:UniProtKB/TrEMBL;Acc:E1BC86]	-0.408736	0.00780896	0.0322905	ENSBTAG00000020619
ENSBTAG00000030632	ALG10	dol-P-Glc:Glc(2)Man(9)GlcNAc(2)-PP-Dol alpha-1,2-glucosyltransferase [Source:RefSeq peptide;Acc:NP_001069657]	-0.544933	0.00783095	0.032347	ENSBTAG00000030632
ENSBTAG00000010158	NOS1AP	Uncharacterized protein C1orf226 homolog [Source:UniProtKB/Swiss-Prot;Acc:A4IFJ0]	-1.6701	0.00783583	0.0323557	ENSBTAG00000010158
ENSBTAG00000034435	NKD2	naked cuticle homolog 2 (Drosophila) [Source:HGNC Symbol;Acc:17046]	-1.04671	0.00785042	0.0323931	ENSBTAG00000034435
ENSBTAG00000003014	TRPV2	transient receptor potential cation channel subfamily V member 2 [Source:RefSeq peptide;Acc:NP_001019664]	-0.407851	0.00786796	0.0323967	ENSBTAG00000003014
ENSBTAG00000004996	FAM206A	Protein FAM206A [Source:UniProtKB/Swiss-Prot;Acc:Q29S16]	-0.355531	0.0078676	0.0323967	ENSBTAG00000004996
ENSBTAG00000011358	IER3	radiation-inducible immediate-early gene IEX-1 [Source:RefSeq peptide;Acc:NP_001068670]	0.801795	0.00786448	0.0323967	ENSBTAG00000011358
ENSBTAG00000018667	RCL1	RNA 3'-terminal phosphate cyclase-like protein [Source:UniProtKB/Swiss-Prot;Acc:Q2KHX8]	0.434671	0.00786729	0.0323967	ENSBTAG00000018667
ENSBTAG00000000895	TAF9B	transcription initiation factor TFIID subunit 9B [Source:RefSeq peptide;Acc:NP_001179078]	-0.612245	0.00788547	0.0324316	ENSBTAG00000000895
ENSBTAG00000003193	RPUSD2	RNA pseudouridylate synthase domain containing 2 [Source:HGNC Symbol;Acc:24180]	0.411387	0.00788778	0.0324316	ENSBTAG00000003193
ENSBTAG00000004804	RRN3	RNA polymerase I-specific transcription initiation factor RRN3 [Source:RefSeq peptide;Acc:NP_001179361]	-0.352193	0.00788668	0.0324316	ENSBTAG00000004804
ENSBTAG00000015538	LEMD2	LEM domain-containing protein 2 [Source:RefSeq peptide;Acc:NP_001179408]	-1.39505	0.00789194	0.0324316	ENSBTAG00000015538
ENSBTAG00000017815	STX8	Syntaxin-8 [Source:UniProtKB/Swiss-Prot;Acc:Q3T075]	0.310269	0.00788469	0.0324316	ENSBTAG00000017815
ENSBTAG00000021883	AP3M1	AP-3 complex subunit mu-1 [Source:RefSeq peptide;Acc:NP_001069148]	-0.308975	0.00845726	0.0324473	ENSBTAG00000021883
ENSBTAG00000005492	CCNY	cyclin-Y [Source:RefSeq peptide;Acc:NP_001095738]	-0.951355	0.00967458	0.0324812	ENSBTAG00000005492
ENSBTAG00000038931	Not available	thiosulfate sulfurtransferase/rhodanese-like domain-containing protein 1-like [Source:RefSeq peptide;Acc:NP_001103564]	-0.52767	0.00823162	0.0325373	ENSBTAG00000038931
ENSBTAG00000006816	FAM108B1	abhydrolase domain-containing protein FAM108B1 [Source:RefSeq peptide;Acc:NP_001094748]	-0.525161	0.00801283	0.0325893	ENSBTAG00000006816
ENSBTAG00000005843	REXO2	Oligoribonuclease, mitochondrial [Source:UniProtKB/Swiss-Prot;Acc:A2VE52]	-0.445418	0.00795685	0.0326474	ENSBTAG00000005843
ENSBTAG00000007402	ZFAND2A	AN1-type zinc finger protein 2A [Source:RefSeq peptide;Acc:NP_001077231]	-0.651011	0.00844226	0.0327838	ENSBTAG00000007402
ENSBTAG00000014904	SIRT5	NAD-dependent protein deacylase sirtuin-5, mitochondrial [Source:UniProtKB/Swiss-Prot;Acc:Q3ZBQ0]	0.667172	0.00801702	0.0327895	ENSBTAG00000014904
ENSBTAG00000015686	TERF2IP	Telomeric repeat-binding factor 2-interacting protein 1 [Source:UniProtKB/Swiss-Prot;Acc:Q0VCT3]	0.714707	0.00801438	0.0327895	ENSBTAG00000015686
ENSBTAG00000003547	CSTF2	Cleavage stimulation factor subunit 2 [Source:UniProtKB/Swiss-Prot;Acc:Q8HXM1]	0.518619	0.00804284	0.0328731	ENSBTAG00000003547
ENSBTAG00000015878	C5H12orf32	Uncharacterized protein C12orf32 homolog [Source:UniProtKB/Swiss-Prot;Acc:Q1LZE2]	-1.06368	0.00804709	0.0328737	ENSBTAG00000015878
ENSBTAG00000022009	MRPL38	39S ribosomal protein L38, mitochondrial [Source:UniProtKB/Swiss-Prot;Acc:Q3ZBF3]	0.687458	0.00804863	0.0328737	ENSBTAG00000022009
ENSBTAG00000003501	SACM1L	Phosphatidylinositide phosphatase SAC1 [Source:UniProtKB/Swiss-Prot;Acc:A6QL88]	-0.664408	0.0081195	0.0328985	ENSBTAG00000003501
ENSBTAG00000003642	PRDX1	Peroxiredoxin-1 [Source:UniProtKB/Swiss-Prot;Acc:Q5E947]	0.182807	0.00806173	0.0329042	ENSBTAG00000003642
ENSBTAG00000019183	FUZ	protein fuzzy homolog [Source:RefSeq peptide;Acc:NP_001179596]	-0.844703	0.00807475	0.0329458	ENSBTAG00000019183
ENSBTAG00000006222	TFDP2	transcription factor Dp-2 [Source:RefSeq peptide;Acc:NP_001068709]	0.700249	0.00808159	0.0329621	ENSBTAG00000006222
ENSBTAG00000006951	LMO2	Rhombotin-2 [Source:UniProtKB/Swiss-Prot;Acc:Q1LZ94]	1.47113	0.00814041	0.0329908	ENSBTAG00000006951
ENSBTAG00000004403	CD320	CD320 antigen [Source:UniProtKB/Swiss-Prot;Acc:A6QNY1]	-1.7362	0.00909921	0.032995	ENSBTAG00000004403
ENSBTAG00000047537	CCAR1	cell division cycle and apoptosis regulator protein 1 [Source:RefSeq peptide;Acc:NP_001070000]	-0.306302	0.00810013	0.0330262	ENSBTAG00000047537
ENSBTAG00000002101	GDE1	Glycerophosphodiester phosphodiesterase 1 [Source:UniProtKB/Swiss-Prot;Acc:Q3T0T0]	-0.363554	0.00812268	0.0330719	ENSBTAG00000002101
ENSBTAG00000030499	FCHSD1	FCH and double SH3 domains protein 1 [Source:RefSeq peptide;Acc:NP_001193178]	-0.327058	0.00811817	0.0330719	ENSBTAG00000030499
ENSBTAG00000002189	ALG1	chitobiosyldiphosphodolichol beta-mannosyltransferase precursor [Source:RefSeq peptide;Acc:NP_001192532]	-0.337797	0.00812915	0.0330867	ENSBTAG00000002189
ENSBTAG00000003652	TMEM128	Transmembrane protein 128 [Source:UniProtKB/Swiss-Prot;Acc:Q3T0S0]	-0.266392	0.00814516	0.0331163	ENSBTAG00000003652
ENSBTAG00000001400	AKT2	RAC-beta serine/threonine-protein kinase [Source:RefSeq peptide;Acc:NP_001193075]	-1.66185	0.00815861	0.0331176	ENSBTAG00000001400
ENSBTAG00000013421	PRMT3	protein arginine N-methyltransferase 3 [Source:RefSeq peptide;Acc:NP_001095546]	-0.729815	0.00815465	0.0331176	ENSBTAG00000013421
ENSBTAG00000030921	FAM3B	family with sequence similarity 3, member B [Source:HGNC Symbol;Acc:1253]	0.357159	0.00817214	0.0331576	ENSBTAG00000030921
ENSBTAG00000025593	CCDC32	uncharacterized protein C15orf57 homolog [Source:RefSeq peptide;Acc:NP_001068754]	0.654317	0.00962539	0.0332165	ENSBTAG00000025593
ENSBTAG00000006201	DTWD1	DTW domain-containing protein 1 [Source:RefSeq peptide;Acc:NP_001091589]	-0.466981	0.00819853	0.0332208	ENSBTAG00000006201
ENSBTAG00000015265	TIGD2	tigger transposable element derived 2 [Source:HGNC Symbol;Acc:18333]	-0.744087	0.00820965	0.0332288	ENSBTAG00000015265
ENSBTAG00000021811	ANGPTL4	angiopoietin-4 precursor [Source:RefSeq peptide;Acc:NP_001069951]	-3.52119	0.00826161	0.0333645	ENSBTAG00000021811
ENSBTAG00000038949	MRPL30	39S ribosomal protein L30, mitochondrial [Source:UniProtKB/Swiss-Prot;Acc:Q58DV5]	-0.253429	0.00826319	0.0333645	ENSBTAG00000038949
ENSBTAG00000047362	RCN1	reticulocalbin-1 precursor [Source:RefSeq peptide;Acc:NP_001096691]	0.474398	0.00827661	0.0333956	ENSBTAG00000047362
ENSBTAG00000006756	MATR3	matrin-3 [Source:RefSeq peptide;Acc:NP_001095956]	-0.280186	0.00829685	0.0334349	ENSBTAG00000006756
ENSBTAG00000005595	TRMU	mitochondrial tRNA-specific 2-thiouridylase 1 [Source:RefSeq peptide;Acc:NP_001156660]	-0.393529	0.00832093	0.0334714	ENSBTAG00000005595
ENSBTAG00000009263	MFSD1	Major facilitator superfamily domain-containing protein 1 [Source:UniProtKB/Swiss-Prot;Acc:Q1JQC1]	-0.366848	0.00832912	0.0334916	ENSBTAG00000009263
ENSBTAG00000011263	EIF6	Eukaryotic translation initiation factor 6 [Source:UniProtKB/Swiss-Prot;Acc:Q9TU47]	0.507747	0.00833483	0.033503	ENSBTAG00000011263
ENSBTAG00000019204	RTN3	Reticulon-3 [Source:UniProtKB/TrEMBL;Acc:G3MWW1]	-0.218578	0.00834714	0.033527	ENSBTAG00000019204
ENSBTAG00000045971	RTN3	reticulon-3 [Source:RefSeq peptide;Acc:NP_872598]	-0.218578	0.00834714	0.033527	ENSBTAG00000045971
ENSBTAG00000001193	UNC93B1	protein unc-93 homolog B1 [Source:RefSeq peptide;Acc:NP_001180076]	0.293951	0.00835707	0.0335377	ENSBTAG00000001193
ENSBTAG00000017380	MYO18A	myosin XVIIIA [Source:HGNC Symbol;Acc:31104]	0.817043	0.00835783	0.0335377	ENSBTAG00000017380
ENSBTAG00000005909	LEPROT	Leptin receptor gene-related protein [Source:UniProtKB/Swiss-Prot;Acc:Q3SYT0]	0.39545	0.00836933	0.0335583	ENSBTAG00000005909
ENSBTAG00000011007	TTYH2	protein tweety homolog 2 [Source:RefSeq peptide;Acc:NP_001099096]	3.00174	0.00839104	0.0335583	ENSBTAG00000011007
ENSBTAG00000015190	C24H18orf8	uncharacterized protein C18orf8 homolog [Source:RefSeq peptide;Acc:NP_001192399]	1.02604	0.00838741	0.0335583	ENSBTAG00000015190
ENSBTAG00000016683	BIKBA	NF-kappa-B inhibitor alpha [Source:RefSeq peptide;Acc:NP_001039333]	0.645926	0.00838871	0.0335583	ENSBTAG00000016683
ENSBTAG00000021558	Not available	Uncharacterized protein [Source:UniProtKB/TrEMBL;Acc:E1BEY9]	-0.293785	0.00839944	0.0335583	ENSBTAG00000021558
ENSBTAG00000016451	HSPA14	Heat shock 70 kDa protein 14 [Source:UniProtKB/Swiss-Prot;Acc:Q2YDD0]	-0.549295	0.010698	0.0335703	ENSBTAG00000016451
ENSBTAG00000012746	RRP36	Kelch domain-containing protein 3 [Source:UniProtKB/Swiss-Prot;Acc:Q58CV6]	-0.578027	0.00841342	0.0335774	ENSBTAG00000012746
ENSBTAG00000013308	RBMX	heterogeneous nuclear ribonucleoprotein G [Source:RefSeq peptide;Acc:NP_001165510]	-0.355947	0.00842401	0.0335838	ENSBTAG00000013308
ENSBTAG00000004011	GALK2	N-acetylgalactosamine kinase [Source:RefSeq peptide;Acc:NP_001033259]	0.291356	0.00843889	0.0336086	ENSBTAG00000004011
ENSBTAG00000021767	UBE2N	Ubiquitin-conjugating enzyme E2 N [Source:UniProtKB/Swiss-Prot;Acc:Q0P5K3]	-0.324707	0.00844872	0.0336363	ENSBTAG00000021767
ENSBTAG00000002242	NIP30	protein FAM192A [Source:RefSeq peptide;Acc:NP_001014944]	0.50471	0.00846945	0.0336934	ENSBTAG00000002242
ENSBTAG00000015968	ACSF3	Acyl-CoA synthetase family member 3, mitochondrial [Source:UniProtKB/Swiss-Prot;Acc:Q58DN7]	0.960368	0.0084775	0.0336934	ENSBTAG00000015968
ENSBTAG00000000026	VPS33B	Vacuolar protein sorting-associated protein 33B [Source:UniProtKB/Swiss-Prot;Acc:Q2HJ18]	0.355137	0.00901904	0.0337377	ENSBTAG00000000026
ENSBTAG00000007540	GLUD1	Glutamate dehydrogenase 1, mitochondrial [Source:UniProtKB/Swiss-Prot;Acc:P00366]	-0.287481	0.00850635	0.033763	ENSBTAG00000007540
ENSBTAG00000016240	RNF157	RING finger protein 157 [Source:RefSeq peptide;Acc:NP_001192547]	-0.789602	0.00877621	0.0337747	ENSBTAG00000016240
ENSBTAG00000005138	BCL9L	B-cell CLL/lymphoma 9-like protein [Source:RefSeq peptide;Acc:NP_001192585]	0.93837	0.00851346	0.0337787	ENSBTAG00000005138
ENSBTAG00000013750	B3GALNT2	UDP-GalNAc:beta-1,3-N-acetylgalactosaminyltransferase 2 precursor [Source:RefSeq peptide;Acc:NP_001096813]	-0.554765	0.00952875	0.033781	ENSBTAG00000013750
ENSBTAG00000010526	PPAP2A	lipid phosphate phosphohydrolase 1 [Source:RefSeq peptide;Acc:NP_001073798]	-0.845227	0.00851831	0.0337865	ENSBTAG00000010526
ENSBTAG00000010568	ZBED5	Zinc finger BED domain-containing protein 5 [Source:UniProtKB/Swiss-Prot;Acc:A4Z943]	-1.01835	0.00852004	0.0338311	ENSBTAG00000010568
ENSBTAG00000007334	NFKBID	NF-kappa-B inhibitor delta [Source:RefSeq peptide;Acc:NP_001179948]	-0.596192	0.00856117	0.0339219	ENSBTAG00000007334
ENSBTAG00000001988	EIF3D	Eukaryotic translation initiation factor 3 subunit D [Source:UniProtKB/Swiss-Prot;Acc:Q3T122]	0.288016	0.00856844	0.0339392	ENSBTAG00000001988
ENSBTAG00000026676	SDC3	syndecan-3 precursor [Source:RefSeq peptide;Acc:NP_001193460]	0.464555	0.00857984	0.0339728	ENSBTAG00000026676
ENSBTAG00000017021	MCM4	DNA replication licensing factor MCM4 [Source:RefSeq peptide;Acc:NP_001068626]	-1.19125	0.00861625	0.0340707	ENSBTAG00000017021
ENSBTAG00000013253	THAP4	THAP domain-containing protein 4 [Source:RefSeq peptide;Acc:NP_001033758]	0.861931	0.00862046	0.0340758	ENSBTAG00000013253
ENSBTAG00000003916	DPH3	DPH3 homolog [Source:UniProtKB/Swiss-Prot;Acc:Q1LZC9]	-0.696531	0.00863189	0.0340863	ENSBTAG00000003916
ENSBTAG00000017812	ALS2CL	ALS2 C-terminal-like protein [Source:RefSeq peptide;Acc:NP_001095958]	-0.678072	0.00864276	0.0341038	ENSBTAG00000017812
ENSBTAG00000034302	Not available	uncharacterized protein LOC512150 [Source:RefSeq peptide;Acc:NP_001098445]	0.653285	0.00864509	0.0341038	ENSBTAG00000034302
ENSBTAG00000013341	GYG2	glycogenin 2 [Source:HGNC Symbol;Acc:4700]	-1.07892	0.00865222	0.0341204	ENSBTAG00000013341
ENSBTAG00000012383	CHMP5	charged multivesicular body protein 5 [Source:RefSeq peptide;Acc:NP_001029854]	0.372205	0.00862878	0.0342157	ENSBTAG00000012383
ENSBTAG00000013515	C5H12ORF11	cell cycle regulator Mat89Bb homolog [Source:RefSeq peptide;Acc:NP_001039964]	-0.490214	0.00870418	0.0342558	ENSBTAG00000013515
ENSBTAG00000012804	REEP5	receptor expression-enhancing protein 5 [Source:RefSeq peptide;Acc:NP_001040070]	-0.413032	0.00884619	0.0343063	ENSBTAG00000012804
ENSBTAG00000020174	HBS1L	HBS1-like protein [Source:RefSeq peptide;Acc:NP_001039963]	-0.300879	0.00876428	0.0344111	ENSBTAG00000020174
ENSBTAG00000011252	RAD50	DNA repair protein RAD50 [Source:RefSeq peptide;Acc:NP_001193797]	-0.498719	0.00959211	0.0345174	ENSBTAG00000011252
ENSBTAG00000009490	STX5	Syntaxin-5 [Source:UniProtKB/Swiss-Prot;Acc:Q08DB5]	0.266385	0.00883857	0.0346212	ENSBTAG00000009490
ENSBTAG00000001470	DTX2	protein deltex-2 [Source:RefSeq peptide;Acc:NP_001017945]	0.688047	0.00888474	0.034767	ENSBTAG00000001470
ENSBTAG00000004979	MRS2	magnesium transporter MRS2 homolog, mitochondrial [Source:RefSeq peptide;Acc:NP_001095373]	-0.499417	0.00889265	0.0347863	ENSBTAG00000004979
ENSBTAG00000012622	TRA2A	transformer-2 protein homolog alpha [Source:RefSeq peptide;Acc:NP_001039845]	-0.2414	0.00890171	0.0348101	ENSBTAG00000012622
ENSBTAG00000018722	PLEKHM2	pleckstrin homology domain-containing family M member 2 [Source:RefSeq peptide;Acc:NP_001179345]	0.975606	0.00978171	0.0348516	ENSBTAG00000018722
ENSBTAG00000007833	PIAS2	protein inhibitor of activated STAT, 2 [Source:HGNC Symbol;Acc:17311]	-0.36485	0.00895454	0.0349347	ENSBTAG00000007833
ENSBTAG00000011212	EIF3K	Eukaryotic translation initiation factor 3 subunit K [Source:UniProtKB/Swiss-Prot;Acc:Q3T0V3]	-0.287674	0.00895385	0.0349347	ENSBTAG00000011212
ENSBTAG00000014827	UBQLN1	ubiquilin-1 [Source:RefSeq peptide;Acc:NP_777053]	0.638093	0.00894978	0.0349347	ENSBTAG00000014827
ENSBTAG00000016522	C21H15ORF40	UPF0235 protein C15orf40 homolog [Source:RefSeq peptide;Acc:NP_001068854]	-0.641339	0.00895181	0.0349347	ENSBTAG00000016522
ENSBTAG00000013650	PQLC2	PQ loop repeat containing 2 [Source:RefSeq peptide;Acc:NP_001073738]	0.549146	0.00895983	0.0349386	ENSBTAG00000013650
ENSBTAG00000009412	SIAE	sialate O-acetylesterase precursor [Source:RefSeq peptide;Acc:NP_001039433]	-0.626634	0.00897525	0.0349804	ENSBTAG00000009412
ENSBTAG00000000781	HIP1	huntingtin-interacting protein 1 [Source:RefSeq peptide;Acc:NP_001179007]	-1.49922	0.00899481	0.0349981	ENSBTAG00000000781
ENSBTAG00000010867	LONP2	Lon protease homolog 2, peroxisomal [Source:UniProtKB/Swiss-Prot;Acc:Q3SX23]	0.371544	0.00898765	0.0349981	ENSBTAG00000010867
ENSBTAG00000012471	ILF2	interleukin enhancer-binding factor 2 [Source:RefSeq peptide;Acc:NP_001033276]	0.323426	0.00898657	0.0349981	ENSBTAG00000012471
ENSBTAG00000014710	RAP1A	Ras-related protein Rap-1A [Source:UniProtKB/Swiss-Prot;Acc:P62833]	-0.430993	0.00920456	0.0350738	ENSBTAG00000014710
ENSBTAG00000011998	DUT	deoxyuridine 5'-triphosphate nucleotidohydrolase, mitochondrial [Source:RefSeq peptide;Acc:NP_001071341]	-1.06298	0.00903287	0.0351118	ENSBTAG00000011998
ENSBTAG00000008219	RBM7	RNA-binding protein 7 [Source:UniProtKB/Swiss-Prot;Acc:Q3MHY8]	-0.340283	0.00904614	0.0351373	ENSBTAG00000008219
ENSBTAG00000011100	CTSC	dipeptidyl peptidase 1 precursor [Source:RefSeq peptide;Acc:NP_001028789]	0.2361	0.00907205	0.0352164	ENSBTAG00000011100
ENSBTAG00000021035	CTSK	Cathepsin K [Source:UniProtKB/Swiss-Prot;Acc:Q5E968]	0.205038	0.00910576	0.0352652	ENSBTAG00000021035
ENSBTAG00000000088	ALCAM	CD166 antigen precursor [Source:RefSeq peptide;Acc:NP_776663]	1.00265	0.00912816	0.0353285	ENSBTAG00000000088
ENSBTAG00000001937	ANAPC11	Anaphase-promoting complex subunit 11 [Source:UniProtKB/Swiss-Prot;Acc:Q3ZCF6]	0.504859	0.00914111	0.0353668	ENSBTAG00000001937
ENSBTAG00000035556	CDV3	protein CDV3 homolog [Source:RefSeq peptide;Acc:NP_001178969]	-0.403446	0.00944566	0.0354995	ENSBTAG00000035556
ENSBTAG00000015860	FGD1	FYVE, RhoGEF and PH domain-containing protein 1 [Source:RefSeq peptide;Acc:NP_001096014]	-0.738566	0.00919208	0.0355287	ENSBTAG00000015860
ENSBTAG00000006911	NUP107	nucleoporin 107kDa [Source:HGNC Symbol;Acc:29914]	0.359092	0.00921283	0.0355735	ENSBTAG00000006911
ENSBTAG00000014023	SIRT1	NAD-dependent deacetylase sirtuin-1 [Source:RefSeq peptide;Acc:NP_001179909]	-0.25032	0.00922236	0.0355761	ENSBTAG00000014023
ENSBTAG00000017395	LASS5	ceramide synthase 5 [Source:RefSeq peptide;Acc:NP_001095602]	-0.268012	0.00922263	0.0355761	ENSBTAG00000017395
ENSBTAG00000007519	ADAR	adenosine deaminase, RNA-specific [Source:HGNC Symbol;Acc:225]	1.26068	0.0124399	0.0356373	ENSBTAG00000007519
ENSBTAG00000011595	IP6K1	inositol hexakisphosphate kinase 1 [Source:RefSeq peptide;Acc:NP_001069478]	1.20551	0.00925174	0.0356647	ENSBTAG00000011595
ENSBTAG00000013468	AHNAK	AHNAK nucleoprotein [Source:HGNC Symbol;Acc:347]	-0.724032	0.0115984	0.035668	ENSBTAG00000013468
ENSBTAG00000046307	Not available	Not available	0.507843	0.00925682	0.0356726	ENSBTAG00000046307
ENSBTAG00000013221	RTTN	rotatin [Source:RefSeq peptide;Acc:NP_001193136]	0.878024	0.00927331	0.0357243	ENSBTAG00000013221
ENSBTAG00000013454	TAB2	TGF-beta-activated kinase 1 and MAP3K7-binding protein 2 [Source:RefSeq peptide;Acc:NP_001179301]	0.503605	0.00994871	0.0357244	ENSBTAG00000013454
ENSBTAG00000010015	NMRAL1	NmrA-like family domain-containing protein 1 [Source:UniProtKB/Swiss-Prot;Acc:Q0VCN1]	-0.64758	0.00928733	0.0357429	ENSBTAG00000010015
ENSBTAG00000019516	COMT	Catechol O-methyltransferase [Source:UniProtKB/Swiss-Prot;Acc:A7MBI7]	-0.519529	0.00928706	0.0357429	ENSBTAG00000019516
ENSBTAG00000020115	UBE2O	ubiquitin-conjugating enzyme E2O [Source:HGNC Symbol;Acc:29554]	-0.598825	0.00929039	0.0357429	ENSBTAG00000020115
ENSBTAG00000037571	EBAG9	receptor-binding cancer antigen expressed on SiSo cells [Source:RefSeq peptide;Acc:NP_001071483]	-0.433132	0.0093246	0.0358508	ENSBTAG00000037571
ENSBTAG00000014879	FAM185A	family with sequence similarity 185, member A [Source:HGNC Symbol;Acc:22412]	-0.928294	0.00933651	0.0358848	ENSBTAG00000014879
ENSBTAG00000007865	GNPDA1	Glucosamine-6-phosphate isomerase 1 [Source:UniProtKB/Swiss-Prot;Acc:A4FV08]	-0.315199	0.0093483	0.0358946	ENSBTAG00000007865
ENSBTAG00000019703	PRPS1	Ribose-phosphate pyrophosphokinase 1 [Source:UniProtKB/Swiss-Prot;Acc:Q2HJ58]	-0.294038	0.00934349	0.0358946	ENSBTAG00000019703
ENSBTAG00000020958	LRRC8D	leucine-rich repeat-containing protein 8D [Source:RefSeq peptide;Acc:NP_001077210]	-0.594981	0.00935446	0.0359065	ENSBTAG00000020958
ENSBTAG00000018799	GPSM1	G-protein signaling modulator 1 [Source:HGNC Symbol;Acc:17858]	-0.58505	0.00938021	0.0359698	ENSBTAG00000018799
ENSBTAG00000015767	RNF10	RING finger protein 10 [Source:UniProtKB/Swiss-Prot;Acc:Q08E13]	-0.212738	0.00939766	0.0360249	ENSBTAG00000015767
ENSBTAG00000011953	PRKACB	cAMP-dependent protein kinase catalytic subunit beta [Source:UniProtKB/Swiss-Prot;Acc:P05131]	0.613881	0.0131114	0.0360607	ENSBTAG00000011953
ENSBTAG00000013792	FAM100B	family with sequence similarity 100, member B [Source:HGNC Symbol;Acc:28438]	-0.316696	0.00943215	0.0361333	ENSBTAG00000013792
ENSBTAG00000015200	L2HGDH	L-2-hydroxyglutarate dehydrogenase, mitochondrial [Source:UniProtKB/Swiss-Prot;Acc:A7MBI3]	-0.75533	0.00943024	0.0361333	ENSBTAG00000015200
ENSBTAG00000021672	RGS1	regulator of G-protein signaling 1 [Source:RefSeq peptide;Acc:NP_001185992]	-0.507855	0.00944255	0.0361495	ENSBTAG00000021672
ENSBTAG00000007867	STAT1	signal transducer and activator of transcription 1-alpha/beta [Source:RefSeq peptide;Acc:NP_001071368]	1.36516	0.00949958	0.0361975	ENSBTAG00000007867
ENSBTAG00000009493	BCL3	B-cell lymphoma 3 protein [Source:RefSeq peptide;Acc:NP_001192922]	1.17165	0.013812	0.0362519	ENSBTAG00000009493
ENSBTAG00000016254	HDAC5	histone deacetylase 5 [Source:RefSeq peptide;Acc:NP_001033114]	-0.645527	0.00947879	0.0362763	ENSBTAG00000016254
ENSBTAG00000014380	MCM2	minichromosome maintenance complex component 2 [Source:HGNC Symbol;Acc:6944]	-1.8353	0.00950931	0.036345	ENSBTAG00000014380
ENSBTAG00000015271	RIPK2	Receptor-interacting serine/threonine-protein kinase 2 [Source:UniProtKB/Swiss-Prot;Acc:Q3SZJ2]	0.457958	0.00952987	0.0363725	ENSBTAG00000015271
ENSBTAG00000005533	PPP2R5D	serine/threonine-protein phosphatase 2A 56 kDa regulatory subunit delta isoform [Source:RefSeq peptide;Acc:NP_001193287]	-0.407812	0.0095673	0.0364476	ENSBTAG00000005533
ENSBTAG00000008916	CYFIP2	cytoplasmic FMR1 interacting protein 2 [Source:HGNC Symbol;Acc:13760]	-0.999187	0.00957492	0.0364647	ENSBTAG00000008916
ENSBTAG00000011969	HSPB1	heat shock protein beta-1 [Source:RefSeq peptide;Acc:NP_001020740]	-0.248546	0.0097991	0.0365127	ENSBTAG00000011969
ENSBTAG00000003443	USP46	ubiquitin carboxyl-terminal hydrolase 46 [Source:RefSeq peptide;Acc:NP_001179373]	-0.290398	0.00960072	0.0365271	ENSBTAG00000003443
ENSBTAG00000007079	LCP1	plastin-2 [Source:RefSeq peptide;Acc:NP_001029892]	-0.424727	0.00962592	0.0365992	ENSBTAG00000007079
ENSBTAG00000016772	USP11	ubiquitin carboxyl-terminal hydrolase 11 [Source:RefSeq peptide;Acc:NP_001073777]	0.276483	0.00964267	0.0366509	ENSBTAG00000016772
ENSBTAG00000010721	MCM3	DNA replication licensing factor MCM3 [Source:RefSeq peptide;Acc:NP_001013604]	-1.41573	0.00968167	0.0367578	ENSBTAG00000010721
ENSBTAG00000017833	RNF19A	E3 ubiquitin-protein ligase RNF19A [Source:RefSeq peptide;Acc:NP_001178260]	0.34308	0.00968339	0.0367578	ENSBTAG00000017833
ENSBTAG00000021008	ZNF219	zinc finger protein 219 [Source:HGNC Symbol;Acc:13011]	-0.424773	0.00968102	0.0367578	ENSBTAG00000021008
ENSBTAG00000001168	BRAP	BRCA1-associated protein [Source:RefSeq peptide;Acc:NP_001092478]	-0.473601	0.00969588	0.0367933	ENSBTAG00000001168
ENSBTAG00000013185	TIMD4	T-cell immunoglobulin and mucin domain-containing protein 4 precursor [Source:RefSeq peptide;Acc:NP_001068788]	2.67197	0.00971213	0.0367977	ENSBTAG00000013185
ENSBTAG00000007581	ADORA2B	Adenosine receptor A2b [Source:UniProtKB/Swiss-Prot;Acc:Q1LZD0]	-1.41937	0.0097284	0.0368168	ENSBTAG00000007581
ENSBTAG00000015989	RPS5	40S ribosomal protein S5 40S ribosomal protein S5, N-terminally processed [Source:UniProtKB/Swiss-Prot;Acc:Q5E988]	-0.216428	0.00972272	0.0368168	ENSBTAG00000015989
ENSBTAG00000016042	TM6SF2	transmembrane 6 superfamily member 2 [Source:RefSeq peptide;Acc:NP_001179359]	0.926637	0.00973049	0.0368168	ENSBTAG00000016042
ENSBTAG00000010819	HMBOX1	homeobox-containing protein 1 [Source:RefSeq peptide;Acc:NP_001179100]	-1.26017	0.00973948	0.0368269	ENSBTAG00000010819
ENSBTAG00000018496	TIMM17B	mitochondrial import inner membrane translocase subunit Tim17-B [Source:RefSeq peptide;Acc:NP_001039953]	0.34894	0.00977602	0.0369053	ENSBTAG00000018496
ENSBTAG00000005907	NDUFB6	NADH dehydrogenase [ubiquinone] 1 beta subcomplex subunit 6 [Source:UniProtKB/Swiss-Prot;Acc:Q02367]	-0.334776	0.00979516	0.0369233	ENSBTAG00000005907
ENSBTAG00000018804	CELSR2	cadherin EGF LAG seven-pass G-type receptor 2 precursor [Source:RefSeq peptide;Acc:NP_001179860]	-1.2459	0.00979663	0.0369233	ENSBTAG00000018804
ENSBTAG00000021815	STARD13	stAR-related lipid transfer protein 13 [Source:RefSeq peptide;Acc:NP_001178999]	-1.29707	0.00981259	0.0369657	ENSBTAG00000021815
ENSBTAG00000044079	C3orf78	chromosome 3 open reading frame 78 [Source:HGNC Symbol;Acc:37257]	-1.46198	0.0098142	0.0369657	ENSBTAG00000044079
ENSBTAG00000008772	SMC2	structural maintenance of chromosomes 2 [Source:HGNC Symbol;Acc:14011]	-1.73511	0.00985617	0.0370639	ENSBTAG00000008772
ENSBTAG00000001654	SNTB2	beta-2-syntrophin [Source:RefSeq peptide;Acc:NP_001098936]	0.724812	0.00988522	0.0371372	ENSBTAG00000001654
ENSBTAG00000002962	PPM1M	protein phosphatase, Mg2+/Mn2+ dependent, 1M [Source:HGNC Symbol;Acc:26506]	0.474689	0.00988701	0.037167	ENSBTAG00000002962
ENSBTAG00000010169	SUCO	SUN domain containing ossification factor [Source:HGNC Symbol;Acc:1240]	-0.313151	0.0132818	0.0371986	ENSBTAG00000010169
ENSBTAG00000005454	FUT10	alpha-(1,3)-fucosyltransferase 10 [Source:RefSeq peptide;Acc:NP_892032]	1.19835	0.0124467	0.0372355	ENSBTAG00000005454
ENSBTAG00000014505	NGRN	Neugrin [Source:UniProtKB/Swiss-Prot;Acc:Q2HJC0]	0.572741	0.00992176	0.0372505	ENSBTAG00000014505
ENSBTAG00000021999	CPT1A	carnitine palmitoyltransferase 1A (liver) [Source:HGNC Symbol;Acc:2328]	-1.21987	0.00996699	0.0372764	ENSBTAG00000021999
ENSBTAG00000044184	TUBGCP3	gamma-tubulin complex component 3 [Source:RefSeq peptide;Acc:NP_001179561]	-0.312681	0.00993363	0.0372831	ENSBTAG00000044184
ENSBTAG00000004124	CPOX	coproporphyrinogen-III oxidase, mitochondrial [Source:RefSeq peptide;Acc:NP_001179322]	1.1898	0.0100274	0.0372976	ENSBTAG00000004124
ENSBTAG00000019665	IL1RN	Interleukin-1 receptor antagonist protein [Source:UniProtKB/Swiss-Prot;Acc:O77482]	0.963409	0.00996143	0.0373634	ENSBTAG00000019665
ENSBTAG00000004844	ARL2BP	ADP-ribosylation factor-like protein 2-binding protein [Source:UniProtKB/Swiss-Prot;Acc:Q32PC9]	-0.38073	0.00997463	0.0373888	ENSBTAG00000004844
ENSBTAG00000015220	EIF2C4	eukaryotic translation initiation factor 2C, 4 [Source:HGNC Symbol;Acc:18424]	-0.618957	0.00997265	0.0373888	ENSBTAG00000015220
ENSBTAG00000000492	ASNSD1	asparagine synthetase domain containing 1 [Source:HGNC Symbol;Acc:24910]	-0.248859	0.00999795	0.0374161	ENSBTAG00000000492
ENSBTAG00000003789	KIAA1429	protein virilizer homolog [Source:RefSeq peptide;Acc:NP_001192355]	-0.288817	0.0099978	0.0374161	ENSBTAG00000003789
ENSBTAG00000023635	CLEC6A	C-type lectin domain family 6 member A [Source:UniProtKB/Swiss-Prot;Acc:Q3LUH2]	1.10977	0.009993	0.0374161	ENSBTAG00000023635
ENSBTAG00000001144	NAA20	N-alpha-acetyltransferase 20 [Source:RefSeq peptide;Acc:NP_001193758]	-0.363619	0.010006	0.0374206	ENSBTAG00000001144
ENSBTAG00000019271	NARS	asparaginyl-tRNA synthetase, cytoplasmic [Source:RefSeq peptide;Acc:NP_001040037]	-0.333993	0.0100083	0.0374206	ENSBTAG00000019271
ENSBTAG00000007870	FKBP14	peptidyl-prolyl cis-trans isomerase FKBP14 precursor [Source:RefSeq peptide;Acc:NP_001069859]	-1.76517	0.0100201	0.037427	ENSBTAG00000007870
ENSBTAG00000000342	PLOD3	procollagen-lysine,2-oxoglutarate 5-dioxygenase 3 precursor [Source:RefSeq peptide;Acc:NP_001180184]	0.962153	0.010032	0.0374474	ENSBTAG00000000342
ENSBTAG00000017840	BAZ2A	bromodomain adjacent to zinc finger domain protein 2A [Source:RefSeq peptide;Acc:NP_001180159]	0.810619	0.0100501	0.037491	ENSBTAG00000017840
ENSBTAG00000006307	HSD17B11	estradiol 17-beta-dehydrogenase 11 [Source:RefSeq peptide;Acc:NP_001039751]	-0.483583	0.0100949	0.0375979	ENSBTAG00000006307
ENSBTAG00000005326	CSNK1A1	Casein kinase I isoform alpha [Source:UniProtKB/Swiss-Prot;Acc:P67827]	-0.594875	0.0131918	0.0376242	ENSBTAG00000005326
ENSBTAG00000007363	LSM3	U6 snRNA-associated Sm-like protein LSm3 [Source:UniProtKB/Swiss-Prot;Acc:Q32PE9]	-0.278001	0.0101248	0.0376731	ENSBTAG00000007363
ENSBTAG00000001724	ZADH2	Zinc-binding alcohol dehydrogenase domain-containing protein 2 [Source:UniProtKB/Swiss-Prot;Acc:Q24K16]	-0.517346	0.0101459	0.0377236	ENSBTAG00000001724
ENSBTAG00000005676	EHMT2	histone-lysine N-methyltransferase EHMT2 [Source:RefSeq peptide;Acc:NP_001193192]	0.786887	0.0101612	0.0377236	ENSBTAG00000005676
ENSBTAG00000005827	FIG4	polyphosphoinositide phosphatase [Source:RefSeq peptide;Acc:NP_001069482]	-0.478942	0.0101809	0.0377236	ENSBTAG00000005827
ENSBTAG00000002286	DNAJC18	DnaJ homolog subfamily C member 18 [Source:UniProtKB/Swiss-Prot;Acc:Q5EA26]	-0.518036	0.0102096	0.03776	ENSBTAG00000002286
ENSBTAG00000031014	C2ORF43	UPF0554 protein C2orf43 homolog [Source:RefSeq peptide;Acc:NP_001073076]	-0.396939	0.0102084	0.03776	ENSBTAG00000031014
ENSBTAG00000001311	MORF4L2	mortality factor 4-like protein 2 [Source:RefSeq peptide;Acc:NP_001092554]	-0.316973	0.0102619	0.0379293	ENSBTAG00000001311
ENSBTAG00000004321	SFXN2	Sideroflexin-2 [Source:UniProtKB/Swiss-Prot;Acc:Q5EA43]	-0.737069	0.0102886	0.0379798	ENSBTAG00000004321
ENSBTAG00000003257	STK4	Serine/threonine-protein kinase 4 Serine/threonine-protein kinase 4 37kDa subunit Serine/threonine-protein kinase 4 18kDa subunit [Source:UniProtKB/Swiss-Prot;Acc:Q5E9L6]	0.50815	0.010312	0.0380365	ENSBTAG00000003257
ENSBTAG00000004421	CHST14	carbohydrate sulfotransferase 14 [Source:RefSeq peptide;Acc:NP_001091481]	-0.584009	0.0103146	0.0380365	ENSBTAG00000004421
ENSBTAG00000013676	DYNC2LI1	Cytoplasmic dynein 2 light intermediate chain 1 [Source:UniProtKB/Swiss-Prot;Acc:Q32KV4]	-1.2404	0.010317	0.0380365	ENSBTAG00000013676
ENSBTAG00000038682	FAM83H	family with sequence similarity 83, member H [Source:HGNC Symbol;Acc:24797]	-0.455231	0.0103278	0.0380525	ENSBTAG00000038682
ENSBTAG00000004448	CKAP5	cytoskeleton-associated protein 5 [Source:RefSeq peptide;Acc:NP_001178292]	0.350297	0.0103512	0.0381	ENSBTAG00000004448
ENSBTAG00000019281	MCRS1	microspherule protein 1 [Source:RefSeq peptide;Acc:NP_001069134]	0.402766	0.0103571	0.0381	ENSBTAG00000019281
ENSBTAG00000007786	FBXL14	F-box/LRR-repeat protein 14 [Source:UniProtKB/Swiss-Prot;Acc:Q17R01]	0.506427	0.0103744	0.0381276	ENSBTAG00000007786
ENSBTAG00000040368	MGC152585	alpha- and gamma-adaptin-binding protein p34 [Source:RefSeq peptide;Acc:NP_001092366]	-0.341393	0.0111478	0.0381516	ENSBTAG00000040368
ENSBTAG00000018562	TMEM159	promethin [Source:RefSeq peptide;Acc:NP_001073830]	-0.468633	0.0110332	0.0381831	ENSBTAG00000018562
ENSBTAG00000006619	MATK	megakaryocyte-associated tyrosine-protein kinase [Source:RefSeq peptide;Acc:NP_001030183]	-2.06896	0.0104066	0.038186	ENSBTAG00000006619
ENSBTAG00000016448	ZBTB40	zinc finger and BTB domain-containing protein 40 [Source:RefSeq peptide;Acc:NP_001192990]	0.354927	0.0104133	0.0381984	ENSBTAG00000016448
ENSBTAG00000011843	EEF1G	elongation factor 1-gamma [Source:RefSeq peptide;Acc:NP_001035577]	-0.226715	0.0104245	0.0382125	ENSBTAG00000011843
ENSBTAG00000019952	ARMC8	Armadillo repeat-containing protein 8 [Source:UniProtKB/Swiss-Prot;Acc:Q2KI54]	0.670566	0.0104434	0.0382486	ENSBTAG00000019952
ENSBTAG00000008842	JPH1	junctophilin-1 [Source:RefSeq peptide;Acc:NP_001179816]	2.79935	0.0104534	0.0382733	ENSBTAG00000008842
ENSBTAG00000011866	PCBD1	Pterin-4-alpha-carbinolamine dehydratase [Source:UniProtKB/Swiss-Prot;Acc:Q3ZBD3]	-0.718939	0.0104598	0.0382849	ENSBTAG00000011866
ENSBTAG00000017360	HDAC3	histone deacetylase 3 [Source:RefSeq peptide;Acc:NP_001193172]	-0.361127	0.010473	0.0382977	ENSBTAG00000017360
ENSBTAG00000023963	RHBDD1	rhomboid domain-containing protein 1 [Source:RefSeq peptide;Acc:NP_001071463]	0.737338	0.0104849	0.0383044	ENSBTAG00000023963
ENSBTAG00000011765	GABARAPL1	Gamma-aminobutyric acid receptor-associated protein-like 1 [Source:UniProtKB/Swiss-Prot;Acc:Q8HYB6]	0.802181	0.0115175	0.0383308	ENSBTAG00000011765
ENSBTAG00000015101	HMGB2	High mobility group protein B2 [Source:UniProtKB/Swiss-Prot;Acc:P40673]	-0.541164	0.0112267	0.038331	ENSBTAG00000015101
ENSBTAG00000038107	MAPKAPK2	mitogen-activated protein kinase-activated protein kinase 2 [Source:HGNC Symbol;Acc:6887]	0.478406	0.0126697	0.0384362	ENSBTAG00000038107
ENSBTAG00000000359	EIF3J	Eukaryotic translation initiation factor 3 subunit J [Source:UniProtKB/Swiss-Prot;Acc:Q0VCU8]	-0.378544	0.0105342	0.0384365	ENSBTAG00000000359
ENSBTAG00000007499	HNRPH2	heterogeneous nuclear ribonucleoprotein H2 [Source:RefSeq peptide;Acc:NP_001069476]	-0.48198	0.0105657	0.0385231	ENSBTAG00000007499
ENSBTAG00000012338	FAH	fumarylacetoacetase [Source:RefSeq peptide;Acc:NP_001092382]	-0.644064	0.0105834	0.0385231	ENSBTAG00000012338
ENSBTAG00000012484	ENDOG	Endonuclease G, mitochondrial [Source:UniProtKB/Swiss-Prot;Acc:P38447]	0.325291	0.0105844	0.0385231	ENSBTAG00000012484
ENSBTAG00000021225	DCAF5	DDB1 and CUL4 associated factor 5 [Source:HGNC Symbol;Acc:20224]	0.268303	0.0105771	0.0385231	ENSBTAG00000021225
ENSBTAG00000031837	IMPDH2	Inosine-5'-monophosphate dehydrogenase 2 [Source:UniProtKB/Swiss-Prot;Acc:Q3SWY3]	-0.378606	0.0105794	0.0385231	ENSBTAG00000031837
ENSBTAG00000020205	PDE8B	phosphodiesterase 8B [Source:HGNC Symbol;Acc:8794]	-0.928572	0.0105025	0.0385283	ENSBTAG00000020205
ENSBTAG00000014106	IPO8	importin-8 [Source:RefSeq peptide;Acc:NP_001193049]	-0.373025	0.0108268	0.0385929	ENSBTAG00000014106
ENSBTAG00000018317	PPP2R2A	serine/threonine-protein phosphatase 2A 55 kDa regulatory subunit B alpha isoform [Source:RefSeq peptide;Acc:NP_001178462]	-0.314418	0.0106206	0.0386069	ENSBTAG00000018317
ENSBTAG00000019930	CLNS1A	methylosome subunit pICln [Source:RefSeq peptide;Acc:NP_001069768]	-0.290847	0.0106325	0.0386379	ENSBTAG00000019930
ENSBTAG00000006876	PMPCB	mitochondrial-processing peptidase subunit beta precursor [Source:RefSeq peptide;Acc:NP_001029785]	-0.295529	0.0106383	0.0386472	ENSBTAG00000006876
ENSBTAG00000018116	MTP18	mitochondrial fission process protein 1 [Source:RefSeq peptide;Acc:NP_001069331]	0.908789	0.0133441	0.0386499	ENSBTAG00000018116
ENSBTAG00000016510	RRP7A	ribosomal RNA-processing protein 7 homolog A [Source:RefSeq peptide;Acc:NP_001103544]	-0.496858	0.0106534	0.0386855	ENSBTAG00000016510
ENSBTAG00000006606	FAM101B	family with sequence similarity 101, member B [Source:HGNC Symbol;Acc:28705]	-1.90243	0.0107576	0.0389712	ENSBTAG00000006606
ENSBTAG00000017750	RHBDD3	rhomboid domain-containing protein 3 [Source:RefSeq peptide;Acc:NP_001073707]	0.269297	0.0108242	0.0391317	ENSBTAG00000017750
ENSBTAG00000019746	CCDC66	coiled-coil domain-containing protein 66 [Source:RefSeq peptide;Acc:NP_001179748]	-0.708417	0.0112704	0.0391989	ENSBTAG00000019746
ENSBTAG00000008442	NSF	N-ethylmaleimide-sensitive factor [Source:HGNC Symbol;Acc:8016]	-0.539882	0.0115001	0.0392645	ENSBTAG00000008442
ENSBTAG00000012279	AASDHPPT	L-aminoadipate-semialdehyde dehydrogenase-phosphopantetheinyl transferase precursor [Source:RefSeq peptide;Acc:NP_001193406]	-0.579835	0.0108718	0.0392872	ENSBTAG00000012279
ENSBTAG00000011912	SLC25A25	Calcium-binding mitochondrial carrier protein SCaMC-2 [Source:UniProtKB/Swiss-Prot;Acc:Q0V7M4]	-0.906852	0.0108832	0.0393162	ENSBTAG00000011912
ENSBTAG00000030302	EDF1	Endothelial differentiation-related factor 1 [Source:UniProtKB/Swiss-Prot;Acc:Q3T0V7]	0.40126	0.0108909	0.039332	ENSBTAG00000030302
ENSBTAG00000004906	CCNE2	G1/S-specific cyclin-E2 [Source:UniProtKB/Swiss-Prot;Acc:Q5E9K7]	-2.10208	0.0109153	0.0393956	ENSBTAG00000004906
ENSBTAG00000009109	CASD1	CAS1 domain containing 1 [Source:HGNC Symbol;Acc:16014]	-0.452482	0.0109224	0.0394045	ENSBTAG00000009109
ENSBTAG00000047284	DEFB4A	beta-defensin 4 precursor [Source:RefSeq peptide;Acc:NP_777200]	0.618841	0.0109245	0.0394045	ENSBTAG00000047284
ENSBTAG00000012972	CYP2U1	cytochrome P450 2U1 [Source:RefSeq peptide;Acc:NP_001069518]	-1.05127	0.0109335	0.0394126	ENSBTAG00000012972
ENSBTAG00000012882	CUL5	cullin 5 [Source:HGNC Symbol;Acc:2556]	-0.549008	0.0109512	0.0394446	ENSBTAG00000012882
ENSBTAG00000038186	GLRX	Glutaredoxin-1 [Source:UniProtKB/Swiss-Prot;Acc:P10575]	-0.308578	0.010949	0.0394446	ENSBTAG00000038186
ENSBTAG00000003719	TDRD7	Tudor domain-containing protein 7 [Source:UniProtKB/Swiss-Prot;Acc:A6QLE1]	1.08306	0.0142949	0.0395235	ENSBTAG00000003719
ENSBTAG00000014390	MTMR9	Myotubularin-related protein 9 [Source:UniProtKB/Swiss-Prot;Acc:Q2KJ24]	0.941924	0.0111079	0.0395505	ENSBTAG00000014390
ENSBTAG00000011527	NT5C	5'(3')-deoxyribonucleotidase, cytosolic type [Source:RefSeq peptide;Acc:NP_001039787]	0.417413	0.0109908	0.0395582	ENSBTAG00000011527
ENSBTAG00000021061	PSMC5	26S protease regulatory subunit 8 [Source:UniProtKB/Swiss-Prot;Acc:P62194]	0.329804	0.0118143	0.0396323	ENSBTAG00000021061
ENSBTAG00000002058	ASF1A	Histone chaperone ASF1A [Source:UniProtKB/Swiss-Prot;Acc:Q2KIG1]	-0.42547	0.0110149	0.0396328	ENSBTAG00000002058
ENSBTAG00000014877	UNC50	Protein unc-50 homolog [Source:UniProtKB/Swiss-Prot;Acc:Q3ZBG6]	-0.784806	0.0122446	0.0396668	ENSBTAG00000014877
ENSBTAG00000021209	UBR5	E3 ubiquitin-protein ligase UBR5 [Source:RefSeq peptide;Acc:NP_001179346]	-0.425524	0.0110378	0.0396781	ENSBTAG00000021209
ENSBTAG00000011070	C5H22orf28	tRNA-splicing ligase RtcB homolog [Source:UniProtKB/Swiss-Prot;Acc:Q5E9T9]	0.688185	0.0112241	0.0396821	ENSBTAG00000011070
ENSBTAG00000005969	EIF2S2	Eukaryotic translation initiation factor 2 subunit 2 [Source:UniProtKB/Swiss-Prot;Acc:Q5E9D0]	-0.385429	0.0111003	0.0398659	ENSBTAG00000005969
ENSBTAG00000034936	ANKIB1	ankyrin repeat and IBR domain-containing protein 1 [Source:RefSeq peptide;Acc:NP_001178981]	0.437437	0.0111101	0.0398889	ENSBTAG00000034936
ENSBTAG00000002747	ABCA5	ATP-binding cassette, sub-family A (ABC1), member 5 [Source:HGNC Symbol;Acc:35]	-1.23368	0.0111513	0.0399875	ENSBTAG00000002747
ENSBTAG00000015978	ANXA1	annexin A1 [Source:RefSeq peptide;Acc:NP_786978]	0.196224	0.0111556	0.0399909	ENSBTAG00000015978
ENSBTAG00000006194	FOSL1	fos-related antigen 1 [Source:RefSeq peptide;Acc:NP_001192914]	0.696552	0.0111643	0.0400033	ENSBTAG00000006194
ENSBTAG00000004643	WASL	Neural Wiskott-Aldrich syndrome protein [Source:UniProtKB/Swiss-Prot;Acc:Q95107]	-0.386528	0.0112215	0.0400535	ENSBTAG00000004643
ENSBTAG00000010125	STAT5B	Signal transducer and activator of transcription 5B [Source:UniProtKB/Swiss-Prot;Acc:Q9TUM3]	1.28415	0.0112196	0.0400535	ENSBTAG00000010125
ENSBTAG00000014028	PSTK	L-seryl-tRNA(Sec) kinase [Source:RefSeq peptide;Acc:NP_001193369]	-0.481688	0.0112246	0.0400535	ENSBTAG00000014028
ENSBTAG00000014820	OXA1L	Mitochondrial inner membrane protein OXA1L [Source:UniProtKB/Swiss-Prot;Acc:Q3SYV3]	-0.325528	0.011214	0.0400535	ENSBTAG00000014820
ENSBTAG00000024555	EFCAB2	EF-hand calcium-binding domain-containing protein 2 [Source:RefSeq peptide;Acc:NP_001094717]	1.55361	0.0112166	0.0400535	ENSBTAG00000024555
ENSBTAG00000020665	GFRA2	GDNF family receptor alpha-2 precursor [Source:RefSeq peptide;Acc:NP_001015595]	-2.60763	0.0111822	0.0400686	ENSBTAG00000020665
ENSBTAG00000003986	CXXC5	CXXC-type zinc finger protein 5 [Source:UniProtKB/Swiss-Prot;Acc:Q32LB3]	-2.23462	0.011252	0.0401389	ENSBTAG00000003986
ENSBTAG00000019061	ELF4	ETS-related transcription factor Elf-4 [Source:RefSeq peptide;Acc:NP_001178958]	1.75592	0.0112583	0.0401492	ENSBTAG00000019061
ENSBTAG00000015977	SIKE1	Suppressor of IKBKE 1 [Source:UniProtKB/Swiss-Prot;Acc:Q0VCF3]	0.372715	0.0113435	0.0401608	ENSBTAG00000015977
ENSBTAG00000011406	TESK1	dual specificity testis-specific protein kinase 1 [Source:RefSeq peptide;Acc:NP_001165698]	0.572175	0.0112751	0.0401723	ENSBTAG00000011406
ENSBTAG00000016658	ABHD4	Abhydrolase domain-containing protein 4 [Source:UniProtKB/Swiss-Prot;Acc:Q5EA59]	-0.541537	0.011273	0.0401723	ENSBTAG00000016658
ENSBTAG00000001644	MDN1	midasin [Source:RefSeq peptide;Acc:NP_001193097]	-0.795824	0.0113695	0.0403994	ENSBTAG00000001644
ENSBTAG00000005193	CRTAM	cytotoxic and regulatory T-cell molecule precursor [Source:RefSeq peptide;Acc:NP_001098927]	-3.13787	0.0114341	0.0405972	ENSBTAG00000005193
ENSBTAG00000026769	ASCL2	Achaete-scute homolog 2 [Source:UniProtKB/Swiss-Prot;Acc:Q2EGB9]	-0.780755	0.0114361	0.0405972	ENSBTAG00000026769
ENSBTAG00000010265	MGST3	Microsomal glutathione S-transferase 3 [Source:UniProtKB/Swiss-Prot;Acc:Q3T100]	0.329929	0.0114634	0.0406444	ENSBTAG00000010265
ENSBTAG00000004322	FOS	Proto-oncogene c-Fos [Source:UniProtKB/Swiss-Prot;Acc:O77628]	-2.45936	0.013004	0.0406483	ENSBTAG00000004322
ENSBTAG00000001922	AKIP1	A-kinase-interacting protein 1 [Source:RefSeq peptide;Acc:NP_001029375]	-0.353276	0.0114789	0.0406873	ENSBTAG00000001922
ENSBTAG00000009251	C2H1orf144	UPF0485 protein C1orf144 homolog [Source:UniProtKB/Swiss-Prot;Acc:Q2KI04]	0.482144	0.0115006	0.0407516	ENSBTAG00000009251
ENSBTAG00000009072	ZNF572	zinc finger protein 572 [Source:RefSeq peptide;Acc:NP_001070532]	-0.720985	0.0115235	0.0408097	ENSBTAG00000009072
ENSBTAG00000003610	DENND1A	DENN domain-containing protein 1A [Source:RefSeq peptide;Acc:NP_001179943]	2.20785	0.0128515	0.0408203	ENSBTAG00000003610
ENSBTAG00000012081	RBX1	E3 ubiquitin-protein ligase RBX1 [Source:RefSeq peptide;Acc:NP_001039706]	-0.260321	0.0115508	0.0408799	ENSBTAG00000012081
ENSBTAG00000030225	RBX1	Ring-box 1; Uncharacterized protein [Source:UniProtKB/TrEMBL;Acc:Q2HJI9]	-0.260321	0.0115508	0.0408799	ENSBTAG00000030225
ENSBTAG00000037856	MGC152281	uncharacterized protein LOC507942 [Source:RefSeq peptide;Acc:NP_001095361]	-1.37024	0.0139775	0.0409505	ENSBTAG00000037856
ENSBTAG00000000289	ASB8	Ankyrin repeat and SOCS box protein 8 [Source:UniProtKB/Swiss-Prot;Acc:Q08E43]	-0.253002	0.011587	0.0409584	ENSBTAG00000000289
ENSBTAG00000021135	Not available	Not available	-0.500452	0.0115864	0.0409584	ENSBTAG00000021135
ENSBTAG00000014873	COA5	Cytochrome c oxidase assembly factor 5 [Source:UniProtKB/Swiss-Prot;Acc:Q3ZCK8]	-0.29981	0.0116164	0.0410374	ENSBTAG00000014873
ENSBTAG00000014727	RFC4	replication factor C subunit 4 [Source:RefSeq peptide;Acc:NP_001039359]	-0.839127	0.0116305	0.0410748	ENSBTAG00000014727
ENSBTAG00000030933	ZNF576	zinc finger protein 576 [Source:RefSeq peptide;Acc:NP_001069901]	-0.707272	0.0116435	0.0411082	ENSBTAG00000030933
ENSBTAG00000007900	FIS1	Mitochondrial fission 1 protein [Source:UniProtKB/Swiss-Prot;Acc:Q3T0I5]	-0.3677	0.0116525	0.0411274	ENSBTAG00000007900
ENSBTAG00000007105	PWP2	PWP2 periodic tryptophan protein homolog (yeast) [Source:HGNC Symbol;Acc:9711]	-0.60384	0.0117213	0.0413204	ENSBTAG00000007105
ENSBTAG00000000288	UPF2	UPF2 regulator of nonsense transcripts homolog (yeast) [Source:HGNC Symbol;Acc:17854]	0.452093	0.0117256	0.0413229	ENSBTAG00000000288
ENSBTAG00000020980	CAT	Catalase [Source:UniProtKB/Swiss-Prot;Acc:P00432]	-0.65782	0.0117422	0.0413566	ENSBTAG00000020980
ENSBTAG00000008827	SPOCK2	testican-2 precursor [Source:RefSeq peptide;Acc:NP_001094585]	-1.16477	0.0117555	0.041366	ENSBTAG00000008827
ENSBTAG00000011790	MED14	mediator of RNA polymerase II transcription subunit 14 [Source:RefSeq peptide;Acc:NP_001193960]	-0.382735	0.0117539	0.041366	ENSBTAG00000011790
ENSBTAG00000013127	LPCAT3	lysophospholipid acyltransferase 5 [Source:RefSeq peptide;Acc:NP_001019717]	-0.705021	0.0120642	0.0417874	ENSBTAG00000013127
ENSBTAG00000007976	FAM3C	Protein FAM3C [Source:UniProtKB/Swiss-Prot;Acc:A5PKI3]	0.417733	0.0119577	0.0418751	ENSBTAG00000007976
ENSBTAG00000020689	PPP1R13L	relA-associated inhibitor [Source:RefSeq peptide;Acc:NP_001068692]	-0.608977	0.0119746	0.041922	ENSBTAG00000020689
ENSBTAG00000016429	TMEM205	Transmembrane protein 205 [Source:UniProtKB/Swiss-Prot;Acc:Q32L10]	-1.39347	0.0119859	0.0419488	ENSBTAG00000016429
ENSBTAG00000020432	MIS12	Protein MIS12 homolog [Source:UniProtKB/Swiss-Prot;Acc:Q5EA49]	-0.435712	0.0120063	0.0420076	ENSBTAG00000020432
ENSBTAG00000009899	CHID1	Chitinase domain-containing protein 1 [Source:UniProtKB/Swiss-Prot;Acc:Q5EAB4]	-0.260107	0.0120309	0.042056	ENSBTAG00000009899
ENSBTAG00000001737	ZCCHC6	terminal uridylyltransferase 7 [Source:RefSeq peptide;Acc:NP_001192681]	0.269848	0.0120419	0.0420818	ENSBTAG00000001737
ENSBTAG00000019010	EIF2B3	translation initiation factor eIF-2B subunit gamma [Source:RefSeq peptide;Acc:NP_001076943]	-0.318839	0.0120595	0.0421179	ENSBTAG00000019010
ENSBTAG00000002362	APOLD1	apolipoprotein L domain-containing protein 1 [Source:RefSeq peptide;Acc:NP_001094650]	-1.86704	0.0120702	0.0421427	ENSBTAG00000002362
ENSBTAG00000017225	RNF135	E3 ubiquitin-protein ligase RNF135 [Source:RefSeq peptide;Acc:NP_001092406]	0.657245	0.0121247	0.0422572	ENSBTAG00000017225
ENSBTAG00000020629	UTP18	U3 small nucleolar RNA-associated protein 18 homolog [Source:RefSeq peptide;Acc:NP_001092349]	-0.439208	0.0121162	0.0422572	ENSBTAG00000020629
ENSBTAG00000006189	ACTG1	Actin, cytoplasmic 2 Actin, cytoplasmic 2, N-terminally processed [Source:UniProtKB/Swiss-Prot;Acc:P63258]	-0.252694	0.0121585	0.0423369	ENSBTAG00000006189
ENSBTAG00000002344	ORAI3	protein orai-3 [Source:RefSeq peptide;Acc:NP_001180131]	-0.427637	0.0122175	0.0423907	ENSBTAG00000002344
ENSBTAG00000004459	TMEM45A	transmembrane protein 45A [Source:RefSeq peptide;Acc:NP_001068873]	-2.04445	0.0121906	0.0423907	ENSBTAG00000004459
ENSBTAG00000013111	RRM1	ribonucleoside-diphosphate reductase large subunit [Source:RefSeq peptide;Acc:NP_001106767]	-0.46624	0.0122165	0.0423907	ENSBTAG00000013111
ENSBTAG00000012352	PARP16	poly [Source:RefSeq peptide;Acc:NP_001076848]	-0.637234	0.0122704	0.0425393	ENSBTAG00000012352
ENSBTAG00000015114	CALR	calreticulin precursor [Source:RefSeq peptide;Acc:NP_776425]	0.407118	0.012293	0.0425766	ENSBTAG00000015114
ENSBTAG00000008978	USP22	Ubiquitin carboxyl-terminal hydrolase 22 [Source:UniProtKB/Swiss-Prot;Acc:P0C8Z3]	-0.196455	0.0123032	0.0425992	ENSBTAG00000008978
ENSBTAG00000008367	LIX1L	LIX1-like protein [Source:RefSeq peptide;Acc:NP_001075944]	-1.09965	0.0123109	0.0426134	ENSBTAG00000008367
ENSBTAG00000001822	SNX10	Sorting nexin-10 [Source:UniProtKB/Swiss-Prot;Acc:Q0IIL5]	0.383538	0.0128418	0.0426839	ENSBTAG00000001822
ENSBTAG00000009727	ADIPOR1	adiponectin receptor protein 1 [Source:RefSeq peptide;Acc:NP_001029227]	-0.253606	0.0123613	0.0427496	ENSBTAG00000009727
ENSBTAG00000003012	TRAF1	TNF receptor-associated factor 1 [Source:RefSeq peptide;Acc:NP_001179730]	1.10672	0.0123767	0.0427648	ENSBTAG00000003012
ENSBTAG00000016635	COG6	conserved oligomeric Golgi complex subunit 6 [Source:RefSeq peptide;Acc:NP_001030241]	-0.492328	0.0124036	0.0428451	ENSBTAG00000016635
ENSBTAG00000009848	GPR171	Probable G-protein coupled receptor 171 [Source:UniProtKB/Swiss-Prot;Acc:Q3ZBK9]	1.8449	0.0124097	0.0428536	ENSBTAG00000009848
ENSBTAG00000002467	FAM173A	protein FAM173A [Source:RefSeq peptide;Acc:NP_001182758]	-0.413791	0.0139258	0.0430448	ENSBTAG00000002467
ENSBTAG00000015249	B4GALT1	Beta-1,4-galactosyltransferase 1 Lactose synthase A protein N-acetyllactosamine synthase Beta-N-acetylglucosaminylglycopeptide beta-1,4-galactosyltransferase Beta-N-acetylglucosaminyl-glycolipid beta-1,4-galactosyltransferase Processed beta-1,4-gala /.../transferase 1 [Source:UniProtKB/Swiss-Prot;Acc:P08037]	0.555367	0.0127401	0.0431069	ENSBTAG00000015249
ENSBTAG00000003109	ITM2B	integral membrane protein 2B [Source:RefSeq peptide;Acc:NP_001030265]	0.316707	0.0125123	0.0431441	ENSBTAG00000003109
ENSBTAG00000025822	CALML4	Calmodulin-like protein 4 [Source:UniProtKB/Swiss-Prot;Acc:Q3T0E8]	-0.372054	0.0125651	0.0432872	ENSBTAG00000025822
ENSBTAG00000006898	EPRS	glutamyl-prolyl-tRNA synthetase [Source:RefSeq peptide;Acc:NP_001230249]	-0.258772	0.0125833	0.0432937	ENSBTAG00000006898
ENSBTAG00000036282	CCDC59	Thyroid transcription factor 1-associated protein 26 [Source:UniProtKB/Swiss-Prot;Acc:A5PJN1]	-0.328188	0.0125881	0.0432937	ENSBTAG00000036282
ENSBTAG00000034366	RGS2	regulator of G-protein signaling 2 [Source:RefSeq peptide;Acc:NP_001069064]	-0.583765	0.0126023	0.0433262	ENSBTAG00000034366
ENSBTAG00000013240	SLC3A2	4F2 cell-surface antigen heavy chain [Source:RefSeq peptide;Acc:NP_001019659]	0.335885	0.0126101	0.0433403	ENSBTAG00000013240
ENSBTAG00000002580	MYH14	myosin, heavy chain 14, non-muscle [Source:HGNC Symbol;Acc:23212]	-1.72585	0.012625	0.0433648	ENSBTAG00000002580
ENSBTAG00000008306	MKRN1	E3 ubiquitin-protein ligase makorin-1 [Source:RefSeq peptide;Acc:NP_001098449]	1.10532	0.0126253	0.0433648	ENSBTAG00000008306
ENSBTAG00000009965	ECI1	enoyl-CoA delta isomerase 1, mitochondrial [Source:RefSeq peptide;Acc:NP_001039861]	-0.574754	0.0126544	0.0433648	ENSBTAG00000009965
ENSBTAG00000012697	PGAM1	Phosphoglycerate mutase 1 [Source:UniProtKB/Swiss-Prot;Acc:Q3SZ62]	-0.273077	0.0126341	0.0433648	ENSBTAG00000012697
ENSBTAG00000014731	G3PDH	Glyceraldehyde-3-phosphate dehydrogenase [Source:UniProtKB/Swiss-Prot;Acc:P10096]	-0.227756	0.0126396	0.0433648	ENSBTAG00000014731
ENSBTAG00000021671	METTL18	Histidine protein methyltransferase 1 homolog [Source:UniProtKB/Swiss-Prot;Acc:Q2KIJ2]	-0.570985	0.0126495	0.0433648	ENSBTAG00000021671
ENSBTAG00000011905	RRAS2	ras-related protein R-Ras2 [Source:RefSeq peptide;Acc:NP_001092480]	-0.35004	0.012674	0.0433938	ENSBTAG00000011905
ENSBTAG00000019692	BCL2L2	Bcl-2-like protein 2 [Source:UniProtKB/Swiss-Prot;Acc:Q1RMX3]	-1.00333	0.0126912	0.0434072	ENSBTAG00000019692
ENSBTAG00000005493	TBC1D14	TBC1 domain family member 14 [Source:UniProtKB/Swiss-Prot;Acc:A6H7I8]	0.538321	0.0142049	0.043418	ENSBTAG00000005493
ENSBTAG00000018784	CTSZ	cathepsin Z precursor [Source:RefSeq peptide;Acc:NP_001071303]	0.174761	0.0127069	0.0434344	ENSBTAG00000018784
ENSBTAG00000018894	PEX11G	peroxisomal membrane protein 11C [Source:RefSeq peptide;Acc:NP_001180185]	-0.615648	0.0127676	0.0435555	ENSBTAG00000018894
ENSBTAG00000021291	STXBP6	syntaxin-binding protein 6 [Source:RefSeq peptide;Acc:NP_001069506]	-1.33752	0.0127746	0.0435555	ENSBTAG00000021291
ENSBTAG00000034867	TMEM38B	Trimeric intracellular cation channel type B [Source:UniProtKB/Swiss-Prot;Acc:Q0VC58]	-0.556357	0.0128042	0.0436217	ENSBTAG00000034867
ENSBTAG00000047855	MECP2	methyl-CpG-binding protein 2 [Source:RefSeq peptide;Acc:NP_001193481]	0.504355	0.0128031	0.0436217	ENSBTAG00000047855
ENSBTAG00000016593	FMNL3	formin-like protein 3 [Source:RefSeq peptide;Acc:NP_001178435]	0.314136	0.0128384	0.0436745	ENSBTAG00000016593
ENSBTAG00000023730	TUBB3	Tubulin beta-3 chain [Source:UniProtKB/Swiss-Prot;Acc:Q2T9S0]	-0.576416	0.0128375	0.0436745	ENSBTAG00000023730
ENSBTAG00000046337	TUBB6	tubulin, beta 6 class V [Source:HGNC Symbol;Acc:20776]	-0.576416	0.0128375	0.0436745	ENSBTAG00000046337
ENSBTAG00000012902	ARL8B	ADP-ribosylation factor-like protein 8B [Source:RefSeq peptide;Acc:NP_001039536]	-0.188637	0.0128498	0.0437004	ENSBTAG00000012902
ENSBTAG00000005578	KAT5	histone acetyltransferase KAT5 [Source:RefSeq peptide;Acc:NP_001178995]	0.480754	0.0128559	0.0437078	ENSBTAG00000005578
ENSBTAG00000016228	NMD3	60S ribosomal export protein NMD3 [Source:UniProtKB/Swiss-Prot;Acc:Q08DS5]	-0.363639	0.0128762	0.0437395	ENSBTAG00000016228
ENSBTAG00000002435	PTPRE	receptor-type tyrosine-protein phosphatase epsilon [Source:RefSeq peptide;Acc:NP_001192460]	-0.386421	0.0129086	0.0438164	ENSBTAG00000002435
ENSBTAG00000021942	HPS6	Hermansky-Pudlak syndrome 6 protein [Source:RefSeq peptide;Acc:NP_001075055]	0.442993	0.0129109	0.0438164	ENSBTAG00000021942
ENSBTAG00000010915	CRTC3	CREB regulated transcription coactivator 3 [Source:HGNC Symbol;Acc:26148]	-0.360169	0.0129321	0.0438283	ENSBTAG00000010915
ENSBTAG00000012059	MVD	Diphosphomevalonate decarboxylase [Source:UniProtKB/Swiss-Prot;Acc:Q0P570]	0.71506	0.0129462	0.0438324	ENSBTAG00000012059
ENSBTAG00000021491	NDUFV3	NADH dehydrogenase [ubiquinone] flavoprotein 3, mitochondrial [Source:UniProtKB/Swiss-Prot;Acc:P25712]	-0.21576	0.0129562	0.0438324	ENSBTAG00000021491
ENSBTAG00000043994	GRK6	G protein-coupled receptor kinase 6 isoform 1 [Source:RefSeq peptide;Acc:NP_001178459]	-0.766552	0.0129508	0.0438324	ENSBTAG00000043994
ENSBTAG00000045717	ADO	2-aminoethanethiol (cysteamine) dioxygenase [Source:HGNC Symbol;Acc:23506]	-0.37562	0.0129538	0.0438324	ENSBTAG00000045717
ENSBTAG00000011771	FICD	adenosine monophosphate-protein transferase FICD [Source:RefSeq peptide;Acc:NP_001192455]	0.495771	0.0134379	0.0438823	ENSBTAG00000011771
ENSBTAG00000043951	IMPA2	inositol monophosphatase 2 [Source:RefSeq peptide;Acc:NP_001179211]	1.11976	0.0129961	0.0439417	ENSBTAG00000043951
ENSBTAG00000010666	KHNYN	protein KHNYN [Source:RefSeq peptide;Acc:NP_001096021]	0.481805	0.013006	0.0439498	ENSBTAG00000010666
ENSBTAG00000008744	PDK2	pyruvate dehydrogenase kinase, isozyme 2 isoform 1 [Source:RefSeq peptide;Acc:NP_001152953]	-0.746436	0.0130104	0.043952	ENSBTAG00000008744
ENSBTAG00000010801	CMBL	carboxymethylenebutenolidase homolog [Source:RefSeq peptide;Acc:NP_001179912]	0.529204	0.0130413	0.0440265	ENSBTAG00000010801
ENSBTAG00000000717	PPAP2C	Lipid phosphate phosphohydrolase 2 [Source:UniProtKB/Swiss-Prot;Acc:Q2HJ61]	-0.862717	0.0130731	0.0440618	ENSBTAG00000000717
ENSBTAG00000008664	EIF2B2	Translation initiation factor eIF-2B subunit beta [Source:UniProtKB/Swiss-Prot;Acc:Q5E9B4]	-0.302242	0.0130699	0.0440618	ENSBTAG00000008664
ENSBTAG00000008167	TTC3	E3 ubiquitin-protein ligase TTC3 [Source:RefSeq peptide;Acc:NP_001103237]	-0.596999	0.0143217	0.0441223	ENSBTAG00000008167
ENSBTAG00000011885	NNT	NAD(P) transhydrogenase, mitochondrial [Source:UniProtKB/Swiss-Prot;Acc:P11024]	-0.423788	0.0131141	0.0442107	ENSBTAG00000011885
ENSBTAG00000034844	RPL39	60S ribosomal protein L39 [Source:UniProtKB/Swiss-Prot;Acc:Q3T051]	-0.251757	0.0131754	0.0443168	ENSBTAG00000034844
ENSBTAG00000037931	RPL39	60S ribosomal protein L39 [Source:UniProtKB/Swiss-Prot;Acc:Q3T051]	-0.251757	0.0131754	0.0443168	ENSBTAG00000037931
ENSBTAG00000045619	RPL39	60S ribosomal protein L39 [Source:UniProtKB/Swiss-Prot;Acc:Q3T051]	-0.251757	0.0131754	0.0443168	ENSBTAG00000045619
ENSBTAG00000047136	RPL39	60S ribosomal protein L39 [Source:UniProtKB/Swiss-Prot;Acc:Q3T051]	-0.251757	0.0131754	0.0443168	ENSBTAG00000047136
ENSBTAG00000016977	FUNDC2	FUN14 domain-containing protein 2 [Source:UniProtKB/Swiss-Prot;Acc:Q8MJN0]	0.337205	0.0132119	0.0443813	ENSBTAG00000016977
ENSBTAG00000007567	TMX3	protein disulfide-isomerase TMX3 precursor [Source:RefSeq peptide;Acc:NP_001095759]	-0.555104	0.0132301	0.0444098	ENSBTAG00000007567
ENSBTAG00000009552	ATP2B1	plasma membrane calcium-transporting ATPase 1 [Source:RefSeq peptide;Acc:NP_777121]	-0.471987	0.0132373	0.0444098	ENSBTAG00000009552
ENSBTAG00000017913	BUB3	Mitotic checkpoint protein BUB3 [Source:UniProtKB/Swiss-Prot;Acc:Q1JQB2]	-0.222125	0.0132647	0.044489	ENSBTAG00000017913
ENSBTAG00000005116	FKBP15	FK506 binding protein 15, 133kDa [Source:HGNC Symbol;Acc:23397]	0.614162	0.0135552	0.0445471	ENSBTAG00000005116
ENSBTAG00000011044	TACC3	transforming acidic coiled-coil-containing protein 3 [Source:RefSeq peptide;Acc:NP_001093775]	0.516011	0.0133018	0.0445786	ENSBTAG00000011044
ENSBTAG00000001707	UIMC1	BRCA1-A complex subunit RAP80 isoform 2 [Source:RefSeq peptide;Acc:NP_001106693]	-1.34487	0.0133472	0.0446553	ENSBTAG00000001707
ENSBTAG00000014080	METTL14	methyltransferase-like protein 14 [Source:RefSeq peptide;Acc:NP_001077183]	-0.521171	0.0133487	0.0446553	ENSBTAG00000014080
ENSBTAG00000021474	GSDMD	gasdermin-D [Source:RefSeq peptide;Acc:NP_001039625]	1.01324	0.0133534	0.0446563	ENSBTAG00000021474
ENSBTAG00000013705	NFKBIE	NF-kappa-B inhibitor epsilon [Source:RefSeq peptide;Acc:NP_001124218]	1.24692	0.0177417	0.044662	ENSBTAG00000013705
ENSBTAG00000000571	ARHGAP27	rho GTPase-activating protein 27 [Source:RefSeq peptide;Acc:NP_001095822]	1.52284	0.0133634	0.0446658	ENSBTAG00000000571
ENSBTAG00000005868	HEBP1	Heme-binding protein 1 [Source:UniProtKB/Swiss-Prot;Acc:Q148C9]	0.271397	0.0133789	0.0446892	ENSBTAG00000005868
ENSBTAG00000016967	RARS2	Probable arginine--tRNA ligase, mitochondrial [Source:UniProtKB/Swiss-Prot;Acc:Q0P5H7]	-0.600587	0.0133788	0.0446892	ENSBTAG00000016967
ENSBTAG00000022539	POLR2K	DNA-directed RNA polymerases I, II, and III subunit RPABC4 [Source:UniProtKB/Swiss-Prot;Acc:Q3ZBC0]	0.408762	0.0134165	0.0447556	ENSBTAG00000022539
ENSBTAG00000002562	PRAF2	PRA1 family protein 2 [Source:UniProtKB/Swiss-Prot;Acc:Q2KHX3]	-0.524155	0.0134431	0.0447654	ENSBTAG00000002562
ENSBTAG00000003935	RECS1	transmembrane BAX inhibitor motif-containing protein 1 [Source:RefSeq peptide;Acc:NP_991367]	0.363417	0.0134421	0.0447654	ENSBTAG00000003935
ENSBTAG00000008484	TMEM161B	transmembrane protein 161B [Source:RefSeq peptide;Acc:NP_001192602]	-0.493655	0.0134397	0.0447654	ENSBTAG00000008484
ENSBTAG00000009310	UTP3	UTP3, small subunit (SSU) processome component, homolog (S. cerevisiae) [Source:HGNC Symbol;Acc:24477]	-0.25759	0.0134337	0.0447654	ENSBTAG00000009310
ENSBTAG00000008222	FAM86A	protein FAM86A [Source:RefSeq peptide;Acc:NP_001157410]	-0.375102	0.0135075	0.0449468	ENSBTAG00000008222
ENSBTAG00000031524	PMEPA1	transmembrane prostate androgen-induced protein [Source:RefSeq peptide;Acc:NP_001071546]	-1.46729	0.013531	0.0449975	ENSBTAG00000031524
ENSBTAG00000008969	SLC9A8	solute carrier family 9, subfamily A (NHE8, cation proton antiporter 8), member 8 [Source:HGNC Symbol;Acc:20728]	1.05215	0.0135772	0.0450606	ENSBTAG00000008969
ENSBTAG00000006393	FECH	Ferrochelatase, mitochondrial [Source:UniProtKB/Swiss-Prot;Acc:P22600]	-1.14801	0.0136817	0.0450646	ENSBTAG00000006393
ENSBTAG00000045744	NKRF	NF-kappa-B-repressing factor [Source:RefSeq peptide;Acc:NP_001096023]	-0.654209	0.0135934	0.045073	ENSBTAG00000045744
ENSBTAG00000006533	NSFL1C	NSFL1 cofactor p47 [Source:UniProtKB/Swiss-Prot;Acc:Q3SZC4]	0.517086	0.0136037	0.0450944	ENSBTAG00000006533
ENSBTAG00000002813	GAB1	GRB2-associated-binding protein 1 [Source:UniProtKB/Swiss-Prot;Acc:A6QLU3]	0.82153	0.0152479	0.0451158	ENSBTAG00000002813
ENSBTAG00000005057	FAM204A	Protein FAM204A [Source:UniProtKB/Swiss-Prot;Acc:Q3ZCI6]	-0.193036	0.0136273	0.0451423	ENSBTAG00000005057
ENSBTAG00000018252	ARRDC4	arrestin domain-containing protein 4 [Source:RefSeq peptide;Acc:NP_001178963]	1.0223	0.0136388	0.0451593	ENSBTAG00000018252
ENSBTAG00000016874	DNAJB1	DnaJ homolog subfamily B member 1 [Source:UniProtKB/Swiss-Prot;Acc:Q3MI00]	0.277347	0.0136436	0.0451624	ENSBTAG00000016874
ENSBTAG00000019988	GNA15	guanine nucleotide-binding protein subunit alpha-15 [Source:RefSeq peptide;Acc:NP_001179643]	-0.50519	0.0136754	0.045242	ENSBTAG00000019988
ENSBTAG00000039591	TMEM167A	Protein kish-A [Source:UniProtKB/Swiss-Prot;Acc:Q148I3]	-0.271676	0.0136821	0.0452515	ENSBTAG00000039591
ENSBTAG00000010793	CCDC80	coiled-coil domain-containing protein 80 precursor [Source:RefSeq peptide;Acc:NP_001092452]	1.51457	0.0136924	0.0452728	ENSBTAG00000010793
ENSBTAG00000033080	RPL15	60S ribosomal protein L15 [Source:UniProtKB/Swiss-Prot;Acc:Q5EAD6]	-0.491535	0.0159262	0.0452816	ENSBTAG00000033080
ENSBTAG00000004416	NUDC	Nuclear migration protein nudC [Source:UniProtKB/Swiss-Prot;Acc:Q17QG2]	0.312491	0.013707	0.0453082	ENSBTAG00000004416
ENSBTAG00000045791	ZNF623	zinc finger protein 623 [Source:HGNC Symbol;Acc:29084]	-0.357451	0.0137577	0.0454627	ENSBTAG00000045791
ENSBTAG00000003922	MPHOSPH8	M-phase phosphoprotein 8 [Source:HGNC Symbol;Acc:29810]	0.499621	0.0137645	0.0454723	ENSBTAG00000003922
ENSBTAG00000000078	GLIPR2	Golgi-associated plant pathogenesis-related protein 1 [Source:RefSeq peptide;Acc:NP_001069580]	-0.642859	0.013778	0.0454923	ENSBTAG00000000078
ENSBTAG00000002755	ANKRD12	ankyrin repeat domain 12 [Source:HGNC Symbol;Acc:29135]	0.381215	0.0138132	0.0455815	ENSBTAG00000002755
ENSBTAG00000020959	SET	protein SET [Source:RefSeq peptide;Acc:NP_001033653]	-0.29062	0.0138452	0.0456614	ENSBTAG00000020959
ENSBTAG00000007788	GRIPAP1	GRIP1-associated protein 1 [Source:RefSeq peptide;Acc:NP_001180035]	0.446938	0.0138714	0.0457076	ENSBTAG00000007788
ENSBTAG00000032163	LTV1	Protein LTV1 homolog [Source:UniProtKB/Swiss-Prot;Acc:Q0VC06]	-0.446451	0.013867	0.0457076	ENSBTAG00000032163
ENSBTAG00000011307	DNM1	Dynamin-1 [Source:UniProtKB/Swiss-Prot;Acc:Q08DF4]	-2.66785	0.0138839	0.0457244	ENSBTAG00000011307
ENSBTAG00000011247	ZC3HC1	nuclear-interacting partner of ALK [Source:RefSeq peptide;Acc:NP_001029763]	0.287327	0.0138946	0.0457467	ENSBTAG00000011247
ENSBTAG00000004772	THEM4	thioesterase superfamily member 4 [Source:RefSeq peptide;Acc:NP_001073837]	0.894374	0.0139099	0.0457711	ENSBTAG00000004772
ENSBTAG00000008621	PRKAR1A	cAMP-dependent protein kinase type I-alpha regulatory subunit [Source:UniProtKB/Swiss-Prot;Acc:P00514]	-0.31231	0.0152213	0.0458358	ENSBTAG00000008621
ENSBTAG00000001165	AIFM2	Apoptosis-inducing factor 2 [Source:UniProtKB/Swiss-Prot;Acc:A5PJM4]	-0.526681	0.0139346	0.0458388	ENSBTAG00000001165
ENSBTAG00000013068	GGPS1	Geranylgeranyl pyrophosphate synthase [Source:UniProtKB/Swiss-Prot;Acc:P56966]	0.322414	0.0139652	0.0459144	ENSBTAG00000013068
ENSBTAG00000003842	RABGEF1	Rab5 GDP/GTP exchange factor [Source:UniProtKB/Swiss-Prot;Acc:O18973]	-0.426416	0.019021	0.0460248	ENSBTAG00000003842
ENSBTAG00000009293	EVL	ena/VASP-like protein [Source:RefSeq peptide;Acc:NP_001179013]	0.539182	0.0140316	0.0460288	ENSBTAG00000009293
ENSBTAG00000015868	LIG4	DNA ligase 4 [Source:RefSeq peptide;Acc:NP_001178055]	-0.583591	0.0140406	0.0460332	ENSBTAG00000015868
ENSBTAG00000020381	FCF1	rRNA-processing protein FCF1 homolog [Source:UniProtKB/Swiss-Prot;Acc:Q32PD0]	-0.200038	0.0140448	0.0460332	ENSBTAG00000020381
ENSBTAG00000017218	ACER3	alkaline ceramidase 3 [Source:RefSeq peptide;Acc:NP_001095755]	0.527165	0.0141891	0.0460427	ENSBTAG00000017218
ENSBTAG00000001938	CKS2	Cyclin-dependent kinases regulatory subunit 2 [Source:UniProtKB/Swiss-Prot;Acc:Q2KJI1]	-0.838383	0.0140626	0.0460658	ENSBTAG00000001938
ENSBTAG00000015901	ARMC1	Armadillo repeat-containing protein 1 [Source:UniProtKB/Swiss-Prot;Acc:Q3ZBE1]	-0.26191	0.0140875	0.0461344	ENSBTAG00000015901
ENSBTAG00000015172	MCM6	DNA replication licensing factor MCM6 [Source:RefSeq peptide;Acc:NP_001039699]	-0.618208	0.0144093	0.0461743	ENSBTAG00000015172
ENSBTAG00000002267	ANKRD40	ankyrin repeat domain-containing protein 40 [Source:RefSeq peptide;Acc:NP_001094579]	-0.210463	0.0141113	0.0461865	ENSBTAG00000002267
ENSBTAG00000014579	MRPL34	39S ribosomal protein L34, mitochondrial [Source:UniProtKB/Swiss-Prot;Acc:A8NN94]	-0.276737	0.0141081	0.0461865	ENSBTAG00000014579
ENSBTAG00000020664	DNAJC14	DnaJ homolog subfamily C member 14 [Source:UniProtKB/Swiss-Prot;Acc:Q95J56]	0.462673	0.0141464	0.0462494	ENSBTAG00000020664
ENSBTAG00000044006	GINS2	GINS complex subunit 2 (Psf2 homolog) [Source:HGNC Symbol;Acc:24575]	-1.28502	0.0141442	0.0462494	ENSBTAG00000044006
ENSBTAG00000006588	CBY1	Protein chibby homolog 1 [Source:UniProtKB/Swiss-Prot;Acc:Q8MJK1]	-1.1214	0.0141614	0.0462724	ENSBTAG00000006588
ENSBTAG00000008753	BRD8	bromodomain containing 8 [Source:HGNC Symbol;Acc:19874]	-0.642966	0.0151805	0.046348	ENSBTAG00000008753
ENSBTAG00000001483	SRGAP2	SLIT-ROBO Rho GTPase-activating protein 2 [Source:RefSeq peptide;Acc:NP_001192794]	0.491252	0.0142268	0.0463952	ENSBTAG00000001483
ENSBTAG00000031809	DENND1C	DENN domain-containing protein 1C [Source:RefSeq peptide;Acc:NP_001180093]	-0.692426	0.0142263	0.0463952	ENSBTAG00000031809
ENSBTAG00000004694	RPGRIP1	X-linked retinitis pigmentosa GTPase regulator-interacting protein 1 [Source:RefSeq peptide;Acc:NP_851377]	-0.187284	0.0142472	0.0464486	ENSBTAG00000004694
ENSBTAG00000024493	DHRS3	short-chain dehydrogenase/reductase 3 [Source:RefSeq peptide;Acc:NP_776605]	-0.526061	0.0142588	0.0464678	ENSBTAG00000024493
ENSBTAG00000004571	PRPF4	U4/U6 small nuclear ribonucleoprotein Prp4 [Source:UniProtKB/Swiss-Prot;Acc:Q3MHE2]	-0.250206	0.0142691	0.046481	ENSBTAG00000004571
ENSBTAG00000032515	PLA2R1	Secretory phospholipase A2 receptor Soluble secretory phospholipase A2 receptor [Source:UniProtKB/Swiss-Prot;Acc:P49259]	1.23947	0.0154965	0.0464869	ENSBTAG00000032515
ENSBTAG00000000475	IMMP1L	mitochondrial inner membrane protease subunit 1 [Source:RefSeq peptide;Acc:NP_001073095]	-0.400425	0.0142954	0.0465298	ENSBTAG00000000475
ENSBTAG00000004652	LPAR2	lysophosphatidic acid receptor 2 [Source:RefSeq peptide;Acc:NP_001179164]	1.18468	0.0142911	0.0465298	ENSBTAG00000004652
ENSBTAG00000020445	ZNF398	zinc finger protein 398 [Source:RefSeq peptide;Acc:NP_001192847]	-1.1498	0.014308	0.0465298	ENSBTAG00000020445
ENSBTAG00000002051	ARAP1	ArfGAP with RhoGAP domain, ankyrin repeat and PH domain 1 [Source:HGNC Symbol;Acc:16925]	0.303138	0.014321	0.0465591	ENSBTAG00000002051
ENSBTAG00000010071	FBXO3	F-box only protein 3 [Source:UniProtKB/Swiss-Prot;Acc:A6H7H7]	-0.22659	0.0143292	0.0465599	ENSBTAG00000010071
ENSBTAG00000020653	FIP1L1	FIP1 like 1 (S. cerevisiae) [Source:HGNC Symbol;Acc:19124]	-0.289351	0.0143273	0.0465599	ENSBTAG00000020653
ENSBTAG00000006978	HSD17B4	peroxisomal multifunctional enzyme type 2 [Source:RefSeq peptide;Acc:NP_001007810]	0.987242	0.01603	0.0465749	ENSBTAG00000006978
ENSBTAG00000015659	CIAO1	Probable cytosolic iron-sulfur protein assembly protein CIAO1 [Source:UniProtKB/Swiss-Prot;Acc:Q32PJ6]	0.209631	0.0143476	0.0466068	ENSBTAG00000015659
ENSBTAG00000005412	NEDD4L	neural precursor cell expressed, developmentally down-regulated 4-like, E3 ubiquitin protein ligase [Source:HGNC Symbol;Acc:7728]	1.56995	0.0143798	0.0466982	ENSBTAG00000005412
ENSBTAG00000001078	SRL	sarcalumenin [Source:HGNC Symbol;Acc:11295]	-0.951158	0.0144042	0.0467257	ENSBTAG00000001078
ENSBTAG00000013078	DNAH11	dynein, axonemal, heavy chain 11 [Source:HGNC Symbol;Acc:2942]	-1.5826	0.0143925	0.0467257	ENSBTAG00000013078
ENSBTAG00000011823	CLSTN1	calsyntenin 1 [Source:HGNC Symbol;Acc:17447]	-0.932683	0.0157852	0.0467744	ENSBTAG00000011823
ENSBTAG00000013177	APEX2	DNA-(apurinic or apyrimidinic site) lyase 2 [Source:RefSeq peptide;Acc:NP_001015577]	0.371902	0.0144387	0.0468115	ENSBTAG00000013177
ENSBTAG00000014553	ATP6V0D1	V-type proton ATPase subunit d 1 [Source:UniProtKB/Swiss-Prot;Acc:P61420]	0.295262	0.0144889	0.046923	ENSBTAG00000014553
ENSBTAG00000019020	TAX1BP1	Tax1-binding protein 1 homolog [Source:UniProtKB/Swiss-Prot;Acc:Q2KJE0]	0.541795	0.0145093	0.046962	ENSBTAG00000019020
ENSBTAG00000006371	RMND5B	protein RMD5 homolog B [Source:RefSeq peptide;Acc:NP_001069174]	0.523843	0.0145346	0.0470198	ENSBTAG00000006371
ENSBTAG00000007237	BUB1B	mitotic checkpoint serine/threonine-protein kinase BUB1 beta [Source:RefSeq peptide;Acc:NP_001138645]	-2.85368	0.0145422	0.0470198	ENSBTAG00000007237
ENSBTAG00000012552	FMR1	fragile X mental retardation 1 protein [Source:RefSeq peptide;Acc:NP_001179079]	0.297712	0.0145473	0.0470198	ENSBTAG00000012552
ENSBTAG00000000748	GAR1	H/ACA ribonucleoprotein complex subunit 1 [Source:RefSeq peptide;Acc:NP_001030380]	-0.371608	0.0145634	0.0470588	ENSBTAG00000000748
ENSBTAG00000002871	COPS6	COP9 signalosome complex subunit 6 [Source:RefSeq peptide;Acc:NP_001095433]	-0.279774	0.0145928	0.0471406	ENSBTAG00000002871
ENSBTAG00000011025	BTF3L4	Transcription factor BTF3 homolog 4 [Source:UniProtKB/Swiss-Prot;Acc:Q2KIY7]	-0.244291	0.0171302	0.047201	ENSBTAG00000011025
ENSBTAG00000018897	PSMD11	26S proteasome non-ATPase regulatory subunit 11 [Source:UniProtKB/Swiss-Prot;Acc:Q2KI42]	0.312284	0.0146314	0.0472262	ENSBTAG00000018897
ENSBTAG00000013465	FAM55C	Protein FAM55C [Source:UniProtKB/Swiss-Prot;Acc:A2VDP6]	-0.499897	0.0146524	0.0472809	ENSBTAG00000013465
ENSBTAG00000007630	RNF170	RING finger protein 170 [Source:RefSeq peptide;Acc:NP_001193203]	-0.28459	0.0146646	0.0472939	ENSBTAG00000007630
ENSBTAG00000003519	NOL3	nucleolar protein 3 [Source:RefSeq peptide;Acc:NP_001077157]	1.01997	0.0146921	0.0473303	ENSBTAG00000003519
ENSBTAG00000004739	SLC18A2	synaptic vesicular amine transporter [Source:RefSeq peptide;Acc:NP_777078]	-0.435425	0.0146901	0.0473303	ENSBTAG00000004739
ENSBTAG00000019071	COMMD10	COMM domain-containing protein 10 [Source:RefSeq peptide;Acc:NP_001076958]	-0.553524	0.0147282	0.0473798	ENSBTAG00000019071
ENSBTAG00000002002	ATAD2	ATPase family AAA domain-containing protein 2 [Source:RefSeq peptide;Acc:NP_001092490]	-1.23256	0.0147461	0.0474651	ENSBTAG00000002002
ENSBTAG00000012996	RNF11	RING finger protein 11 [Source:UniProtKB/Swiss-Prot;Acc:Q08DI6]	-0.21948	0.0147434	0.0474651	ENSBTAG00000012996
ENSBTAG00000007269	EIF2B1	Translation initiation factor eIF-2B subunit alpha [Source:UniProtKB/Swiss-Prot;Acc:Q0IIF2]	-0.448239	0.0147645	0.0474982	ENSBTAG00000007269
ENSBTAG00000019470	NEK6	serine/threonine-protein kinase Nek6 [Source:RefSeq peptide;Acc:NP_001092458]	-0.255663	0.0147714	0.0475073	ENSBTAG00000019470
ENSBTAG00000005275	PKIG	cAMP-dependent protein kinase inhibitor gamma [Source:RefSeq peptide;Acc:NP_991381]	-1.07011	0.0148031	0.0475725	ENSBTAG00000005275
ENSBTAG00000011623	VMP1	Vacuole membrane protein 1 [Source:UniProtKB/Swiss-Prot;Acc:Q0VCK9]	0.221497	0.0148121	0.0475725	ENSBTAG00000011623
ENSBTAG00000012342	LIMA1	LIM domain and actin-binding protein 1 [Source:RefSeq peptide;Acc:NP_001179683]	-1.06661	0.0148105	0.0475725	ENSBTAG00000012342
ENSBTAG00000008386	CLPX	ClpX caseinolytic peptidase X homolog (E. coli) [Source:HGNC Symbol;Acc:2088]	-0.486824	0.0148169	0.0475748	ENSBTAG00000008386
ENSBTAG00000021859	PDSS2	decaprenyl-diphosphate synthase subunit 2 [Source:RefSeq peptide;Acc:NP_001093855]	0.832663	0.0148393	0.0476075	ENSBTAG00000021859
ENSBTAG00000005693	CCDC43	coiled-coil domain-containing protein 43 [Source:RefSeq peptide;Acc:NP_001092432]	-0.294546	0.0148634	0.0476465	ENSBTAG00000005693
ENSBTAG00000009507	FAM109B	Sesquipedalian-2 [Source:UniProtKB/Swiss-Prot;Acc:Q1RMU7]	0.51799	0.0148638	0.0476465	ENSBTAG00000009507
ENSBTAG00000012490	ETFA	electron transfer flavoprotein subunit alpha, mitochondrial precursor [Source:RefSeq peptide;Acc:NP_001069290]	-0.487613	0.0148632	0.0476465	ENSBTAG00000012490
ENSBTAG00000012778	CAPN2	Calpain-2 catalytic subunit [Source:UniProtKB/Swiss-Prot;Acc:Q27971]	-0.624719	0.0148776	0.0476778	ENSBTAG00000012778
ENSBTAG00000013211	KIAA1430	UPF0501 protein KIAA1430 homolog [Source:RefSeq peptide;Acc:NP_001039464]	-0.368328	0.0149151	0.0477717	ENSBTAG00000013211
ENSBTAG00000020776	POLR2E	DNA-directed RNA polymerases I, II, and III subunit RPABC1 [Source:RefSeq peptide;Acc:NP_001033182]	-0.264583	0.0149394	0.0478103	ENSBTAG00000020776
ENSBTAG00000032777	TOMM5	Mitochondrial import receptor subunit TOM5 homolog [Source:UniProtKB/Swiss-Prot;Acc:A8YXZ8]	-0.805599	0.014939	0.0478103	ENSBTAG00000032777
ENSBTAG00000020292	C5H12orf57	Protein C10 [Source:UniProtKB/Swiss-Prot;Acc:Q32KM2]	-0.406176	0.0149571	0.0478274	ENSBTAG00000020292
ENSBTAG00000016263	SLC25A14	brain mitochondrial carrier protein 1 precursor [Source:RefSeq peptide;Acc:NP_001039610]	-0.417347	0.0149748	0.0478447	ENSBTAG00000016263
ENSBTAG00000008893	ANO10	anoctamin-10 [Source:RefSeq peptide;Acc:NP_001095639]	-0.443823	0.015104	0.0479241	ENSBTAG00000008893
ENSBTAG00000008731	PRDX3	Thioredoxin-dependent peroxide reductase, mitochondrial [Source:UniProtKB/Swiss-Prot;Acc:P35705]	-0.237261	0.0150113	0.0479351	ENSBTAG00000008731
ENSBTAG00000013405	FAM92A1	protein FAM92A1 [Source:RefSeq peptide;Acc:NP_001030519]	-0.537207	0.0150083	0.0479351	ENSBTAG00000013405
ENSBTAG00000045658	FAM92A1	Uncharacterized protein [Source:UniProtKB/TrEMBL;Acc:F1MWJ9]	-0.537207	0.0150083	0.0479351	ENSBTAG00000045658
ENSBTAG00000003371	JAMP	JNK1/MAPK8-associated membrane protein [Source:RefSeq peptide;Acc:NP_001073716]	-0.397922	0.0190548	0.0479738	ENSBTAG00000003371
ENSBTAG00000017633	EIF1AX	eukaryotic translation initiation factor 1A, X-chromosomal [Source:RefSeq peptide;Acc:NP_001020500]	-0.201643	0.0150432	0.0479833	ENSBTAG00000017633
ENSBTAG00000020613	STK16	serine/threonine-protein kinase 16 [Source:RefSeq peptide;Acc:NP_001039720]	-0.289627	0.0150734	0.048038	ENSBTAG00000020613
ENSBTAG00000025311	GMFB	Glia maturation factor beta [Source:UniProtKB/Swiss-Prot;Acc:P60984]	-0.347821	0.015071	0.048038	ENSBTAG00000025311
ENSBTAG00000011088	SLC6A6	sodium- and chloride-dependent taurine transporter [Source:RefSeq peptide;Acc:NP_777035]	-0.659458	0.0151039	0.048072	ENSBTAG00000011088
ENSBTAG00000026886	MP68	6.8 kDa mitochondrial proteolipid [Source:UniProtKB/Swiss-Prot;Acc:P14790]	-0.196377	0.0150942	0.048072	ENSBTAG00000026886
ENSBTAG00000031544	DDIT3	DNA damage-inducible transcript 3 protein [Source:UniProtKB/Swiss-Prot;Acc:Q0IIB6]	0.382592	0.0151078	0.048072	ENSBTAG00000031544
ENSBTAG00000006448	ERI2	ERI1 exoribonuclease 2 [Source:RefSeq peptide;Acc:NP_001192506]	-1.19543	0.0151382	0.0481295	ENSBTAG00000006448
ENSBTAG00000003634	CISD1	CDGSH iron-sulfur domain-containing protein 1 [Source:UniProtKB/Swiss-Prot;Acc:Q3ZBU2]	-0.401985	0.0151502	0.0481414	ENSBTAG00000003634
ENSBTAG00000015742	ICAM3	intercellular adhesion molecule 3 precursor [Source:RefSeq peptide;Acc:NP_776774]	0.640963	0.0151979	0.0482666	ENSBTAG00000015742
ENSBTAG00000005354	LRRFIP1	leucine-rich repeat flightless-interacting protein 1 [Source:RefSeq peptide;Acc:NP_001095778]	0.55395	0.0167222	0.0482941	ENSBTAG00000005354
ENSBTAG00000014469	NBEAL1	neurobeachin-like protein 1 [Source:RefSeq peptide;Acc:NP_001096643]	-0.690606	0.0155337	0.0483129	ENSBTAG00000014469
ENSBTAG00000004077	YWHAG	14-3-3 protein gamma [Source:RefSeq peptide;Acc:NP_777218]	-0.311011	0.0152529	0.0483756	ENSBTAG00000004077
ENSBTAG00000020606	ZFAND2B	AN1-type zinc finger protein 2B [Source:RefSeq peptide;Acc:NP_001092376]	-0.3148	0.0152524	0.0483756	ENSBTAG00000020606
ENSBTAG00000009846	MTHFD1L	monofunctional C1-tetrahydrofolate synthase, mitochondrial precursor [Source:RefSeq peptide;Acc:NP_001069486]	-0.504843	0.0152691	0.0484007	ENSBTAG00000009846
ENSBTAG00000017266	ITGA6	integrin alpha-6 precursor [Source:RefSeq peptide;Acc:NP_001103451]	-0.831552	0.0153145	0.0485031	ENSBTAG00000017266
ENSBTAG00000011075	PROSC	Proline synthase co-transcribed bacterial homolog protein [Source:UniProtKB/Swiss-Prot;Acc:Q3T0G5]	-0.557928	0.0153476	0.0485797	ENSBTAG00000011075
ENSBTAG00000018589	RFC2	Replication factor C subunit 2 [Source:UniProtKB/Swiss-Prot;Acc:Q05B83]	-0.650263	0.0154004	0.0486785	ENSBTAG00000018589
ENSBTAG00000001520	MRPL24	39S ribosomal protein L24, mitochondrial [Source:UniProtKB/Swiss-Prot;Acc:Q3SYS0]	-0.321603	0.0154535	0.0487716	ENSBTAG00000001520
ENSBTAG00000002415	TSPAN3	Tetraspanin-3 [Source:UniProtKB/Swiss-Prot;Acc:Q3SZR9]	-0.332822	0.0154517	0.0487716	ENSBTAG00000002415
ENSBTAG00000003619	SEC24D	SEC24 family, member D (S. cerevisiae) [Source:HGNC Symbol;Acc:10706]	-0.272713	0.01545	0.0487716	ENSBTAG00000003619
ENSBTAG00000004833	NIT2	omega-amidase NIT2 [Source:RefSeq peptide;Acc:NP_001033222]	0.496024	0.0154572	0.0487716	ENSBTAG00000004833
ENSBTAG00000012094	SCAMP3	secretory carrier-associated membrane protein 3 [Source:RefSeq peptide;Acc:NP_001030503]	0.25047	0.0154435	0.0487716	ENSBTAG00000012094
ENSBTAG00000020133	PPP3CC	serine/threonine-protein phosphatase 2B catalytic subunit gamma isoform [Source:RefSeq peptide;Acc:NP_001091545]	-0.564933	0.0154549	0.0487716	ENSBTAG00000020133
ENSBTAG00000047116	TPPP	Tubulin polymerization-promoting protein [Source:UniProtKB/Swiss-Prot;Acc:Q27957]	-0.985954	0.0153973	0.048792	ENSBTAG00000047116
ENSBTAG00000012708	SERPINI1	neuroserpin precursor [Source:RefSeq peptide;Acc:NP_001179167]	0.819302	0.0154823	0.0488112	ENSBTAG00000012708
ENSBTAG00000010366	HCRTR1	Orexin receptor type 1 [Source:UniProtKB/Swiss-Prot;Acc:Q0GBZ5]	-0.225844	0.0155052	0.048828	ENSBTAG00000010366
ENSBTAG00000047621	Not available	Uncharacterized protein [Source:UniProtKB/TrEMBL;Acc:G3N0S9]	-2.31911	0.015504	0.048828	ENSBTAG00000047621
ENSBTAG00000013651	DNAJB12	dnaJ homolog subfamily B member 12 [Source:RefSeq peptide;Acc:NP_001017946]	0.388148	0.0155343	0.0488693	ENSBTAG00000013651
ENSBTAG00000004283	PPFIBP1	PTPRF interacting protein, binding protein 1 (liprin beta 1) [Source:HGNC Symbol;Acc:9249]	1.92399	0.015551	0.0489088	ENSBTAG00000004283
ENSBTAG00000008993	DDX26B	DEAD/H (Asp-Glu-Ala-Asp/His) box polypeptide 26B [Source:HGNC Symbol;Acc:27334]	-1.22731	0.0156151	0.0490838	ENSBTAG00000008993
ENSBTAG00000017811	SLC39A9	zinc transporter ZIP9 [Source:RefSeq peptide;Acc:NP_001094661]	-0.480874	0.0196958	0.049099	ENSBTAG00000017811
ENSBTAG00000006045	P4HB	protein disulfide-isomerase precursor [Source:RefSeq peptide;Acc:NP_776560]	-0.228337	0.015653	0.0491897	ENSBTAG00000006045
ENSBTAG00000013013	GMPS	GMP synthase [Source:RefSeq peptide;Acc:NP_001193365]	-0.341444	0.0156629	0.0491974	ENSBTAG00000013013
[truncated: 17 more rows]
