# Supplementary material for: Whole-transcriptome, high-throughput RNA sequence analysis of the bovine macrophage response to Mycobacterium bovis infection in vitro
Source: BMC Genomics. 2013 Apr 8;14:230. doi: 10.1186/1471-2164-14-230 (PMC3640917; doi:10.1186/1471-2164-14-230)
Supplement: Additional file 12: Table S9 — List of all significant differentially expressed genes detected following M. bovis infection common to both microarray and RNA-seq sense strand data. For each differentially expressed gene is shown its Ensembl gene ID, gene name, description, log2 fold-change, P-value and adjusted P-value (Benjamini-Hochberg correction) based on microarray and RNA-seq sense strand data. The biomaRt package and the B. taurus reference genome were used to obtain gene names and gene descriptions. Genes without names or descriptions are stated here as “not available”. [file 1471-2164-14-230-S12.xlsx]

## Sheet: Sheet1
List of all significant differentially expressed genes detected following M. bovis infection common to both microarray and RNA-seq sense strand data
			RNA-seq data			Array data
ENSEMBL gene ID	Associated Gene Name	Description	Log2 fold change	P-value	Adjusted P-value	Log2 fold change	P-value	Adjusted P-value	http://www.ensembl.org/Multi/Search/Results?species=all;idx=;q=
ENSBTAG00000022396	Q8SQ28_BOVIN	serum amyloid A 3 [Source:RefSeq peptide;Acc:NP_851359]	7.4974	6.88985e-118	7.66909e-114	5.787	1.36723e-05	0.00143682	ENSBTAG00000022396
ENSBTAG00000001725	CXL10_BOVIN	C-X-C motif chemokine 10 Precursor (Small-inducible cytokine B10) [Source:UniProtKB/Swiss-Prot;Acc:Q2KIQ8]	5.67671	9.07509e-76	5.05074e-72	4.29205	6.99221e-06	0.000994685	ENSBTAG00000001725
ENSBTAG00000013167	SIGLEC1	Not available	5.42303	6.77623e-71	2.51421e-67	7.97396	2.40005e-07	0.000190559	ENSBTAG00000013167
ENSBTAG00000008612	Q3SYT3_BOVIN	complement component 1, r subcomponent [Source:RefSeq peptide;Acc:NP_001029579]	5.18425	2.31744e-68	6.44887e-65	6.73529	1.47073e-06	0.000506484	ENSBTAG00000008612
ENSBTAG00000016061	RSAD2_BOVIN	Radical S-adenosyl methionine domain-containing protein 2 (Virus inhibitory protein, endoplasmic reticulum-associated, interferon-inducible)(Viperin) [Source:UniProtKB/Swiss-Prot;Acc:Q2HJF9]	5.31538	6.38191e-66	1.42074e-62	4.01129	0.000254056	0.00513242	ENSBTAG00000016061
ENSBTAG00000005603	CXL11_BOVIN	C-X-C motif chemokine 11 Precursor (Small-inducible cytokine B11) [Source:UniProtKB/Swiss-Prot;Acc:A9QWQ1]	6.80488	4.14847e-65	5.77208e-62	6.98511	6.52964e-07	0.000400327	ENSBTAG00000005603
ENSBTAG00000020602	A7MBF5_BOVIN	indoleamine-pyrrole 2,3 dioxygenase [Source:RefSeq peptide;Acc:NP_001095336]	5.38596	2.98495e-64	3.69171e-61	6.38516	5.93386e-05	0.00248477	ENSBTAG00000020602
ENSBTAG00000018119	Q08DV1_BOVIN	acyloxyacyl hydrolase [Source:RefSeq peptide;Acc:NP_001071564]	4.61422	7.00884e-64	7.80154e-61	3.25624	4.12984e-07	0.000267636	ENSBTAG00000018119
ENSBTAG00000009206	A5PJI1_BOVIN	forkhead box S1 [Source:RefSeq peptide;Acc:NP_001093186]	6.0378	2.64971e-63	2.68127e-60	2.81602	0.00494695	0.0244126	ENSBTAG00000009206
ENSBTAG00000025257	CCL4_BOVIN	C-C motif chemokine 4 Precursor (Small-inducible cytokine A4) [Source:UniProtKB/Swiss-Prot;Acc:Q17QA1]	5.32275	5.522e-63	5.12211e-60	3.39656	2.02541e-05	0.00177969	ENSBTAG00000025257
ENSBTAG00000006549	LOC616136	Not available	4.74533	2.10834e-61	1.80522e-58	5.75636	0.000126527	0.00381789	ENSBTAG00000006549
ENSBTAG00000001321	IL1B_BOVIN	Interleukin-1 beta Precursor (IL-1 beta) [Source:UniProtKB/Swiss-Prot;Acc:P09428]	5.1228	5.55716e-60	4.41834e-57	6.52795	2.27202e-06	0.00047743	ENSBTAG00000001321
ENSBTAG00000021249	A6QPU8_BOVIN	LAT protein [Source:UniProtKB/TrEMBL;Acc:A6QPU8]	5.26541	2.05235e-58	1.52298e-55	5.805	0.00227077	0.0155998	ENSBTAG00000021249
ENSBTAG00000010153	ANXA3_BOVIN	Annexin A3 (Annexin-3)(Annexin III) [Source:UniProtKB/Swiss-Prot;Acc:Q3SWX7]	4.87781	3.47971e-57	2.27839e-54	4.85697	1.68944e-06	0.000544829	ENSBTAG00000010153
ENSBTAG00000007191	CCL5_BOVIN	C-C motif chemokine 5 Precursor (Small-inducible cytokine A5)(T-cell-specific protein RANTES)(SIS-delta) [Source:UniProtKB/Swiss-Prot;Acc:O97919]	4.12381	1.49776e-54	9.262e-52	3.87585	9.77874e-07	0.000403158	ENSBTAG00000007191
ENSBTAG00000001143	LOC511531	Not available	4.78594	2.80626e-54	1.64402e-51	3.91501	0.000120809	0.00376802	ENSBTAG00000001143
ENSBTAG00000037800	B7T153_BOVIN	APOBEC3Z1 [Source:UniProtKB/TrEMBL;Acc:B7T153]	6.36545	7.37367e-53	3.73074e-50	7.03153	0.0011087	0.0105014	ENSBTAG00000037800
ENSBTAG00000014529	A6QPV3_BOVIN	guanylate binding protein 4 [Source:RefSeq peptide;Acc:NP_001095731]	4.61276	1.8325e-52	8.86849e-50	5.41653	2.06151e-05	0.00157504	ENSBTAG00000014529
ENSBTAG00000010349	IL1A_BOVIN	Interleukin-1 alpha Precursor (IL-1 alpha) [Source:UniProtKB/Swiss-Prot;Acc:P08831]	4.76759	2.2654e-52	1.05067e-49	6.41451	9.93072e-07	0.000367694	ENSBTAG00000010349
ENSBTAG00000000559	Q58DL9_BOVIN	phospholipid transfer protein [Source:RefSeq peptide;Acc:NP_001030199]	4.01853	1.59452e-49	6.8264e-47	4.82387	3.66849e-06	0.000739671	ENSBTAG00000000559
ENSBTAG00000020536	Q2PC22_BOVIN	HERC6 protein Fragment [Source:UniProtKB/TrEMBL;Acc:Q2PC22]	4.15586	8.37262e-49	3.45169e-46	3.2734	2.27562e-05	0.00186647	ENSBTAG00000020536
ENSBTAG00000004608	CD33	Not available	5.98708	3.82713e-47	1.41999e-44	5.34768	0.00019255	0.00451112	ENSBTAG00000004608
ENSBTAG00000003152	Q6IED4_BOVIN	hypothetical protein LOC507138 [Source:RefSeq peptide;Acc:NP_001033139]	4.3898	1.08294e-45	3.6528e-43	6.33933	0.000681006	0.00820655	ENSBTAG00000003152
ENSBTAG00000012640	S10A8_BOVIN	Protein S100-A8 (S100 calcium-binding protein A8)(Calgranulin-A)(Neutrophil cytosolic 7 kDa protein)(P7)(BEE11) [Source:UniProtKB/Swiss-Prot;Acc:P28782]	3.67876	2.96151e-45	9.69545e-43	1.78329	0.00269574	0.0171741	ENSBTAG00000012640
ENSBTAG00000027513	GROG_BOVIN	Growth-regulated protein homolog gamma Precursor (GRO-gamma) [Source:UniProtKB/Swiss-Prot;Acc:O46675]	5.1842	8.43401e-45	2.40715e-42	6.48821	0.000152653	0.00407896	ENSBTAG00000027513
ENSBTAG00000020736	TNR5_BOVIN	Tumor necrosis factor receptor superfamily member 5 Precursor (CD40L receptor)(B-cell surface antigen CD40)(CD40 antigen) [Source:UniProtKB/Swiss-Prot;Acc:Q28203]	3.74778	2.23768e-44	6.22691e-42	3.3209	7.20691e-07	0.000400327	ENSBTAG00000020736
ENSBTAG00000031397	A5D7I6_BOVIN	purinergic receptor P2Y, G-protein coupled, 13 [Source:RefSeq peptide;Acc:NP_001091621]	3.81116	6.01646e-44	1.59451e-41	4.23202	1.14506e-05	0.00137702	ENSBTAG00000031397
ENSBTAG00000037778	Q2KIE5_BOVIN	chemokine (C-X-C motif) ligand 3 [Source:RefSeq peptide;Acc:NP_001039978]	4.91979	2.33478e-43	5.90646e-41	6.23129	9.75244e-07	0.000403158	ENSBTAG00000037778
ENSBTAG00000014707	UCRP_BOVIN	Ubiquitin cross-reactive protein (BoUCRP)(Interferon-stimulated gene product 17) [Source:UniProtKB/Swiss-Prot;Acc:O02741]	3.98565	8.242e-43	1.99438e-40	2.01902	0.000308515	0.00555375	ENSBTAG00000014707
ENSBTAG00000025471	TNFA_BOVIN	Tumor necrosis factor Precursor (TNF-alpha)(Tumor necrosis factor ligand superfamily member 2)(TNF-a)(Cachectin) [Contains Tumor necrosis factor, membrane form;Tumor necrosis factor, soluble form] [Source:UniProtKB/Swiss-Prot;Acc:Q06599]	3.92263	4.92318e-42	1.14166e-39	6.3232	2.16794e-06	0.000593871	ENSBTAG00000025471
ENSBTAG00000015060	Q0IID3_BOVIN	guanylate-binding protein 5 [Source:RefSeq peptide;Acc:NP_001069214]	4.28662	5.78163e-42	1.31337e-39	5.50564	0.000329278	0.00576418	ENSBTAG00000015060
ENSBTAG00000037558	GROB_BOVIN	Growth-regulated protein homolog beta Precursor (GRO-beta) [Source:UniProtKB/Swiss-Prot;Acc:O46677]	3.97449	1.08695e-41	2.37232e-39	2.15006	4.3738e-05	0.00257603	ENSBTAG00000037558
ENSBTAG00000016698	SLAMF8	Not available	3.72925	2.05347e-40	4.31268e-38	3.39512	1.03222e-06	0.000403158	ENSBTAG00000016698
ENSBTAG00000011563	B0LKN7_BOVIN	B-cell activating factor [Source:UniProtKB/TrEMBL;Acc:B0LKN7]	3.75915	2.47981e-40	5.11162e-38	3.98338	7.20747e-05	0.00313713	ENSBTAG00000011563
ENSBTAG00000023659	MT2_BOVIN	Metallothionein-2 (MT-2)(Metallothionein-II)(MT-II) [Source:UniProtKB/Swiss-Prot;Acc:P68301]	4.13838	2.65814e-40	5.37959e-38	4.63127	0.000167075	0.00421924	ENSBTAG00000023659
ENSBTAG00000011515	LYAM1_BOVIN	L-selectin Precursor (Lymph node homing receptor)(Leukocyte adhesion molecule 1)(LAM-1)(Leukocyte-endothelial cell adhesion molecule 1)(LECAM1)(CD62 antigen-like family member L)(CD62L antigen) [Source:UniProtKB/Swiss-Prot;Acc:P98131]	3.5398	1.16881e-38	2.2431e-36	3.18677	3.57655e-06	0.000739671	ENSBTAG00000011515
ENSBTAG00000006523	SOD2	superoxide dismutase 2, mitochondrial [Source:HGNC Symbol;Acc:11180]	3.43368	3.83534e-38	7.2358e-36	1.27421	1.34129e-06	0.000488943	ENSBTAG00000006523
ENSBTAG00000016344	A7MBD5_BOVIN	phosphoinositide-3-kinase, regulatory subunit 6 [Source:RefSeq peptide;Acc:NP_001095498]	4.33292	2.19299e-37	3.93713e-35	2.39582	0.00262476	0.0169495	ENSBTAG00000016344
ENSBTAG00000001388	NMB_BOVIN	Neuromedin-B Precursor [Contains Neuromedin-B-32;Neuromedin-B] [Source:UniProtKB/Swiss-Prot;Acc:Q2T9U8]	3.91165	5.65781e-37	9.84017e-35	4.39839	2.50458e-06	0.000635129	ENSBTAG00000001388
ENSBTAG00000034918	Q1JPG4_BOVIN	Interferon-induced protein with tetratricopeptide repeats 2 Fragment [Source:UniProtKB/TrEMBL;Acc:Q1JPG4]	3.5637	6.04674e-37	1.03548e-34	5.78047	0.00046981	0.0068315	ENSBTAG00000034918
ENSBTAG00000018016	Q3SZ17_BOVIN	Nuclear protein 1 [Source:UniProtKB/TrEMBL;Acc:Q3SZ17]	3.35549	9.42541e-37	1.58961e-34	1.44589	6.58712e-05	0.00302338	ENSBTAG00000018016
ENSBTAG00000006360	Q0V8G5_BOVIN	CD180 molecule [Source:RefSeq peptide;Acc:NP_001069636]	3.31274	8.36416e-36	1.33002e-33	2.9782	3.7043e-05	0.00240059	ENSBTAG00000006360
ENSBTAG00000014762	ISG20	Not available	3.90475	1.25723e-35	1.94365e-33	5.59512	0.000350892	0.00595836	ENSBTAG00000014762
ENSBTAG00000038233	LOC507055	Not available	3.31679	1.61768e-35	2.46663e-33	6.99983	3.106e-06	0.000719935	ENSBTAG00000038233
ENSBTAG00000006354	HPT_BOVIN	Haptoglobin Precursor [Contains Haptoglobin alpha chain;Haptoglobin beta chain] [Source:UniProtKB/Swiss-Prot;Acc:Q2TBU0]	5.34936	1.88408e-35	2.83401e-33	6.07931	0.000180129	0.00438191	ENSBTAG00000006354
ENSBTAG00000004560	CLEC4F	C-type lectin domain family 4, member F [Source:HGNC Symbol;Acc:25357]	6.37067	2.67244e-35	3.96626e-33	4.25174	0.0053083	0.0253361	ENSBTAG00000004560
ENSBTAG00000008471	MX2_BOVIN	Interferon-induced GTP-binding protein Mx2 (Myxovirus resistance protein 2) [Source:UniProtKB/Swiss-Prot;Acc:Q9BDI7]	3.24582	3.26731e-35	4.78532e-33	2.87541	9.40928e-05	0.00350496	ENSBTAG00000008471
ENSBTAG00000013670	Q58D30_BOVIN	solute carrier family 46, member 2 [Source:RefSeq peptide;Acc:NP_001019690]	3.61822	1.09894e-34	1.56824e-32	3.32823	0.000171955	0.00427899	ENSBTAG00000013670
ENSBTAG00000018994	TNFSF10	Not available	3.37668	2.25261e-34	3.09553e-32	3.53339	4.9406e-05	0.00264298	ENSBTAG00000018994
ENSBTAG00000003763	MYO5C	Not available	3.79956	6.95135e-34	9.32235e-32	5.1242	2.0251e-06	0.00059057	ENSBTAG00000003763
ENSBTAG00000011409	CD72	Not available	3.62124	1.48096e-33	1.91682e-31	5.91493	7.04459e-10	8.21752e-06	ENSBTAG00000011409
ENSBTAG00000019017	Q3ZCG5_BOVIN	interferon induced transmembrane protein 2 (1-8D) [Source:RefSeq peptide;Acc:NP_001071522]	5.83663	1.26216e-32	1.54386e-30	3.09423	0.000244001	0.00501999	ENSBTAG00000019017
ENSBTAG00000031750	PLAC8_BOVIN	Placenta-specific gene 8 protein [Source:UniProtKB/Swiss-Prot;Acc:Q3ZCB2]	3.09109	1.92887e-32	2.30863e-30	1.36568	7.05326e-05	0.00311652	ENSBTAG00000031750
ENSBTAG00000024918	Q3SYW8_BOVIN	baculoviral IAP repeat-containing protein 3 [Source:RefSeq peptide;Acc:NP_001030370]	3.01671	4.92989e-31	5.43313e-29	1.96379	5.64463e-07	0.000296859	ENSBTAG00000024918
ENSBTAG00000019517	ELN_BOVIN	Elastin Precursor (Tropoelastin) [Source:UniProtKB/Swiss-Prot;Acc:P04985]	3.79455	1.96466e-30	2.14399e-28	3.25815	0.00671988	0.0294247	ENSBTAG00000019517
ENSBTAG00000006505	S10A9_BOVIN	Protein S100-A9 (S100 calcium-binding protein A9)(Calgranulin-B)(Neutrophil cytosolic 23 kDa protein)(p23)(BEE22) [Source:UniProtKB/Swiss-Prot;Acc:P28783]	3.06509	3.02766e-30	3.27193e-28	2.49739	0.00390689	0.0213228	ENSBTAG00000006505
ENSBTAG00000011196	C1QB_BOVIN	Complement C1q subcomponent subunit B Precursor [Source:UniProtKB/Swiss-Prot;Acc:Q2KIV9]	3.02497	7.06546e-30	7.41939e-28	4.0813	0.00174501	0.0134458	ENSBTAG00000011196
ENSBTAG00000015562	PLBL1_BOVIN	Putative phospholipase B-like 1 Precursor (EC 3.1.1.-)(Phospholipase B domain-containing protein 1)(Lamina ancestor homolog 1)(LAMA-like protein 1) [Source:UniProtKB/Swiss-Prot;Acc:Q9GL30]	2.85257	1.77931e-29	1.83384e-27	2.70983	2.12549e-06	0.000593871	ENSBTAG00000015562
ENSBTAG00000021452	TRANK1	PREDICTED: Bos taurus misc_RNA (LOC509859), miscRNA. [Source:RefSeq DNA;Acc:XR_028825]	2.8925	1.0664e-28	1.06938e-26	2.48101	0.00458395	0.0234012	ENSBTAG00000021452
ENSBTAG00000021811	ANGP4_BOVIN	Angiopoietin-4 Precursor (ANG-4) [Source:UniProtKB/Swiss-Prot;Acc:Q24K15]	-3.73619	1.13794e-28	1.13093e-26	-3.52119	0.00826161	0.0333645	ENSBTAG00000021811
ENSBTAG00000017670	Q3T0I1_BOVIN	LOC512486 protein Fragment [Source:UniProtKB/TrEMBL;Acc:Q3T0I1]	2.90332	1.70967e-28	1.66933e-26	2.14291	0.000139335	0.0039546	ENSBTAG00000017670
ENSBTAG00000001824	A1L502_BOVIN	solute carrier family 2 (facilitated glucose transporter), member 6 [Source:RefSeq peptide;Acc:NP_001073725]	2.80903	1.97306e-28	1.90975e-26	3.4688	7.02016e-07	0.000400327	ENSBTAG00000001824
ENSBTAG00000013569	Q9TTF5_BOVIN	CD38 antigen [Source:RefSeq peptide;Acc:NP_786992]	4.20969	2.96286e-28	2.81877e-26	4.31965	0.000135507	0.00303386	ENSBTAG00000013569
ENSBTAG00000007397	A6QLT8_BOVIN	folate hydrolase (prostate-specific membrane antigen) 1 [Source:RefSeq peptide;Acc:NP_001095328]	3.36116	4.56294e-28	4.30425e-26	2.44324	0.002425	0.0162479	ENSBTAG00000007397
ENSBTAG00000012335	Q5GF34_BOVIN	ubiquitin-like modifier activating enzyme 7 [Source:RefSeq peptide;Acc:NP_001012284]	2.84503	1.53844e-27	1.39223e-25	2.6938	0.000138824	0.00394972	ENSBTAG00000012335
ENSBTAG00000015919	Q0II30_BOVIN	DKFZP564O0823 protein [Source:RefSeq peptide;Acc:NP_001069239]	3.03971	1.85797e-27	1.66044e-25	3.229	0.000539672	0.00722765	ENSBTAG00000015919
ENSBTAG00000008954	PSB9_BOVIN	Proteasome subunit beta type-9 Precursor (EC 3.4.25.1)(Proteasome subunit beta-1i) [Source:UniProtKB/Swiss-Prot;Acc:Q3SZC2]	2.78949	2.492e-27	2.20146e-25	2.10428	5.67031e-05	0.00284135	ENSBTAG00000008954
ENSBTAG00000037526	FABP4_BOVIN	Fatty acid-binding protein, adipocyte (Adipocyte-type fatty acid-binding protein)(A-FABP)(AFABP)(Fatty acid-binding protein 4)(Adipocyte lipid-binding protein)(ALBP) [Source:UniProtKB/Swiss-Prot;Acc:P48035]	-2.81031	5.81219e-27	5.09413e-25	-2.18412	0.00396548	0.0214422	ENSBTAG00000037526
ENSBTAG00000013185	TIMD4	T-cell immunoglobulin and mucin domain containing 4 [Source:RefSeq peptide;Acc:NP_001068788]	2.81377	1.62901e-26	1.40562e-24	2.67197	0.00971213	0.0367977	ENSBTAG00000013185
ENSBTAG00000014921	IL6_BOVIN	Interleukin-6 Precursor (IL-6) [Source:UniProtKB/Swiss-Prot;Acc:P26892]	5.30827	3.34981e-26	2.84632e-24	6.46716	9.35993e-05	0.00350496	ENSBTAG00000014921
ENSBTAG00000004716	RETN_BOVIN	Resistin Precursor [Source:UniProtKB/Swiss-Prot;Acc:Q762I5]	3.01945	4.79441e-26	4.01252e-24	4.05161	1.23613e-05	0.00138514	ENSBTAG00000004716
ENSBTAG00000005745	HPSE_BOVIN	Heparanase Precursor (EC 3.2.-.-) [Contains Heparanase 8 kDa subunit;Heparanase 50 kDa subunit] [Source:UniProtKB/Swiss-Prot;Acc:Q9MYY0]	2.92686	1.36415e-25	1.11178e-23	4.81372	7.76524e-05	0.00323622	ENSBTAG00000005745
ENSBTAG00000014958	KAP3_BOVIN	cAMP-dependent protein kinase type II-beta regulatory subunit [Source:UniProtKB/Swiss-Prot;Acc:P31322]	2.77144	3.31585e-25	2.65531e-23	3.55828	0.000129206	0.00381789	ENSBTAG00000014958
ENSBTAG00000012829	A6QPV0_BOVIN	Epstein-Barr virus induced gene 3 [Source:RefSeq peptide;Acc:NP_001093835]	2.86389	5.66577e-25	4.50469e-23	4.08932	1.17281e-05	0.0013819	ENSBTAG00000012829
ENSBTAG00000004679	SYWC_BOVIN	Tryptophanyl-tRNA synthetase, cytoplasmic (EC 6.1.1.2)(Tryptophan--tRNA ligase)(TrpRS) [Contains T1-TrpRS;T2-TrpRS] [Source:UniProtKB/Swiss-Prot;Acc:P17248]	2.65134	3.2216e-24	2.47308e-22	2.2551	0.0012478	0.0108054	ENSBTAG00000004679
ENSBTAG00000012855	LIPL_BOVIN	Lipoprotein lipase Precursor (LPL)(EC 3.1.1.34) [Source:UniProtKB/Swiss-Prot;Acc:P11151]	-2.60268	5.64241e-24	4.15932e-22	-2.69089	0.000459202	0.00674633	ENSBTAG00000012855
ENSBTAG00000020538	A6QP00_BOVIN	hect domain and RLD 5 [Source:RefSeq peptide;Acc:NP_001095465]	2.60215	6.55351e-24	4.79916e-22	0.948236	0.00519713	0.0250515	ENSBTAG00000020538
ENSBTAG00000021326	CCL20_BOVIN	C-C motif chemokine 20 Precursor (Small-inducible cytokine A20)(Macrophage inflammatory protein 3 alpha)(MIP-3-alpha) [Source:UniProtKB/Swiss-Prot;Acc:Q8SQB1]	6.07347	7.58225e-24	5.48039e-22	6.36339	8.4564e-07	0.000403158	ENSBTAG00000021326
ENSBTAG00000015779	A6QQE3_BOVIN	LOC100138545 protein Fragment [Source:UniProtKB/TrEMBL;Acc:A6QQE3]	2.55236	1.20975e-23	8.68759e-22	2.86437	0.000126311	0.00381789	ENSBTAG00000015779
ENSBTAG00000012805	TSN13_BOVIN	Tetraspanin-13 (Tspan-13) [Source:UniProtKB/Swiss-Prot;Acc:Q3ZBV0]	2.7178	1.35986e-23	9.70296e-22	2.10509	0.000471621	0.00683411	ENSBTAG00000012805
ENSBTAG00000005534	ENOB_BOVIN	Beta-enolase (EC 4.2.1.11)(2-phospho-D-glycerate hydro-lyase)(Muscle-specific enolase)(MSE)(Skeletal muscle enolase)(Enolase 3) [Source:UniProtKB/Swiss-Prot;Acc:Q3ZC09]	2.77655	1.94464e-23	1.36998e-21	4.87366	1.32848e-05	0.00143488	ENSBTAG00000005534
ENSBTAG00000014471	PALM2-AKAP2	Not available	2.95489	3.96969e-23	2.74451e-21	2.86403	0.000208475	0.00459709	ENSBTAG00000014471
ENSBTAG00000013235	TINAGL1	Not available	-2.50332	4.25392e-23	2.90493e-21	-3.2824	0.00199656	0.0144914	ENSBTAG00000013235
ENSBTAG00000034501	Q32PI4_BOVIN	complement factor I [Source:RefSeq peptide;Acc:NP_001033185]	2.67743	4.23825e-23	2.90493e-21	3.70686	0.000369043	0.00613261	ENSBTAG00000034501
ENSBTAG00000005923	ABTB2	Not available	3.15317	6.30308e-23	4.22648e-21	4.3233	0.00106006	0.0102704	ENSBTAG00000005923
ENSBTAG00000003305	NCF1_BOVIN	Neutrophil cytosol factor 1 (NCF-1)(Neutrophil NADPH oxidase factor 1)(47 kDa neutrophil oxidase factor)(p47-phox)(NCF-47K) [Source:UniProtKB/Swiss-Prot;Acc:O77774]	2.43262	9.53084e-23	6.31475e-21	1.82235	8.93079e-06	0.00115753	ENSBTAG00000003305
ENSBTAG00000016661	A6QPU0_BOVIN	ubiquitin specific peptidase 18 [Source:RefSeq peptide;Acc:NP_001017940]	2.57694	1.25983e-22	8.2489e-21	3.02957	0.000565546	0.00741403	ENSBTAG00000016661
ENSBTAG00000023652	PROS_BOVIN	Vitamin K-dependent protein S Precursor [Source:UniProtKB/Swiss-Prot;Acc:P07224]	3.27078	1.44426e-22	9.40118e-21	3.88519	0.00247579	0.0163841	ENSBTAG00000023652
ENSBTAG00000018223	CH3L1_BOVIN	Chitinase-3-like protein 1 Precursor (Cartilage glycoprotein 39)(CGP-39)(GP-39)(39 kDa whey protein)(Signal-processing protein)(SPC-40)(Chitinase-like protein 1)(CLP-1) [Source:UniProtKB/Swiss-Prot;Acc:P30922]	2.38054	1.51765e-22	9.8215e-21	1.53675	6.49806e-06	0.000984413	ENSBTAG00000018223
ENSBTAG00000014172	Q0V7M5_BOVIN	FYVE, RhoGEF and PH domain containing 2 [Source:RefSeq peptide;Acc:NP_001069038]	2.48016	1.67712e-22	1.07908e-20	2.91455	0.000437575	0.00661256	ENSBTAG00000014172
ENSBTAG00000032265	Q2HJD9_BOVIN	28kD interferon responsive protein [Source:RefSeq peptide;Acc:NP_001069429]	2.55546	2.46353e-22	1.56694e-20	4.19995	0.000413424	0.00647328	ENSBTAG00000032265
ENSBTAG00000004971	A6QPS2_BOVIN	GRAM domain containing 1C [Source:RefSeq peptide;Acc:NP_001096699]	2.82398	3.38948e-22	2.14366e-20	3.04021	1.01586e-05	0.00123437	ENSBTAG00000004971
ENSBTAG00000010366	OX1R_BOVIN	Orexin receptor type 1 (Ox-1-R)(Ox1-R)(Ox1R)(Hypocretin receptor type 1) [Source:UniProtKB/Swiss-Prot;Acc:Q0GBZ5]	-2.59322	5.08465e-22	3.16186e-20	-0.225844	0.0155052	0.048828	ENSBTAG00000010366
ENSBTAG00000003191	Q3MHK9_BOVIN	fascin homolog 1, actin-bundling protein [Source:RefSeq peptide;Acc:NP_001030217]	2.38054	5.82e-22	3.59903e-20	3.27228	1.11537e-05	0.00130975	ENSBTAG00000003191
ENSBTAG00000027655	TIFA_BOVIN	TRAF-interacting protein with FHA domain-containing protein A (TRAF2-binding protein) [Source:UniProtKB/Swiss-Prot;Acc:A2VDM0]	2.56672	5.89087e-22	3.62272e-20	3.51379	0.000173439	0.00429546	ENSBTAG00000027655
ENSBTAG00000014297	MOV10_BOVIN	Putative helicase MOV-10 (EC 3.6.1.-) [Source:UniProtKB/Swiss-Prot;Acc:Q0V8H6]	2.42997	1.20442e-21	7.32589e-20	2.73133	0.00011266	0.00361916	ENSBTAG00000014297
ENSBTAG00000012348	A7Z081_BOVIN	hypothetical protein LOC511219 [Source:RefSeq peptide;Acc:NP_001098827]	-2.49288	1.325e-21	7.92935e-20	-4.41189	0.000105749	0.00358765	ENSBTAG00000012348
ENSBTAG00000006017	A7MBB7_BOVIN	nuclear factor of kappa light polypeptide gene enhancer in B-cells 2 [Source:RefSeq peptide;Acc:NP_001095571]	2.42029	1.4445e-21	8.55253e-20	3.11715	2.91723e-05	0.0020877	ENSBTAG00000006017
ENSBTAG00000003366	Q1KLR3_BOVIN	DEAD/H box polypeptide-like protein Fragment [Source:UniProtKB/TrEMBL;Acc:Q1KLR3]	2.36062	2.50424e-21	1.46709e-19	1.0689	0.00023594	0.00495007	ENSBTAG00000003366
ENSBTAG00000015061	LOC504861	Not available	2.5054	2.59483e-21	1.5122e-19	2.60099	0.000113653	0.00361916	ENSBTAG00000015061
ENSBTAG00000018430	PION	Not available	2.43328	2.63184e-21	1.52578e-19	3.0781	4.21282e-05	0.00185475	ENSBTAG00000018430
ENSBTAG00000008142	IFIH1	Not available	2.37189	3.25466e-21	1.87708e-19	2.05429	0.000193798	0.0044562	ENSBTAG00000008142
ENSBTAG00000014548	Q1JPI3_BOVIN	Niban protein Fragment [Source:UniProtKB/TrEMBL;Acc:Q1JPI3]	2.36522	3.64925e-21	2.09381e-19	2.81212	2.96847e-05	0.00208863	ENSBTAG00000014548
ENSBTAG00000008953	A6QPZ6_BOVIN	transporter 1, ATP-binding cassette, sub-family B [Source:RefSeq peptide;Acc:NP_001091527]	2.42186	4.35923e-21	2.48476e-19	2.30477	0.00018706	0.00445316	ENSBTAG00000008953
ENSBTAG00000012185	CLEC4E	Not available	2.40894	4.84781e-21	2.73913e-19	1.95651	1.94697e-05	0.00173902	ENSBTAG00000012185
ENSBTAG00000030913	MX1_BOVIN	Interferon-induced GTP-binding protein Mx1 (Myxovirus resistance protein 1) [Contains Interferon-induced GTP-binding protein Mx1, N-terminally processed] [Source:UniProtKB/Swiss-Prot;Acc:P79135]	2.35282	5.24281e-21	2.94736e-19	1.5216	0.000993465	0.00992719	ENSBTAG00000030913
ENSBTAG00000004386	SOCS1	Not available	2.44344	1.1247e-20	6.19753e-19	1.85931	9.43469e-05	0.00350496	ENSBTAG00000004386
ENSBTAG00000016217	A6H711_BOVIN	RNA binding motif protein 43 [Source:RefSeq peptide;Acc:NP_001092638]	2.36971	1.71781e-20	9.32731e-19	2.39942	0.000200049	0.00451939	ENSBTAG00000016217
ENSBTAG00000000804	MOL2B_BOVIN	Mps one binder kinase activator-like 2B (Mob1 homolog 2b) [Source:UniProtKB/Swiss-Prot;Acc:Q29RK9]	3.84568	2.44125e-20	1.31273e-18	4.99375	4.43527e-05	0.00257603	ENSBTAG00000000804
ENSBTAG00000019054	Q3ZBR3_BOVIN	EPSTI1 protein Fragment [Source:UniProtKB/TrEMBL;Acc:Q3ZBR3]	2.36983	2.63299e-20	1.40903e-18	1.67902	0.000180601	0.00438191	ENSBTAG00000019054
ENSBTAG00000019015	Q3ZBV6_BOVIN	hypothetical protein LOC777594 [Source:RefSeq peptide;Acc:NP_001071609]	4.10193	2.90667e-20	1.54805e-18	4.15675	0.000483003	0.00689249	ENSBTAG00000019015
ENSBTAG00000014878	CX7A1_BOVIN	Cytochrome c oxidase subunit 7A1, mitochondrial Precursor (Cytochrome c oxidase subunit VIIa-heart)(Cytochrome c oxidase subunit VIIa-H)(Cytochrome c oxidase subunit VIIa-muscle)(Cytochrome c oxidase subunit VIIa-M)(Cytochrome c oxidase subunit VIIIc)(VIIIC) [Source:UniProtKB/Swiss-Prot;Acc:P07470]	2.67452	3.76889e-20	1.97885e-18	3.02695	0.000783383	0.00880363	ENSBTAG00000014878
ENSBTAG00000020166	ZNFX1	Not available	2.29331	4.40197e-20	2.28964e-18	2.33175	0.000268597	0.00520651	ENSBTAG00000020166
ENSBTAG00000014506	ZNF503	Not available	2.49898	6.97995e-20	3.58036e-18	2.58175	0.00157185	0.011767	ENSBTAG00000014506
ENSBTAG00000021574	TCF7L2	Not available	2.63093	7.0817e-20	3.61589e-18	2.08555	0.000152344	0.00407896	ENSBTAG00000021574
ENSBTAG00000000277	IL18_BOVIN	Interleukin-18 Precursor (IL-18)(Interferon gamma-inducing factor)(IFN-gamma-inducing factor)(Interleukin-1 gamma)(IL-1 gamma) [Source:UniProtKB/Swiss-Prot;Acc:Q9TU73]	2.43104	1.33296e-19	6.71364e-18	1.39164	0.000138674	0.00394972	ENSBTAG00000000277
ENSBTAG00000002478	AGMAT	Not available	2.36391	1.98237e-19	9.807e-18	0.148746	0.00123701	0.0111357	ENSBTAG00000002478
ENSBTAG00000013368	A2VDV1_BOVIN	ankyrin repeat domain 22 [Source:RefSeq peptide;Acc:NP_001075048]	3.18679	2.26438e-19	1.11034e-17	4.09672	0.00112566	0.0104992	ENSBTAG00000013368
ENSBTAG00000014863	Q6XFR7_BOVIN	glycophorin C [Source:RefSeq peptide;Acc:NP_001002886]	3.37381	2.78461e-19	1.35474e-17	3.89784	0.00112305	0.0105819	ENSBTAG00000014863
ENSBTAG00000032369	NMI_BOVIN	N-myc-interactor (Nmi)(N-myc and STAT interactor) [Source:UniProtKB/Swiss-Prot;Acc:Q3ZCL3]	2.49794	2.85293e-19	1.38069e-17	2.11341	9.69568e-06	0.00118991	ENSBTAG00000032369
ENSBTAG00000002096	FCGR3_BOVIN	Low affinity immunoglobulin gamma Fc region receptor III Precursor (IgG Fc receptor III)(Fc-gamma RIII)(FcRIII)(CD16 antigen) [Source:UniProtKB/Swiss-Prot;Acc:P79107]	2.26355	3.30665e-19	1.59335e-17	2.36967	0.00355838	0.0202382	ENSBTAG00000002096
ENSBTAG00000018059	O46405_BOVIN	CD80 anitgen Precursor; Fragment [Source:UniProtKB/TrEMBL;Acc:O46405]	2.60251	4.4339e-19	2.12732e-17	3.82567	0.0029513	0.0181853	ENSBTAG00000018059
ENSBTAG00000004038	GABT_BOVIN	4-aminobutyrate aminotransferase, mitochondrial Precursor (EC 2.6.1.19)(Gamma-amino-N-butyrate transaminase)(GABA transaminase)(GABA-T)(GABA aminotransferase)(GABA-AT)(L-AIBAT)((S)-3-amino-2-methylpropionate transaminase)(EC 2.6.1.22) [Source:UniProtKB/Swiss-Prot;Acc:Q9BGI0]	2.21324	4.54801e-19	2.1727e-17	2.61239	1.05158e-05	0.00119815	ENSBTAG00000004038
ENSBTAG00000006490	Q32S25_BOVIN	MHC class II antigen [Source:UniProtKB/TrEMBL;Acc:Q32S25]	2.67709	5.05526e-19	2.39447e-17	4.03399	1.78848e-05	0.00167885	ENSBTAG00000006490
ENSBTAG00000018285	VAMP5_BOVIN	Vesicle-associated membrane protein 5 (VAMP-5) [Source:UniProtKB/Swiss-Prot;Acc:Q2KHY2]	2.47042	6.96502e-19	3.25747e-17	4.19695	9.78134e-07	0.000403158	ENSBTAG00000018285
ENSBTAG00000015127	SDC4	Not available	2.27514	7.6698e-19	3.54292e-17	1.52674	0.000244006	0.00501999	ENSBTAG00000015127
ENSBTAG00000038428	RELB	Not available	2.2609	7.67086e-19	3.54292e-17	3.7401	1.20184e-05	0.00138514	ENSBTAG00000038428
ENSBTAG00000012066	PECA1_BOVIN	Platelet endothelial cell adhesion molecule Precursor (PECAM-1)(CD31 antigen) [Source:UniProtKB/Swiss-Prot;Acc:P51866]	2.28941	1.03355e-18	4.75392e-17	3.33478	5.40857e-06	0.000871277	ENSBTAG00000012066
ENSBTAG00000022681	AER61_BOVIN	Uncharacterized glycosyltransferase AER61 Precursor (EC 2.4.-.-) [Source:UniProtKB/Swiss-Prot;Acc:A0JND3]	2.3402	1.04941e-18	4.80701e-17	1.96498	0.000180314	0.00438191	ENSBTAG00000022681
ENSBTAG00000007773	Q9GKR3_BOVIN	vascular cell adhesion molecule 1 [Source:RefSeq peptide;Acc:NP_776909]	2.15927	1.45608e-18	6.64248e-17	2.20348	0.000816422	0.0089688	ENSBTAG00000007773
ENSBTAG00000007935	CACO2_BOVIN	Calcium-binding and coiled-coil domain-containing protein 2 (Nuclear domain 10 protein NDP52)(Nuclear domain 10 protein 52) [Source:UniProtKB/Swiss-Prot;Acc:O18737]	2.15232	1.77067e-18	8.01192e-17	1.80387	2.22812e-05	0.0018565	ENSBTAG00000007935
ENSBTAG00000004588	Q08D94_BOVIN	intermediate conductance calcium-activated potassium channel protein 1 [Source:RefSeq peptide;Acc:NP_001070373]	-2.25392	2.15301e-18	9.70247e-17	-2.68668	0.000166329	0.00421924	ENSBTAG00000004588
ENSBTAG00000011986	A2VE63_BOVIN	phospholipid scramblase 4 [Source:RefSeq peptide;Acc:NP_001075201]	2.61	2.40234e-18	1.07824e-16	3.0276	0.000580245	0.00752898	ENSBTAG00000011986
ENSBTAG00000000507	NR4A1_BOVIN	Nuclear receptor subfamily 4 group A member 1 [Source:UniProtKB/Swiss-Prot;Acc:Q0V8F0]	-2.73533	2.88168e-18	1.27793e-16	-0.970272	0.00311729	0.018795	ENSBTAG00000000507
ENSBTAG00000001576	A6QQJ2_BOVIN	transmembrane protein 140 [Source:RefSeq peptide;Acc:NP_001098843]	2.19018	5.82633e-18	2.53332e-16	3.1809	0.000122539	0.00379196	ENSBTAG00000001576
ENSBTAG00000020649	CIITA	class II, major histocompatibility complex, transactivator [Source:HGNC Symbol;Acc:7067]	2.13846	1.04044e-17	4.47148e-16	2.98887	2.26265e-06	0.000593871	ENSBTAG00000020649
ENSBTAG00000012252	MOCOS_BOVIN	Molybdenum cofactor sulfurase (MoCo sulfurase)(MOS)(EC 4.4.-.-) [Source:UniProtKB/Swiss-Prot;Acc:Q9N0E7]	2.13487	1.09947e-17	4.70698e-16	2.51839	3.60986e-05	0.00237904	ENSBTAG00000012252
ENSBTAG00000016819	FABPH_BOVIN	Fatty acid-binding protein, heart (Heart-type fatty acid-binding protein)(H-FABP)(Fatty acid-binding protein 3)(Mammary-derived growth inhibitor)(MDGI) [Source:UniProtKB/Swiss-Prot;Acc:P10790]	-2.24633	1.27601e-17	5.44185e-16	-2.462	0.00625685	0.0268143	ENSBTAG00000016819
ENSBTAG00000012451	Q58DW7_BOVIN	major histocompatibility complex, class II, DM beta-chain, expressed [Source:RefSeq peptide;Acc:NP_001035571]	2.05666	1.54783e-17	6.55092e-16	1.20748	8.87587e-06	0.00115753	ENSBTAG00000012451
ENSBTAG00000004064	BPNT1_BOVIN	3'(2'),5'-bisphosphate nucleotidase 1 (EC 3.1.3.7)(Bisphosphate 3'-nucleotidase 1) [Source:UniProtKB/Swiss-Prot;Acc:Q3ZCK3]	2.14051	1.76752e-17	7.39634e-16	1.7453	2.67538e-05	0.00198779	ENSBTAG00000004064
ENSBTAG00000016116	Not available	Not available	2.56176	1.76573e-17	7.39634e-16	2.7248	0.000538947	0.00722765	ENSBTAG00000016116
ENSBTAG00000013755	ITB5_BOVIN	Integrin beta-5 Precursor [Source:UniProtKB/Swiss-Prot;Acc:P80747]	-2.25811	1.93152e-17	8.05235e-16	-2.7453	0.00173336	0.0134228	ENSBTAG00000013755
ENSBTAG00000009172	BCAT2_BOVIN	Branched-chain-amino-acid aminotransferase, mitochondrial Precursor (BCAT(m))(EC 2.6.1.42) [Source:UniProtKB/Swiss-Prot;Acc:Q5EA40]	2.86134	2.27501e-17	9.44891e-16	3.81435	0.00688646	0.029782	ENSBTAG00000009172
ENSBTAG00000017280	CO3_BOVIN	Complement C3 Precursor [Contains Complement C3 beta chain;Complement C3 alpha chain;C3a anaphylatoxin;Complement C3b alpha' chain;Complement C3c alpha' chain fragment 1;Complement C3dg fragment;Complement C3g fragment;Complement C3d fragment;Complement C3f fragment;Complement C3c alpha' chain fragment 2] [Source:UniProtKB/Swiss-Prot;Acc:Q2UVX4]	2.01196	2.65725e-17	1.09955e-15	1.97742	4.32581e-06	0.000764301	ENSBTAG00000017280
ENSBTAG00000019177	Q2KJ23_BOVIN	bridging integrator 1 [Source:RefSeq peptide;Acc:NP_001040006]	-2.13537	7.18704e-17	2.94114e-15	-2.38565	0.000954887	0.00974495	ENSBTAG00000019177
ENSBTAG00000014761	PEPA_BOVIN	Pepsin A Precursor (EC 3.4.23.1) [Source:UniProtKB/Swiss-Prot;Acc:P00792]	-2.26115	7.34225e-17	2.99365e-15	-2.98307	0.00240645	0.0161593	ENSBTAG00000014761
ENSBTAG00000016305	ATP13A4	Not available	3.27696	9.21318e-17	3.72916e-15	5.67337	1.84269e-07	0.000190559	ENSBTAG00000016305
ENSBTAG00000000735	B2LA1_BOVIN	Bcl-2-related protein A1 [Source:UniProtKB/Swiss-Prot;Acc:Q3C2I0]	2.07508	1.12006e-16	4.51719e-15	0.746907	0.00292006	0.018032	ENSBTAG00000000735
ENSBTAG00000027676	IL18BP	Not available	2.4669	1.32312e-16	5.31683e-15	3.34814	0.00263091	0.016965	ENSBTAG00000027676
ENSBTAG00000019062	FCHSD2	Not available	2.20743	1.75808e-16	6.96412e-15	1.79948	3.15987e-06	0.000719935	ENSBTAG00000019062
ENSBTAG00000007176	Q32KS4_BOVIN	glycerophosphodiester phosphodiesterase domain containing 1 [Source:RefSeq peptide;Acc:NP_001069868]	2.37604	2.48337e-16	9.73323e-15	2.00315	0.00073	0.00844745	ENSBTAG00000007176
ENSBTAG00000005814	PSME2_BOVIN	Proteasome activator complex subunit 2 (Proteasome activator 28 subunit beta)(PA28beta)(PA28b) [Source:UniProtKB/Swiss-Prot;Acc:Q5E9G3]	1.99601	3.5112e-16	1.36655e-14	0.89249	3.74936e-05	0.00240958	ENSBTAG00000005814
ENSBTAG00000013919	Q30313_BOVIN	major histocompatibility complex, class II, DRB3 [Source:RefSeq peptide;Acc:NP_001012698]	1.96018	4.40684e-16	1.69147e-14	0.588199	2.05965e-05	0.00177969	ENSBTAG00000013919
ENSBTAG00000004881	MTDC_BOVIN	Bifunctional methylenetetrahydrofolate dehydrogenase/cyclohydrolase, mitochondrial Precursor [Includes NAD-dependent methylenetetrahydrofolate dehydrogenase(EC 1.5.1.15);Methenyltetrahydrofolate cyclohydrolase(EC 3.5.4.9)] [Source:UniProtKB/Swiss-Prot;Acc:Q0P5C2]	2.0619	5.37913e-16	2.03657e-14	2.40212	0.00278839	0.0169756	ENSBTAG00000004881
ENSBTAG00000036016	LOC509351	Not available	1.98604	5.45684e-16	2.05593e-14	2.12674	0.000353291	0.00595836	ENSBTAG00000036016
ENSBTAG00000018040	PSB10_BOVIN	Proteasome subunit beta type-10 Precursor (EC 3.4.25.1)(Proteasome subunit beta-2i) [Source:UniProtKB/Swiss-Prot;Acc:Q3T0T1]	1.9383	6.49905e-16	2.42755e-14	2.26626	1.47625e-06	0.000506484	ENSBTAG00000018040
ENSBTAG00000009677	PARP10	Not available	1.99515	6.97201e-16	2.58685e-14	1.28611	0.00138226	0.0118909	ENSBTAG00000009677
ENSBTAG00000017718	A5PKF1_BOVIN	small inducible cytokine A22 [Source:RefSeq peptide;Acc:NP_001092632]	2.74345	7.4674e-16	2.76145e-14	4.19104	0.000735585	0.00851663	ENSBTAG00000017718
ENSBTAG00000009055	R144B_BOVIN	E3 ubiquitin-protein ligase RNF144B (EC 6.3.2.-)(RING finger protein 144B) [Source:UniProtKB/Swiss-Prot;Acc:A5PK27]	2.1404	8.1164e-16	2.98164e-14	3.24827	5.99334e-05	0.00288894	ENSBTAG00000009055
ENSBTAG00000021901	TRPM2	Not available	2.2263	1.15839e-15	4.22757e-14	1.81156	0.00226209	0.0155701	ENSBTAG00000021901
ENSBTAG00000025250	CCL3_BOVIN	C-C motif chemokine 3 Precursor (Small-inducible cytokine A3)(Macrophage inflammatory protein 1-alpha)(MIP-1-alpha) [Source:UniProtKB/Swiss-Prot;Acc:Q8SQA6]	2.08268	1.31496e-15	4.76768e-14	1.76795	0.00115261	0.0107456	ENSBTAG00000025250
ENSBTAG00000021395	PSME1_BOVIN	Proteasome activator complex subunit 1 (Proteasome activator 28 subunit alpha)(PA28alpha)(PA28a) [Source:UniProtKB/Swiss-Prot;Acc:Q4U5R3]	1.93645	1.39407e-15	5.03811e-14	1.09348	2.13099e-05	0.00181446	ENSBTAG00000021395
ENSBTAG00000007389	Q0II49_BOVIN	interferon-induced protein 35 [Source:RefSeq peptide;Acc:NP_001068930]	1.9845	1.42981e-15	5.13395e-14	1.96409	0.00010966	0.00361323	ENSBTAG00000007389
ENSBTAG00000014737	Q9XS50_BOVIN	vascular endothelial growth factor C [Source:RefSeq peptide;Acc:NP_776913]	2.709	1.42664e-15	5.13395e-14	4.572	0.00060008	0.0076169	ENSBTAG00000014737
ENSBTAG00000040392	A6QNP6_BOVIN	hypothetical protein LOC509649 [Source:RefSeq peptide;Acc:NP_001095386]	2.82871	1.78378e-15	6.34352e-14	3.30354	0.00652434	0.0289598	ENSBTAG00000040392
ENSBTAG00000000202	TPC_BOVIN	Mitochondrial thiamine pyrophosphate carrier (Solute carrier family 25 member 19) [Source:UniProtKB/Swiss-Prot;Acc:Q29RM1]	1.87855	4.00898e-15	1.4077e-13	2.85231	1.41668e-05	0.00148152	ENSBTAG00000000202
ENSBTAG00000015318	Q17QC7_BOVIN	poliovirus receptor-related 2 [Source:RefSeq peptide;Acc:NP_001068678]	1.91232	4.07503e-15	1.42639e-13	3.34259	7.51323e-05	0.00320477	ENSBTAG00000015318
ENSBTAG00000006638	A6QPJ9_BOVIN	BCL2-like 12 [Source:RefSeq peptide;Acc:NP_001094618]	2.04178	4.52536e-15	1.57905e-13	3.05287	0.00115874	0.0107785	ENSBTAG00000006638
ENSBTAG00000008686	S46A3_BOVIN	Solute carrier family 46 member 3 Precursor [Source:UniProtKB/Swiss-Prot;Acc:A5D7V7]	1.90304	6.15206e-15	2.13329e-13	1.24691	0.000150095	0.00407175	ENSBTAG00000008686
ENSBTAG00000014855	MICAL2	Not available	-1.99696	8.23802e-15	2.84775e-13	-3.1676	0.000150966	0.00404689	ENSBTAG00000014855
ENSBTAG00000011465	Q0VBZ1_BOVIN	myosin binding protein H [Source:RefSeq peptide;Acc:NP_001068903]	2.11404	9.42797e-15	3.23897e-13	2.44211	0.00636489	0.0238163	ENSBTAG00000011465
ENSBTAG00000007804	RIPL2_BOVIN	RILP-like protein 2 (Rab-interacting lysosomal-like protein 2) [Source:UniProtKB/Swiss-Prot;Acc:A4IFK7]	1.89029	1.04981e-14	3.59551e-13	1.98122	4.74602e-05	0.00257603	ENSBTAG00000007804
ENSBTAG00000009177	PLEKHA4	Not available	1.97707	1.06706e-14	3.63224e-13	1.59343	0.000529523	0.00716576	ENSBTAG00000009177
ENSBTAG00000020921	KPCB_BOVIN	Protein kinase C beta type (PKC-beta)(PKC-B)(EC 2.7.11.13) [Source:UniProtKB/Swiss-Prot;Acc:P05126]	2.27681	1.08287e-14	3.67483e-13	2.69052	0.000830851	0.00811717	ENSBTAG00000020921
ENSBTAG00000020665	GFRA2_BOVIN	GDNF family receptor alpha-2 Precursor (GFR-alpha-2)(GDNF receptor alpha-2)(GDNFR-alpha-2) [Source:UniProtKB/Swiss-Prot;Acc:Q5E9X0]	-2.08787	1.09994e-14	3.72142e-13	-2.60763	0.0111822	0.0400686	ENSBTAG00000020665
ENSBTAG00000003956	A4FV66_BOVIN	sarcoglycan, alpha (50kDa dystrophin-associated glycoprotein) [Source:RefSeq peptide;Acc:NP_001013420]	-1.90498	1.38145e-14	4.60385e-13	-1.81256	2.05875e-05	0.00177969	ENSBTAG00000003956
ENSBTAG00000010645	Q95111_BOVIN	major histocompatibility complex, class II, DR alpha [Source:RefSeq peptide;Acc:NP_001012695]	1.80724	1.77844e-14	5.89161e-13	0.323615	0.000199592	0.00451939	ENSBTAG00000010645
ENSBTAG00000040323	A6QQD6_BOVIN	secreted and transmembrane 1 [Source:RefSeq peptide;Acc:NP_001095796]	1.92073	1.84332e-14	6.07041e-13	2.23304	0.00071326	0.0083659	ENSBTAG00000040323
ENSBTAG00000002144	ADRB2_BOVIN	Beta-2 adrenergic receptor (Beta-2 adrenoreceptor)(Beta-2 adrenoceptor) [Source:UniProtKB/Swiss-Prot;Acc:Q28044]	-2.30354	2.02515e-14	6.64954e-13	-3.55053	0.00186342	0.0139109	ENSBTAG00000002144
ENSBTAG00000020884	CASPD_BOVIN	Caspase-4 Precursor (CASP-4)(EC 3.4.22.57) [Contains Caspase-4 subunit 1;Caspase-4 subunit 2] [Source:UniProtKB/Swiss-Prot;Acc:Q5E9C1]	1.84904	2.57223e-14	8.42103e-13	1.09562	0.000146438	0.00399771	ENSBTAG00000020884
ENSBTAG00000022227	PLS2_BOVIN	Phospholipid scramblase 2 (PL scramblase 2)(Ca(2+)-dependent phospholipid scramblase 2) [Source:UniProtKB/Swiss-Prot;Acc:Q3ZBG9]	1.86539	3.12475e-14	1.01304e-12	0.382894	0.000619524	0.00773741	ENSBTAG00000022227
ENSBTAG00000038062	FUT4_BOVIN	Alpha-(1,3)-fucosyltransferase (EC 2.4.1.-)(Galactoside 3-L-fucosyltransferase)(Fucosyltransferase 4)(Fucosyltransferase IV)(FucT-IV)(Fuc-TIV) [Source:UniProtKB/Swiss-Prot;Acc:Q8HZR3]	1.90906	3.13076e-14	1.01304e-12	2.54778	0.00726386	0.0262025	ENSBTAG00000038062
ENSBTAG00000004322	FOS_BOVIN	Proto-oncogene c-Fos (Cellular oncogene fos) [Source:UniProtKB/Swiss-Prot;Acc:O77628]	-1.88303	3.14189e-14	1.01369e-12	-2.45936	0.013004	0.0406483	ENSBTAG00000004322
ENSBTAG00000013275	Q2KIP7_BOVIN	MAD2 mitotic arrest deficient-like 2 [Source:RefSeq peptide;Acc:NP_001039411]	1.95532	4.8656e-14	1.55183e-12	2.1611	0.000120279	0.00371853	ENSBTAG00000013275
ENSBTAG00000013923	QPCT_BOVIN	Glutaminyl-peptide cyclotransferase Precursor (EC 2.3.2.5)(Glutaminyl-tRNA cyclotransferase)(Glutaminyl cyclase)(QC) [Source:UniProtKB/Swiss-Prot;Acc:Q28120]	-1.88878	6.24752e-14	1.9756e-12	-1.9621	0.00330457	0.0193602	ENSBTAG00000013923
ENSBTAG00000008636	A2VDP8_BOVIN	phosphodiesterase 4B, cAMP-specific [Source:RefSeq peptide;Acc:NP_001096016]	2.01293	6.53517e-14	2.06071e-12	2.82803	0.00256598	0.0167219	ENSBTAG00000008636
ENSBTAG00000013577	AAAT_BOVIN	Neutral amino acid transporter B(0) (ATB(0))(Sodium-dependent neutral amino acid transporter type 2)(Solute carrier family 1 member 5) [Source:UniProtKB/Swiss-Prot;Acc:Q95JC7]	-1.80786	6.61192e-14	2.07902e-12	-1.32169	0.000124428	0.00380958	ENSBTAG00000013577
ENSBTAG00000011412	Q28899_BOVIN	PREDICTED: Bos taurus misc_RNA (LAMB1), miscRNA. [Source:RefSeq DNA;Acc:XR_042638]	-2.20769	6.64545e-14	2.08368e-12	-3.62167	0.00386363	0.0212091	ENSBTAG00000011412
ENSBTAG00000003607	LOC534672	Not available	-1.85514	7.38056e-14	2.3012e-12	-2.23515	0.00465122	0.0234761	ENSBTAG00000003607
ENSBTAG00000018240	A6QLC0_BOVIN	cytochrome P450, family 2, subfamily S, polypeptide 1 [Source:RefSeq peptide;Acc:NP_001093836]	1.95382	7.76899e-14	2.40882e-12	3.00607	0.0013622	0.00871427	ENSBTAG00000018240
ENSBTAG00000002271	Q32L45_BOVIN	CDADC1 protein Fragment [Source:UniProtKB/TrEMBL;Acc:Q32L45]	1.90022	7.82203e-14	2.41549e-12	2.00175	0.000328639	0.00552838	ENSBTAG00000002271
ENSBTAG00000011343	XAF1_BOVIN	XIAP-associated factor 1 [Source:UniProtKB/Swiss-Prot;Acc:Q58DH1]	1.83446	7.87525e-14	2.42153e-12	1.40159	0.00018586	0.00444274	ENSBTAG00000011343
ENSBTAG00000017056	Q1JPG7_BOVIN	pyruvate kinase, liver and RBC [Source:RefSeq peptide;Acc:NP_001069644]	2.23858	8.13588e-14	2.49478e-12	2.22481	0.00182879	0.0137858	ENSBTAG00000017056
ENSBTAG00000043971	LOC789485	PREDICTED: Bos taurus misc_RNA (LOC789485), miscRNA. [Source:RefSeq DNA;Acc:XR_028762]	2.40226	1.01397e-13	3.10069e-12	3.22362	0.00178522	0.0117319	ENSBTAG00000043971
ENSBTAG00000034449	GBG11_BOVIN	Guanine nucleotide-binding protein G(I)/G(S)/G(O) subunit gamma-11 Precursor [Source:UniProtKB/Swiss-Prot;Acc:Q5E9F0]	3.33324	1.14788e-13	3.48148e-12	3.20176	0.000209625	0.00460288	ENSBTAG00000034449
ENSBTAG00000018691	RHOU_BOVIN	Rho-related GTP-binding protein RhoU [Source:UniProtKB/Swiss-Prot;Acc:A5D7J5]	-1.95807	1.24074e-13	3.75289e-12	-2.87289	0.00221277	0.015346	ENSBTAG00000018691
ENSBTAG00000019354	PAX8	Not available	-2.09342	1.82504e-13	5.4904e-12	-2.78486	0.000456171	0.00593247	ENSBTAG00000019354
ENSBTAG00000012894	A7E380_BOVIN	SAMD9 protein Fragment [Source:UniProtKB/TrEMBL;Acc:A7E380]	1.75874	2.11681e-13	6.33393e-12	1.01355	0.000206124	0.00458862	ENSBTAG00000012894
ENSBTAG00000033731	PCP_BOVIN	Lysosomal Pro-X carboxypeptidase Precursor (EC 3.4.16.2)(Prolylcarboxypeptidase)(PRCP)(Proline carboxypeptidase) [Source:UniProtKB/Swiss-Prot;Acc:Q2TA14]	1.75228	2.36647e-13	7.00563e-12	0.869122	2.69374e-05	0.00198876	ENSBTAG00000033731
ENSBTAG00000008909	PNPT1	Not available	1.77243	4.43181e-13	1.288e-11	1.67763	0.000126525	0.00381789	ENSBTAG00000008909
ENSBTAG00000001465	P2RY1_BOVIN	P2Y purinoceptor 1 (P2Y1)(Purinergic receptor)(ATP receptor) [Source:UniProtKB/Swiss-Prot;Acc:P48042]	1.8992	5.15392e-13	1.49008e-11	3.18089	0.000203694	0.0045694	ENSBTAG00000001465
ENSBTAG00000013900	RO52_BOVIN	52 kDa Ro protein (Sjoegren syndrome type A antigen)(SS-A)(Ro(SS-A))(52 kDa ribonucleoprotein autoantigen Ro/SS-A)(Tripartite motif-containing protein 21) [Source:UniProtKB/Swiss-Prot;Acc:Q7YRV4]	1.76223	5.76602e-13	1.66274e-11	1.97248	0.000388362	0.00631833	ENSBTAG00000013900
ENSBTAG00000011328	Q24JZ6_BOVIN	cell growth regulator with EF-hand domain 1 [Source:RefSeq peptide;Acc:NP_001039442]	-2.26694	6.06197e-13	1.74356e-11	-3.818	0.00143406	0.0120782	ENSBTAG00000011328
ENSBTAG00000012007	SOCS2_BOVIN	Suppressor of cytokine signaling 2 (SOCS-2) [Source:UniProtKB/Swiss-Prot;Acc:Q861R0]	2.76335	6.46944e-13	1.85596e-11	4.34277	0.00120165	0.0110112	ENSBTAG00000012007
ENSBTAG00000014728	A6QNK8_BOVIN	TAP binding protein-like [Source:RefSeq peptide;Acc:NP_001095591]	1.74033	8.29892e-13	2.37468e-11	2.45333	4.13037e-06	0.000752825	ENSBTAG00000014728
ENSBTAG00000006619	Q58D16_BOVIN	megakaryocyte-associated tyrosine kinase [Source:RefSeq peptide;Acc:NP_001030183]	-1.80755	1.12733e-12	3.20839e-11	-2.06896	0.0104066	0.038186	ENSBTAG00000006619
ENSBTAG00000032719	TFRC	Not available	1.74586	1.1299e-12	3.20839e-11	2.43746	0.000291707	0.00537562	ENSBTAG00000032719
ENSBTAG00000006324	Q1RMU0_BOVIN	NGFI-A binding protein 2 [Source:RefSeq peptide;Acc:NP_001039362]	-1.8254	1.17104e-12	3.31675e-11	-2.32705	0.00075383	0.00862868	ENSBTAG00000006324
ENSBTAG00000019665	IL1RA_BOVIN	Interleukin-1 receptor antagonist protein Precursor (IL-1ra)(IL-1RN)(IRAP)(IL1 inhibitor) [Source:UniProtKB/Swiss-Prot;Acc:O77482]	1.76553	1.26851e-12	3.5837e-11	0.963409	0.00996143	0.0373634	ENSBTAG00000019665
ENSBTAG00000025496	DHSO_BOVIN	Sorbitol dehydrogenase (EC 1.1.1.14)(L-iditol 2-dehydrogenase) [Source:UniProtKB/Swiss-Prot;Acc:Q58D31]	1.70744	1.2739e-12	3.58983e-11	1.2424	0.00020331	0.0045694	ENSBTAG00000025496
ENSBTAG00000014903	ABCA3	Not available	1.66382	1.33258e-12	3.74568e-11	2.32072	3.90257e-06	0.000747869	ENSBTAG00000014903
ENSBTAG00000002624	A6QR13_BOVIN	proline-serine-threonine phosphatase interacting protein 2 [Source:RefSeq peptide;Acc:NP_001094582]	1.76248	1.50785e-12	4.22767e-11	1.33506	0.000128655	0.00381789	ENSBTAG00000002624
ENSBTAG00000009848	GP171_BOVIN	Probable G-protein coupled receptor 171 [Source:UniProtKB/Swiss-Prot;Acc:Q3ZBK9]	1.96728	1.54514e-12	4.32135e-11	1.8449	0.0124097	0.0428536	ENSBTAG00000009848
ENSBTAG00000018417	PSMF1_BOVIN	Proteasome inhibitor PI31 subunit [Source:UniProtKB/Swiss-Prot;Acc:Q3SX30]	1.71606	1.56583e-12	4.36824e-11	1.61569	0.00021641	0.00469313	ENSBTAG00000018417
ENSBTAG00000020073	NCEH1_BOVIN	Neutral cholesterol ester hydrolase 1 (NCEH)(EC 3.1.1.-)(Arylacetamide deacetylase-like 1) [Source:UniProtKB/Swiss-Prot;Acc:Q1JQE6]	-1.81011	1.7754e-12	4.92816e-11	-2.43123	0.000749335	0.00853413	ENSBTAG00000020073
ENSBTAG00000012784	RACGAP1	Not available	-1.90516	1.84661e-12	5.1004e-11	-2.2115	0.000868125	0.00924811	ENSBTAG00000012784
ENSBTAG00000013402	CTDSPL	Not available	2.00816	2.07124e-12	5.69259e-11	4.11597	2.0148e-06	0.000469214	ENSBTAG00000013402
ENSBTAG00000019929	ITAV_BOVIN	Integrin alpha-V Precursor (Vitronectin receptor subunit alpha)(CD51 antigen) [Contains Integrin alpha-V heavy chain;Integrin alpha-V light chain] [Source:UniProtKB/Swiss-Prot;Acc:P80746]	1.76749	2.21648e-12	6.06183e-11	1.5723	0.000868295	0.00924191	ENSBTAG00000019929
ENSBTAG00000003986	CXXC5_BOVIN	CXXC-type zinc finger protein 5 [Source:UniProtKB/Swiss-Prot;Acc:Q32LB3]	-1.79977	2.49161e-12	6.79758e-11	-2.23462	0.011252	0.0401389	ENSBTAG00000003986
ENSBTAG00000008409	MYC_BOVIN	Myc proto-oncogene protein (Proto-oncogene c-Myc)(Transcription factor p64) [Source:UniProtKB/Swiss-Prot;Acc:Q2HJ27]	-1.8734	2.82211e-12	7.66169e-11	-3.17228	0.000503277	0.00701469	ENSBTAG00000008409
ENSBTAG00000001637	A6QQX3_BOVIN	FUN14 domain containing 1 [Source:RefSeq peptide;Acc:NP_001098452]	3.01754	3.16741e-12	8.57821e-11	1.65392	0.000399756	0.00634735	ENSBTAG00000001637
ENSBTAG00000018704	Q3T082_BOVIN	BTG family, member 3 [Source:RefSeq peptide;Acc:NP_001029894]	1.78603	3.25019e-12	8.76441e-11	2.09325	0.000740598	0.00855354	ENSBTAG00000018704
ENSBTAG00000025101	Q2KIU5_BOVIN	asialoglycoprotein receptor 2 [Source:RefSeq peptide;Acc:NP_001069420]	1.73003	3.25191e-12	8.76441e-11	2.51808	0.000143982	0.00380596	ENSBTAG00000025101
ENSBTAG00000003642	PRDX1_BOVIN	Peroxiredoxin-1 (EC 1.11.1.15) [Source:UniProtKB/Swiss-Prot;Acc:Q5E947]	1.64811	3.41955e-12	9.17181e-11	0.182807	0.00806173	0.0329042	ENSBTAG00000003642
ENSBTAG00000001822	SNX10_BOVIN	Sorting nexin-10 [Source:UniProtKB/Swiss-Prot;Acc:Q0IIL5]	1.66556	4.01985e-12	1.07045e-10	0.383538	0.0128418	0.0426839	ENSBTAG00000001822
ENSBTAG00000012737	A7MB13_BOVIN	G protein-coupled receptor 65 [Source:RefSeq peptide;Acc:NP_001094773]	1.7146	4.8368e-12	1.28493e-10	1.28196	0.00320066	0.0190975	ENSBTAG00000012737
ENSBTAG00000025450	A1A4I2_BOVIN	PREDICTED: Bos taurus misc_RNA (LOC540504), miscRNA. [Source:RefSeq DNA;Acc:XR_027663]	1.93923	5.21129e-12	1.38112e-10	3.29809	7.95972e-05	0.00324651	ENSBTAG00000025450
ENSBTAG00000008827	A7MB04_BOVIN	sparc/osteonectin, cwcv and kazal-like domains proteoglycan (testican) 2 [Source:RefSeq peptide;Acc:NP_001094585]	-1.68743	5.41225e-12	1.43097e-10	-1.16477	0.0117555	0.041366	ENSBTAG00000008827
ENSBTAG00000001945	ARGI2_BOVIN	Arginase-2, mitochondrial Precursor (EC 3.5.3.1)(Type II arginase) [Source:UniProtKB/Swiss-Prot;Acc:Q58DL1]	1.82079	5.64666e-12	1.48941e-10	1.84094	0.00671653	0.0294247	ENSBTAG00000001945
ENSBTAG00000016656	A6QQZ9_BOVIN	PARP14 protein Fragment [Source:UniProtKB/TrEMBL;Acc:A6QQZ9]	1.63698	7.61526e-12	1.98514e-10	0.97944	0.000644825	0.00792611	ENSBTAG00000016656
ENSBTAG00000023635	Q3LUH1_BOVIN	dectin-2 [Source:RefSeq peptide;Acc:NP_001029651]	1.70529	8.67363e-12	2.24005e-10	1.10977	0.009993	0.0374161	ENSBTAG00000023635
ENSBTAG00000003719	A6QLE1_BOVIN	tudor domain containing 7 [Source:RefSeq peptide;Acc:NP_001093779]	1.64113	1.42352e-11	3.65096e-10	1.08306	0.0142949	0.0395235	ENSBTAG00000003719
ENSBTAG00000004380	STAT2	Not available	1.61274	1.65253e-11	4.20924e-10	1.24607	8.59307e-05	0.00298859	ENSBTAG00000004380
ENSBTAG00000002224	A7E320_BOVIN	ubiquitin-like, containing PHD and RING finger domains, 1 [Source:RefSeq peptide;Acc:NP_001096568]	-1.9277	1.68442e-11	4.28066e-10	-2.38127	0.00516817	0.0249626	ENSBTAG00000002224
ENSBTAG00000017289	Not available	Not available	3.76538	1.98062e-11	4.97659e-10	4.17516	0.00240342	0.0161593	ENSBTAG00000017289
ENSBTAG00000011784	A5PKG9_BOVIN	Gardner-Rasheed feline sarcoma viral (v-fgr) oncogene homolog [Source:RefSeq peptide;Acc:NP_001092461]	1.57042	2.13779e-11	5.34736e-10	1.41788	0.00121522	0.0110401	ENSBTAG00000011784
ENSBTAG00000016401	Q3ZC32_BOVIN	optineurin [Source:RefSeq peptide;Acc:NP_001029774]	1.64261	2.30396e-11	5.75009e-10	1.70267	0.000147777	0.00404651	ENSBTAG00000016401
ENSBTAG00000007331	A7MB83_BOVIN	procollagen-lysine, 2-oxoglutarate 5-dioxygenase 2 [Source:RefSeq peptide;Acc:NP_001094619]	-1.63325	2.35147e-11	5.85553e-10	-2.04373	0.00636246	0.0266518	ENSBTAG00000007331
ENSBTAG00000044063	B4GALT6	Not available	-1.85283	2.50055e-11	6.15788e-10	-2.73848	0.00527583	0.0252327	ENSBTAG00000044063
ENSBTAG00000017866	CD36_BOVIN	Platelet glycoprotein 4 (Platelet glycoprotein IV)(GPIV)(Glycoprotein IIIb)(GPIIIB)(PAS IV)(PAS-4)(CD36 antigen) [Source:UniProtKB/Swiss-Prot;Acc:P26201]	-1.5829	2.62657e-11	6.43973e-10	-0.528986	0.00393243	0.0214005	ENSBTAG00000017866
ENSBTAG00000012676	K2C79_BOVIN	Keratin, type II cytoskeletal 79 (Cytokeratin-79)(CK-79)(Keratin-79)(K79)(Type-II keratin Kb38) [Source:UniProtKB/Swiss-Prot;Acc:Q148H7]	-1.90267	3.01271e-11	7.36563e-10	-2.9028	0.00130427	0.0114695	ENSBTAG00000012676
ENSBTAG00000000957	Q29RQ8_BOVIN	CDKN2A interacting protein [Source:RefSeq peptide;Acc:NP_001039608]	1.61443	3.98946e-11	9.6327e-10	1.23963	0.000149203	0.00407175	ENSBTAG00000000957
ENSBTAG00000007554	IFI6_BOVIN	Interferon alpha-inducible protein 6 Precursor (Interferon-induced protein 6-16)(Ifi-6-16) [Source:UniProtKB/Swiss-Prot;Acc:Q6IED8]	1.55672	4.37629e-11	1.05438e-09	0.645048	0.000599598	0.0076169	ENSBTAG00000007554
ENSBTAG00000025898	TBC1D8	Not available	1.58089	4.40701e-11	1.05721e-09	1.80339	4.57292e-05	0.00257603	ENSBTAG00000025898
ENSBTAG00000008143	A4FUF5_BOVIN	serine/threonine kinase 17a [Source:RefSeq peptide;Acc:NP_001076891]	1.61017	4.42953e-11	1.06033e-09	1.32698	0.000292243	0.0052973	ENSBTAG00000008143
ENSBTAG00000007755	A0FDH2_BOVIN	apolipoprotein B mRNA editing enzyme, catalytic polypeptide-like 3B [Source:RefSeq peptide;Acc:NP_001071313]	1.72254	4.53821e-11	1.08401e-09	2.16208	0.000946728	0.00970437	ENSBTAG00000007755
ENSBTAG00000008703	A0JNE6_BOVIN	protein kinase, interferon-inducible double stranded RNA dependent [Source:RefSeq peptide;Acc:NP_835210]	1.58485	4.9473e-11	1.17919e-09	1.10553	0.000177543	0.00436009	ENSBTAG00000008703
ENSBTAG00000016546	PARP12	Not available	1.56926	5.30019e-11	1.25792e-09	1.49284	0.000331255	0.0055961	ENSBTAG00000016546
ENSBTAG00000017367	Q17QZ9_BOVIN	interferon-induced protein with tetratricopeptide repeats 5 [Source:RefSeq peptide;Acc:NP_001069166]	1.56255	5.59921e-11	1.32606e-09	0.514345	0.00108416	0.0104207	ENSBTAG00000017367
ENSBTAG00000019115	Q1RMQ9_BOVIN	Cdc42 effector protein 4 [Source:RefSeq peptide;Acc:NP_001039936]	1.70003	5.95257e-11	1.40377e-09	2.03388	0.000342582	0.00589414	ENSBTAG00000019115
ENSBTAG00000005978	PIK3R5	phosphoinositide-3-kinase, regulatory subunit 5 [Source:HGNC Symbol;Acc:30035]	1.64659	5.9836e-11	1.40811e-09	2.04356	0.00167727	0.0131698	ENSBTAG00000005978
ENSBTAG00000032289	RHG15_BOVIN	Rho GTPase-activating protein 15 (Rho-type GTPase-activating protein 15)(ArhGAP15) [Source:UniProtKB/Swiss-Prot;Acc:A4IF90]	1.73239	6.85912e-11	1.60734e-09	2.32856	9.06538e-05	0.00346714	ENSBTAG00000032289
ENSBTAG00000001694	TYRO3	Not available	-1.66694	7.6609e-11	1.79146e-09	-2.87661	0.00159279	0.0127697	ENSBTAG00000001694
ENSBTAG00000002628	CTL2_BOVIN	Choline transporter-like protein 2 (Solute carrier family 44 member 2) [Source:UniProtKB/Swiss-Prot;Acc:A5D7H3]	-1.65494	7.68271e-11	1.79279e-09	-2.27035	0.0008447	0.00838378	ENSBTAG00000002628
ENSBTAG00000013391	A8E659_BOVIN	progressive ankylosis protein [Source:RefSeq peptide;Acc:NP_001103263]	-1.6419	8.96275e-11	2.08712e-09	-2.17829	0.000782807	0.00865924	ENSBTAG00000013391
ENSBTAG00000009933	DTX3L	Not available	1.53993	1.44547e-10	3.32429e-09	0.705764	0.000397251	0.00639163	ENSBTAG00000009933
ENSBTAG00000019432	ICAM2	Not available	1.81994	1.44404e-10	3.32429e-09	3.28473	0.000536439	0.00721748	ENSBTAG00000019432
ENSBTAG00000018523	TRI38_BOVIN	Tripartite motif-containing protein 38 [Source:UniProtKB/Swiss-Prot;Acc:Q58DK8]	1.54748	1.47922e-10	3.39489e-09	1.72355	0.000222099	0.00478888	ENSBTAG00000018523
ENSBTAG00000021912	A6QLS1_BOVIN	dual specificity phosphatase 7 [Source:RefSeq peptide;Acc:NP_001094764]	-1.65375	1.71868e-10	3.92826e-09	-2.00097	0.00727822	0.0308393	ENSBTAG00000021912
ENSBTAG00000012989	UB2L6_BOVIN	Ubiquitin/ISG15-conjugating enzyme E2 L6 (EC 6.3.2.19)(Ubiquitin-protein ligase L6)(Ubiquitin carrier protein L6) [Source:UniProtKB/Swiss-Prot;Acc:A5PJC4]	1.59692	1.88772e-10	4.30577e-09	2.11281	0.0015116	0.0124342	ENSBTAG00000012989
ENSBTAG00000000009	FOXF1	Not available	-1.66452	1.96662e-10	4.47658e-09	-1.78911	0.000595523	0.00761021	ENSBTAG00000000009
ENSBTAG00000002758	TRBM_BOVIN	Thrombomodulin Fragment (TM)(Fetomodulin)(CD141 antigen) [Source:UniProtKB/Swiss-Prot;Acc:P06579]	-2.17466	1.97443e-10	4.48518e-09	-3.74942	0.000691613	0.00823738	ENSBTAG00000002758
ENSBTAG00000009426	EZH2	Not available	1.57856	2.01329e-10	4.56414e-09	1.18347	0.00769598	0.0319934	ENSBTAG00000009426
ENSBTAG00000009681	P2R3C_BOVIN	Serine/threonine-protein phosphatase 2A regulatory subunit B'' subunit gamma [Source:UniProtKB/Swiss-Prot;Acc:Q5E9G1]	1.676	2.10723e-10	4.7674e-09	1.0444	0.00343105	0.01985	ENSBTAG00000009681
ENSBTAG00000011382	NHRF1_BOVIN	Na(+)/H(+) exchange regulatory cofactor NHE-RF1 (NHERF-1)(Ezrin-radixin-moesin-binding phosphoprotein 50)(EBP50)(Regulatory cofactor of Na(+)/H(+) exchanger)(Sodium-hydrogen exchanger regulatory factor 1)(Solute carrier family 9 isoform A3 regulatory factor 1) [Source:UniProtKB/Swiss-Prot;Acc:Q3SZK8]	1.51826	2.1255e-10	4.79898e-09	1.22103	0.000292407	0.00538002	ENSBTAG00000011382
ENSBTAG00000037465	Q29RL3_BOVIN	tripartite motif-containing 6 and tripartite motif-containing 34 [Source:RefSeq peptide;Acc:NP_001039926]	1.53148	2.1596e-10	4.86609e-09	0.971114	0.000129281	0.00381789	ENSBTAG00000037465
ENSBTAG00000000639	APT_BOVIN	Adenine phosphoribosyltransferase (APRT)(EC 2.4.2.7) [Source:UniProtKB/Swiss-Prot;Acc:Q56JW4]	1.50011	2.47055e-10	5.5555e-09	1.68415	8.23714e-06	0.00109189	ENSBTAG00000000639
ENSBTAG00000011975	ILEU_BOVIN	Leukocyte elastase inhibitor (LEI)(Serpin B1) [Source:UniProtKB/Swiss-Prot;Acc:Q1JPB0]	1.52984	2.51651e-10	5.63608e-09	2.02371	0.000119292	0.00375209	ENSBTAG00000011975
ENSBTAG00000000806	A7MB55_BOVIN	ATAD1 protein Fragment [Source:UniProtKB/TrEMBL;Acc:A7MB55]	1.52216	2.7756e-10	6.20387e-09	1.43346	0.000838376	0.00909736	ENSBTAG00000000806
ENSBTAG00000002738	A2VDV6_BOVIN	endothelial differentiation, sphingolipid G-protein-coupled receptor, 5 [Source:RefSeq peptide;Acc:NP_001075010]	1.57204	2.794e-10	6.20758e-09	2.07084	0.000708038	0.00835872	ENSBTAG00000002738
ENSBTAG00000008216	Q2HJE7_BOVIN	RRM2 protein Fragment [Source:UniProtKB/TrEMBL;Acc:Q2HJE7]	-1.67415	3.11008e-10	6.89607e-09	-2.10543	0.00766254	0.0319113	ENSBTAG00000008216
ENSBTAG00000014380	MCM2	minichromosome maintenance complex component 2 [Source:HGNC Symbol;Acc:6944]	-1.61879	3.24699e-10	7.18534e-09	-1.8353	0.00950931	0.036345	ENSBTAG00000014380
ENSBTAG00000018134	A5PJE7_BOVIN	amphiregulin (schwannoma-derived growth factor) [Source:RefSeq peptide;Acc:NP_001092562]	-1.94074	3.41361e-10	7.53907e-09	-3.27821	0.000445722	0.00665831	ENSBTAG00000018134
ENSBTAG00000005786	A6H799_BOVIN	ataxin 3 [Source:RefSeq peptide;Acc:NP_001092686]	1.68606	3.58576e-10	7.90358e-09	1.57896	0.00072494	0.00838132	ENSBTAG00000005786
ENSBTAG00000006801	T106A_BOVIN	Transmembrane protein 106A [Source:UniProtKB/Swiss-Prot;Acc:Q5EA90]	1.47536	3.81639e-10	8.37874e-09	0.935255	1.31734e-05	0.00143488	ENSBTAG00000006801
ENSBTAG00000021263	Q3MHQ3_BOVIN	cytochrome P450, family 4, subfamily v, polypeptide 2 [Source:RefSeq peptide;Acc:NP_001029545]	1.48172	3.84959e-10	8.435e-09	1.28405	0.000166247	0.00421974	ENSBTAG00000021263
ENSBTAG00000020611	GLB1L	Not available	1.90242	4.06445e-10	8.88829e-09	2.63796	0.0101151	0.0292901	ENSBTAG00000020611
ENSBTAG00000016073	Q08DR4_BOVIN	ceramide glucosyltransferase [Source:RefSeq peptide;Acc:NP_001070318]	1.48808	4.16454e-10	9.08932e-09	0.875177	0.000452158	0.00669343	ENSBTAG00000016073
ENSBTAG00000018046	A7YY64_BOVIN	UDP-GlcNAc:betaGal beta-1,3-N-acetylglucosaminyltransferase 2 [Source:RefSeq peptide;Acc:NP_001095967]	1.5299	4.2042e-10	9.15791e-09	0.596535	0.000593077	0.00760458	ENSBTAG00000018046
ENSBTAG00000015730	Q30261_BOVIN	major histocompatibility complex, class II, DM alpha-chain, expressed [Source:RefSeq peptide;Acc:NP_001012692]	1.49645	4.63342e-10	1.00732e-08	1.43413	9.17413e-06	0.00116322	ENSBTAG00000015730
ENSBTAG00000010442	PANK1	PREDICTED: Bos taurus misc_RNA (LOC535887), miscRNA. [Source:RefSeq DNA;Acc:XR_027349]	-1.64961	4.71038e-10	1.02205e-08	-2.46181	0.000543364	0.00725374	ENSBTAG00000010442
ENSBTAG00000026375	RMI2_BOVIN	RecQ-mediated genome instability protein 2 [Source:UniProtKB/Swiss-Prot;Acc:A5PJU7]	1.53036	5.03904e-10	1.08701e-08	0.993029	0.000262206	0.00513645	ENSBTAG00000026375
ENSBTAG00000027317	RN114_BOVIN	RING finger protein 114 (Zinc finger protein 313) [Source:UniProtKB/Swiss-Prot;Acc:Q4U5R4]	1.48715	5.91237e-10	1.26559e-08	0.475533	0.000641939	0.00791566	ENSBTAG00000027317
ENSBTAG00000006828	A1L558_BOVIN	RAP guanine-nucleotide-exchange factor 3 [Source:RefSeq peptide;Acc:NP_001073771]	-1.661	6.66404e-10	1.4156e-08	-1.94503	1.75424e-05	0.00166367	ENSBTAG00000006828
ENSBTAG00000016933	A5D7S4_BOVIN	interleukin 27 receptor, alpha [Source:RefSeq peptide;Acc:NP_001091497]	-1.51457	7.0912e-10	1.50347e-08	-1.31862	0.00512917	0.02489	ENSBTAG00000016933
ENSBTAG00000033089	PTPLA	Not available	1.63049	7.63506e-10	1.6157e-08	1.58462	0.000147276	0.00394423	ENSBTAG00000033089
ENSBTAG00000006287	A6QPB6_BOVIN	neural precursor cell expressed, developmentally down-regulated 9 [Source:RefSeq peptide;Acc:NP_001095317]	-1.76683	8.02416e-10	1.69161e-08	-2.54899	0.00320544	0.0191163	ENSBTAG00000006287
ENSBTAG00000007867	A4IFU4_BOVIN	signal transducer and activator of transcription 1 [Source:RefSeq peptide;Acc:NP_001071368]	1.43765	9.29459e-10	1.9338e-08	1.36516	0.00949958	0.0361975	ENSBTAG00000007867
ENSBTAG00000008406	TREX1_BOVIN	Three prime repair exonuclease 1 (EC 3.1.11.2)(3'-5' exonuclease TREX1) [Source:UniProtKB/Swiss-Prot;Acc:Q9BG99]	1.50216	9.51751e-10	1.97648e-08	2.26719	0.000354594	0.00595836	ENSBTAG00000008406
ENSBTAG00000021791	Q08DN9_BOVIN	poly (ADP-ribose) polymerase family, member 9 [Source:RefSeq peptide;Acc:NP_001070296]	1.43923	1.42267e-09	2.90032e-08	1.13386	0.000376026	0.0061775	ENSBTAG00000021791
ENSBTAG00000010408	Q29RL5_BOVIN	inhibitor of kappa light polypeptide gene enhancer in B-cells, kinase epsilon [Source:RefSeq peptide;Acc:NP_001039810]	1.44277	1.46612e-09	2.97799e-08	1.80429	0.0018997	0.0114259	ENSBTAG00000010408
ENSBTAG00000008103	AL1A1_BOVIN	Retinal dehydrogenase 1 (RALDH 1)(RalDH1)(EC 1.2.1.36)(Aldehyde dehydrogenase family 1 member A1)(Aldehyde dehydrogenase, cytosolic)(ALHDII)(ALDH-E1) [Source:UniProtKB/Swiss-Prot;Acc:P48644]	1.4129	1.66301e-09	3.35343e-08	0.346388	0.00252674	0.016596	ENSBTAG00000008103
ENSBTAG00000007237	A7E387_BOVIN	BUB1B protein Fragment [Source:UniProtKB/TrEMBL;Acc:A7E387]	-1.9857	1.8573e-09	3.7116e-08	-2.85368	0.0145422	0.0470198	ENSBTAG00000007237
ENSBTAG00000007626	IL2RG_BOVIN	Cytokine receptor common subunit gamma Precursor (Interleukin-2 receptor subunit gamma)(IL-2 receptor subunit gamma)(IL-2R subunit gamma)(IL-2RG)(p64)(CD132 antigen) [Source:UniProtKB/Swiss-Prot;Acc:Q95118]	1.42838	1.91882e-09	3.82083e-08	1.45303	3.47691e-06	0.000739671	ENSBTAG00000007626
ENSBTAG00000004547	OLR1_BOVIN	Oxidized low-density lipoprotein receptor 1 (Ox-LDL receptor 1)(Lectin-type oxidized LDL receptor 1)(Lectin-like oxidized LDL receptor 1)(Lectin-like oxLDL receptor 1)(LOX-1)(bLOX-1) [Contains Oxidized low-density lipoprotein receptor 1, soluble form A;Oxidized low-density lipoprotein receptor 1, soluble form B] [Source:UniProtKB/Swiss-Prot;Acc:P79391]	-1.47245	2.00156e-09	3.97136e-08	-1.30955	0.00208701	0.0148084	ENSBTAG00000004547
ENSBTAG00000003039	PSB8_BOVIN	Proteasome subunit beta type-8 Precursor (EC 3.4.25.1)(Proteasome subunit beta-5i) [Source:UniProtKB/Swiss-Prot;Acc:Q3T112]	1.42533	1.99838e-09	3.97136e-08	0.9054	0.000839599	0.00910216	ENSBTAG00000003039
ENSBTAG00000015228	Q29630_BOVIN	CD74 antigen [Source:RefSeq peptide;Acc:NP_001029907]	1.39849	2.06506e-09	4.07555e-08	0.36602	0.000657928	0.00799451	ENSBTAG00000015228
ENSBTAG00000008320	SEPT5	septin 5 [Source:HGNC Symbol;Acc:9164]	-1.84468	2.31447e-09	4.53563e-08	-2.64188	0.000342406	0.00589414	ENSBTAG00000008320
ENSBTAG00000007519	ADAR	adenosine deaminase, RNA-specific [Source:HGNC Symbol;Acc:225]	1.41108	2.30787e-09	4.53563e-08	1.26068	0.0124399	0.0356373	ENSBTAG00000007519
ENSBTAG00000001008	B6DXC7_BOVIN	Perforin [Source:UniProtKB/TrEMBL;Acc:B6DXC7]	1.90523	2.31322e-09	4.53563e-08	2.19959	0.00198239	0.01435	ENSBTAG00000001008
ENSBTAG00000020904	LOC538276	PREDICTED: Bos taurus misc_RNA (LOC538276), miscRNA. [Source:RefSeq DNA;Acc:XR_028700]	1.67908	2.373e-09	4.64216e-08	2.72573	0.00321278	0.0191405	ENSBTAG00000020904
ENSBTAG00000011997	ZMIZ2	zinc finger, MIZ-type containing 2 [Source:HGNC Symbol;Acc:22229]	1.42445	2.39127e-09	4.66968e-08	1.2266	0.000313129	0.00556807	ENSBTAG00000011997
ENSBTAG00000026088	LYSC2_BOVIN	Lysozyme C-2 Precursor (EC 3.2.1.17)(1,4-beta-N-acetylmuramidase C) [Source:UniProtKB/Swiss-Prot;Acc:Q06283]	1.82342	2.4299e-09	4.72531e-08	2.01375	0.00103244	0.0101402	ENSBTAG00000026088
ENSBTAG00000007534	GGH_BOVIN	Gamma-glutamyl hydrolase Precursor (EC 3.4.19.9)(Gamma-Glu-X carboxypeptidase)(Conjugase)(GH) [Source:UniProtKB/Swiss-Prot;Acc:A7YWG4]	-1.60538	2.6127e-09	5.04894e-08	-2.04121	5.74612e-05	0.00286446	ENSBTAG00000007534
ENSBTAG00000038710	Not available	Not available	1.50122	2.74331e-09	5.29217e-08	1.68815	0.00010172	0.00357084	ENSBTAG00000038710
ENSBTAG00000017826	SCLY_BOVIN	Selenocysteine lyase (EC 4.4.1.16) [Source:UniProtKB/Swiss-Prot;Acc:A2VDS1]	1.55779	2.88659e-09	5.54934e-08	3.06387	0.00279056	0.0175755	ENSBTAG00000017826
ENSBTAG00000014495	FR1OP_BOVIN	FGFR1 oncogene partner [Source:UniProtKB/Swiss-Prot;Acc:Q2YDD1]	-1.68845	3.20109e-09	6.10126e-08	-1.52628	7.51156e-05	0.00314276	ENSBTAG00000014495
ENSBTAG00000009826	A6QQR7_BOVIN	glycerol-3-phosphate dehydrogenase 1-like [Source:RefSeq peptide;Acc:NP_001093833]	-1.62843	3.3209e-09	6.31879e-08	-0.906404	0.00560649	0.0262439	ENSBTAG00000009826
ENSBTAG00000006616	A6QQN2_BOVIN	protein tyrosine phosphatase, non-receptor type 1 [Source:RefSeq peptide;Acc:NP_001093796]	1.43949	3.42493e-09	6.49453e-08	1.63642	0.00123263	0.0111204	ENSBTAG00000006616
ENSBTAG00000004540	NUB1_BOVIN	NEDD8 ultimate buster 1 Fragment (Negative regulator of ubiquitin-like proteins 1) [Source:UniProtKB/Swiss-Prot;Acc:Q8MJ87]	1.40006	3.48072e-09	6.5891e-08	1.44784	0.00229767	0.0157106	ENSBTAG00000004540
ENSBTAG00000009664	Q1RMM4_BOVIN	SP140 nuclear body protein [Source:RefSeq peptide;Acc:NP_001068915]	1.39351	3.74614e-09	7.06751e-08	0.760822	0.000299064	0.00545091	ENSBTAG00000009664
ENSBTAG00000021002	PPAL_BOVIN	Lysosomal acid phosphatase Precursor (LAP)(EC 3.1.3.2) [Source:UniProtKB/Swiss-Prot;Acc:Q0P5F0]	1.38149	4.25141e-09	7.98017e-08	1.81363	3.22007e-05	0.00220094	ENSBTAG00000021002
ENSBTAG00000038439	H10_BOVIN	Histone H1.0 (Histone H1(0)) [Source:UniProtKB/Swiss-Prot;Acc:Q0IIJ2]	1.43556	4.44712e-09	8.31948e-08	0.931698	0.000591097	0.00760458	ENSBTAG00000038439
ENSBTAG00000001116	Q3SYY3_BOVIN	procollagen-proline, 2-oxoglutarate 4-dioxygenase (proline 4-hydroxylase), alpha polypeptide II [Source:RefSeq peptide;Acc:NP_001029465]	-1.44161	4.60664e-09	8.60343e-08	-1.87172	0.000405404	0.00641661	ENSBTAG00000001116
ENSBTAG00000015805	SIPA1L1	Not available	1.7122	4.91823e-09	9.15465e-08	1.62644	0.00605205	0.0274164	ENSBTAG00000015805
ENSBTAG00000002669	Q1RMI6_BOVIN	Ras association domain family 4 [Source:RefSeq peptide;Acc:NP_001068922]	1.43579	4.96355e-09	9.20822e-08	1.77804	0.00766801	0.0311661	ENSBTAG00000002669
ENSBTAG00000015509	A7E362_BOVIN	NAMPT protein Fragment [Source:UniProtKB/TrEMBL;Acc:A7E362]	1.43236	5.21275e-09	9.63839e-08	0.854765	0.00439473	0.0199926	ENSBTAG00000015509
ENSBTAG00000012774	RAB7B_BOVIN	Ras-related protein Rab-7b [Source:UniProtKB/Swiss-Prot;Acc:Q08DE8]	-1.38442	5.48011e-09	1.00825e-07	-0.853678	0.000615381	0.0077344	ENSBTAG00000012774
ENSBTAG00000009948	A6QLA8_BOVIN	tripartite motif-containing 25 [Source:RefSeq peptide;Acc:NP_001093806]	1.39636	5.53841e-09	1.01729e-07	1.70323	0.000312522	0.00556807	ENSBTAG00000009948
ENSBTAG00000011754	MAPIP_BOVIN	Mitogen-activated protein-binding protein-interacting protein (Roadblock domain-containing protein 3) [Source:UniProtKB/Swiss-Prot;Acc:Q3T132]	1.37884	6.10126e-09	1.11516e-07	0.956807	0.000209921	0.00460288	ENSBTAG00000011754
ENSBTAG00000014090	ARI5A_BOVIN	AT-rich interactive domain-containing protein 5A (ARID domain-containing protein 5A) [Source:UniProtKB/Swiss-Prot;Acc:Q3SWY1]	1.42028	6.95686e-09	1.26152e-07	1.76224	0.000792152	0.00883518	ENSBTAG00000014090
ENSBTAG00000008099	CCR5_BOVIN	C-C chemokine receptor type 5 (C-C CKR-5)(CC-CKR-5)(CCR-5)(CCR5)(CD195 antigen) [Source:UniProtKB/Swiss-Prot;Acc:Q2HJ17]	1.47503	7.09462e-09	1.27991e-07	1.56032	0.00218097	0.0152374	ENSBTAG00000008099
ENSBTAG00000014006	A1A4M8_BOVIN	torsin family 3, member A [Source:RefSeq peptide;Acc:NP_001073845]	1.40479	7.12231e-09	1.28282e-07	1.72438	0.000273314	0.00521801	ENSBTAG00000014006
ENSBTAG00000010069	EGR1_BOVIN	Early growth response protein 1 (EGR-1) [Source:UniProtKB/Swiss-Prot;Acc:Q29W20]	-1.46394	7.48114e-09	1.34528e-07	-1.4476	0.00324133	0.0192027	ENSBTAG00000010069
ENSBTAG00000005989	AMPL_BOVIN	Cytosol aminopeptidase (EC 3.4.11.1)(Leucine aminopeptidase 3)(LAP-3)(Leucyl aminopeptidase)(Proline aminopeptidase)(EC 3.4.11.5)(Prolyl aminopeptidase)(Peptidase S) [Source:UniProtKB/Swiss-Prot;Acc:P00727]	1.40137	7.80431e-09	1.40113e-07	0.627922	0.000694552	0.00823865	ENSBTAG00000005989
ENSBTAG00000011463	Q08E46_BOVIN	MID1 interacting G12-like protein [Source:RefSeq peptide;Acc:NP_001069851]	-1.45275	8.48731e-09	1.51156e-07	-1.67778	0.00273328	0.0173376	ENSBTAG00000011463
ENSBTAG00000010303	ICAM1_BOVIN	Intercellular adhesion molecule 1 Precursor (ICAM-1)(CD54 antigen) [Source:UniProtKB/Swiss-Prot;Acc:Q95132]	1.36758	8.87396e-09	1.57789e-07	1.1493	0.00052207	0.00712275	ENSBTAG00000010303
ENSBTAG00000020030	FITM2_BOVIN	Fat storage-inducing transmembrane protein 2 (Fat-inducing protein 2) [Source:UniProtKB/Swiss-Prot;Acc:A4IFN5]	-1.41042	9.077e-09	1.60886e-07	-1.93592	0.000650709	0.00796486	ENSBTAG00000020030
ENSBTAG00000002596	A6QQ80_BOVIN	V-set and transmembrane domain containing 1 [Source:RefSeq peptide;Acc:NP_001094744]	-1.35634	9.36063e-09	1.65386e-07	-1.11545	0.000263288	0.00513645	ENSBTAG00000002596
ENSBTAG00000008330	RNF19B	Not available	1.42183	9.55935e-09	1.68629e-07	0.928919	0.00287568	0.0178715	ENSBTAG00000008330
ENSBTAG00000021308	IRS1	Not available	-1.70194	9.96805e-09	1.75561e-07	-2.39156	0.00665144	0.0292721	ENSBTAG00000021308
ENSBTAG00000012525	A0JND7_BOVIN	ABO blood group (transferase A, alpha 1-3-N-acetylgalactosaminyltransferase; transferase B, alpha 1-3-galactosyltransferase) [Source:RefSeq peptide;Acc:NP_001071394]	1.47366	1.06781e-08	1.87473e-07	1.18122	0.00591878	0.0271394	ENSBTAG00000012525
ENSBTAG00000010721	MCM3_BOVIN	DNA replication licensing factor MCM3 [Source:UniProtKB/Swiss-Prot;Acc:A4FUD9]	-1.44999	1.2548e-08	2.18921e-07	-1.41573	0.00968167	0.0367578	ENSBTAG00000010721
ENSBTAG00000018073	TSPO_BOVIN	Translocator protein (Peripheral-type benzodiazepine receptor)(PBR)(PKBS)(Isoquinoline-binding protein)(IBP) [Source:UniProtKB/Swiss-Prot;Acc:P30535]	1.35335	1.28297e-08	2.23136e-07	0.954212	0.000156683	0.00409799	ENSBTAG00000018073
ENSBTAG00000011007	A7YWH0_BOVIN	tweety homolog 2 [Source:RefSeq peptide;Acc:NP_001099096]	1.55714	1.2915e-08	2.2427e-07	3.00174	0.00839104	0.0335583	ENSBTAG00000011007
ENSBTAG00000006695	VCPIP1	Not available	1.34524	1.32641e-08	2.29615e-07	1.07915	0.000129472	0.00382619	ENSBTAG00000006695
ENSBTAG00000012107	SLC25A28	Not available	1.37428	1.32442e-08	2.29615e-07	1.29386	0.000472604	0.00683985	ENSBTAG00000012107
ENSBTAG00000019708	Q2TA22_BOVIN	acyl-CoA synthetase long-chain family member 6 [Source:RefSeq peptide;Acc:NP_001033131]	1.39495	1.38758e-08	2.39832e-07	0.883931	0.00706424	0.0302735	ENSBTAG00000019708
ENSBTAG00000000160	A7MBF8_BOVIN	cystathionine-beta-synthase [Source:RefSeq peptide;Acc:NP_001095470]	-1.42774	1.514e-08	2.60469e-07	-1.85379	0.000136999	0.00393724	ENSBTAG00000000160
ENSBTAG00000000838	A6QQI9_BOVIN	DVL-binding protein DAPLE [Source:RefSeq peptide;Acc:NP_001095487]	-1.41456	1.52571e-08	2.62079e-07	-2.19799	0.00127439	0.0112876	ENSBTAG00000000838
ENSBTAG00000012022	TBC1D2B	Not available	1.3195	1.60282e-08	2.74477e-07	0.840907	2.53205e-07	0.000190559	ENSBTAG00000012022
ENSBTAG00000031998	CXL16_BOVIN	C-X-C motif chemokine 16 Precursor (Transmembrane chemokine CXCL16) [Source:UniProtKB/Swiss-Prot;Acc:Q29RT9]	1.32767	1.64824e-08	2.81821e-07	0.5886	0.000490825	0.00590762	ENSBTAG00000031998
ENSBTAG00000018137	A2MG_BOVIN	Alpha-2-macroglobulin Precursor (Alpha-2-M) [Source:UniProtKB/Swiss-Prot;Acc:Q7SIH1]	-1.35533	1.67848e-08	2.86551e-07	-1.17366	0.00500718	0.0245828	ENSBTAG00000018137
ENSBTAG00000011238	Q2KHZ6_BOVIN	CD48 molecule [Source:RefSeq peptide;Acc:NP_001039467]	1.38163	1.69308e-08	2.88601e-07	0.694634	0.00224387	0.0154789	ENSBTAG00000011238
ENSBTAG00000020043	ARHGAP17	Not available	1.33198	1.72115e-08	2.92937e-07	1.84448	0.000100752	0.00357084	ENSBTAG00000020043
ENSBTAG00000017722	FA5_BOVIN	Coagulation factor V Precursor (Activated protein C cofactor) [Contains Coagulation factor V heavy chain;Coagulation factor V light chain] [Source:UniProtKB/Swiss-Prot;Acc:Q28107]	1.35325	1.7633e-08	2.99654e-07	2.30821	7.53059e-06	0.00104439	ENSBTAG00000017722
ENSBTAG00000008625	A2VE19_BOVIN	apoptosis-inducing protein D [Source:RefSeq peptide;Acc:NP_001075937]	-1.39963	1.9427e-08	3.27639e-07	-2.27875	0.000719563	0.00841052	ENSBTAG00000008625
ENSBTAG00000001826	SASH1	Not available	1.35578	1.99083e-08	3.35249e-07	1.29536	0.00160314	0.0128287	ENSBTAG00000001826
ENSBTAG00000006223	LOC507126	Not available	1.36185	2.14546e-08	3.60741e-07	2.24438	0.00156099	0.0109923	ENSBTAG00000006223
ENSBTAG00000017733	CAH2_BOVIN	Carbonic anhydrase 2 (EC 4.2.1.1)(Carbonic anhydrase II)(CA-II)(Carbonate dehydratase II) [Source:UniProtKB/Swiss-Prot;Acc:P00921]	1.43639	2.17313e-08	3.64293e-07	1.5153	0.00667556	0.0293427	ENSBTAG00000017733
ENSBTAG00000002580	MYH14	Not available	-1.35641	2.26557e-08	3.76388e-07	-1.72585	0.012625	0.0433648	ENSBTAG00000002580
ENSBTAG00000025762	CN37_BOVIN	2',3'-cyclic-nucleotide 3'-phosphodiesterase (CNPase)(CNP)(EC 3.1.4.37) [Source:UniProtKB/Swiss-Prot;Acc:P06623]	1.34302	2.30322e-08	3.82073e-07	1.72633	0.00146855	0.011951	ENSBTAG00000025762
ENSBTAG00000003610	DENND1A	Not available	1.40967	2.33061e-08	3.86041e-07	2.20785	0.0128515	0.0408203	ENSBTAG00000003610
ENSBTAG00000006125	Q0VCE7_BOVIN	polo-like kinase 3 [Source:RefSeq peptide;Acc:NP_001068621]	-1.38828	2.34075e-08	3.87145e-07	-1.03981	0.00582578	0.026946	ENSBTAG00000006125
ENSBTAG00000005413	NLRC5	Not available	1.34167	2.38442e-08	3.93783e-07	1.6791	0.000785402	0.00881394	ENSBTAG00000005413
ENSBTAG00000037735	Q08DZ7_BOVIN	G protein-coupled receptor 77 [Source:RefSeq peptide;Acc:NP_001071415]	-1.30646	2.39425e-08	3.9482e-07	-0.789693	0.00361162	0.0204314	ENSBTAG00000037735
ENSBTAG00000021768	CCNG2	Not available	1.62959	2.54427e-08	4.1832e-07	1.60544	0.00212915	0.015016	ENSBTAG00000021768
ENSBTAG00000002107	A7MB15_BOVIN	frizzled homolog 1 [Source:RefSeq peptide;Acc:NP_001094518]	-1.81659	2.72314e-08	4.45755e-07	-2.81795	0.000332053	0.0057985	ENSBTAG00000002107
ENSBTAG00000017363	SAT1_BOVIN	Diamine acetyltransferase 1 (EC 2.3.1.57)(Spermidine/spermine N(1)-acetyltransferase 1)(SSAT-1)(SSAT)(Putrescine acetyltransferase)(Polyamine N-acetyltransferase 1) [Source:UniProtKB/Swiss-Prot;Acc:Q3T0Q0]	1.30265	2.87979e-08	4.69326e-07	0.24384	0.0061043	0.0275248	ENSBTAG00000017363
ENSBTAG00000002363	SESN2_BOVIN	Sestrin-2 [Source:UniProtKB/Swiss-Prot;Acc:Q58CN8]	1.34747	3.06208e-08	4.97577e-07	1.50104	0.00110197	0.0105059	ENSBTAG00000002363
ENSBTAG00000003836	Q0V8S4_BOVIN	ADAM metallopeptidase domain 19 [Source:UniProtKB/TrEMBL;Acc:Q0V8S4]	2.12663	3.50029e-08	5.66305e-07	2.69562	0.00350609	0.0200686	ENSBTAG00000003836
ENSBTAG00000025280	SPB6_BOVIN	Serpin B6 (Serine proteinase inhibitor B-43)(Proteinase inhibitor 6) [Source:UniProtKB/Swiss-Prot;Acc:O02739]	1.3913	3.60951e-08	5.83127e-07	1.83647	0.00131904	0.0115689	ENSBTAG00000025280
ENSBTAG00000006792	EHD4	Not available	1.29644	3.7715e-08	6.08414e-07	1.8065	0.000138618	0.00387597	ENSBTAG00000006792
ENSBTAG00000021019	ZNT4_BOVIN	Zinc transporter 4 Fragment (ZnT-4)(Solute carrier family 30 member 4) [Source:UniProtKB/Swiss-Prot;Acc:Q9TTF3]	-1.5079	3.79337e-08	6.11057e-07	-1.50567	0.00715547	0.030528	ENSBTAG00000021019
ENSBTAG00000002357	TCAM2_BOVIN	TIR domain-containing adapter molecule 2 (TICAM-2)(TRIF-related adapter molecule) [Source:UniProtKB/Swiss-Prot;Acc:Q2LGB7]	1.31931	3.79971e-08	6.11193e-07	1.09172	0.00029364	0.00538571	ENSBTAG00000002357
ENSBTAG00000006466	CD53_BOVIN	Leukocyte surface antigen CD53 (Cell surface glycoprotein CD53)(CD53 antigen) [Source:UniProtKB/Swiss-Prot;Acc:Q58DM3]	1.29327	3.98349e-08	6.3983e-07	0.255532	0.00119337	0.0109612	ENSBTAG00000006466
ENSBTAG00000011851	FYN_BOVIN	Tyrosine-protein kinase Fyn (EC 2.7.10.2)(Proto-oncogene c-Fyn)(p59-Fyn) [Source:UniProtKB/Swiss-Prot;Acc:A0JNB0]	1.43056	4.36714e-08	6.96428e-07	2.17979	0.000178475	0.00427114	ENSBTAG00000011851
ENSBTAG00000030845	MPEG1	Bos taurus macrophage expressed gene 1 (MPEG1), mRNA. [Source:RefSeq DNA;Acc:NM_001046464]	1.2727	4.42256e-08	7.03249e-07	0.315909	0.00507481	0.0247275	ENSBTAG00000030845
ENSBTAG00000033345	STAR_BOVIN	Steroidogenic acute regulatory protein, mitochondrial Precursor (StAR)(START domain-containing protein 1)(StARD1) [Source:UniProtKB/Swiss-Prot;Acc:Q28918]	-2.53306	4.48293e-08	7.11833e-07	-2.92223	4.00523e-05	0.00249492	ENSBTAG00000033345
ENSBTAG00000015968	ACSF3_BOVIN	Acyl-CoA synthetase family member 3, mitochondrial Precursor (EC 6.2.1.-) [Source:UniProtKB/Swiss-Prot;Acc:Q58DN7]	1.76109	4.5136e-08	7.15682e-07	0.960368	0.0084775	0.0336934	ENSBTAG00000015968
ENSBTAG00000000172	F261_BOVIN	6-phosphofructo-2-kinase/fructose-2,6-biphosphatase 1 (6PF-2-K/Fru-2,6-P2ase 1)(PFK/FBPase 1)(6PF-2-K/Fru-2,6-P2ase liver isozyme) [Includes 6-phosphofructo-2-kinase(EC 2.7.1.105);Fructose-2,6-bisphosphatase(EC 3.1.3.46)] [Source:UniProtKB/Swiss-Prot;Acc:P49872]	2.26871	4.70663e-08	7.45227e-07	4.07478	5.90062e-06	0.000917743	ENSBTAG00000000172
ENSBTAG00000020270	A7Z034_BOVIN	nuclear factor kappa-B, subunit 1 [Source:RefSeq peptide;Acc:NP_001069877]	1.28346	4.93894e-08	7.809e-07	1.20311	0.000263012	0.00513645	ENSBTAG00000020270
ENSBTAG00000019290	Q1RMR9_BOVIN	protein kinase C and casein kinase substrate in neurons 2 [Source:RefSeq peptide;Acc:NP_001039933]	1.31955	5.02717e-08	7.93723e-07	1.12456	0.000943864	0.00970294	ENSBTAG00000019290
ENSBTAG00000015190	LOC100140797	Not available	1.33958	5.95882e-08	9.34192e-07	1.02604	0.00838741	0.0335583	ENSBTAG00000015190
ENSBTAG00000011600	A5PK86_BOVIN	mitogen-activated protein kinase kinase kinase 8 [Source:RefSeq peptide;Acc:NP_001092541]	1.33706	6.07561e-08	9.49826e-07	1.13305	0.00492063	0.0243011	ENSBTAG00000011600
ENSBTAG00000004541	LPAR5_BOVIN	Lysophosphatidic acid receptor 5 (LPA receptor 5)(LPA-5)(G-protein coupled receptor 92) [Source:UniProtKB/Swiss-Prot;Acc:Q3ZC80]	-1.93964	6.72671e-08	1.0472e-06	-2.17516	0.00488089	0.0242469	ENSBTAG00000004541
ENSBTAG00000021514	DNPEP_BOVIN	Aspartyl aminopeptidase (EC 3.4.11.21) [Source:UniProtKB/Swiss-Prot;Acc:Q2HJH1]	1.28671	7.03234e-08	1.09325e-06	1.15344	0.00186393	0.0139109	ENSBTAG00000021514
ENSBTAG00000016828	Q2NL04_BOVIN	tapasin [Source:RefSeq peptide;Acc:NP_001039350]	1.2723	7.5391e-08	1.16714e-06	1.16709	0.000458678	0.00674633	ENSBTAG00000016828
ENSBTAG00000007312	C0IP18_BOVIN	DC-SIGN-like protein [Source:UniProtKB/TrEMBL;Acc:C0IP18]	2.60141	8.56666e-08	1.32254e-06	3.10388	0.00670681	0.0294227	ENSBTAG00000007312
ENSBTAG00000018082	NADC_BOVIN	Nicotinate-nucleotide pyrophosphorylase [carboxylating] (EC 2.4.2.19)(Quinolinate phosphoribosyltransferase [decarboxylating])(QAPRTase)(QPRTase) [Source:UniProtKB/Swiss-Prot;Acc:Q3T063]	-1.62285	8.70085e-08	1.33955e-06	-2.60612	0.00330941	0.0193602	ENSBTAG00000018082
ENSBTAG00000016830	Q1RMS3_BOVIN	death-associated protein 6 [Source:RefSeq peptide;Acc:NP_001068623]	1.26368	8.69538e-08	1.33955e-06	1.5962	0.000166827	0.00421924	ENSBTAG00000016830
ENSBTAG00000002135	Q95MQ1_BOVIN	CD69 antigen (p60, early T-cell activation antigen) [Source:RefSeq peptide;Acc:NP_776439]	3.15638	9.3173e-08	1.43049e-06	2.97348	0.000825232	0.00900271	ENSBTAG00000002135
ENSBTAG00000000820	GBG11_BOVIN	Guanine nucleotide-binding protein G(I)/G(S)/G(O) subunit gamma-11 Precursor [Source:UniProtKB/Swiss-Prot;Acc:Q5E9F0]	2.32385	9.40135e-08	1.44141e-06	3.20176	0.000209625	0.00460288	ENSBTAG00000000820
ENSBTAG00000013191	AGRN	Not available	1.34192	9.59971e-08	1.4698e-06	2.43042	0.0020102	0.0144791	ENSBTAG00000013191
ENSBTAG00000021538	MYO1E	Not available	-1.26533	9.77201e-08	1.49412e-06	-2.27941	0.000983019	0.00942324	ENSBTAG00000021538
ENSBTAG00000010763	DUSP16	Not available	1.34454	1.03218e-07	1.57603e-06	1.34505	0.00127283	0.0112849	ENSBTAG00000010763
ENSBTAG00000007942	PAPD5	PAP associated domain containing 5 [Source:HGNC Symbol;Acc:30758]	1.26014	1.10944e-07	1.68704e-06	1.02833	0.000495037	0.00696411	ENSBTAG00000007942
ENSBTAG00000016959	LAP4B_BOVIN	Lysosomal-associated transmembrane protein 4B [Source:UniProtKB/Swiss-Prot;Acc:Q71SV0]	-1.33434	1.2072e-07	1.82078e-06	-1.39724	0.00515028	0.0249131	ENSBTAG00000016959
ENSBTAG00000003330	A5PJD6_BOVIN	atlastin 3 [Source:RefSeq peptide;Acc:NP_001092448]	1.24785	1.21044e-07	1.82319e-06	1.59331	0.000511798	0.00707095	ENSBTAG00000003330
ENSBTAG00000011307	DYN1_BOVIN	Dynamin-1 (EC 3.6.5.5) [Source:UniProtKB/Swiss-Prot;Acc:Q08DF4]	-1.55846	1.24546e-07	1.87341e-06	-2.66785	0.0138839	0.0457244	ENSBTAG00000011307
ENSBTAG00000015607	ERMP1	PREDICTED: Bos taurus misc_RNA (LOC541094), miscRNA. [Source:RefSeq DNA;Acc:XR_027949]	-1.25201	1.2767e-07	1.91781e-06	-1.38835	0.00777107	0.0321655	ENSBTAG00000015607
ENSBTAG00000030932	IFI44L	Not available	2.15858	1.34966e-07	2.02467e-06	1.40529	0.000330567	0.00578121	ENSBTAG00000030932
ENSBTAG00000016462	A6QPK5_BOVIN	transcription factor 7-like 2 (T-cell specific, HMG-box) [Source:RefSeq peptide;Acc:NP_001029793]	1.39821	1.38626e-07	2.07398e-06	1.7562	0.000272087	0.00520311	ENSBTAG00000016462
ENSBTAG00000010992	CATH_BOVIN	Cathepsin H Precursor (EC 3.4.22.16) [Contains Cathepsin H mini chain;Cathepsin H heavy chain;Cathepsin H light chain] [Source:UniProtKB/Swiss-Prot;Acc:Q3T0I2]	1.21603	1.4223e-07	2.12505e-06	0.245583	0.0015358	0.0125897	ENSBTAG00000010992
ENSBTAG00000037856	A6QQ52_BOVIN	hypothetical protein LOC507942 [Source:RefSeq peptide;Acc:NP_001095361]	-1.60451	1.45603e-07	2.16962e-06	-1.37024	0.0139775	0.0409505	ENSBTAG00000037856
ENSBTAG00000000781	HIP1	Not available	-1.31222	1.48814e-07	2.2145e-06	-1.49922	0.00899481	0.0349981	ENSBTAG00000000781
ENSBTAG00000004283	Q8HYW5_BOVIN	Liprin beta1 Fragment [Source:UniProtKB/TrEMBL;Acc:Q8HYW5]	1.60244	1.69727e-07	2.50229e-06	1.92399	0.015551	0.0489088	ENSBTAG00000004283
ENSBTAG00000006846	LEG9_BOVIN	Galectin-9 (Gal-9) [Source:UniProtKB/Swiss-Prot;Acc:Q3MHZ8]	1.22876	1.71486e-07	2.52489e-06	0.712898	0.000448833	0.00666249	ENSBTAG00000006846
ENSBTAG00000000497	AK1A1_BOVIN	Alcohol dehydrogenase [NADP+] (EC 1.1.1.2)(Aldehyde reductase)(Aldo-keto reductase family 1 member A1) [Source:UniProtKB/Swiss-Prot;Acc:Q3ZCJ2]	1.23127	1.7569e-07	2.57996e-06	0.59713	0.000172033	0.00427899	ENSBTAG00000000497
ENSBTAG00000010681	NR1H3_BOVIN	Oxysterols receptor LXR-alpha (Liver X receptor alpha)(Nuclear receptor subfamily 1 group H member 3) [Source:UniProtKB/Swiss-Prot;Acc:Q5E9B6]	1.21501	1.89189e-07	2.75629e-06	1.22823	0.000581012	0.00688573	ENSBTAG00000010681
ENSBTAG00000004906	CCNE2_BOVIN	G1/S-specific cyclin-E2 [Source:UniProtKB/Swiss-Prot;Acc:Q5E9K7]	-1.58031	2.05893e-07	2.98411e-06	-2.10208	0.0109153	0.0393956	ENSBTAG00000004906
ENSBTAG00000011140	F162A_BOVIN	Protein FAM162A (E2-induced gene 5 protein homolog) [Source:UniProtKB/Swiss-Prot;Acc:Q2NKR7]	-1.33525	2.4844e-07	3.57481e-06	-1.09857	7.51574e-05	0.00320477	ENSBTAG00000011140
ENSBTAG00000012408	A6QLB1_BOVIN	Ras-related protein Rab-27A [Source:RefSeq peptide;Acc:NP_001094740]	1.2598	2.48576e-07	3.57481e-06	0.709482	0.00693102	0.0299151	ENSBTAG00000012408
ENSBTAG00000005043	TIMP1_BOVIN	Metalloproteinase inhibitor 1 Precursor (Tissue inhibitor of metalloproteinases 1)(TIMP-1)(Embryogenin-1)(EG-1) [Source:UniProtKB/Swiss-Prot;Acc:P20414]	1.24816	2.502e-07	3.59352e-06	1.15392	0.00237898	0.0160688	ENSBTAG00000005043
ENSBTAG00000006751	GLD2_BOVIN	Poly(A) RNA polymerase GLD2 (EC 2.7.7.19)(PAP-associated domain-containing protein 4) [Source:UniProtKB/Swiss-Prot;Acc:Q2HJ44]	1.22696	2.63128e-07	3.75016e-06	0.575314	0.00129338	0.0114038	ENSBTAG00000006751
ENSBTAG00000018316	ZMYND15	zinc finger, MYND-type containing 15 [Source:HGNC Symbol;Acc:20997]	1.23699	3.19001e-07	4.52908e-06	2.28631	0.000151144	0.00407896	ENSBTAG00000018316
ENSBTAG00000044079	LOC782900	Not available	-1.36944	3.19643e-07	4.53241e-06	-1.46198	0.0098142	0.0369657	ENSBTAG00000044079
ENSBTAG00000006836	FBXO33	Not available	1.21562	3.27101e-07	4.63226e-06	0.578784	0.00316819	0.0185419	ENSBTAG00000006836
ENSBTAG00000007581	AA2BR_BOVIN	Adenosine receptor A2b [Source:UniProtKB/Swiss-Prot;Acc:Q1LZD0]	-1.19273	3.60809e-07	5.07732e-06	-1.41937	0.0097284	0.0368168	ENSBTAG00000007581
ENSBTAG00000002742	MSH2_BOVIN	DNA mismatch repair protein Msh2 (MutS protein homolog 2) [Source:UniProtKB/Swiss-Prot;Acc:Q3MHE4]	-1.33307	3.80906e-07	5.33988e-06	-1.1631	0.00425217	0.022333	ENSBTAG00000002742
ENSBTAG00000003314	SKA3_BOVIN	Spindle and kinetochore-associated protein 3 [Source:UniProtKB/Swiss-Prot;Acc:A8PUI7]	-1.45923	3.92946e-07	5.48793e-06	-2.23907	0.00239579	0.0158329	ENSBTAG00000003314
ENSBTAG00000007433	MYO9A	Not available	1.20409	4.17739e-07	5.80505e-06	1.52848	0.001835	0.0137921	ENSBTAG00000007433
ENSBTAG00000020554	AIF1_BOVIN	Allograft inflammatory factor 1 (AIF-1) [Source:UniProtKB/Swiss-Prot;Acc:Q9BDK2]	1.19721	4.2011e-07	5.83073e-06	0.237528	0.00194124	0.0141883	ENSBTAG00000020554
ENSBTAG00000017783	TSPYL2	Not available	-1.2883	4.69541e-07	6.4764e-06	-2.31541	0.000200302	0.00451939	ENSBTAG00000017783
ENSBTAG00000009663	A5D7Q4_BOVIN	cold shock domain protein A [Source:RefSeq peptide;Acc:NP_001091543]	-1.22099	4.73065e-07	6.51694e-06	-1.28714	0.00115963	0.0107785	ENSBTAG00000009663
ENSBTAG00000021899	Q3SZC3_BOVIN	PDE9A protein Fragment [Source:UniProtKB/TrEMBL;Acc:Q3SZC3]	-1.86094	4.80397e-07	6.59347e-06	-1.73362	0.00269176	0.0171675	ENSBTAG00000021899
ENSBTAG00000013705	Q0VCA6_BOVIN	NFKBIE protein [Source:UniProtKB/TrEMBL;Acc:Q0VCA6]	1.22739	5.10661e-07	6.9916e-06	1.24692	0.0177417	0.044662	ENSBTAG00000013705
ENSBTAG00000017002	Q1JPC8_BOVIN	RanBP-type and C3HC4-type zinc finger containing 1 [Source:RefSeq peptide;Acc:NP_001068629]	1.16959	5.42854e-07	7.41412e-06	1.68804	7.45694e-05	0.00320477	ENSBTAG00000017002
ENSBTAG00000006707	Q1LZF6_BOVIN	acyl-CoA synthetase long-chain family member 5 [Source:RefSeq peptide;Acc:NP_001069118]	1.17073	5.50856e-07	7.50499e-06	0.820121	0.000815571	0.0089688	ENSBTAG00000006707
ENSBTAG00000039732	A6H728_BOVIN	muted [Source:RefSeq peptide;Acc:NP_001092345]	1.19912	5.62294e-07	7.64519e-06	0.637468	0.00191091	0.014078	ENSBTAG00000039732
ENSBTAG00000017664	HGF_BOVIN	Hepatocyte growth factor Precursor (Scatter factor)(SF)(Hepatopoeitin-A) [Contains Hepatocyte growth factor alpha chain;Hepatocyte growth factor beta chain] [Source:UniProtKB/Swiss-Prot;Acc:Q76BS1]	-1.42574	5.73131e-07	7.7799e-06	-1.39781	0.000415873	0.00649568	ENSBTAG00000017664
ENSBTAG00000002747	ABCA5	Not available	-1.22976	5.757e-07	7.80526e-06	-1.23368	0.0111513	0.0399875	ENSBTAG00000002747
ENSBTAG00000018152	Q0VCK1_BOVIN	myeloid-associated differentiation marker [Source:RefSeq peptide;Acc:NP_001068720]	-1.18646	5.843e-07	7.91222e-06	-0.874812	0.00046743	0.00682425	ENSBTAG00000018152
ENSBTAG00000014633	Q5E9I5_BOVIN	ATP-binding cassette, sub-family D, member 4 isoform 3 [Source:UniProtKB/TrEMBL;Acc:Q5E9I5]	1.1781	6.41416e-07	8.64887e-06	1.14116	6.91233e-05	0.00311322	ENSBTAG00000014633
ENSBTAG00000018186	PDXK_BOVIN	Pyridoxal kinase (EC 2.7.1.35)(Pyridoxine kinase) [Source:UniProtKB/Swiss-Prot;Acc:Q0II59]	1.15542	7.66316e-07	1.02276e-05	1.55069	0.000448407	0.00621051	ENSBTAG00000018186
ENSBTAG00000004066	PARP8	Not available	1.16967	7.96012e-07	1.05986e-05	1.27053	4.75013e-05	0.00257603	ENSBTAG00000004066
ENSBTAG00000011137	MORN4_BOVIN	MORN repeat-containing protein 4 [Source:UniProtKB/Swiss-Prot;Acc:Q0VD26]	-1.29984	8.31505e-07	1.10184e-05	-1.97648	0.00115812	0.0107785	ENSBTAG00000011137
ENSBTAG00000021035	CATK_BOVIN	Cathepsin K Precursor (EC 3.4.22.38) [Source:UniProtKB/Swiss-Prot;Acc:Q5E968]	1.16813	9.31921e-07	1.23197e-05	0.205038	0.00910576	0.0352652	ENSBTAG00000021035
ENSBTAG00000019606	Q32KR5_BOVIN	intraflagellar transport 52 homolog [Source:RefSeq peptide;Acc:NP_001033190]	1.39852	1.16735e-06	1.51851e-05	1.62772	3.97496e-06	0.000747869	ENSBTAG00000019606
ENSBTAG00000020395	LYSM1_BOVIN	LysM and putative peptidoglycan-binding domain-containing protein 1 [Source:UniProtKB/Swiss-Prot;Acc:A0JNI1]	1.18988	1.29509e-06	1.66848e-05	1.32513	4.68531e-05	0.00257603	ENSBTAG00000020395
ENSBTAG00000015563	PDE12_BOVIN	2',5'-phosphodiesterase 12 (2'-PDE)(2-PDE)(EC 3.1.4.-) [Source:UniProtKB/Swiss-Prot;Acc:Q08DF7]	1.16193	1.32663e-06	1.70124e-05	1.58348	0.000264491	0.00513645	ENSBTAG00000015563
ENSBTAG00000005015	SFXN3_BOVIN	Sideroflexin-3 [Source:UniProtKB/Swiss-Prot;Acc:A6QP55]	-1.14424	1.50584e-06	1.9178e-05	-1.21424	6.98547e-05	0.00311652	ENSBTAG00000005015
ENSBTAG00000001727	CA093_BOVIN	Uncharacterized protein C1orf93 homolog [Source:UniProtKB/Swiss-Prot;Acc:Q58CY6]	-1.20271	1.56817e-06	1.98807e-05	-1.01468	9.36417e-06	0.00117455	ENSBTAG00000001727
ENSBTAG00000012519	XDH_BOVIN	Xanthine dehydrogenase/oxidase [Includes Xanthine dehydrogenase(XD)(EC 1.17.1.4);Xanthine oxidase(XO)(EC 1.17.3.2)(Xanthine oxidoreductase)] [Source:UniProtKB/Swiss-Prot;Acc:P80457]	1.09944	1.74011e-06	2.17387e-05	0.508289	4.7439e-05	0.00236184	ENSBTAG00000012519
ENSBTAG00000009183	SHSA5_BOVIN	Protein shisa-5 Precursor (Scotin) [Source:UniProtKB/Swiss-Prot;Acc:Q3T0A9]	1.12607	1.76432e-06	2.19671e-05	1.1468	0.000827464	0.00901248	ENSBTAG00000009183
ENSBTAG00000000944	LPCAT1	Not available	-1.14268	1.78855e-06	2.22192e-05	-0.725049	0.00112839	0.010615	ENSBTAG00000000944
ENSBTAG00000010998	Q5FX62_BOVIN	CASP8 and FADD-like apoptosis regulator [Source:RefSeq peptide;Acc:NP_001012281]	1.1373	1.82578e-06	2.26564e-05	1.03233	0.000231554	0.00489325	ENSBTAG00000010998
ENSBTAG00000005028	HIRIP3	Not available	-1.20813	1.8611e-06	2.30433e-05	-1.64375	0.00109937	0.0104601	ENSBTAG00000005028
ENSBTAG00000010948	A2VE46_BOVIN	chloride intracellular channel 2 [Source:RefSeq peptide;Acc:NP_001075196]	1.17342	1.86843e-06	2.31083e-05	1.27001	0.00433071	0.02263	ENSBTAG00000010948
ENSBTAG00000015769	Q2KIV4_BOVIN	V-set and immunoglobulin domain containing 4 [Source:RefSeq peptide;Acc:NP_001039994]	-1.10795	1.87113e-06	2.3116e-05	-0.537953	0.0015432	0.012606	ENSBTAG00000015769
ENSBTAG00000014824	MMP14_BOVIN	Matrix metalloproteinase-14 Precursor (MMP-14)(EC 3.4.24.80)(Membrane-type matrix metalloproteinase 1)(MT-MMP 1)(MTMMP1)(Membrane-type-1 matrix metalloproteinase)(MT1-MMP)(MT1MMP) [Source:UniProtKB/Swiss-Prot;Acc:Q9GLE4]	1.11139	1.91761e-06	2.3664e-05	2.04867	0.00103495	0.0101794	ENSBTAG00000014824
ENSBTAG00000019121	A5D9G5_BOVIN	WD repeat domain 10 Fragment [Source:UniProtKB/TrEMBL;Acc:A5D9G5]	-1.48537	1.94813e-06	2.4014e-05	-0.891047	0.00139236	0.0119156	ENSBTAG00000019121
ENSBTAG00000004222	SAT2_BOVIN	Diamine acetyltransferase 2 (EC 2.3.1.57)(Spermidine/spermine N(1)-acetyltransferase 2)(Polyamine N-acetyltransferase 2) [Source:UniProtKB/Swiss-Prot;Acc:Q7PCJ8]	-1.25684	1.95173e-06	2.40318e-05	-1.58565	0.00568675	0.0264603	ENSBTAG00000004222
ENSBTAG00000015978	ANXA1_BOVIN	Annexin A1 (Annexin-1)(Annexin I)(Lipocortin I)(Calpactin-2)(Calpactin II)(Chromobindin-9)(p35)(Phospholipase A2 inhibitory protein) [Source:UniProtKB/Swiss-Prot;Acc:P46193]	1.13938	2.07577e-06	2.54465e-05	0.196224	0.0111556	0.0399909	ENSBTAG00000015978
ENSBTAG00000021291	STXB6_BOVIN	Syntaxin-binding protein 6 [Source:UniProtKB/Swiss-Prot;Acc:Q2YDL1]	-1.20384	2.10651e-06	2.5795e-05	-1.33752	0.0127746	0.0435555	ENSBTAG00000021291
ENSBTAG00000010324	GTPB1_BOVIN	GTP-binding protein 1 [Source:UniProtKB/Swiss-Prot;Acc:Q58DC5]	1.15195	2.13894e-06	2.61345e-05	1.45003	0.00074899	0.00861634	ENSBTAG00000010324
ENSBTAG00000017452	RCAN3_BOVIN	Calcipressin-3 (Regulator of calcineurin 3)(Down syndrome candidate region 1-like protein 2) [Source:UniProtKB/Swiss-Prot;Acc:Q2KIA1]	-1.1326	2.23416e-06	2.72381e-05	-1.03323	0.00594156	0.0271693	ENSBTAG00000017452
ENSBTAG00000009493	BCL3	Not available	1.11779	2.26144e-06	2.7503e-05	1.17165	0.013812	0.0362519	ENSBTAG00000009493
ENSBTAG00000016625	T131L_BOVIN	Transmembrane protein 131-like Precursor [Source:UniProtKB/Swiss-Prot;Acc:Q08DV9]	1.1296	2.27396e-06	2.76025e-05	1.65803	6.88962e-05	0.00311322	ENSBTAG00000016625
ENSBTAG00000023551	MOL2C_BOVIN	Mps one binder kinase activator-like 2C (Mob1 homolog 2C) [Source:UniProtKB/Swiss-Prot;Acc:Q5EAA4]	1.14664	2.28618e-06	2.77206e-05	1.44156	0.000190989	0.00450077	ENSBTAG00000023551
ENSBTAG00000016095	Q58DN1_BOVIN	LIM domain only 6 [Source:RefSeq peptide;Acc:NP_001014886]	1.22049	2.32156e-06	2.80884e-05	2.2868	0.000155324	0.00408997	ENSBTAG00000016095
ENSBTAG00000013169	LCMT1_BOVIN	Leucine carboxyl methyltransferase 1 (EC 2.1.1.-) [Source:UniProtKB/Swiss-Prot;Acc:Q3T0H0]	1.17615	2.37897e-06	2.86583e-05	1.02557	2.5456e-05	0.00194081	ENSBTAG00000013169
ENSBTAG00000013341	GYG2	Not available	-1.22405	2.42265e-06	2.9153e-05	-1.07892	0.00865222	0.0341204	ENSBTAG00000013341
ENSBTAG00000005382	CCDC85B	Not available	-1.27026	2.51766e-06	3.02636e-05	-1.40227	0.00242493	0.0162479	ENSBTAG00000005382
ENSBTAG00000016779	CLIP1	Not available	1.1112	2.55633e-06	3.06953e-05	0.374596	0.00588101	0.0270592	ENSBTAG00000016779
ENSBTAG00000003043	GBG2_BOVIN	Guanine nucleotide-binding protein G(I)/G(S)/G(O) subunit gamma-2 Precursor (G gamma-I) [Source:UniProtKB/Swiss-Prot;Acc:P63212]	1.17333	2.57895e-06	3.09335e-05	1.0094	0.00523671	0.0251487	ENSBTAG00000003043
ENSBTAG00000021569	DDB1_BOVIN	DNA damage-binding protein 1 (Damage-specific DNA-binding protein 1) [Source:UniProtKB/Swiss-Prot;Acc:A1A4K3]	-1.10308	2.77782e-06	3.31404e-05	-1.09623	0.00426445	0.0223874	ENSBTAG00000021569
ENSBTAG00000011304	Q2TBG3_BOVIN	XRN2 protein Fragment [Source:UniProtKB/TrEMBL;Acc:Q2TBG3]	1.10114	2.80949e-06	3.34464e-05	0.961759	0.000997793	0.00994808	ENSBTAG00000011304
ENSBTAG00000019044	BAIP2_BOVIN	Brain-specific angiogenesis inhibitor 1-associated protein 2 (BAI1-associated protein 2)(BAI-associated protein 2) [Source:UniProtKB/Swiss-Prot;Acc:Q5EAD0]	-1.11003	2.89907e-06	3.4476e-05	-1.49244	0.000297832	0.00545091	ENSBTAG00000019044
ENSBTAG00000021072	DTNB	Not available	1.14328	3.04714e-06	3.61355e-05	1.23831	0.000161638	0.00386995	ENSBTAG00000021072
ENSBTAG00000030593	RFTN1	Not available	1.34264	3.04835e-06	3.61355e-05	1.36548	0.000610387	0.0077058	ENSBTAG00000030593
ENSBTAG00000034875	ALPK1	alpha-kinase 1 [Source:HGNC Symbol;Acc:20917]	1.13694	3.12552e-06	3.69714e-05	1.41947	0.000947934	0.00962839	ENSBTAG00000034875
ENSBTAG00000018688	Q0VC97_BOVIN	carbonyl reductase 3 [Source:RefSeq peptide;Acc:NP_001069202]	1.18147	3.15947e-06	3.72938e-05	1.11903	0.000447378	0.00665831	ENSBTAG00000018688
ENSBTAG00000015441	ACTG2	Bos taurus actin, gamma 2, smooth muscle, enteric (ACTG2), mRNA. [Source:RefSeq DNA;Acc:NM_001013592]	1.53115	3.18245e-06	3.75252e-05	2.22135	0.00122638	0.0110922	ENSBTAG00000015441
ENSBTAG00000001778	Q0IIB2_BOVIN	nuclear factor of kappa light polypeptide gene enhancer in B-cells inhibitor, beta [Source:RefSeq peptide;Acc:NP_001069340]	1.15855	3.20759e-06	3.77019e-05	1.54774	0.00494151	0.0238257	ENSBTAG00000001778
ENSBTAG00000018436	UBE2J1	Not available	1.14181	3.21143e-06	3.77072e-05	0.829194	0.00266628	0.0170985	ENSBTAG00000018436
ENSBTAG00000003825	PTPN12	Not available	1.09799	3.25838e-06	3.81378e-05	0.476522	0.000942765	0.00970294	ENSBTAG00000003825
ENSBTAG00000015266	SDHF2_BOVIN	Succinate dehydrogenase assembly factor 2, mitochondrial Precursor (SDH assembly factor 2)(Succinate dehydrogenase subunit 5, mitochondrial) [Source:UniProtKB/Swiss-Prot;Acc:Q3ZBC2]	1.09911	3.2738e-06	3.8278e-05	0.986301	0.000145703	0.00403628	ENSBTAG00000015266
ENSBTAG00000000275	A2VE05_BOVIN	poly (ADP-ribose) polymerase family, member 11 [Source:RefSeq peptide;Acc:NP_001075921]	1.11246	3.59774e-06	4.1715e-05	1.63357	0.000144696	0.00385118	ENSBTAG00000000275
ENSBTAG00000039275	ERAP2_BOVIN	Endoplasmic reticulum aminopeptidase 2 (EC 3.4.11.-) [Source:UniProtKB/Swiss-Prot;Acc:A6QPT7]	1.07689	3.75318e-06	4.33818e-05	1.2597	0.00188532	0.0140256	ENSBTAG00000039275
ENSBTAG00000031524	Q08DR1_BOVIN	transmembrane prostate androgen-induced protein [Source:RefSeq peptide;Acc:NP_001071546]	-1.17046	4.00863e-06	4.60951e-05	-1.46729	0.013531	0.0449975	ENSBTAG00000031524
ENSBTAG00000010793	A5PKA3_BOVIN	steroid-sensitive protein 1 [Source:RefSeq peptide;Acc:NP_001092452]	1.13198	4.25176e-06	4.88404e-05	1.51457	0.0136924	0.0452728	ENSBTAG00000010793
ENSBTAG00000011483	SCARF1	scavenger receptor class F, member 1 [Source:HGNC Symbol;Acc:16820]	1.10153	4.46205e-06	5.09406e-05	1.05488	0.000930979	0.00964617	ENSBTAG00000011483
ENSBTAG00000015142	MAPKBP1	Not available	-1.13968	4.58248e-06	5.22084e-05	-1.88144	0.000503467	0.00701469	ENSBTAG00000015142
ENSBTAG00000008631	COR1A_BOVIN	Coronin-1A (Coronin-like protein p57)(Coronin-like protein A)(Clipin-A)(Tryptophan aspartate-containing coat protein)(TACO) [Source:UniProtKB/Swiss-Prot;Acc:Q92176]	-1.07828	4.63789e-06	5.27856e-05	-0.964817	7.84225e-05	0.00323256	ENSBTAG00000008631
ENSBTAG00000020034	D4QGC1_BOVIN	Tyrosine-protein kinase Lyn [Source:UniProtKB/TrEMBL;Acc:D4QGC1]	1.065	4.67768e-06	5.31299e-05	1.36813	0.000417678	0.00650496	ENSBTAG00000020034
ENSBTAG00000021521	A5PJN7_BOVIN	bifunctional apoptosis regulator [Source:RefSeq peptide;Acc:NP_001092339]	1.07399	5.08314e-06	5.7559e-05	0.559344	0.000526231	0.00714608	ENSBTAG00000021521
ENSBTAG00000018413	FA46B_BOVIN	Protein FAM46B [Source:UniProtKB/Swiss-Prot;Acc:Q29RH2]	-1.28581	5.1682e-06	5.84626e-05	-1.49633	0.000156522	0.00409009	ENSBTAG00000018413
ENSBTAG00000007300	FHL3_BOVIN	Four and a half LIM domains protein 3 (FHL-3) [Source:UniProtKB/Swiss-Prot;Acc:Q3ZBI6]	-1.1078	6.23186e-06	6.93668e-05	-0.712934	0.0199409	0.0496693	ENSBTAG00000007300
ENSBTAG00000002736	DNMT1_BOVIN	DNA (cytosine-5)-methyltransferase 1 (Dnmt1)(EC 2.1.1.37) [Source:UniProtKB/Swiss-Prot;Acc:Q24K09]	1.06418	6.23148e-06	6.93668e-05	1.44878	0.00109557	0.0104515	ENSBTAG00000002736
ENSBTAG00000010957	LHPP_BOVIN	Phospholysine phosphohistidine inorganic pyrophosphate phosphatase (EC 3.6.1.1)(EC 3.1.3.-) [Source:UniProtKB/Swiss-Prot;Acc:Q0VD18]	1.09438	6.35326e-06	7.05769e-05	1.50391	0.000995117	0.00969317	ENSBTAG00000010957
ENSBTAG00000019711	LRMP	Not available	1.10138	6.43149e-06	7.13037e-05	1.3146	0.0012654	0.0112492	ENSBTAG00000019711
ENSBTAG00000015007	NCOA1	Not available	1.05219	6.51074e-06	7.21105e-05	0.756025	8.97928e-05	0.00327255	ENSBTAG00000015007
ENSBTAG00000021856	LOC616788	Not available	1.07621	6.5431e-06	7.23969e-05	1.10097	2.2672e-05	0.00186647	ENSBTAG00000021856
ENSBTAG00000020594	Q17Q92_BOVIN	ELF2 protein Fragment [Source:UniProtKB/TrEMBL;Acc:Q0IIC5]	1.18352	6.81812e-06	7.51768e-05	0.410837	0.000997513	0.00994808	ENSBTAG00000020594
ENSBTAG00000020313	FNBP1	Not available	1.05731	6.90095e-06	7.59036e-05	0.688704	0.00105439	0.010224	ENSBTAG00000020313
ENSBTAG00000003639	ELMO2_BOVIN	Engulfment and cell motility protein 2 [Source:UniProtKB/Swiss-Prot;Acc:A4FUD6]	1.04846	6.96973e-06	7.65089e-05	1.83074	0.00040355	0.00639594	ENSBTAG00000003639
ENSBTAG00000019314	USP25	Not available	1.05583	7.13773e-06	7.81989e-05	0.892554	0.000212326	0.00464421	ENSBTAG00000019314
ENSBTAG00000034529	Q0VC27_BOVIN	high mobility group AT-hook 1 [Source:RefSeq peptide;Acc:NP_001069991]	1.06846	8.15811e-06	8.86797e-05	0.928833	0.00228752	0.0156615	ENSBTAG00000034529
ENSBTAG00000004124	CPOX	Not available	1.06282	8.18972e-06	8.89363e-05	1.1898	0.0100274	0.0372976	ENSBTAG00000004124
ENSBTAG00000020880	CN037_BOVIN	Uncharacterized protein C14orf37 homolog Precursor [Source:UniProtKB/Swiss-Prot;Acc:Q2TA21]	-1.11564	8.21891e-06	8.91592e-05	-1.78785	0.00535037	0.0254431	ENSBTAG00000020880
ENSBTAG00000011358	Q0P5G7_BOVIN	immediate early response 3 [Source:RefSeq peptide;Acc:NP_001068670]	1.10296	8.47645e-06	9.16033e-05	0.801795	0.00786448	0.0323967	ENSBTAG00000011358
ENSBTAG00000011823	CLSTN1	Not available	-1.03658	8.61863e-06	9.28667e-05	-0.932683	0.0157852	0.0467744	ENSBTAG00000011823
ENSBTAG00000021978	A6QLQ6_BOVIN	parvin, beta [Source:RefSeq peptide;Acc:NP_001095769]	1.10883	8.62673e-06	9.28667e-05	2.04059	0.00362363	0.0204498	ENSBTAG00000021978
ENSBTAG00000015212	INAR2_BOVIN	Interferon alpha/beta receptor 2 Precursor (IFN-alpha/beta receptor 2)(IFN-R-2)(Type I interferon receptor 2) [Source:UniProtKB/Swiss-Prot;Acc:Q95141]	1.05268	8.7081e-06	9.3652e-05	0.427415	0.000775233	0.00873729	ENSBTAG00000015212
ENSBTAG00000003012	TRAF1	Not available	1.11786	8.75466e-06	9.40619e-05	1.10672	0.0123767	0.0427648	ENSBTAG00000003012
ENSBTAG00000006697	RICTOR	Not available	1.09822	9.75883e-06	0.000104147	1.5588	0.00216097	0.0151854	ENSBTAG00000006697
ENSBTAG00000017218	A7MBH7_BOVIN	phytoceramidase, alkaline [Source:RefSeq peptide;Acc:NP_001095755]	1.1442	1.00361e-05	0.000106902	0.527165	0.0141891	0.0460427	ENSBTAG00000017218
ENSBTAG00000014261	SYTC_BOVIN	Threonyl-tRNA synthetase, cytoplasmic (EC 6.1.1.3)(Threonine--tRNA ligase)(ThrRS) [Source:UniProtKB/Swiss-Prot;Acc:Q3ZBV8]	1.05406	1.00746e-05	0.000107209	0.644991	0.00114168	0.0106787	ENSBTAG00000014261
ENSBTAG00000006633	IRF3_BOVIN	Interferon regulatory factor 3 (IRF-3) [Source:UniProtKB/Swiss-Prot;Acc:Q4JF28]	1.02608	1.05132e-05	0.000111556	0.850155	0.000439532	0.00662422	ENSBTAG00000006633
ENSBTAG00000015221	PCCB_BOVIN	Propionyl-CoA carboxylase beta chain, mitochondrial Precursor (PCCase subunit beta)(EC 6.4.1.3)(Propanoyl-CoA:carbon dioxide ligase subunit beta) [Source:UniProtKB/Swiss-Prot;Acc:Q2TBR0]	-1.10037	1.08631e-05	0.000114831	-1.16637	0.00443549	0.0229236	ENSBTAG00000015221
ENSBTAG00000005160	Q2KJ73_BOVIN	general transcription factor IIH, polypeptide 1, 62kDa [Source:RefSeq peptide;Acc:NP_001039615]	1.04061	1.10214e-05	0.000116394	0.652629	0.00415151	0.0211946	ENSBTAG00000005160
ENSBTAG00000003063	SYNJ1_BOVIN	Synaptojanin-1 Fragment (EC 3.1.3.36)(Synaptic inositol-1,4,5-trisphosphate 5-phosphatase 1)(p150) [Source:UniProtKB/Swiss-Prot;Acc:O18964]	1.02726	1.124e-05	0.000118543	1.59897	2.28789e-05	0.00148959	ENSBTAG00000003063
ENSBTAG00000011647	Q2KHW4_BOVIN	solute carrier family 25 (mitochondrial carrier; ornithine transporter) member 15 [Source:RefSeq peptide;Acc:NP_001039791]	-1.31505	1.12751e-05	0.000118736	-1.9528	7.61024e-06	0.00104439	ENSBTAG00000011647
ENSBTAG00000015713	TLK2	tousled-like kinase 2 [Source:HGNC Symbol;Acc:11842]	1.06176	1.16347e-05	0.00012229	0.88043	0.00059865	0.00761532	ENSBTAG00000015713
ENSBTAG00000018050	Q2KJ48_BOVIN	cerebellar degeneration-related protein 2, 62kDa [Source:RefSeq peptide;Acc:NP_001039848]	-1.28648	1.21697e-05	0.000127552	-2.08167	4.73583e-05	0.00257603	ENSBTAG00000018050
ENSBTAG00000021999	CPT1A	Not available	-1.06832	1.24586e-05	0.000130336	-1.21987	0.00996699	0.0372764	ENSBTAG00000021999
ENSBTAG00000006606	LOC618459	Not available	-2.12866	1.30815e-05	0.000136467	-1.90243	0.0107576	0.0389712	ENSBTAG00000006606
ENSBTAG00000010002	Q8MII2_BOVIN	Interferon responsive factor 2 Fragment [Source:UniProtKB/TrEMBL;Acc:Q8MII2]	1.01872	1.59563e-05	0.000163997	1.31585	0.000290606	0.00519336	ENSBTAG00000010002
ENSBTAG00000018970	XPO5	Not available	-1.04619	1.68975e-05	0.000173032	-1.13831	0.00236455	0.0160084	ENSBTAG00000018970
ENSBTAG00000023607	PTPLB_BOVIN	Protein-tyrosine phosphatase-like member B [Source:UniProtKB/Swiss-Prot;Acc:Q2KIP8]	1.00501	1.78066e-05	0.000181009	0.369778	0.000340378	0.00589414	ENSBTAG00000023607
ENSBTAG00000012383	Q3SZ37_BOVIN	chromatin modifying protein 5 [Source:RefSeq peptide;Acc:NP_001029854]	1.01384	1.81742e-05	0.000184073	0.372205	0.00862878	0.0342157	ENSBTAG00000012383
ENSBTAG00000019872	PIK3AP1	Not available	1.00644	1.85459e-05	0.000187667	0.612504	0.0018575	0.0138807	ENSBTAG00000019872
ENSBTAG00000013761	STMN1_BOVIN	Stathmin [Source:UniProtKB/Swiss-Prot;Acc:Q3T0C7]	-1.10193	1.88846e-05	0.000190575	-1.06524	0.00634255	0.0282929	ENSBTAG00000013761
ENSBTAG00000015980	B7X6C5_BOVIN	Fatty acid synthase Fragment [Source:UniProtKB/TrEMBL;Acc:B7X6C5]	-1.02813	1.97842e-05	0.000198216	-0.733941	0.00428714	0.0224762	ENSBTAG00000015980
ENSBTAG00000006346	DAP1_BOVIN	Death-associated protein 1 (DAP-1) [Source:UniProtKB/Swiss-Prot;Acc:Q5EAE6]	0.985244	2.20859e-05	0.000219686	0.795336	0.000403516	0.00639594	ENSBTAG00000006346
ENSBTAG00000009543	A0JN43_BOVIN	family with sequence similarity 62 (C2 domain containing), member A [Source:RefSeq peptide;Acc:NP_001071411]	-1.00029	2.2238e-05	0.000220813	-0.937967	0.00215648	0.0151629	ENSBTAG00000009543
ENSBTAG00000011403	A2VDZ8_BOVIN	RUN and SH3 domain containing 2 [Source:RefSeq peptide;Acc:NP_001075896]	-0.997286	2.23275e-05	0.000221504	-1.27699	0.00204433	0.0145873	ENSBTAG00000011403
ENSBTAG00000011709	IMPA1_BOVIN	Inositol monophosphatase 1 (IMPase 1)(IMP 1)(EC 3.1.3.25)(Inositol-1(or 4)-monophosphatase 1)(Lithium-sensitive myo-inositol monophosphatase A1) [Source:UniProtKB/Swiss-Prot;Acc:P20456]	0.988733	2.31372e-05	0.000228518	0.951351	0.000408351	0.00625575	ENSBTAG00000011709
ENSBTAG00000012642	TRADD_BOVIN	Tumor necrosis factor receptor type 1-associated DEATH domain protein (TNFR1-associated DEATH domain protein)(TNFRSF1A-associated via death domain) [Source:UniProtKB/Swiss-Prot;Acc:Q2KI74]	0.996604	2.35122e-05	0.000231605	1.07315	1.41991e-05	0.00147886	ENSBTAG00000012642
ENSBTAG00000000824	TSEN54	Not available	-1.07963	2.46596e-05	0.000241413	-1.27759	4.35836e-05	0.00257603	ENSBTAG00000000824
ENSBTAG00000006951	RBTN2_BOVIN	Rhombotin-2 (LIM domain only protein 2)(LMO-2) [Source:UniProtKB/Swiss-Prot;Acc:Q1LZ94]	1.00411	2.63083e-05	0.000255977	1.47113	0.00814041	0.0329908	ENSBTAG00000006951
ENSBTAG00000017067	WBS22_BOVIN	Uncharacterized methyltransferase WBSCR22 (EC 2.1.1.-)(Williams-Beuren syndrome chromosomal region 22 protein homolog) [Source:UniProtKB/Swiss-Prot;Acc:Q58DP0]	-0.987392	2.68762e-05	0.000260818	-1.01022	0.000127725	0.00381789	ENSBTAG00000017067
ENSBTAG00000005718	PLIN2_BOVIN	Perilipin-2 (Adipophilin)(Adipose differentiation-related protein)(ADRP) [Source:UniProtKB/Swiss-Prot;Acc:Q9TUM6]	0.975367	2.79127e-05	0.000269936	1.6808	0.000851649	0.00916466	ENSBTAG00000005718
ENSBTAG00000013197	PSN2_BOVIN	Presenilin-2 (PS-2)(EC 3.4.23.-) [Contains Presenilin-2 NTF subunit;Presenilin-2 CTF subunit] [Source:UniProtKB/Swiss-Prot;Acc:Q9XT96]	-0.978545	2.84002e-05	0.000273699	-0.817095	0.000768053	0.00870433	ENSBTAG00000013197
ENSBTAG00000007142	CPPED_BOVIN	Calcineurin-like phosphoesterase domain-containing protein 1 (EC 3.1.-.-) [Source:UniProtKB/Swiss-Prot;Acc:Q58DC0]	-0.986141	2.88987e-05	0.000278262	-1.00145	0.000980886	0.00988869	ENSBTAG00000007142
ENSBTAG00000016549	LRRC16A	leucine rich repeat containing 16A [Source:HGNC Symbol;Acc:21581]	0.994077	2.93497e-05	0.000282117	0.909096	0.00421207	0.0221873	ENSBTAG00000016549
ENSBTAG00000015156	NDUB1_BOVIN	NADH dehydrogenase [ubiquinone] 1 beta subcomplex subunit 1 (NADH-ubiquinone oxidoreductase MNLL subunit)(Complex I-MNLL)(CI-MNLL) [Source:UniProtKB/Swiss-Prot;Acc:Q02378]	0.990473	2.95804e-05	0.000284089	0.319036	0.00276391	0.0174653	ENSBTAG00000015156
ENSBTAG00000015512	LOC786974	Not available	0.972511	3.07772e-05	0.00029482	0.197114	0.00719133	0.0306157	ENSBTAG00000015512
ENSBTAG00000002837	TOR1B	Not available	0.992469	3.13781e-05	0.000299032	0.87758	0.000632974	0.00765265	ENSBTAG00000002837
ENSBTAG00000005816	Q58CQ1_BOVIN	interferon-stimulated transcription factor 3, gamma 48kDa [Source:RefSeq peptide;Acc:NP_001019677]	0.976351	3.29662e-05	0.000312561	0.916876	0.000770945	0.00870578	ENSBTAG00000005816
ENSBTAG00000018291	LOC616899	hypothetical protein LOC616899 [Source:RefSeq peptide;Acc:NP_001077244]	1.00112	3.34027e-05	0.000316161	0.891244	0.000372181	0.00614942	ENSBTAG00000018291
ENSBTAG00000011100	CATC_BOVIN	Dipeptidyl peptidase 1 Precursor (EC 3.4.14.1)(Dipeptidyl peptidase I)(DPP-I)(DPPI)(Cathepsin C)(Cathepsin J)(Dipeptidyl transferase) [Contains Dipeptidyl peptidase 1 exclusion domain chain(Dipeptidyl peptidase I exclusion domain chain);Dipeptidyl peptidase 1 heavy chain(Dipeptidyl peptidase I heavy chain);Dipeptidyl peptidase 1 light chain(Dipeptidyl peptidase I light chain)] [Source:UniProtKB/S…	0.954879	3.48333e-05	0.00032842	0.2361	0.00907205	0.0352164	ENSBTAG00000011100
ENSBTAG00000014249	Q2KIZ6_BOVIN	influenza virus NS1A binding protein [Source:RefSeq peptide;Acc:NP_001039649]	-1.02122	3.74209e-05	0.000349733	-0.822891	0.0038998	0.0213126	ENSBTAG00000014249
ENSBTAG00000014099	YTHDC2	Not available	0.96577	3.83786e-05	0.000357483	0.56172	0.00247039	0.0163837	ENSBTAG00000014099
ENSBTAG00000010526	Q32KV9_BOVIN	hypothetical protein LOC617172 [Source:RefSeq peptide;Acc:NP_001073798]	-0.998688	4.07366e-05	0.000377866	-0.845227	0.00851831	0.0337865	ENSBTAG00000010526
ENSBTAG00000003889	PER1	Not available	-1.05902	4.21586e-05	0.000389757	-0.807167	0.0012472	0.0111826	ENSBTAG00000003889
ENSBTAG00000018000	Q17QK0_BOVIN	ceroid-lipofuscinosis, neuronal 3 [Source:RefSeq peptide;Acc:NP_001068642]	0.955496	4.24715e-05	0.000391998	0.985163	0.00448003	0.0219923	ENSBTAG00000018000
ENSBTAG00000018569	CUL4B	Not available	0.979547	4.25452e-05	0.000392354	0.614669	0.000950689	0.00972337	ENSBTAG00000018569
ENSBTAG00000017091	A2VE39_BOVIN	hypothetical protein LOC509620 [Source:RefSeq peptide;Acc:NP_001075899]	0.954764	4.37105e-05	0.0004021	0.952534	0.000671527	0.00813568	ENSBTAG00000017091
ENSBTAG00000005193	A7YWT5_BOVIN	class-I MHC-restricted T cell associated molecule [Source:RefSeq peptide;Acc:NP_001098927]	-1.54215	4.69564e-05	0.000428419	-3.13787	0.0114341	0.0405972	ENSBTAG00000005193
ENSBTAG00000002615	LONRF3	Not available	-0.964323	4.7439e-05	0.000432114	-1.17147	2.66236e-05	0.00198779	ENSBTAG00000002615
ENSBTAG00000004850	KPNA3	Not available	0.964108	4.74236e-05	0.000432114	0.721532	0.00634726	0.0283031	ENSBTAG00000004850
ENSBTAG00000019427	LOC514704	Not available	0.94314	4.77206e-05	0.000433969	0.542185	0.00177474	0.0135923	ENSBTAG00000019427
ENSBTAG00000021880	ADCK3_BOVIN	Chaperone activity of bc1 complex-like, mitochondrial Precursor (Chaperone-ABC1-like)(aarF domain-containing protein kinase 3) [Source:UniProtKB/Swiss-Prot;Acc:Q29RI0]	-1.00378	4.8246e-05	0.000438388	-1.04453	0.00395442	0.021445	ENSBTAG00000021880
ENSBTAG00000000977	Q2TBL2_BOVIN	immunoglobulin superfamily, member 4D [Source:RefSeq peptide;Acc:NP_001033647]	-0.945667	4.99191e-05	0.000451014	-0.480569	0.00498682	0.0245138	ENSBTAG00000000977
ENSBTAG00000003189	LOC522998	PREDICTED: Bos taurus misc_RNA (LOC522998), miscRNA. [Source:RefSeq DNA;Acc:XR_028333]	-0.939859	5.26879e-05	0.000475384	-0.809396	0.000234683	0.00494147	ENSBTAG00000003189
ENSBTAG00000019069	SNG2_BOVIN	Synaptogyrin-2 (Cellugyrin) [Source:UniProtKB/Swiss-Prot;Acc:A7E3W5]	0.955046	5.27019e-05	0.000475384	0.44537	0.00171488	0.0133449	ENSBTAG00000019069
ENSBTAG00000002786	A6QQH0_BOVIN	hypothetical protein LOC781494 [Source:RefSeq peptide;Acc:NP_001094749]	0.946991	5.34215e-05	0.000481008	0.58094	0.00203238	0.0145446	ENSBTAG00000002786
ENSBTAG00000012342	LIMA1	Not available	-0.981955	5.49509e-05	0.000492479	-1.06661	0.0148105	0.0475725	ENSBTAG00000012342
ENSBTAG00000008053	Q1LZC2_BOVIN	WD repeat and FYVE domain containing 2 [Source:RefSeq peptide;Acc:NP_001069310]	-0.991658	5.79197e-05	0.00051659	-1.15935	0.00132532	0.0116027	ENSBTAG00000008053
ENSBTAG00000007740	Q9N0E6_BOVIN	midkine (neurite growth-promoting factor 2) [Source:RefSeq peptide;Acc:NP_776360]	1.86037	5.89768e-05	0.000525177	2.58404	0.00284415	0.0177798	ENSBTAG00000007740
ENSBTAG00000011765	GABARAPL1	GABA(A) receptor-associated protein like 1 [Source:RefSeq peptide;Acc:NP_001028788]	0.946802	6.19557e-05	0.000549505	0.802181	0.0115175	0.0383308	ENSBTAG00000011765
ENSBTAG00000018464	ZDHHC14	Not available	1.23509	6.54206e-05	0.000578393	2.71314	0.0045602	0.0233451	ENSBTAG00000018464
ENSBTAG00000018274	FADD_BOVIN	Protein FADD (FAS-associated death domain protein)(FAS-associating death domain-containing protein) [Source:UniProtKB/Swiss-Prot;Acc:Q645M6]	0.951043	6.79412e-05	0.000598302	1.43863	0.00125971	0.0112286	ENSBTAG00000018274
ENSBTAG00000003504	GSHB_BOVIN	Glutathione synthetase (GSH synthetase)(GSH-S)(EC 6.3.2.3)(Glutathione synthase) [Source:UniProtKB/Swiss-Prot;Acc:Q5EAC2]	0.983146	6.8619e-05	0.000603793	1.14558	0.00318878	0.0190755	ENSBTAG00000003504
ENSBTAG00000018101	SAHH_BOVIN	Adenosylhomocysteinase (AdoHcyase)(EC 3.3.1.1)(S-adenosyl-L-homocysteine hydrolase) [Source:UniProtKB/Swiss-Prot;Acc:Q3MHL4]	0.920875	7.07332e-05	0.000620924	0.432029	0.00247133	0.0163837	ENSBTAG00000018101
ENSBTAG00000003265	Q08E01_BOVIN	adducin 3 (gamma) [Source:RefSeq peptide;Acc:NP_001068662]	0.94641	7.11761e-05	0.000624319	1.05643	0.00501959	0.0245948	ENSBTAG00000003265
ENSBTAG00000001114	PRKD3	Not available	-0.940176	7.16375e-05	0.000627872	-1.08428	0.00421139	0.0221873	ENSBTAG00000001114
ENSBTAG00000009384	Q17QI4_BOVIN	angiotensin II receptor-associated protein [Source:RefSeq peptide;Acc:NP_001068831]	0.92823	7.18329e-05	0.000629089	0.861393	0.000304163	0.00550088	ENSBTAG00000009384
ENSBTAG00000004021	CDK2_BOVIN	Cell division protein kinase 2 (EC 2.7.11.22) [Source:UniProtKB/Swiss-Prot;Acc:Q5E9Y0]	-1.07124	7.27431e-05	0.00063656	-1.13955	0.00425994	0.020113	ENSBTAG00000004021
ENSBTAG00000011136	NR2F6	nuclear receptor subfamily 2, group F, member 6 [Source:HGNC Symbol;Acc:7977]	-0.969108	7.37314e-05	0.000644195	-1.22122	0.0058897	0.0270592	ENSBTAG00000011136
ENSBTAG00000020480	A5PKM3_BOVIN	serine palmitoyltransferase, long chain base subunit 2 [Source:RefSeq peptide;Acc:NP_001092551]	0.92421	7.64207e-05	0.000666645	1.19916	0.00121217	0.0110397	ENSBTAG00000020480
ENSBTAG00000001656	CJ057_BOVIN	Transmembrane protein C10orf57 homolog [Source:UniProtKB/Swiss-Prot;Acc:Q0D2G3]	-1.73683	7.81871e-05	0.000680986	-0.929615	0.000342067	0.00571298	ENSBTAG00000001656
ENSBTAG00000017125	A4IFC3_BOVIN	poly A binding protein, cytoplasmic 4 [Source:RefSeq peptide;Acc:NP_001077193]	-0.928802	7.84636e-05	0.00068286	-0.936651	0.00020695	0.00459252	ENSBTAG00000017125
ENSBTAG00000043951	IMPA2	Not available	0.972916	7.93255e-05	0.000689284	1.11976	0.0129961	0.0439417	ENSBTAG00000043951
ENSBTAG00000034689	ZNRF1	Not available	0.940446	7.98957e-05	0.000692616	0.843159	0.000154829	0.00408997	ENSBTAG00000034689
ENSBTAG00000000671	LOC507426	PREDICTED: Bos taurus misc_RNA (LOC507426), miscRNA. [Source:RefSeq DNA;Acc:XR_028255]	0.925481	7.9835e-05	0.000692616	1.07748	0.00016661	0.00421924	ENSBTAG00000000671
ENSBTAG00000015637	IMPA3_BOVIN	Inositol monophosphatase 3 (IMPase 3)(IMP 3)(EC 3.1.3.25)(Inositol-1(or 4)-monophosphatase 3)(Myo-inositol monophosphatase A3)(Inositol monophosphatase domain-containing protein 1) [Source:UniProtKB/Swiss-Prot;Acc:Q2KJ53]	-0.920407	8.10061e-05	0.000701695	-0.814219	4.27095e-05	0.00201819	ENSBTAG00000015637
ENSBTAG00000007003	TYSY_BOVIN	Thymidylate synthase (TSase)(TS)(EC 2.1.1.45) [Source:UniProtKB/Swiss-Prot;Acc:Q2TA32]	-1.00694	8.7149e-05	0.000746771	-1.30798	0.00557743	0.026103	ENSBTAG00000007003
ENSBTAG00000005909	Q3SYT0_BOVIN	leptin receptor overlapping transcript [Source:RefSeq peptide;Acc:NP_001029913]	0.913362	8.79873e-05	0.000752795	0.39545	0.00836933	0.0335583	ENSBTAG00000005909
ENSBTAG00000008772	SMC2	Not available	-0.961597	8.841e-05	0.000755831	-1.73511	0.00985617	0.0370639	ENSBTAG00000008772
ENSBTAG00000017021	Q148N1_BOVIN	minichromosome maintenance complex component 4 [Source:RefSeq peptide;Acc:NP_001068626]	-0.991313	9.07039e-05	0.000773067	-1.19125	0.00861625	0.0340707	ENSBTAG00000017021
ENSBTAG00000001511	BCL6	Not available	-0.932379	9.30459e-05	0.000790003	-0.724129	0.00068803	0.00822734	ENSBTAG00000001511
ENSBTAG00000018043	Q2KIW4_BOVIN	lecithin-cholesterol acyltransferase [Source:RefSeq peptide;Acc:NP_001039534]	-1.0699	9.46657e-05	0.000798881	-1.78996	0.00672533	0.0281036	ENSBTAG00000018043
ENSBTAG00000021756	ZDHHC17	Not available	0.950272	9.45795e-05	0.000798881	0.430514	0.000523358	0.00713197	ENSBTAG00000021756
ENSBTAG00000010355	Q29RR7_BOVIN	vacuolar protein sorting 37 homolog A [Source:RefSeq peptide;Acc:NP_001039626]	0.943655	9.4659e-05	0.000798881	1.16407	0.00475269	0.0237607	ENSBTAG00000010355
ENSBTAG00000001578	ADPGK_BOVIN	ADP-dependent glucokinase Precursor (ADP-GK)(ADPGK)(EC 2.7.1.147) [Source:UniProtKB/Swiss-Prot;Acc:A2VE47]	0.929802	9.46195e-05	0.000798881	1.3982	0.00280339	0.0175297	ENSBTAG00000001578
ENSBTAG00000003708	SC23A_BOVIN	Protein transport protein Sec23A (SEC23-related protein A) [Source:UniProtKB/Swiss-Prot;Acc:A2VDL8]	0.911124	9.50316e-05	0.000801361	0.705403	0.00356724	0.0169819	ENSBTAG00000003708
ENSBTAG00000014421	Q3KUS8_BOVIN	Pre-B-cell leukemia transcription factor 2 Fragment [Source:UniProtKB/TrEMBL;Acc:Q3KUS8]	0.91372	0.000102905	0.000861881	0.947775	4.81709e-05	0.00258946	ENSBTAG00000014421
ENSBTAG00000024269	TGFBR3	Not available	-1.8166	0.000103573	0.000865519	-1.83368	0.00313482	0.0188785	ENSBTAG00000024269
ENSBTAG00000004772	THEM4_BOVIN	Thioesterase superfamily member 4 [Source:UniProtKB/Swiss-Prot;Acc:A1A4L1]	0.967308	0.000108168	0.000901889	0.894374	0.0139099	0.0457711	ENSBTAG00000004772
ENSBTAG00000008079	NRBP2	nuclear receptor binding protein 2 [Source:HGNC Symbol;Acc:19339]	-1.01665	0.000108692	0.000905581	-1.11688	1.52552e-05	0.00154119	ENSBTAG00000008079
ENSBTAG00000003878	ZUFSP_BOVIN	Zinc finger with UFM1-specific peptidase domain protein [Source:UniProtKB/Swiss-Prot;Acc:Q3SWY8]	0.928137	0.000111116	0.000922325	0.736789	0.00109577	0.0104515	ENSBTAG00000003878
ENSBTAG00000012371	LOC532189	PREDICTED: Bos taurus misc_RNA (LOC532189), miscRNA. [Source:RefSeq DNA;Acc:XR_027597]	-0.906253	0.000118026	0.000974592	-1.13128	0.000270625	0.0051888	ENSBTAG00000012371
ENSBTAG00000001774	SPY2_BOVIN	Protein sprouty homolog 2 (Spry-2) [Source:UniProtKB/Swiss-Prot;Acc:Q08E39]	-1.08404	0.000127419	0.00104749	-2.21483	0.00490444	0.0242469	ENSBTAG00000001774
ENSBTAG00000015314	ARLY_BOVIN	Argininosuccinate lyase (ASAL)(EC 4.3.2.1)(Arginosuccinase) [Source:UniProtKB/Swiss-Prot;Acc:Q3SZJ0]	-0.908033	0.000131325	0.00107801	-0.792881	0.00324647	0.0192136	ENSBTAG00000015314
ENSBTAG00000001368	LG3BP_BOVIN	Galectin-3-binding protein Precursor (Lectin galactoside-binding soluble 3-binding protein) [Source:UniProtKB/Swiss-Prot;Acc:A7E3W2]	0.877679	0.000137395	0.00112452	0.621656	0.000558553	0.00715822	ENSBTAG00000001368
ENSBTAG00000001867	SACS	Not available	-0.907536	0.000142429	0.0011623	-1.1331	0.000158261	0.00413376	ENSBTAG00000001867
ENSBTAG00000011088	SC6A6_BOVIN	Sodium- and chloride-dependent taurine transporter (Solute carrier family 6 member 6) [Source:UniProtKB/Swiss-Prot;Acc:Q9MZ34]	-0.913427	0.000144419	0.00117681	-0.659458	0.0151039	0.048072	ENSBTAG00000011088
ENSBTAG00000018422	A6QQA7_BOVIN	receptor-interacting serine-threonine kinase 3 [Source:RefSeq peptide;Acc:NP_001095354]	0.891877	0.000145059	0.00118116	0.800654	0.00302658	0.0184791	ENSBTAG00000018422
ENSBTAG00000013125	UPAR_BOVIN	Urokinase plasminogen activator surface receptor Precursor (U-PAR)(uPAR)(CD87 antigen) [Source:UniProtKB/Swiss-Prot;Acc:Q05588]	-0.879141	0.000145233	0.00118172	-0.727788	0.0050958	0.0247872	ENSBTAG00000013125
ENSBTAG00000007981	GRK5_BOVIN	G protein-coupled receptor kinase 5 (EC 2.7.11.16)(G protein-coupled receptor kinase GRK5) [Source:UniProtKB/Swiss-Prot;Acc:P43249]	-1.05077	0.000150769	0.00122052	-1.65871	0.00180953	0.0137066	ENSBTAG00000007981
ENSBTAG00000010390	Q0IIA3_BOVIN	sorcin [Source:RefSeq peptide;Acc:NP_001068818]	0.875951	0.000170002	0.00136234	0.624985	0.000245594	0.0050383	ENSBTAG00000010390
ENSBTAG00000034193	A7E341_BOVIN	hypothetical protein LOC514135 [Source:RefSeq peptide;Acc:NP_001095457]	1.09458	0.000171656	0.00137461	1.08783	0.000990006	0.0099128	ENSBTAG00000034193
ENSBTAG00000038292	A6QP12_BOVIN	Putative uncharacterized protein Fragment [Source:UniProtKB/TrEMBL;Acc:A6QP12]	-1.15761	0.000173751	0.00139039	-0.877764	0.00484306	0.0241398	ENSBTAG00000038292
ENSBTAG00000020634	FBX7_BOVIN	F-box only protein 7 [Source:UniProtKB/Swiss-Prot;Acc:Q2T9S7]	0.879959	0.000175568	0.00140392	1.13102	0.000247361	0.00499006	ENSBTAG00000020634
ENSBTAG00000034302	Not available	Not available	1.38551	0.00017777	0.0014205	0.653285	0.00864509	0.0341038	ENSBTAG00000034302
ENSBTAG00000020714	Q2YDF3_BOVIN	DEAD (Asp-Glu-Ala-As) box polypeptide 19B [Source:RefSeq peptide;Acc:NP_001039695]	0.932913	0.000187263	0.00148781	0.804266	0.00685747	0.0297259	ENSBTAG00000020714
ENSBTAG00000021664	NK2R_BOVIN	Substance-K receptor (SKR)(Neurokinin A receptor)(NK-2 receptor)(NK-2R)(Tachykinin receptor 2) [Source:UniProtKB/Swiss-Prot;Acc:P05363]	-1.26954	0.00018751	0.00148872	-1.86985	0.00408406	0.0218652	ENSBTAG00000021664
ENSBTAG00000040607	A0JNA5_BOVIN	Src-like-adaptor 2 isoform a [Source:RefSeq peptide;Acc:NP_001030371]	-1.04215	0.000189659	0.00150348	-2.20301	0.00538072	0.0255562	ENSBTAG00000040607
ENSBTAG00000012010	PANX1	pannexin 1 [Source:HGNC Symbol;Acc:8599]	0.888728	0.000192229	0.00152183	2.11826	0.00613683	0.0276181	ENSBTAG00000012010
ENSBTAG00000014396	A6QQG6_BOVIN	KLF10 protein Fragment [Source:UniProtKB/TrEMBL;Acc:A6QQG6]	-0.885963	0.00019548	0.00154209	-1.10539	0.00368165	0.0206228	ENSBTAG00000014396
ENSBTAG00000010692	SND1_BOVIN	Staphylococcal nuclease domain-containing protein 1 (p100 co-activator)(100 kDa coactivator) [Source:UniProtKB/Swiss-Prot;Acc:Q863B3]	0.857936	0.000197464	0.00155554	0.627815	0.00454064	0.0233025	ENSBTAG00000010692
ENSBTAG00000021008	ZNF219	Not available	-0.89653	0.00020601	0.00161713	-0.424773	0.00968102	0.0367578	ENSBTAG00000021008
ENSBTAG00000014217	A7YWK1_BOVIN	hematopoietically expressed homeobox [Source:RefSeq peptide;Acc:NP_001098894]	-0.874535	0.000206608	0.00162069	-0.979797	0.000153695	0.00407896	ENSBTAG00000014217
ENSBTAG00000005275	IPKG_BOVIN	cAMP-dependent protein kinase inhibitor gamma (PKI-gamma) [Source:UniProtKB/Swiss-Prot;Acc:Q7YQJ3]	-0.973122	0.000208784	0.00163545	-1.07011	0.0148031	0.0475725	ENSBTAG00000005275
ENSBTAG00000011354	A7MBI8_BOVIN	nudix -type motif 9 [Source:RefSeq peptide;Acc:NP_001094566]	-0.856507	0.000209678	0.0016413	-0.507034	0.00415956	0.0220853	ENSBTAG00000011354
ENSBTAG00000006939	Q58CS5_BOVIN	FYVE, RhoGEF and PH domain containing 3 [Source:RefSeq peptide;Acc:NP_001019698]	-0.871196	0.000209951	0.00164228	-0.86326	0.00247117	0.0163837	ENSBTAG00000006939
ENSBTAG00000021672	A6QNV8_BOVIN	RGS1 protein [Source:UniProtKB/TrEMBL;Acc:A6QNV8]	-0.862988	0.000216732	0.00168821	-0.507855	0.00944255	0.0361495	ENSBTAG00000021672
ENSBTAG00000021245	SPY1_BOVIN	Protein sprouty homolog 1 (Spry-1) [Source:UniProtKB/Swiss-Prot;Acc:A5D992]	-1.50652	0.000229553	0.00178184	-1.95095	0.000120154	0.00376269	ENSBTAG00000021245
ENSBTAG00000020346	A6QPA2_BOVIN	coiled-coil domain containing 92 [Source:RefSeq peptide;Acc:NP_001094713]	-1.57683	0.000232263	0.00180162	-1.51491	0.00752799	0.0315878	ENSBTAG00000020346
ENSBTAG00000011953	PRKACB	protein kinase, cAMP-dependent, catalytic, beta [Source:HGNC Symbol;Acc:9381]	0.879636	0.000233164	0.00180609	0.613881	0.0131114	0.0360607	ENSBTAG00000011953
ENSBTAG00000012961	Q3T0J0_BOVIN	3'-phosphoadenosine 5'-phosphosulfate synthase 1 [Source:RefSeq peptide;Acc:NP_001029382]	-0.857345	0.000235043	0.00181677	-0.793266	0.000447134	0.00665831	ENSBTAG00000012961
ENSBTAG00000019857	OTUD4	PREDICTED: Bos taurus misc_RNA (OTUD4), miscRNA. [Source:RefSeq DNA;Acc:XR_042582]	0.892789	0.000235196	0.00181677	0.678655	0.000667922	0.00779173	ENSBTAG00000019857
ENSBTAG00000005147	HPS5	Not available	0.860092	0.000237598	0.00183278	0.902101	4.39184e-05	0.00257603	ENSBTAG00000005147
ENSBTAG00000020654	A6QNJ9_BOVIN	BAZ2B protein Fragment [Source:UniProtKB/TrEMBL;Acc:A6QNJ9]	0.906259	0.000238893	0.00184149	0.879046	0.000342056	0.00501632	ENSBTAG00000020654
ENSBTAG00000016360	LOC100139027	Not available	-1.51279	0.000250113	0.00191604	-1.32052	0.0012299	0.0111116	ENSBTAG00000016360
ENSBTAG00000012804	REEP5_BOVIN	Receptor expression-enhancing protein 5 [Source:UniProtKB/Swiss-Prot;Acc:Q29RM3]	-0.842815	0.000255005	0.00194815	-0.413032	0.00884619	0.0343063	ENSBTAG00000012804
ENSBTAG00000019511	CD123_BOVIN	Cell division cycle protein 123 homolog [Source:UniProtKB/Swiss-Prot;Acc:Q2YDG3]	0.877664	0.000259078	0.00197521	0.623303	0.000692039	0.00823738	ENSBTAG00000019511
ENSBTAG00000013046	EM55_BOVIN	55 kDa erythrocyte membrane protein (p55)(Membrane protein, palmitoylated 1) [Source:UniProtKB/Swiss-Prot;Acc:Q17QN6]	0.834903	0.000274094	0.00207581	0.517762	0.000135846	0.00393212	ENSBTAG00000013046
ENSBTAG00000017287	Q5EA39_BOVIN	Putative uncharacterized protein FLJ11259 [Source:UniProtKB/TrEMBL;Acc:Q5EA39]	0.839404	0.000274531	0.00207609	0.355536	0.00153867	0.0125955	ENSBTAG00000017287
ENSBTAG00000009486	TMEM179B	Not available	0.885296	0.000280065	0.00211349	0.957054	0.000636061	0.00786984	ENSBTAG00000009486
ENSBTAG00000020297	A6QPL3_BOVIN	PQ loop repeat containing 3 [Source:RefSeq peptide;Acc:NP_001095348]	0.862617	0.000282113	0.00212606	0.577722	0.00629654	0.0281738	ENSBTAG00000020297
ENSBTAG00000018488	AFF1	Not available	0.850746	0.000286609	0.00215849	0.497134	0.00111177	0.0105096	ENSBTAG00000018488
ENSBTAG00000025593	Q0VC29_BOVIN	coiled-coil domain containing 32 [Source:RefSeq peptide;Acc:NP_001068754]	0.856749	0.000297665	0.00223269	0.654317	0.00962539	0.0332165	ENSBTAG00000025593
ENSBTAG00000008361	PON2_BOVIN	Serum paraoxonase/arylesterase 2 (PON 2)(EC 3.1.1.2)(EC 3.1.8.1)(Serum aryldialkylphosphatase 2)(Aromatic esterase 2)(A-esterase 2) [Source:UniProtKB/Swiss-Prot;Acc:Q58DS7]	-0.87108	0.000299826	0.00224655	-0.788912	0.000469048	0.0068315	ENSBTAG00000008361
ENSBTAG00000006911	NUP107	nucleoporin 107kDa [Source:HGNC Symbol;Acc:29914]	0.86586	0.000300119	0.00224656	0.359092	0.00921283	0.0355735	ENSBTAG00000006911
ENSBTAG00000009906	DDX1_BOVIN	ATP-dependent RNA helicase DDX1 (EC 3.6.1.-)(DEAD box protein 1) [Source:UniProtKB/Swiss-Prot;Acc:Q0IIK5]	0.840896	0.000300696	0.00224936	0.64972	7.10655e-05	0.00312321	ENSBTAG00000009906
ENSBTAG00000013168	Q3SZ11_BOVIN	replication protein A3, 14kDa [Source:RefSeq peptide;Acc:NP_001029599]	-0.925176	0.000301189	0.00225153	-0.860716	0.000709518	0.00835872	ENSBTAG00000013168
ENSBTAG00000011209	A6H7H8_BOVIN	synaptotagmin XI [Source:RefSeq peptide;Acc:NP_001092641]	-0.851411	0.000309437	0.002307	-0.970496	0.00712947	0.0304758	ENSBTAG00000011209
ENSBTAG00000003758	TKT_BOVIN	Transketolase (TK)(EC 2.2.1.1) [Source:UniProtKB/Swiss-Prot;Acc:Q6B855]	0.831607	0.000314616	0.0023409	0.580086	0.000135333	0.00393212	ENSBTAG00000003758
ENSBTAG00000031242	CDCA4	Not available	-1.36244	0.000317231	0.00235564	-1.56578	0.000617831	0.00773821	ENSBTAG00000031242
ENSBTAG00000013723	RT25_BOVIN	28S ribosomal protein S25, mitochondrial (S25mt)(MRP-S25) [Source:UniProtKB/Swiss-Prot;Acc:P82669]	-0.93559	0.000320013	0.00237471	-0.530219	0.000504982	0.007021	ENSBTAG00000013723
ENSBTAG00000015958	A5PJV6_BOVIN	golgi SNAP receptor complex member 2 [Source:RefSeq peptide;Acc:NP_001092355]	0.860075	0.000320777	0.0023788	1.64341	0.00532284	0.0254251	ENSBTAG00000015958
ENSBTAG00000019938	N4BP1	PREDICTED: Bos taurus misc_RNA (N4BP1), miscRNA. [Source:RefSeq DNA;Acc:XR_042901]	0.860601	0.000330663	0.00244397	1.80569	0.00076315	0.00867656	ENSBTAG00000019938
ENSBTAG00000013468	Not available	Not available	-0.825171	0.000346313	0.00254555	-0.724032	0.0115984	0.035668	ENSBTAG00000013468
ENSBTAG00000017179	UBP12_BOVIN	Ubiquitin carboxyl-terminal hydrolase 12 (EC 3.1.2.15)(Ubiquitin thioesterase 12)(Ubiquitin-specific-processing protease 12)(Deubiquitinating enzyme 12) [Source:UniProtKB/Swiss-Prot;Acc:A5D9H7]	0.828734	0.000346763	0.00254606	0.97676	0.000754501	0.00862868	ENSBTAG00000017179
ENSBTAG00000018192	ALG8_BOVIN	Probable dolichyl pyrophosphate Glc1Man9GlcNAc2 alpha-1,3-glucosyltransferase (EC 2.4.1.-)(Dolichyl-P-Glc:Glc1Man9GlcNAc2-PP-dolichyl glucosyltransferase)(Asparagine-linked glycosylation protein 8 homolog) [Source:UniProtKB/Swiss-Prot;Acc:Q0P5D9]	0.863198	0.00035204	0.00258139	0.759336	0.00272443	0.0173096	ENSBTAG00000018192
ENSBTAG00000012873	A5D9F7_BOVIN	sorting nexin 6 [Source:RefSeq peptide;Acc:NP_001039796]	0.839974	0.000357074	0.00261658	0.40592	0.0014522	0.0121958	ENSBTAG00000012873
ENSBTAG00000032515	PLA2R1	Bos taurus phospholipase A2 receptor 1, 180kDa (PLA2R1), mRNA. [Source:RefSeq DNA;Acc:NM_175051]	0.846351	0.000362688	0.00265423	1.23947	0.0154965	0.0464869	ENSBTAG00000032515
ENSBTAG00000007786	FXL14_BOVIN	F-box/LRR-repeat protein 14 (F-box and leucine-rich repeat protein 14) [Source:UniProtKB/Swiss-Prot;Acc:Q17R01]	0.844442	0.000371295	0.00271365	0.506427	0.0103744	0.0381276	ENSBTAG00000007786
ENSBTAG00000010457	NUAK1	Not available	0.85536	0.000372015	0.00271712	1.01568	5.32505e-05	0.00276074	ENSBTAG00000010457
ENSBTAG00000018427	Q1LZB2_BOVIN	NCK adaptor protein 1 [Source:RefSeq peptide;Acc:NP_001069540]	0.830462	0.000373472	0.00272598	0.587226	0.00599681	0.027272	ENSBTAG00000018427
ENSBTAG00000016813	SH3D19	Not available	1.19396	0.000383791	0.0027885	1.44752	0.00190339	0.0140614	ENSBTAG00000016813
ENSBTAG00000037679	LOC527187	Not available	-1.0641	0.000385598	0.0027998	-0.972622	0.00370599	0.0206798	ENSBTAG00000037679
ENSBTAG00000004427	OSBPL8	PREDICTED: Bos taurus misc_RNA (LOC533350), miscRNA. [Source:RefSeq DNA;Acc:XR_028250]	-0.818405	0.000390573	0.00283408	-0.621683	0.000408769	0.00642689	ENSBTAG00000004427
ENSBTAG00000009441	RBBP6	Not available	0.828646	0.000393546	0.00285045	0.794143	0.00224297	0.0154197	ENSBTAG00000009441
ENSBTAG00000007111	STEAP3	Not available	0.820637	0.000399993	0.00289112	0.663437	0.000411343	0.00629009	ENSBTAG00000007111
ENSBTAG00000016240	RNF157	Not available	-0.848882	0.00040219	0.00290511	-0.789602	0.00877621	0.0337747	ENSBTAG00000016240
ENSBTAG00000007117	LOC513500	Not available	0.847725	0.000403055	0.00290947	1.29973	0.00395987	0.0214571	ENSBTAG00000007117
ENSBTAG00000011435	NPEPPS	Not available	0.830613	0.000407108	0.00293492	0.303952	0.00601402	0.0273245	ENSBTAG00000011435
ENSBTAG00000021523	STAT3_BOVIN	Signal transducer and activator of transcription 3 [Source:UniProtKB/Swiss-Prot;Acc:P61635]	0.813763	0.00044061	0.00315195	0.512878	0.0044843	0.0228561	ENSBTAG00000021523
ENSBTAG00000012962	SYSC_BOVIN	Seryl-tRNA synthetase, cytoplasmic (EC 6.1.1.11)(Seryl-tRNA(Ser/Sec) synthetase)(Serine--tRNA ligase)(SerRS) [Source:UniProtKB/Swiss-Prot;Acc:Q9GMB8]	0.81095	0.000452484	0.00322859	0.56633	0.00146195	0.0122122	ENSBTAG00000012962
ENSBTAG00000016683	Q8WNW7_BOVIN	nuclear factor of kappa light polypeptide gene enhancer in B-cells inhibitor, alpha [Source:RefSeq peptide;Acc:NP_001039333]	0.820088	0.000452301	0.00322859	0.645926	0.00838871	0.0335583	ENSBTAG00000016683
ENSBTAG00000020780	SBNO2_BOVIN	Protein strawberry notch homolog 2 [Source:UniProtKB/Swiss-Prot;Acc:A0JND4]	0.82126	0.000454253	0.00323706	1.29003	0.000345439	0.00592267	ENSBTAG00000020780
ENSBTAG00000006928	OAT_BOVIN	Ornithine aminotransferase, mitochondrial Precursor (EC 2.6.1.13)(Ornithine--oxo-acid aminotransferase) [Source:UniProtKB/Swiss-Prot;Acc:Q3ZCF5]	-0.797357	0.000474073	0.00336537	-0.272404	0.00599602	0.027272	ENSBTAG00000006928
ENSBTAG00000015205	A6H720_BOVIN	NCK adaptor protein 2 [Source:RefSeq peptide;Acc:NP_001092506]	0.817751	0.000476051	0.00337511	0.855445	0.00378053	0.019971	ENSBTAG00000015205
ENSBTAG00000039888	Q17QL4_BOVIN	melanoma antigen family D, 2 [Source:RefSeq peptide;Acc:NP_001069133]	0.811729	0.000477007	0.00337973	0.811628	9.6779e-05	0.00354104	ENSBTAG00000039888
ENSBTAG00000003650	NR4A2_BOVIN	Nuclear receptor subfamily 4 group A member 2 [Source:UniProtKB/Swiss-Prot;Acc:Q08E53]	-1.07968	0.000481746	0.00340897	-1.71488	0.00598369	0.0272442	ENSBTAG00000003650
ENSBTAG00000011798	A7MB32_BOVIN	serine/threonine kinase 38 like [Source:RefSeq peptide;Acc:NP_001094562]	0.842653	0.000486625	0.00343913	0.937222	0.00109222	0.0103733	ENSBTAG00000011798
ENSBTAG00000018065	SYYC_BOVIN	Tyrosyl-tRNA synthetase, cytoplasmic (EC 6.1.1.1)(Tyrosyl--tRNA ligase)(TyrRS) [Source:UniProtKB/Swiss-Prot;Acc:Q29465]	0.820623	0.000496751	0.0035018	0.8924	0.000960015	0.00976336	ENSBTAG00000018065
ENSBTAG00000012972	CP2U1_BOVIN	Cytochrome P450 2U1 (EC 1.14.14.1) [Source:UniProtKB/Swiss-Prot;Acc:Q0IIF9]	-0.856439	0.000501881	0.00352905	-1.05127	0.0109335	0.0394126	ENSBTAG00000012972
ENSBTAG00000021979	EF1B_BOVIN	Elongation factor 1-beta (EF-1-beta) [Source:UniProtKB/Swiss-Prot;Acc:Q5E983]	-0.824294	0.00050183	0.00352905	-0.381478	0.00415526	0.0220825	ENSBTAG00000021979
ENSBTAG00000003300	MFGM_BOVIN	Lactadherin Precursor (Milk fat globule-EGF factor 8)(MFG-E8)(MGP57/53)(PAS-6/PAS-7 glycoprotein)(MFGM)(SED1)(Sperm surface protein SP47)(BP47)(Components 15/16) [Source:UniProtKB/Swiss-Prot;Acc:Q95114]	-0.833972	0.000506328	0.00355355	-1.09147	5.33207e-06	0.000863869	ENSBTAG00000003300
ENSBTAG00000006852	ACYP2_BOVIN	Acylphosphatase-2 (EC 3.6.1.7)(Acylphosphate phosphohydrolase 2)(Acylphosphatase, muscle type isozyme) [Source:UniProtKB/Swiss-Prot;Acc:P07033]	1.28029	0.000506908	0.00355538	2.69607	0.000111853	0.00361323	ENSBTAG00000006852
ENSBTAG00000007079	Q3ZC00_BOVIN	lymphocyte cytosolic protein 1 (L-plastin) [Source:RefSeq peptide;Acc:NP_001029892]	-0.795035	0.000514349	0.00360492	-0.424727	0.00962592	0.0365992	ENSBTAG00000007079
ENSBTAG00000001333	PPARG_BOVIN	Peroxisome proliferator-activated receptor gamma (PPAR-gamma)(Nuclear receptor subfamily 1 group C member 3) [Source:UniProtKB/Swiss-Prot;Acc:O18971]	-0.830084	0.000521344	0.0036383	-1.07867	0.00246295	0.0163837	ENSBTAG00000001333
ENSBTAG00000005278	A7MBC3_BOVIN	wee1 tyrosine kinase [Source:RefSeq peptide;Acc:NP_001094675]	-0.88677	0.000526216	0.00366311	-1.92021	0.000813443	0.00896863	ENSBTAG00000005278
ENSBTAG00000016387	GDAP2_BOVIN	Ganglioside-induced differentiation-associated protein 2 [Source:UniProtKB/Swiss-Prot;Acc:Q2KIX2]	0.821168	0.000531167	0.00368954	1.08316	0.000632789	0.00783411	ENSBTAG00000016387
ENSBTAG00000024555	A6QQQ1_BOVIN	EF-hand calcium binding domain 2 [Source:RefSeq peptide;Acc:NP_001094717]	1.39086	0.000531339	0.00368954	1.55361	0.0112166	0.0400535	ENSBTAG00000024555
ENSBTAG00000013201	AL5AP_BOVIN	Arachidonate 5-lipoxygenase-activating protein [Source:UniProtKB/Swiss-Prot;Acc:Q148F2]	-0.92731	0.000541754	0.0037525	-1.17813	0.00519252	0.0250396	ENSBTAG00000013201
ENSBTAG00000011079	Q2KIB2_BOVIN	hypothetical protein LOC516719 [Source:RefSeq peptide;Acc:NP_001039692]	-1.12031	0.000546472	0.00378047	-1.24031	0.00364328	0.0205309	ENSBTAG00000011079
ENSBTAG00000003425	Q1LZC4_BOVIN	hypothetical protein LOC506205 [Source:RefSeq peptide;Acc:NP_001068713]	-0.89638	0.000553194	0.0038246	-1.15457	0.00325634	0.0192309	ENSBTAG00000003425
ENSBTAG00000005280	ADA_BOVIN	Adenosine deaminase (EC 3.5.4.4)(Adenosine aminohydrolase) [Source:UniProtKB/Swiss-Prot;Acc:P56658]	0.888903	0.000558045	0.00385574	1.35557	0.00734326	0.030991	ENSBTAG00000005280
ENSBTAG00000017994	A8E4Q8_BOVIN	MYC associated factor X [Source:RefSeq peptide;Acc:NP_001099103]	0.818483	0.000559645	0.0038644	0.455971	0.00137065	0.0118347	ENSBTAG00000017994
ENSBTAG00000017329	Q56JZ0_BOVIN	geminin [Source:RefSeq peptide;Acc:NP_001020508]	-0.951059	0.000562794	0.00388132	-1.04557	0.00472024	0.0237437	ENSBTAG00000017329
ENSBTAG00000015264	ITGAE	Not available	-0.923343	0.000575432	0.00396603	-1.0416	0.000312709	0.00556807	ENSBTAG00000015264
ENSBTAG00000017919	Q5BIS2_BOVIN	CCR4-NOT transcription complex, subunit 4 [Source:RefSeq peptide;Acc:NP_001030509]	0.823434	0.000592396	0.00406032	0.487779	0.000416438	0.00649568	ENSBTAG00000017919
ENSBTAG00000021815	STARD13	Not available	-0.818826	0.000593629	0.00406514	-1.29707	0.00981259	0.0369657	ENSBTAG00000021815
ENSBTAG00000017266	ITGA6	integrin, alpha 6 [Source:RefSeq peptide;Acc:NP_001103451]	-0.820418	0.000596623	0.00408175	-0.831552	0.0153145	0.0485031	ENSBTAG00000017266
ENSBTAG00000010801	Q3T141_BOVIN	CMBL protein Fragment [Source:UniProtKB/TrEMBL;Acc:Q3T141]	0.805784	0.000601775	0.00411447	0.529204	0.0130413	0.0440265	ENSBTAG00000010801
ENSBTAG00000023947	AVPI1_BOVIN	Arginine vasopressin-induced protein 1 (AVP-induced protein 1) [Source:UniProtKB/Swiss-Prot;Acc:Q3SZR0]	-0.798087	0.000610149	0.00416661	-0.946289	0.00251892	0.0165726	ENSBTAG00000023947
ENSBTAG00000025258	A6QPB8_BOVIN	LOC515676 protein Fragment [Source:UniProtKB/TrEMBL;Acc:A6QPB8]	1.26918	0.000613291	0.00418293	3.70274	0.00513858	0.0249062	ENSBTAG00000025258
ENSBTAG00000003109	ITM2B_BOVIN	Integral membrane protein 2B [Source:UniProtKB/Swiss-Prot;Acc:Q3T0P7]	0.78746	0.00062663	0.0042679	0.316707	0.0125123	0.0431441	ENSBTAG00000003109
ENSBTAG00000000088	CD166_BOVIN	CD166 antigen Precursor (Activated leukocyte cell adhesion molecule)(CD166 antigen) [Source:UniProtKB/Swiss-Prot;Acc:Q9BH13]	0.792516	0.000632161	0.00430109	1.00265	0.00912816	0.0353285	ENSBTAG00000000088
ENSBTAG00000015019	STN1_BOVIN	CST complex subunit STN1 (Suppressor of cdc thirteen homolog)(Oligonucleotide/oligosaccharide-binding fold-containing protein 1) [Source:UniProtKB/Swiss-Prot;Acc:Q08DB2]	0.834358	0.00064029	0.00434577	0.945629	3.35364e-05	0.00227443	ENSBTAG00000015019
ENSBTAG00000011514	RM44_BOVIN	39S ribosomal protein L44, mitochondrial Precursor (L44mt)(MRP-L44)(EC 3.1.26.-) [Source:UniProtKB/Swiss-Prot;Acc:Q2KIS2]	0.815276	0.000644052	0.00436713	0.502721	0.00200372	0.0144548	ENSBTAG00000011514
ENSBTAG00000011876	A7E3B0_BOVIN	MORC3 protein Fragment [Source:UniProtKB/TrEMBL;Acc:A7E3B0]	0.805097	0.000644221	0.00436713	0.737018	0.00411	0.021952	ENSBTAG00000011876
ENSBTAG00000000511	A7E353_BOVIN	hypothetical protein LOC541076 [Source:RefSeq peptide;Acc:NP_001098726]	-0.869917	0.000652667	0.004419	-0.783614	0.00756688	0.0317051	ENSBTAG00000000511
ENSBTAG00000002260	A7E378_BOVIN	NCAPD3 protein Fragment [Source:UniProtKB/TrEMBL;Acc:A7E378]	-0.867586	0.00066267	0.00448128	-1.20917	0.00566791	0.0263937	ENSBTAG00000002260
ENSBTAG00000010265	MGST3_BOVIN	Microsomal glutathione S-transferase 3 (Microsomal GST-3)(EC 2.5.1.18) [Source:UniProtKB/Swiss-Prot;Acc:Q3T100]	0.81027	0.000667147	0.00450881	0.329929	0.0114634	0.0406444	ENSBTAG00000010265
ENSBTAG00000017330	IR3IP_BOVIN	Immediate early response 3-interacting protein 1 [Source:UniProtKB/Swiss-Prot;Acc:Q1JQC2]	-0.820859	0.000672562	0.00454133	-0.436938	0.00166033	0.0131129	ENSBTAG00000017330
ENSBTAG00000014821	Q0V8M6_BOVIN	solute carrier family 7 member 7 [Source:RefSeq peptide;Acc:NP_001068619]	0.781479	0.000675827	0.00455365	0.266107	0.00226376	0.0155701	ENSBTAG00000014821
ENSBTAG00000012176	QPCTL_BOVIN	Glutaminyl-peptide cyclotransferase-like protein (EC 2.3.2.-) [Source:UniProtKB/Swiss-Prot;Acc:Q0V8G3]	-0.813557	0.000694831	0.00467115	-0.647236	0.00757682	0.0312605	ENSBTAG00000012176
ENSBTAG00000010015	NMRL1_BOVIN	NmrA-like family domain-containing protein 1 [Source:UniProtKB/Swiss-Prot;Acc:Q0VCN1]	-0.794602	0.000700888	0.00470826	-0.64758	0.00928733	0.0357429	ENSBTAG00000010015
ENSBTAG00000003511	SLAIN1	Not available	-0.989906	0.000702577	0.00471676	-1.73861	0.000688794	0.00822734	ENSBTAG00000003511
ENSBTAG00000019138	KIF3C_BOVIN	Kinesin-like protein KIF3C [Source:UniProtKB/Swiss-Prot;Acc:A0JN40]	-0.885186	0.000703524	0.00472027	-0.995492	1.92507e-05	0.00174387	ENSBTAG00000019138
ENSBTAG00000031809	DENND1C	Not available	-0.810636	0.000710913	0.00476697	-0.692426	0.0142263	0.0463952	ENSBTAG00000031809
ENSBTAG00000015016	CACO1_BOVIN	Calcium-binding and coiled-coil domain-containing protein 1 [Source:UniProtKB/Swiss-Prot;Acc:Q2KJ21]	-0.797528	0.000728814	0.00487233	-0.930203	0.00243495	0.0162865	ENSBTAG00000015016
ENSBTAG00000014377	Q0P575_BOVIN	PREDICTED: Bos taurus misc_RNA (CHD3), miscRNA. [Source:RefSeq DNA;Acc:XR_028724]	-0.78233	0.000733898	0.00489456	-0.912656	0.00211865	0.0149964	ENSBTAG00000014377
ENSBTAG00000006378	Q3SZK6_BOVIN	receptor (TNFRSF)-interacting serine-threonine kinase 1 [Source:RefSeq peptide;Acc:NP_001030184]	0.779913	0.000739971	0.00492326	0.64668	0.000396224	0.00639163	ENSBTAG00000006378
ENSBTAG00000005897	FNTB_BOVIN	Protein farnesyltransferase subunit beta (FTase-beta)(EC 2.5.1.58)(CAAX farnesyltransferase subunit beta)(Ras proteins prenyltransferase subunit beta) [Source:UniProtKB/Swiss-Prot;Acc:P49355]	0.812725	0.000760238	0.00504304	1.20745	5.97741e-05	0.00288894	ENSBTAG00000005897
ENSBTAG00000006685	IL10_BOVIN	Interleukin-10 Precursor (IL-10)(Cytokine synthesis inhibitory factor)(CSIF) [Source:UniProtKB/Swiss-Prot;Acc:P43480]	0.851252	0.000770971	0.00509602	1.2466	0.00284742	0.0177842	ENSBTAG00000006685
ENSBTAG00000019692	B2CL2_BOVIN	Bcl-2-like protein 2 (Bcl2-L-2)(Apoptosis regulator Bcl-W) [Source:UniProtKB/Swiss-Prot;Acc:Q1RMX3]	-0.799814	0.000774578	0.00511377	-1.00333	0.0126912	0.0434072	ENSBTAG00000019692
ENSBTAG00000018405	SYMC_BOVIN	Methionyl-tRNA synthetase, cytoplasmic (EC 6.1.1.10)(Methionine--tRNA ligase)(MetRS) [Source:UniProtKB/Swiss-Prot;Acc:Q2T9L8]	-0.789639	0.000779562	0.00513754	-0.474058	0.00639425	0.0259596	ENSBTAG00000018405
ENSBTAG00000001983	SMAGP_BOVIN	Small cell adhesion glycoprotein (Small transmembrane and glycosylated protein) [Source:UniProtKB/Swiss-Prot;Acc:A4IFL2]	0.870553	0.000796154	0.00523758	1.16906	0.00494741	0.0244126	ENSBTAG00000001983
ENSBTAG00000008765	A6QQW5_BOVIN	chromosome 2 open reading frame 7 [Source:RefSeq peptide;Acc:NP_001093808]	-0.866008	0.000803504	0.00527347	-0.854256	0.00390039	0.0213126	ENSBTAG00000008765
ENSBTAG00000020689	Q0VCZ5_BOVIN	protein phosphatase 1, regulatory (inhibitor) subunit 13 like [Source:RefSeq peptide;Acc:NP_001068692]	-1.00122	0.000804508	0.00527695	-0.608977	0.0119746	0.041922	ENSBTAG00000020689
ENSBTAG00000009351	ATX10_BOVIN	Ataxin-10 (Spinocerebellar ataxia type 10 protein homolog) [Source:UniProtKB/Swiss-Prot;Acc:Q2TBW0]	-0.784739	0.00082097	0.00537226	-0.679293	0.00757227	0.0317051	ENSBTAG00000009351
ENSBTAG00000019516	COMT_BOVIN	Catechol O-methyltransferase (EC 2.1.1.6) [Source:UniProtKB/Swiss-Prot;Acc:A7MBI7]	-0.77719	0.000822073	0.00537424	-0.519529	0.00928706	0.0357429	ENSBTAG00000019516
ENSBTAG00000007256	LOC514916	Not available	-0.790532	0.000824994	0.00538909	-0.837361	0.00501538	0.024592	ENSBTAG00000007256
ENSBTAG00000016519	MBOAT1	Not available	0.836639	0.000825613	0.00538997	0.808885	0.00651168	0.0287305	ENSBTAG00000016519
ENSBTAG00000005138	BCL9L	Not available	0.793863	0.000827869	0.00540153	0.93837	0.00851346	0.0337787	ENSBTAG00000005138
ENSBTAG00000008916	CYFIP2	Not available	-0.987737	0.000832135	0.005423	-0.999187	0.00957492	0.0364647	ENSBTAG00000008916
ENSBTAG00000002834	CCD69_BOVIN	Coiled-coil domain-containing protein 69 [Source:UniProtKB/Swiss-Prot;Acc:A6QNP9]	-0.801072	0.000835141	0.00543941	-0.756352	0.00154786	0.0126264	ENSBTAG00000002834
ENSBTAG00000022890	MBP_BOVIN	Myelin basic protein (MBP)(Myelin A1 protein)(20 kDa microtubule-stabilizing protein) [Source:UniProtKB/Swiss-Prot;Acc:P02687]	-0.784132	0.000837462	0.00545134	-0.788421	0.000317476	0.00561115	ENSBTAG00000022890
ENSBTAG00000016168	APLP2	Not available	0.769825	0.000840894	0.00547048	0.600981	0.00424669	0.0223142	ENSBTAG00000016168
ENSBTAG00000007976	A5PKI3_BOVIN	family with sequence similarity 3, member C [Source:RefSeq peptide;Acc:NP_001092617]	0.785881	0.000842445	0.00547737	0.417733	0.0119577	0.0418751	ENSBTAG00000007976
ENSBTAG00000012677	A6QPU2_BOVIN	Rho GTPase activating protein 12 [Source:RefSeq peptide;Acc:NP_001095711]	0.768614	0.000860085	0.00557456	0.729038	0.000644251	0.00792611	ENSBTAG00000012677
ENSBTAG00000038051	LOC532875	Not available	-0.813773	0.000884077	0.00571135	-0.670849	0.00353157	0.0201446	ENSBTAG00000038051
ENSBTAG00000024097	MRPS15	Not available	-0.844619	0.000895341	0.00577072	-0.790235	0.000847879	0.00914095	ENSBTAG00000024097
ENSBTAG00000009527	A5PKE4_BOVIN	hypothetical protein LOC539385 [Source:RefSeq peptide;Acc:NP_001098462]	0.792384	0.000906075	0.00582978	0.805741	0.000126039	0.00381863	ENSBTAG00000009527
ENSBTAG00000020035	RCAN1_BOVIN	Calcipressin-1 (Regulator of calcineurin 1)(Down syndrome critical region protein 1) [Source:UniProtKB/Swiss-Prot;Acc:Q3ZBP4]	-0.772214	0.000932837	0.00598467	-0.648703	0.00192827	0.0141645	ENSBTAG00000020035
ENSBTAG00000011917	GPAT1_BOVIN	Glycerol-3-phosphate acyltransferase 1, mitochondrial Precursor (GPAT-1)(EC 2.3.1.15) [Source:UniProtKB/Swiss-Prot;Acc:Q5GJ77]	-0.82704	0.000953031	0.00609666	-1.46451	3.67775e-06	0.000739671	ENSBTAG00000011917
ENSBTAG00000001113	MIDA_BOVIN	Protein midA homolog, mitochondrial Precursor [Source:UniProtKB/Swiss-Prot;Acc:Q2KHV5]	0.802001	0.000987859	0.00630496	0.93943	0.00570562	0.0265375	ENSBTAG00000001113
ENSBTAG00000019020	TAXB1_BOVIN	Tax1-binding protein 1 homolog [Source:UniProtKB/Swiss-Prot;Acc:Q2KJE0]	0.767203	0.00101427	0.00644398	0.541795	0.0145093	0.046962	ENSBTAG00000019020
ENSBTAG00000013007	A1A4K7_BOVIN	hypothetical protein LOC516545 [Source:RefSeq peptide;Acc:NP_001073747]	-0.761184	0.00102177	0.00648423	-0.486114	0.00330866	0.0193602	ENSBTAG00000013007
ENSBTAG00000012751	A1A4N2_BOVIN	BTB (POZ) domain containing 6 [Source:RefSeq peptide;Acc:NP_001098520]	-0.802967	0.00102571	0.00650182	-0.713567	0.00217753	0.0152284	ENSBTAG00000012751
ENSBTAG00000008744	Q29RH8_BOVIN	pyruvate dehydrogenase kinase, isoenzyme 2 [Source:RefSeq peptide;Acc:NP_001069321]	-0.866806	0.0010663	0.00671702	-0.746436	0.0130104	0.043952	ENSBTAG00000008744
ENSBTAG00000011551	A5PK35_BOVIN	copine-like protein [Source:RefSeq peptide;Acc:NP_001092665]	-1.06656	0.00109882	0.00690235	-2.45674	0.000768578	0.00870433	ENSBTAG00000011551
ENSBTAG00000020149	RNH2B_BOVIN	Ribonuclease H2 subunit B (RNase H2 subunit B)(Ribonuclease HI subunit B) [Source:UniProtKB/Swiss-Prot;Acc:Q3ZBI3]	0.776482	0.00110107	0.00691255	0.442917	0.00658392	0.0290966	ENSBTAG00000020149
ENSBTAG00000019924	DDHD1_BOVIN	Phospholipase DDHD1 (EC 3.1.1.-)(DDHD domain-containing protein 1)(Phosphatidic acid-preferring phospholipase A1)(PA-PLA1) [Source:UniProtKB/Swiss-Prot;Acc:O46606]	-0.778328	0.00110682	0.00694127	-1.66278	0.000765791	0.00869482	ENSBTAG00000019924
ENSBTAG00000006588	CBY1_BOVIN	Protein chibby homolog 1 (PKD2 interactor, Golgi and endoplasmic reticulum-associated 1)(PIGEA-14)(Cytosolic leucine-rich protein) [Source:UniProtKB/Swiss-Prot;Acc:Q8MJK1]	-0.91046	0.00110689	0.00694127	-1.1214	0.0141614	0.0462724	ENSBTAG00000006588
ENSBTAG00000015781	Q29RK3_BOVIN	Coiled-coil domain containing 76 [Source:UniProtKB/TrEMBL;Acc:Q29RK3]	0.775285	0.00113139	0.00707502	0.46441	0.0016153	0.0128881	ENSBTAG00000015781
ENSBTAG00000013454	TAB2	Not available	0.761956	0.00113624	0.00710133	0.503605	0.00994871	0.0357244	ENSBTAG00000013454
ENSBTAG00000016254	Q2T9N9_BOVIN	Histone deacetylase 5 [Source:UniProtKB/TrEMBL;Acc:Q2T9N9]	-0.749239	0.0011403	0.00711869	-0.645527	0.00947879	0.0362763	ENSBTAG00000016254
ENSBTAG00000026676	SDC3	Not available	0.748481	0.0011466	0.00715006	0.464555	0.00857984	0.0339728	ENSBTAG00000026676
ENSBTAG00000015248	Q17QB4_BOVIN	HRAS-like suppressor 3 [Source:RefSeq peptide;Acc:NP_001068748]	0.798621	0.00114621	0.00715006	0.866692	0.00745773	0.0313607	ENSBTAG00000015248
ENSBTAG00000020681	FNDC3A	Not available	0.756654	0.00121756	0.00755864	0.550579	0.00103405	0.010179	ENSBTAG00000020681
ENSBTAG00000008852	SIGLEC10	Not available	-0.800657	0.0012293	0.00762304	-0.446282	0.0076567	0.0319019	ENSBTAG00000008852
ENSBTAG00000022382	TM218_BOVIN	Transmembrane protein 218 [Source:UniProtKB/Swiss-Prot;Acc:A5PJF4]	-0.836049	0.00128133	0.00791042	-1.26007	0.00230217	0.0157322	ENSBTAG00000022382
ENSBTAG00000002187	SERC3_BOVIN	Serine incorporator 3 [Source:UniProtKB/Swiss-Prot;Acc:A4FUZ5]	-0.737405	0.00128568	0.00792851	-0.766236	9.32624e-05	0.00350496	ENSBTAG00000002187
ENSBTAG00000002836	TAF3	Not available	0.775225	0.00128507	0.00792851	1.90823	0.00529418	0.0251014	ENSBTAG00000002836
ENSBTAG00000020311	UBP20_BOVIN	Ubiquitin carboxyl-terminal hydrolase 20 (EC 3.1.2.15)(Ubiquitin thioesterase 20)(Ubiquitin-specific-processing protease 20)(Deubiquitinating enzyme 20) [Source:UniProtKB/Swiss-Prot;Acc:A7Z056]	0.75878	0.00130345	0.00802472	1.24122	0.00162208	0.0129157	ENSBTAG00000020311
ENSBTAG00000008650	CAMK1D	Not available	0.846785	0.00132892	0.00816798	1.85793	0.000285738	0.00535874	ENSBTAG00000008650
ENSBTAG00000011397	Q5MAD1_BOVIN	Unc-13 B-like protein Fragment [Source:UniProtKB/TrEMBL;Acc:Q5MAD1]	-0.854176	0.00133384	0.00819369	-1.60911	0.000254711	0.00513242	ENSBTAG00000011397
ENSBTAG00000004471	SIA10_BOVIN	Type 2 lactosamine alpha-2,3-sialyltransferase (EC 2.4.99.-)(CMP-NeuAc:beta-galactoside alpha-2,3-sialyltransferase VI)(Sialyltransferase 10)(ST3Gal VI)(ST3GalVI) [Source:UniProtKB/Swiss-Prot;Acc:Q6H8M7]	-0.773823	0.00134483	0.0082521	-0.687105	0.000786568	0.00881394	ENSBTAG00000004471
ENSBTAG00000018804	CELSR2	Not available	-0.824906	0.00135188	0.00829079	-1.2459	0.00979663	0.0369233	ENSBTAG00000018804
ENSBTAG00000005181	SYS1_BOVIN	Protein SYS1 homolog [Source:UniProtKB/Swiss-Prot;Acc:Q1RMQ3]	0.748294	0.00136715	0.00836137	0.663829	0.000424446	0.00652067	ENSBTAG00000005181
ENSBTAG00000015249	B4GT1_BOVIN	Beta-1,4-galactosyltransferase 1 (Beta-1,4-GalTase 1)(Beta4Gal-T1)(b4Gal-T1)(EC 2.4.1.-)(UDP-galactose:beta-N-acetylglucosamine beta-1,4-galactosyltransferase 1)(UDP-Gal:beta-GlcNAc beta-1,4-galactosyltransferase 1) [Includes Lactose synthase A protein(EC 2.4.1.22);N-acetyllactosamine synthase(EC 2.4.1.90)(Nal synthase);Beta-N-acetylglucosaminylglycopeptide beta-1,4-galactosyltransferase(EC 2.4.1…	0.756896	0.0013805	0.00842917	0.555367	0.0127401	0.0431069	ENSBTAG00000015249
ENSBTAG00000018799	GPSM1	G-protein signaling modulator 1 [Source:HGNC Symbol;Acc:17858]	-1.622	0.00139422	0.00849536	-0.58505	0.00938021	0.0359698	ENSBTAG00000018799
ENSBTAG00000006342	ATIF1_BOVIN	ATPase inhibitor, mitochondrial Precursor (Inhibitor of F(1)F(o)-ATPase)(IF(1))(IF1) [Source:UniProtKB/Swiss-Prot;Acc:P01096]	0.740631	0.00139678	0.00850523	0.372099	0.0016981	0.0132586	ENSBTAG00000006342
ENSBTAG00000011484	Q08DX8_BOVIN	zinc finger, DHHC-type containing 3 [Source:RefSeq peptide;Acc:NP_001068746]	0.738586	0.0014014	0.00852868	0.400467	0.00158491	0.0127318	ENSBTAG00000011484
ENSBTAG00000014861	S20A2_BOVIN	Sodium-dependent phosphate transporter 2 (Solute carrier family 20 member 2)(Phosphate transporter 2)(PiT-2) [Source:UniProtKB/Swiss-Prot;Acc:A1A4I1]	-0.79944	0.00143059	0.00868259	-1.07411	0.00216529	0.0152044	ENSBTAG00000014861
ENSBTAG00000004652	LPAR2	Not available	0.782769	0.00143016	0.00868259	1.18468	0.0142911	0.0465298	ENSBTAG00000004652
ENSBTAG00000018299	PIGH_BOVIN	Phosphatidylinositol N-acetylglucosaminyltransferase subunit H (EC 2.4.1.198)(Phosphatidylinositol-glycan biosynthesis class H protein)(PIG-H) [Source:UniProtKB/Swiss-Prot;Acc:Q32L89]	0.844273	0.00145962	0.00881075	1.34311	0.00594353	0.0270075	ENSBTAG00000018299
ENSBTAG00000021140	RMND5A	Not available	-0.778955	0.00147429	0.00889091	-0.82108	0.000680884	0.00820655	ENSBTAG00000021140
ENSBTAG00000015828	FKB11_BOVIN	Peptidyl-prolyl cis-trans isomerase FKBP11 Precursor (PPIase FKBP11)(EC 5.2.1.8)(FK506-binding protein 11)(FKBP-11)(Rotamase) [Source:UniProtKB/Swiss-Prot;Acc:Q2YDL5]	0.826598	0.00147958	0.00891189	0.825607	0.00681494	0.0296407	ENSBTAG00000015828
ENSBTAG00000004993	NXT1_BOVIN	NTF2-related export protein 1 [Source:UniProtKB/Swiss-Prot;Acc:Q2KIW0]	-0.839161	0.00149996	0.00901026	-1.28457	5.38241e-05	0.00276589	ENSBTAG00000004993
ENSBTAG00000000816	PRDM1	Not available	0.738688	0.00152065	0.0091247	0.512953	0.00759658	0.0289079	ENSBTAG00000000816
ENSBTAG00000012508	Q2KIN7_BOVIN	oxidative stress induced growth inhibitor 1 [Source:RefSeq peptide;Acc:NP_001070597]	0.793478	0.00154007	0.00923626	1.18199	0.00181097	0.0137086	ENSBTAG00000012508
ENSBTAG00000016532	MAPK3_BOVIN	MAP kinase-activated protein kinase 3 (MAPK-activated protein kinase 3)(MAPKAP kinase 3)(MAPKAPK-3)(EC 2.7.11.1) [Source:UniProtKB/Swiss-Prot;Acc:Q3SYZ2]	0.733762	0.0015428	0.00924269	0.33595	0.00509953	0.0247872	ENSBTAG00000016532
ENSBTAG00000018539	Q6H320_BOVIN	kallikrein 1 [Source:RefSeq peptide;Acc:NP_001008416]	-1.54937	0.0015946	0.00952223	-2.51422	0.000406112	0.0064191	ENSBTAG00000018539
ENSBTAG00000000571	SH3D20	Not available	1.42531	0.00161395	0.00962747	1.52284	0.0133634	0.0446658	ENSBTAG00000000571
ENSBTAG00000010427	RASSF5	Not available	0.787719	0.00162304	0.00967134	0.595979	0.00353136	0.0201727	ENSBTAG00000010427
ENSBTAG00000003788	A7Z018_BOVIN	regulator of chromosome condensation 1 [Source:RefSeq peptide;Acc:NP_001098878]	-0.77649	0.0016311	0.00970377	-0.961282	3.2264e-05	0.00220094	ENSBTAG00000003788
ENSBTAG00000012936	THYN1	thymocyte nuclear protein 1 [Source:HGNC Symbol;Acc:29560]	-0.758729	0.00163054	0.00970377	-0.804178	0.00104319	0.00979797	ENSBTAG00000012936
ENSBTAG00000002866	RPIA_BOVIN	Ribose-5-phosphate isomerase Fragment (EC 5.3.1.6)(Phosphoriboisomerase) [Source:UniProtKB/Swiss-Prot;Acc:Q3T186]	-0.851977	0.00164223	0.00975433	-1.30842	0.000649885	0.00727767	ENSBTAG00000002866
ENSBTAG00000008432	A6QQA0_BOVIN	NUP98 protein Fragment [Source:UniProtKB/TrEMBL;Acc:A6QQA0]	0.731551	0.00165957	0.00984729	0.554619	0.00288094	0.0178851	ENSBTAG00000008432
ENSBTAG00000013527	Q862J6_BOVIN	Similar to 6-phosphogluconate dehydrogenase Fragment [Source:UniProtKB/TrEMBL;Acc:Q862J6]	0.720574	0.00168197	0.00996912	0.262726	0.00516498	0.0249626	ENSBTAG00000013527
ENSBTAG00000018349	A6QPN6_BOVIN	IFI30 protein [Source:UniProtKB/TrEMBL;Acc:A6QPN6]	0.723521	0.00168614	0.0099832	0.241342	0.00751123	0.0315401	ENSBTAG00000018349
ENSBTAG00000024107	INPP5B	inositol polyphosphate-5-phosphatase, 75kDa [Source:HGNC Symbol;Acc:6077]	0.751636	0.00169003	0.0100009	0.687444	0.000249396	0.00498475	ENSBTAG00000024107
ENSBTAG00000021857	ARHGAP21	Not available	-0.723456	0.00170196	0.0100608	-0.717714	0.00701595	0.0301218	ENSBTAG00000021857
ENSBTAG00000010158	CA226_BOVIN	Uncharacterized protein C1orf226 homolog [Source:UniProtKB/Swiss-Prot;Acc:A4IFJ0]	0.777205	0.00171524	0.0101232	-1.6701	0.00783583	0.0323557	ENSBTAG00000010158
ENSBTAG00000020107	DNAS1_BOVIN	Deoxyribonuclease-1 Precursor (EC 3.1.21.1)(Deoxyribonuclease I)(DNase I) [Source:UniProtKB/Swiss-Prot;Acc:P00639]	-0.842011	0.00173758	0.0102289	-0.610396	0.00647068	0.0243698	ENSBTAG00000020107
ENSBTAG00000018999	MGRN1	hypothetical protein LOC616130 [Source:RefSeq peptide;Acc:NP_001070410]	-0.757607	0.00173775	0.0102289	-0.485533	0.00319937	0.0190975	ENSBTAG00000018999
ENSBTAG00000018784	CATZ_BOVIN	Cathepsin Z Precursor (EC 3.4.18.1) [Source:UniProtKB/Swiss-Prot;Acc:P05689]	0.716509	0.00175793	0.0103368	0.174761	0.0127069	0.0434344	ENSBTAG00000018784
ENSBTAG00000022825	BRI3_BOVIN	Brain protein I3 [Source:UniProtKB/Swiss-Prot;Acc:Q32L83]	0.722311	0.00176022	0.0103393	0.489772	0.000216451	0.00469313	ENSBTAG00000022825
ENSBTAG00000021859	A6QR05_BOVIN	prenyl diphosphate synthase, subunit 2 [Source:RefSeq peptide;Acc:NP_001093855]	0.840576	0.00175935	0.0103393	0.832663	0.0148393	0.0476075	ENSBTAG00000021859
ENSBTAG00000006985	Q08DX3_BOVIN	transmembrane 7 superfamily member 3 [Source:RefSeq peptide;Acc:NP_001070295]	0.736953	0.00177578	0.0104252	0.890744	0.00736587	0.0311009	ENSBTAG00000006985
ENSBTAG00000008433	PGAP2_BOVIN	Post-GPI attachment to proteins factor 2 [Source:UniProtKB/Swiss-Prot;Acc:A6H7B8]	0.737871	0.0018169	0.0106376	0.907438	0.00497364	0.0244593	ENSBTAG00000008433
ENSBTAG00000006065	PCNA_BOVIN	Proliferating cell nuclear antigen (PCNA) [Source:UniProtKB/Swiss-Prot;Acc:Q3ZBW4]	-0.741986	0.0018332	0.0107171	-0.866323	0.00334327	0.0195094	ENSBTAG00000006065
ENSBTAG00000000199	PDP1_BOVIN	[Pyruvate dehydrogenase [acetyl-transferring]]-phosphatase 1, mitochondrial Precursor (PDP 1)(EC 3.1.3.43)(Pyruvate dehydrogenase phosphatase catalytic subunit 1)(PDPC 1)(Protein phosphatase 2C) [Source:UniProtKB/Swiss-Prot;Acc:P35816]	-0.764391	0.00186808	0.0109038	-1.30488	0.000162998	0.0041914	ENSBTAG00000000199
ENSBTAG00000000713	AGFG2	Not available	-0.894445	0.00189016	0.0110096	-1.50514	0.0004861	0.00689249	ENSBTAG00000000713
ENSBTAG00000004154	SKIL	Not available	0.730689	0.00196231	0.0113763	0.49333	0.00197995	0.01435	ENSBTAG00000004154
ENSBTAG00000010356	A6QPX8_BOVIN	RAB12, member RAS oncogene family [Source:RefSeq peptide;Acc:NP_001095762]	0.718138	0.00196499	0.0113859	0.276242	0.00166788	0.0131315	ENSBTAG00000010356
ENSBTAG00000013038	UB2L3_BOVIN	Ubiquitin-conjugating enzyme E2 L3 (EC 6.3.2.19)(Ubiquitin-protein ligase L3)(Ubiquitin carrier protein L3) [Source:UniProtKB/Swiss-Prot;Acc:Q3MHP1]	0.711653	0.00197577	0.0114246	0.469268	0.000153425	0.00407896	ENSBTAG00000013038
ENSBTAG00000011912	SCMC2_BOVIN	Calcium-binding mitochondrial carrier protein SCaMC-2 (Small calcium-binding mitochondrial carrier protein 2)(Solute carrier family 25 member 25) [Source:UniProtKB/Swiss-Prot;Acc:Q0V7M4]	-0.745839	0.00198523	0.0114676	-0.906852	0.0108832	0.0393162	ENSBTAG00000011912
ENSBTAG00000015119	SIK3	SIK family kinase 3 [Source:HGNC Symbol;Acc:29165]	0.712386	0.00206307	0.0118616	1.37968	0.00014058	0.00396908	ENSBTAG00000015119
ENSBTAG00000021965	A7YWC6_BOVIN	activated RNA polymerase II transcription cofactor 4 [Source:RefSeq peptide;Acc:NP_001098877]	0.716664	0.00208187	0.0119573	0.268316	0.00450461	0.0231647	ENSBTAG00000021965
ENSBTAG00000010365	Q58DU3_BOVIN	sulfide dehydrogenase like [Source:RefSeq peptide;Acc:NP_001035601]	0.708457	0.00211155	0.0120532	0.671388	9.85726e-06	0.00120179	ENSBTAG00000010365
ENSBTAG00000021288	PSB4_BOVIN	Proteasome subunit beta type-4 Precursor (EC 3.4.25.1) [Source:UniProtKB/Swiss-Prot;Acc:Q3T108]	0.709913	0.00213338	0.0121529	0.398568	0.00734219	0.030991	ENSBTAG00000021288
ENSBTAG00000023963	Q08DF5_BOVIN	rhomboid domain containing 1 [Source:RefSeq peptide;Acc:NP_001071463]	0.775046	0.00216212	0.0122977	0.737338	0.0104849	0.0383044	ENSBTAG00000023963
ENSBTAG00000015686	Q0VCT3_BOVIN	telomeric repeat binding factor 2, interacting protein [Source:RefSeq peptide;Acc:NP_001068880]	0.742419	0.00217781	0.0123806	0.714707	0.00801438	0.0327895	ENSBTAG00000015686
ENSBTAG00000027937	PRIO_BOVIN	Major prion protein Precursor (PrP)(Major scrapie-associated fibril protein 1)(CD230 antigen) [Source:UniProtKB/Swiss-Prot;Acc:P10279]	0.709923	0.00230367	0.0130097	0.520902	0.00274176	0.0169582	ENSBTAG00000027937
ENSBTAG00000037549	MBLC1_BOVIN	Metallo-beta-lactamase domain-containing protein 1 (EC 3.-.-.-) [Source:UniProtKB/Swiss-Prot;Acc:Q2HJB0]	-0.770906	0.00234296	0.0131981	-0.78011	0.00727152	0.0308233	ENSBTAG00000037549
ENSBTAG00000007833	PIAS2	Not available	-0.734801	0.00236635	0.0132895	-0.36485	0.00895454	0.0349347	ENSBTAG00000007833
ENSBTAG00000013231	LOC533577	Not available	-0.79497	0.00242205	0.0135749	-1.0384	4.73893e-05	0.00257603	ENSBTAG00000013231
ENSBTAG00000018013	EMP3_BOVIN	Epithelial membrane protein 3 (EMP-3) [Source:UniProtKB/Swiss-Prot;Acc:Q58DR6]	-0.701074	0.00246083	0.0137438	-0.639508	0.000465235	0.0068178	ENSBTAG00000018013
ENSBTAG00000009924	C1ITJ8_BOVIN	MHC class I-related protein [Source:UniProtKB/TrEMBL;Acc:C1ITJ8]	0.722414	0.00246411	0.0137484	1.4616	0.000245058	0.00494799	ENSBTAG00000009924
ENSBTAG00000006690	COPD_BOVIN	Coatomer subunit delta (Delta-coat protein)(Delta-COP)(Archain) [Source:UniProtKB/Swiss-Prot;Acc:P53619]	0.699176	0.00255428	0.0141875	0.320307	0.00146253	0.0122122	ENSBTAG00000006690
ENSBTAG00000006654	Q0VD25_BOVIN	TANK protein Fragment [Source:UniProtKB/TrEMBL;Acc:Q0VD25]	0.723112	0.00257915	0.0142971	0.913951	0.000762656	0.00867656	ENSBTAG00000006654
ENSBTAG00000043994	GRK6	PREDICTED: Bos taurus misc_RNA (LOC521413), miscRNA. [Source:RefSeq DNA;Acc:XR_028013]	-0.779126	0.00258137	0.0143023	-0.766552	0.0129508	0.0438324	ENSBTAG00000043994
ENSBTAG00000017554	RT4I1_BOVIN	Reticulon-4-interacting protein 1, mitochondrial Precursor [Source:UniProtKB/Swiss-Prot;Acc:Q0VC50]	-0.887009	0.00259257	0.0143572	-0.959339	0.00287095	0.0178516	ENSBTAG00000017554
ENSBTAG00000005412	Q32PG4_BOVIN	NEDD4L protein Fragment [Source:UniProtKB/TrEMBL;Acc:Q32PG4]	0.75867	0.00260966	0.014443	1.56995	0.0143798	0.0466982	ENSBTAG00000005412
ENSBTAG00000016378	A6QPB1_BOVIN	LRP10 protein [Source:UniProtKB/TrEMBL;Acc:A6QPB1]	0.69439	0.00262729	0.0145205	0.772958	0.00057287	0.00746825	ENSBTAG00000016378
ENSBTAG00000012490	ETFA_BOVIN	Electron transfer flavoprotein subunit alpha, mitochondrial Precursor (Alpha-ETF) [Source:UniProtKB/Swiss-Prot;Acc:Q2KJE4]	-0.719916	0.00266076	0.0146473	-0.487613	0.0148632	0.0476465	ENSBTAG00000012490
ENSBTAG00000010020	Not available	Not available	-0.72903	0.00268063	0.0147276	-0.8875	0.000407258	0.00642689	ENSBTAG00000010020
ENSBTAG00000012778	CAN2_BOVIN	Calpain-2 catalytic subunit Precursor (EC 3.4.22.53)(Calpain-2 large subunit)(Calcium-activated neutral proteinase 2)(CANP 2)(Calpain M-type)(Millimolar-calpain)(M-calpain) [Source:UniProtKB/Swiss-Prot;Acc:Q27971]	-0.700865	0.00271919	0.01491	-0.624719	0.0148776	0.0476778	ENSBTAG00000012778
ENSBTAG00000010563	A5D982_BOVIN	protein tyrosine phosphatase, non-receptor type 2 [Source:RefSeq peptide;Acc:NP_001030508]	0.701845	0.00273249	0.0149733	0.705326	0.000825539	0.00900271	ENSBTAG00000010563
ENSBTAG00000030425	ID3_BOVIN	DNA-binding protein inhibitor ID-3 (Inhibitor of DNA binding 3) [Source:UniProtKB/Swiss-Prot;Acc:Q5E981]	0.881743	0.00273342	0.0149733	1.97135	0.00755851	0.0316816	ENSBTAG00000030425
ENSBTAG00000009698	A7Z038_BOVIN	ATP-binding cassette, sub-family D, member 3 [Source:RefSeq peptide;Acc:NP_001098866]	-0.698572	0.00290099	0.0157902	-0.896922	0.000524456	0.0071386	ENSBTAG00000009698
ENSBTAG00000030282	CE054_BOVIN	Transposon-derived Buster3 transposase-like protein [Source:UniProtKB/Swiss-Prot;Acc:A4Z945]	-0.753398	0.00291455	0.0158563	-1.42691	0.000247488	0.0050383	ENSBTAG00000030282
ENSBTAG00000019913	LOC613560	PREDICTED: Bos taurus misc_RNA (LOC613560), miscRNA. [Source:RefSeq DNA;Acc:XR_028369]	-0.718085	0.00294132	0.0159784	-0.724967	0.00352719	0.0201295	ENSBTAG00000019913
ENSBTAG00000015220	EIF2C4	Not available	-0.690675	0.00294009	0.0159784	-0.618957	0.00997265	0.0373888	ENSBTAG00000015220
ENSBTAG00000017951	DPOD4_BOVIN	DNA polymerase delta subunit 4 (DNA polymerase delta subunit p12) [Source:UniProtKB/Swiss-Prot;Acc:Q3T0X9]	-0.704486	0.0029408	0.0159784	-0.547433	0.000379008	0.00620945	ENSBTAG00000017951
ENSBTAG00000007531	Q2HJA6_BOVIN	neutrophil cytosolic factor 4, 40kDa [Source:RefSeq peptide;Acc:NP_001039448]	0.698133	0.00294446	0.0159877	0.577992	0.00581376	0.0269334	ENSBTAG00000007531
ENSBTAG00000012847	LOC613747	Not available	-0.679137	0.00296692	0.016094	-0.552947	0.000596538	0.00761021	ENSBTAG00000012847
ENSBTAG00000020641	PSA5_BOVIN	Proteasome subunit alpha type-5 (EC 3.4.25.1) [Source:UniProtKB/Swiss-Prot;Acc:Q5E987]	0.696329	0.00297644	0.0161377	0.36016	0.00367383	0.0206068	ENSBTAG00000020641
ENSBTAG00000017833	RNF19A	Not available	0.682853	0.00300558	0.0162601	0.34308	0.00968339	0.0367578	ENSBTAG00000017833
ENSBTAG00000019235	MGN2_BOVIN	Protein mago nashi homolog 2 [Source:UniProtKB/Swiss-Prot;Acc:Q0VC92]	-0.926201	0.0030221	0.0163375	-0.912381	0.00752335	0.0314129	ENSBTAG00000019235
ENSBTAG00000008993	LOC100138355	Not available	-1.10978	0.00303857	0.0163947	-1.22731	0.0156151	0.0490838	ENSBTAG00000008993
ENSBTAG00000012752	RM02_BOVIN	39S ribosomal protein L2, mitochondrial Precursor (L2mt)(MRP-L2) [Source:UniProtKB/Swiss-Prot;Acc:Q2TA12]	-0.730857	0.00317352	0.0170051	-0.418191	0.00678256	0.0295439	ENSBTAG00000012752
ENSBTAG00000010492	VPS4B_BOVIN	Vacuolar protein sorting-associated protein 4B [Source:UniProtKB/Swiss-Prot;Acc:Q0VD48]	0.686653	0.00317461	0.0170051	0.288429	0.00387857	0.0212811	ENSBTAG00000010492
ENSBTAG00000031134	1433F_BOVIN	14-3-3 protein eta (Protein kinase C inhibitor protein 1)(KCIP-1) [Source:UniProtKB/Swiss-Prot;Acc:P68509]	-0.684709	0.00317945	0.0170228	-0.414546	0.00198742	0.0143574	ENSBTAG00000031134
ENSBTAG00000004367	Q1RMM6_BOVIN	coenzyme Q10 homolog A [Source:RefSeq peptide;Acc:NP_001069598]	-0.739485	0.00319413	0.0170932	-1.11327	0.00905691	0.0316923	ENSBTAG00000004367
ENSBTAG00000003895	CY24A_BOVIN	Cytochrome b-245 light chain (p22 phagocyte B-cytochrome)(Neutrophil cytochrome b 22 kDa polypeptide)(p22-phox)(p22phox)(Cytochrome b(558) alpha chain)(Cytochrome b558 subunit alpha)(Superoxide-generating NADPH oxidase light chain subunit) [Source:UniProtKB/Swiss-Prot;Acc:O46521]	0.6776	0.00321746	0.0172009	0.38253	0.00110539	0.0105003	ENSBTAG00000003895
ENSBTAG00000015352	A6QNR4_BOVIN	myotubularin related protein 4 [Source:RefSeq peptide;Acc:NP_001095798]	0.681036	0.00323773	0.0172933	0.37535	0.000993995	0.00992719	ENSBTAG00000015352
ENSBTAG00000017790	A8NH28_BOVIN	B9D1 protein [Source:UniProtKB/TrEMBL;Acc:A8NH28]	-1.18789	0.00328946	0.0175443	-1.55581	0.000777713	0.00875678	ENSBTAG00000017790
ENSBTAG00000016696	NCDN_BOVIN	Neurochondrin [Source:UniProtKB/Swiss-Prot;Acc:Q2KJ97]	-0.700586	0.00329738	0.0175782	-0.768557	0.00336062	0.0196008	ENSBTAG00000016696
ENSBTAG00000006307	Q2KIS5_BOVIN	hydroxysteroid (17-beta) dehydrogenase 11 [Source:RefSeq peptide;Acc:NP_001039751]	-0.680135	0.00330851	0.0176206	-0.483583	0.0100949	0.0375979	ENSBTAG00000006307
ENSBTAG00000002377	PSB2_BOVIN	Proteasome subunit beta type-2 (EC 3.4.25.1) [Source:UniProtKB/Swiss-Prot;Acc:Q5E9K0]	0.686567	0.00331078	0.0176242	0.509113	0.00164425	0.0130159	ENSBTAG00000002377
ENSBTAG00000017745	IL6ST	Not available	-0.716128	0.00331512	0.0176389	-2.10398	0.00250481	0.0165422	ENSBTAG00000017745
ENSBTAG00000015478	S5A1_BOVIN	3-oxo-5-alpha-steroid 4-dehydrogenase 1 (EC 1.3.99.5)(Steroid 5-alpha-reductase 1)(S5AR 1)(SR type 1) [Source:UniProtKB/Swiss-Prot;Acc:A5PJS2]	-0.692786	0.00335359	0.0178011	-0.865158	0.000289645	0.00537472	ENSBTAG00000015478
ENSBTAG00000010170	Q08E55_BOVIN	membrane-bound transcription factor site 1 protease-like [Source:RefSeq peptide;Acc:NP_001020501]	-0.686375	0.00338801	0.0179581	-0.401604	0.0038124	0.0210467	ENSBTAG00000010170
ENSBTAG00000005492	A6QQM1_BOVIN	cyclin Y [Source:RefSeq peptide;Acc:NP_001095738]	-0.67853	0.00341504	0.0180741	-0.951355	0.00967458	0.0324812	ENSBTAG00000005492
ENSBTAG00000007578	A8QIF4_BOVIN	hypothetical protein LOC532603 [Source:RefSeq peptide;Acc:NP_001103550]	-0.674893	0.0034164	0.0180741	-0.341119	0.00436612	0.0227108	ENSBTAG00000007578
ENSBTAG00000018281	GPX7_BOVIN	Glutathione peroxidase 7 Precursor (GSHPx-7)(GPx-7)(EC 1.11.1.9) [Source:UniProtKB/Swiss-Prot;Acc:A6QLY2]	-1.28435	0.0035506	0.0186864	-1.43612	0.00257983	0.0167719	ENSBTAG00000018281
ENSBTAG00000012338	FAAA_BOVIN	Fumarylacetoacetase (FAA)(EC 3.7.1.2)(Fumarylacetoacetate hydrolase)(Beta-diketonase) [Source:UniProtKB/Swiss-Prot;Acc:A5PKH3]	-0.707015	0.00362601	0.0190024	-0.644064	0.0105834	0.0385231	ENSBTAG00000012338
ENSBTAG00000003242	Q3MHJ6_BOVIN	acyl-Coenzyme A dehydrogenase family, member 9 [Source:RefSeq peptide;Acc:NP_001071544]	-0.788048	0.00373997	0.0194895	-0.389791	0.00126056	0.0112286	ENSBTAG00000003242
ENSBTAG00000021107	Q09YL9_BOVIN	STXBP5 Fragment [Source:UniProtKB/TrEMBL;Acc:Q09YL9]	-0.755846	0.00376222	0.0195779	-1.51109	0.00185216	0.0138763	ENSBTAG00000021107
ENSBTAG00000004329	RELL1_BOVIN	RELT-like protein 1 Precursor [Source:UniProtKB/Swiss-Prot;Acc:Q08DP3]	-0.706304	0.00378789	0.0196932	-0.772982	0.00436455	0.0222375	ENSBTAG00000004329
ENSBTAG00000015114	CALR_BOVIN	Calreticulin Precursor (CRP55)(Calregulin)(HACBP) [Source:UniProtKB/Swiss-Prot;Acc:P52193]	0.65751	0.00388096	0.0201394	0.407118	0.012293	0.0425766	ENSBTAG00000015114
ENSBTAG00000003935	Q6QRN7_BOVIN	transmembrane BAX inhibitor motif containing 1 [Source:RefSeq peptide;Acc:NP_991367]	0.673376	0.0039251	0.0203495	0.363417	0.0134421	0.0447654	ENSBTAG00000003935
ENSBTAG00000004117	AZI2_BOVIN	5-azacytidine-induced protein 2 [Source:UniProtKB/Swiss-Prot;Acc:Q3SYW5]	0.667424	0.0039502	0.020451	0.545879	0.000622458	0.00776574	ENSBTAG00000004117
ENSBTAG00000003707	GRAP_BOVIN	GRB2-related adapter protein [Source:UniProtKB/Swiss-Prot;Acc:A6QLK6]	-0.674764	0.00395278	0.0204548	-0.532429	0.00639629	0.0284999	ENSBTAG00000003707
ENSBTAG00000002917	PRKAG2	Not available	-0.829371	0.0039603	0.0204842	-1.06127	0.000571685	0.00746776	ENSBTAG00000002917
ENSBTAG00000003550	CK054_BOVIN	Ester hydrolase C11orf54 homolog (EC 3.1.-.-) [Source:UniProtKB/Swiss-Prot;Acc:Q2HJH3]	-0.685344	0.00397706	0.0205614	-0.667425	0.0023326	0.0158565	ENSBTAG00000003550
ENSBTAG00000017095	DENND4A	Not available	-0.668452	0.00399437	0.0206317	-0.780588	0.000533011	0.00721891	ENSBTAG00000017095
ENSBTAG00000007743	PUS7_BOVIN	Pseudouridylate synthase 7 homolog (EC 5.4.99.-) [Source:UniProtKB/Swiss-Prot;Acc:Q08DI8]	-0.785648	0.00419256	0.0215255	-0.879349	0.00104886	0.00967331	ENSBTAG00000007743
ENSBTAG00000013782	Q58DD3_BOVIN	DnaJ (Hsp40) homolog, subfamily B, member 2 [Source:RefSeq peptide;Acc:NP_001029764]	-0.683432	0.00442576	0.022538	-0.631483	0.000813208	0.00896863	ENSBTAG00000013782
ENSBTAG00000035084	Q68RG0_BOVIN	Frizzled-3 Fragment [Source:UniProtKB/TrEMBL;Acc:Q68RG0]	-1.04747	0.00446655	0.0227331	-0.743492	0.0072369	0.0307535	ENSBTAG00000035084
ENSBTAG00000020980	CATA_BOVIN	Catalase (EC 1.11.1.6) [Source:UniProtKB/Swiss-Prot;Acc:P00432]	-0.658627	0.00448803	0.0228198	-0.65782	0.0117422	0.0413566	ENSBTAG00000020980
ENSBTAG00000018581	EPC2	Not available	0.674484	0.00449824	0.0228509	1.14434	0.00146653	0.0122177	ENSBTAG00000018581
ENSBTAG00000010909	SLC30A1	Not available	0.65973	0.00449996	0.0228509	1.43878	0.00481047	0.0240317	ENSBTAG00000010909
ENSBTAG00000012552	Q0II33_BOVIN	FMR1 protein Fragment [Source:UniProtKB/TrEMBL;Acc:Q0II33]	0.667681	0.00453156	0.0229799	0.297712	0.0145473	0.0470198	ENSBTAG00000012552
ENSBTAG00000007113	TRRAP	Not available	-0.656916	0.00456566	0.0231002	-0.599348	0.00789526	0.0302962	ENSBTAG00000007113
ENSBTAG00000009477	A6QQH1_BOVIN	pirin (iron-binding nuclear protein) [Source:RefSeq peptide;Acc:NP_001095828]	0.699217	0.00459735	0.0232183	0.842828	0.00451584	0.0231956	ENSBTAG00000009477
ENSBTAG00000014601	SGCB_BOVIN	Beta-sarcoglycan (Beta-SG) [Source:UniProtKB/Swiss-Prot;Acc:A6QP70]	-0.680974	0.00464914	0.0234373	-0.979756	0.00119019	0.0109537	ENSBTAG00000014601
ENSBTAG00000014841	GLCM_BOVIN	Glucosylceramidase Precursor (EC 3.2.1.45)(Beta-glucocerebrosidase)(Acid beta-glucosidase)(D-glucosyl-N-acylsphingosine glucohydrolase) [Source:UniProtKB/Swiss-Prot;Acc:Q2KHZ8]	0.650922	0.00467157	0.0235184	0.686089	0.00471322	0.0237292	ENSBTAG00000014841
ENSBTAG00000021967	TM168_BOVIN	Transmembrane protein 168 [Source:UniProtKB/Swiss-Prot;Acc:A0JNG0]	0.658983	0.00468746	0.0235877	0.377333	0.00684959	0.0297249	ENSBTAG00000021967
ENSBTAG00000011601	SIAT9_BOVIN	Lactosylceramide alpha-2,3-sialyltransferase (EC 2.4.99.9)(CMP-NeuAc:lactosylceramide alpha-2,3-sialyltransferase)(Ganglioside GM3 synthase)(Sialyltransferase 9)(ST3Gal V)(ST3GalV) [Source:UniProtKB/Swiss-Prot;Acc:Q70D51]	-0.666762	0.00469309	0.0236054	-0.607907	0.000611223	0.00770374	ENSBTAG00000011601
ENSBTAG00000030817	Q2T9Y7_BOVIN	LMBR1 protein [Source:UniProtKB/TrEMBL;Acc:Q2T9Y7]	-0.838008	0.0047124	0.0236918	-0.739503	0.000931953	0.00964617	ENSBTAG00000030817
ENSBTAG00000015808	ZNF609	Not available	0.658018	0.0047486	0.0238351	0.699941	0.00129537	0.0114127	ENSBTAG00000015808
ENSBTAG00000027983	TF2H2_BOVIN	General transcription factor IIH subunit 2 (General transcription factor IIH polypeptide 2) [Source:UniProtKB/Swiss-Prot;Acc:Q2TBV5]	0.700522	0.0049366	0.0246631	0.565842	0.00435013	0.022708	ENSBTAG00000027983
ENSBTAG00000011215	ACTN4_BOVIN	Alpha-actinin-4 (Non-muscle alpha-actinin 4)(F-actin cross-linking protein) [Source:UniProtKB/Swiss-Prot;Acc:A5D7D1]	-0.649517	0.00506354	0.0252074	-0.605768	0.00873685	0.0307887	ENSBTAG00000011215
ENSBTAG00000013225	Q3SZL4_BOVIN	Nibrin [Source:UniProtKB/TrEMBL;Acc:Q3SZL4]	0.696827	0.00523262	0.0259325	0.309529	0.00199453	0.0130592	ENSBTAG00000013225
ENSBTAG00000038682	LOC524974	Not available	-0.69328	0.00526165	0.02603	-0.455231	0.0103278	0.0380525	ENSBTAG00000038682
ENSBTAG00000011623	TMM49_BOVIN	Transmembrane protein 49 [Source:UniProtKB/Swiss-Prot;Acc:Q0VCK9]	0.64039	0.00526814	0.0260505	0.221497	0.0148121	0.0475725	ENSBTAG00000011623
ENSBTAG00000019853	SMURF2	Not available	0.661144	0.00529956	0.026171	0.512588	0.00474974	0.0238304	ENSBTAG00000019853
ENSBTAG00000009565	RASA1_BOVIN	Ras GTPase-activating protein 1 (RasGAP)(GTPase-activating protein)(GAP)(Ras p21 protein activator)(p120GAP) [Source:UniProtKB/Swiss-Prot;Acc:P09851]	-0.653905	0.00534755	0.0263729	-0.679062	0.00244626	0.0163458	ENSBTAG00000009565
ENSBTAG00000019951	PCYXL_BOVIN	Prenylcysteine oxidase-like Precursor (EC 1.8.3.-) [Source:UniProtKB/Swiss-Prot;Acc:Q0P5H1]	-0.710926	0.00539643	0.0265786	-0.85191	0.00678175	0.0295439	ENSBTAG00000019951
ENSBTAG00000021780	SCO1_BOVIN	Protein SCO1 homolog, mitochondrial Precursor [Source:UniProtKB/Swiss-Prot;Acc:A1A4J8]	0.64485	0.00543355	0.0266906	0.809658	0.000108576	0.00359811	ENSBTAG00000021780
ENSBTAG00000025426	NSD1	Not available	0.690865	0.00543692	0.0266954	1.59308	0.000130247	0.00382703	ENSBTAG00000025426
ENSBTAG00000014501	A7MB21_BOVIN	FERMT2 protein [Source:UniProtKB/TrEMBL;Acc:A7MB21]	-1.29761	0.00554817	0.0271816	-2.16643	0.00456111	0.0233451	ENSBTAG00000014501
ENSBTAG00000018116	Q0VCJ0_BOVIN	mitochondrial protein 18 kDa [Source:RefSeq peptide;Acc:NP_001069331]	0.677498	0.00560719	0.0274225	0.908789	0.0133441	0.0386499	ENSBTAG00000018116
ENSBTAG00000000717	LPP2_BOVIN	Lipid phosphate phosphohydrolase 2 (EC 3.1.3.4)(Phosphatidic acid phosphatase 2c)(PAP-2c)(PAP2c)(Phosphatidate phosphohydrolase type 2c)(PAP2-gamma)(PAP2-G) [Source:UniProtKB/Swiss-Prot;Acc:Q2HJ61]	-0.753812	0.00561228	0.0274354	-0.862717	0.0130731	0.0440618	ENSBTAG00000000717
ENSBTAG00000010106	CCND3_BOVIN	G1/S-specific cyclin-D3 [Source:UniProtKB/Swiss-Prot;Acc:Q3MHH5]	-0.648514	0.00562306	0.0274639	-0.825872	0.00126007	0.0112286	ENSBTAG00000010106
ENSBTAG00000018252	ARRDC4	Not available	0.749244	0.00570651	0.0277862	1.0223	0.0136388	0.0451593	ENSBTAG00000018252
ENSBTAG00000014972	PE2R4_BOVIN	Prostaglandin E2 receptor EP4 subtype (PGE2 receptor EP4 subtype)(PGE receptor EP4 subtype)(Prostanoid EP4 receptor) [Source:UniProtKB/Swiss-Prot;Acc:Q8MJ08]	0.640763	0.00577628	0.0280645	0.461555	0.00703173	0.0301721	ENSBTAG00000014972
ENSBTAG00000002882	A7YY47_BOVIN	lamin B1 [Source:RefSeq peptide;Acc:NP_001096765]	-0.677421	0.00577901	0.0280655	-0.863779	0.000527603	0.00714807	ENSBTAG00000002882
ENSBTAG00000013510	TOR2A_BOVIN	Torsin-2A Precursor (Torsin family 2 member A) [Source:UniProtKB/Swiss-Prot;Acc:A4FUH1]	-0.688733	0.00579916	0.0281511	-0.925376	0.00331969	0.0194106	ENSBTAG00000013510
ENSBTAG00000003929	PHF10_BOVIN	PHD finger protein 10 (BRG1-associated factor 45a)(BAF45a) [Source:UniProtKB/Swiss-Prot;Acc:Q2T9V9]	-0.661879	0.0058226	0.0282526	-0.732367	0.000550154	0.00731761	ENSBTAG00000003929
ENSBTAG00000004492	A6QQB4_BOVIN	hypothetical protein LOC506599 [Source:RefSeq peptide;Acc:NP_001095343]	0.725082	0.00590966	0.0285753	0.67574	0.00321997	0.0191442	ENSBTAG00000004492
ENSBTAG00000009293	EVL	Not available	0.641654	0.00591681	0.0285975	0.539182	0.0140316	0.0460288	ENSBTAG00000009293
ENSBTAG00000013612	MBLC2_BOVIN	Metallo-beta-lactamase domain-containing protein 2 (EC 3.-.-.-) [Source:UniProtKB/Swiss-Prot;Acc:A5PJT0]	-0.998601	0.00592223	0.0286113	-1.52785	0.000137035	0.00393724	ENSBTAG00000013612
ENSBTAG00000005955	RSPH3_BOVIN	Radial spoke head protein 3 homolog (Radial spoke head-like protein 2) [Source:UniProtKB/Swiss-Prot;Acc:A8E4N3]	1.03583	0.00596573	0.0287839	1.10648	0.00256329	0.0167218	ENSBTAG00000005955
ENSBTAG00000000078	Q0VCH9_BOVIN	chromosome 9 open reading frame 19 [Source:RefSeq peptide;Acc:NP_001069580]	-0.637972	0.00600699	0.0289705	-0.642859	0.013778	0.0454923	ENSBTAG00000000078
ENSBTAG00000030801	Q3SX39_BOVIN	menage a trois homolog 1, cyclin H assembly factor [Source:RefSeq peptide;Acc:NP_001098879]	0.666864	0.0060901	0.0293586	0.471403	0.00204413	0.014464	ENSBTAG00000030801
ENSBTAG00000014827	Q95M59_BOVIN	ubiquilin 1 [Source:RefSeq peptide;Acc:NP_777053]	0.675559	0.00611821	0.0294813	0.638093	0.00894978	0.0349347	ENSBTAG00000014827
ENSBTAG00000001497	A5D7L6_BOVIN	muscle RAS oncogene homolog [Source:RefSeq peptide;Acc:NP_001091587]	-0.635033	0.00614215	0.029571	-0.811973	0.00583048	0.026957	ENSBTAG00000001497
ENSBTAG00000024493	DHRS3_BOVIN	Short-chain dehydrogenase/reductase 3 (EC 1.1.1.300)(Retinal short-chain dehydrogenase/reductase 1)(retSDR1) [Source:UniProtKB/Swiss-Prot;Acc:O77769]	-0.639354	0.00618894	0.0297834	-0.526061	0.0142588	0.0464678	ENSBTAG00000024493
ENSBTAG00000006818	LOC541149	Not available	-0.65563	0.00622915	0.0299511	-0.632353	0.000253067	0.00512505	ENSBTAG00000006818
ENSBTAG00000005432	CAPG_BOVIN	Macrophage-capping protein (Actin regulatory protein CAP-G) [Source:UniProtKB/Swiss-Prot;Acc:Q865V6]	-0.626234	0.00630273	0.0302135	-0.241095	0.00615907	0.0276968	ENSBTAG00000005432
ENSBTAG00000006189	ACTG_BOVIN	Actin, cytoplasmic 2 (Gamma-actin) [Contains Actin, cytoplasmic 2, N-terminally processed] [Source:UniProtKB/Swiss-Prot;Acc:P63258]	-0.625844	0.00631969	0.0302639	-0.252694	0.0121585	0.0423369	ENSBTAG00000006189
ENSBTAG00000016128	A4FUZ8_BOVIN	ADP-ribosylation factor binding protein 3 [Source:RefSeq peptide;Acc:NP_001076873]	0.630847	0.00637586	0.0304722	0.793168	0.00120756	0.0110393	ENSBTAG00000016128
ENSBTAG00000002148	RAB3D	Not available	-0.7123	0.00648096	0.0308949	-0.724637	0.000193557	0.00451568	ENSBTAG00000002148
ENSBTAG00000005018	NFAM1	Not available	0.629032	0.00661609	0.0314366	0.596706	0.00317925	0.0190477	ENSBTAG00000005018
ENSBTAG00000005453	FGD4	Not available	-0.628886	0.00662955	0.0314787	-0.828814	0.000260284	0.00513242	ENSBTAG00000005453
ENSBTAG00000018697	WDR44_BOVIN	WD repeat-containing protein 44 (Rabphilin-11)(Rab11-binding protein) [Source:UniProtKB/Swiss-Prot;Acc:Q9XSC3]	0.648465	0.00668657	0.0317121	0.382758	0.00547423	0.025817	ENSBTAG00000018697
ENSBTAG00000004226	A5PKC2_BOVIN	SHBG protein [Source:UniProtKB/TrEMBL;Acc:A5PKC2]	-0.908384	0.00677527	0.0320644	-1.57125	0.00505055	0.0246712	ENSBTAG00000004226
ENSBTAG00000015438	A0JNP4_BOVIN	Putative uncharacterized protein Fragment [Source:UniProtKB/TrEMBL;Acc:A0JNP4]	0.618062	0.00681183	0.03221	0.732655	0.000557988	0.00645873	ENSBTAG00000015438
ENSBTAG00000000184	A5D791_BOVIN	eukaryotic translation initiation factor 2-alpha kinase 3 [Source:RefSeq peptide;Acc:NP_001091555]	-0.628593	0.00684998	0.0323767	-0.671947	0.00758476	0.0299072	ENSBTAG00000000184
ENSBTAG00000021537	RWDD3_BOVIN	RWD domain-containing protein 3 [Source:UniProtKB/Swiss-Prot;Acc:A3KN24]	-0.882704	0.00687303	0.0324581	-0.825821	0.000366574	0.00612619	ENSBTAG00000021537
ENSBTAG00000020983	Q2TBH2_BOVIN	related RAS viral (r-ras) oncogene homolog [Source:RefSeq peptide;Acc:NP_001033777]	0.73773	0.00691709	0.0326246	1.06187	0.00407142	0.021846	ENSBTAG00000020983
ENSBTAG00000006393	HEMH_BOVIN	Ferrochelatase, mitochondrial Precursor (EC 4.99.1.1)(Protoheme ferro-lyase)(Heme synthase) [Source:UniProtKB/Swiss-Prot;Acc:P22600]	-0.67836	0.00693023	0.0326727	-1.14801	0.0136817	0.0450646	ENSBTAG00000006393
ENSBTAG00000019603	LDHB_BOVIN	L-lactate dehydrogenase B chain (LDH-B)(EC 1.1.1.27) [Source:UniProtKB/Swiss-Prot;Acc:Q5E9B1]	-0.624485	0.00696682	0.0328036	-0.413336	0.00246402	0.0163837	ENSBTAG00000019603
ENSBTAG00000004321	SFXN2_BOVIN	Sideroflexin-2 [Source:UniProtKB/Swiss-Prot;Acc:Q5EA43]	-0.813727	0.00701702	0.033026	-0.737069	0.0102886	0.0379798	ENSBTAG00000004321
ENSBTAG00000005385	POP5_BOVIN	Ribonuclease P/MRP protein subunit POP5 (EC 3.1.26.5) [Source:UniProtKB/Swiss-Prot;Acc:Q1JQ92]	-0.69235	0.00718557	0.0337337	-0.47919	0.00754495	0.0316476	ENSBTAG00000005385
ENSBTAG00000020015	DFFB_BOVIN	DNA fragmentation factor subunit beta (EC 3.-.-.-) [Source:UniProtKB/Swiss-Prot;Acc:Q58CZ0]	0.66503	0.00726886	0.0340816	0.567099	0.000901595	0.00883997	ENSBTAG00000020015
ENSBTAG00000002185	Q0P5F4_BOVIN	ring finger protein 7 [Source:RefSeq peptide;Acc:NP_001069188]	-0.660963	0.00730854	0.0342388	-0.893316	0.000395549	0.00639069	ENSBTAG00000002185
ENSBTAG00000006785	ARF2_BOVIN	ADP-ribosylation factor 2 [Source:UniProtKB/Swiss-Prot;Acc:P84081]	-0.626681	0.00741252	0.034653	-0.947574	0.000896028	0.00943336	ENSBTAG00000006785
ENSBTAG00000000312	GRINA	glutamate receptor, ionotropic, N-methyl D-aspartate-associated protein 1 [Source:RefSeq peptide;Acc:NP_001032682]	0.614044	0.00757544	0.0352665	0.775271	0.00070072	0.00828996	ENSBTAG00000000312
ENSBTAG00000000279	RAB26_BOVIN	Ras-related protein Rab-26 [Source:UniProtKB/Swiss-Prot;Acc:Q29RR0]	-0.754138	0.00759699	0.035352	-1.06913	0.00166388	0.0131255	ENSBTAG00000000279
ENSBTAG00000002813	GAB1_BOVIN	GRB2-associated-binding protein 1 (Growth factor receptor bound protein 2-associated protein 1)(GRB2-associated binder 1) [Source:UniProtKB/Swiss-Prot;Acc:A6QLU3]	0.623875	0.00766309	0.035615	0.82153	0.0152479	0.0451158	ENSBTAG00000002813
ENSBTAG00000020760	SNP29_BOVIN	Synaptosomal-associated protein 29 (SNAP-29)(Vesicle-membrane fusion protein SNAP-29)(Soluble 29 kDa NSF attachment protein) [Source:UniProtKB/Swiss-Prot;Acc:Q0II86]	0.642426	0.00773699	0.0358985	1.04131	0.000399424	0.00639594	ENSBTAG00000020760
ENSBTAG00000008064	VPS37C	Not available	0.72317	0.00778696	0.0361153	0.820654	0.00593591	0.0271645	ENSBTAG00000008064
ENSBTAG00000017840	BAZ2A	Not available	0.615112	0.00779641	0.0361441	0.810619	0.0100501	0.037491	ENSBTAG00000017840
ENSBTAG00000020445	ZNF398	Not available	-0.720222	0.00781933	0.0362201	-1.1498	0.014308	0.0465298	ENSBTAG00000020445
ENSBTAG00000004991	IKBKAP	inhibitor of kappa light polypeptide gene enhancer in B-cells, kinase complex-associated protein [Source:HGNC Symbol;Acc:5959]	-0.642795	0.00785732	0.0363433	-0.792843	0.00256454	0.0167218	ENSBTAG00000004991
ENSBTAG00000021204	TES_BOVIN	Testin [Source:UniProtKB/Swiss-Prot;Acc:Q2YDE9]	-1.23876	0.00790466	0.0365242	-1.66377	0.000302226	0.00548639	ENSBTAG00000021204
ENSBTAG00000001938	CKS2_BOVIN	Cyclin-dependent kinases regulatory subunit 2 (CKS-2) [Source:UniProtKB/Swiss-Prot;Acc:Q2KJI1]	-0.687712	0.00791841	0.0365574	-0.838383	0.0140626	0.0460658	ENSBTAG00000001938
ENSBTAG00000018103	HMGB1_BOVIN	High mobility group protein B1 (High mobility group protein 1)(HMG-1) [Source:UniProtKB/Swiss-Prot;Acc:P10103]	-0.978143	0.00808135	0.0371862	-0.630846	0.000815438	0.00806428	ENSBTAG00000018103
ENSBTAG00000001933	PTPA_BOVIN	Serine/threonine-protein phosphatase 2A activator (EC 5.2.1.8)(Serine/threonine-protein phosphatase 2A regulatory subunit B')(PP2A, subunit B', PR53 isoform)(Phosphotyrosyl phosphatase activator)(PTPA)(Serine/threonine-protein phosphatase 2A regulatory subunit 4) [Source:UniProtKB/Swiss-Prot;Acc:Q2KJ44]	0.612069	0.00816184	0.0374459	0.930731	0.000686489	0.00822734	ENSBTAG00000001933
ENSBTAG00000018238	A4FV83_BOVIN	ankyrin repeat and BTB (POZ) domain containing 1 [Source:RefSeq peptide;Acc:NP_001076853]	-0.613565	0.00826712	0.0378066	-0.627945	0.00419778	0.0221605	ENSBTAG00000018238
ENSBTAG00000020947	RNF103	PREDICTED: Bos taurus misc_RNA (LOC511639), miscRNA. [Source:RefSeq DNA;Acc:XR_027604]	-0.622689	0.00828026	0.0378512	-1.03366	0.000218021	0.00471885	ENSBTAG00000020947
ENSBTAG00000024958	LOC522864	Not available	-0.626731	0.00836179	0.0381925	-0.73059	0.00225408	0.0155401	ENSBTAG00000024958
ENSBTAG00000001932	Q08DN5_BOVIN	carnitine acetyltransferase [Source:RefSeq peptide;Acc:NP_001069055]	0.608191	0.00840407	0.0383541	1.59542	0.000340911	0.00589414	ENSBTAG00000001932
ENSBTAG00000017779	HCD2_BOVIN	3-hydroxyacyl-CoA dehydrogenase type-2 (EC 1.1.1.35)(3-hydroxyacyl-CoA dehydrogenase type II)(Type II HADH)(3-hydroxy-2-methylbutyryl-CoA dehydrogenase)(EC 1.1.1.178)(17-beta-hydroxysteroid dehydrogenase 10)(Mitochondrial ribonuclease P protein 2)(Mitochondrial RNase P protein 2) [Source:UniProtKB/Swiss-Prot;Acc:O02691]	0.619453	0.00842395	0.0384134	0.702836	0.000357942	0.00599913	ENSBTAG00000017779
ENSBTAG00000012274	CIZ1	Not available	-0.623697	0.0084727	0.0385882	-0.636763	0.00266858	0.0162453	ENSBTAG00000012274
ENSBTAG00000013111	Q32LP1_BOVIN	Ribonucleoside-diphosphate reductase (EC 1.17.4.1) [Source:UniProtKB/TrEMBL;Acc:Q32LP1]	-0.611658	0.00872693	0.039568	-0.46624	0.0122165	0.0423907	ENSBTAG00000013111
ENSBTAG00000003014	Q5EA32_BOVIN	transient receptor potential cation channel, subfamily V, member 2 [Source:RefSeq peptide;Acc:NP_001019664]	-0.596674	0.00884188	0.0400077	-0.407851	0.00786796	0.0323967	ENSBTAG00000003014
ENSBTAG00000034366	RGS2_BOVIN	Regulator of G-protein signaling 2 (RGS2) [Source:UniProtKB/Swiss-Prot;Acc:Q0P5H5]	-0.986904	0.00888786	0.0401994	-0.583765	0.0126023	0.0433262	ENSBTAG00000034366
ENSBTAG00000021474	Q29S10_BOVIN	gasdermin domain containing 1 [Source:RefSeq peptide;Acc:NP_001039625]	0.604897	0.00897143	0.0405116	1.01324	0.0133534	0.0446563	ENSBTAG00000021474
ENSBTAG00000001767	D1H0P3_BOVIN	xylosylprotein beta 1,4-galactosyltransferase, polypeptide 7 [Source:RefSeq peptide;Acc:NP_001068789]	0.637198	0.00910022	0.0410432	1.07019	0.000808759	0.00895083	ENSBTAG00000001767
ENSBTAG00000002323	USP28	Not available	-0.652713	0.00912961	0.0411424	-0.560265	0.00271314	0.0172567	ENSBTAG00000002323
ENSBTAG00000020619	LOC504986	PREDICTED: Bos taurus misc_RNA (LOC504986), miscRNA. [Source:RefSeq DNA;Acc:XR_027508]	-0.603973	0.00917639	0.0413031	-0.408736	0.00780896	0.0322905	ENSBTAG00000020619
ENSBTAG00000004403	CD320_BOVIN	CD320 antigen Precursor (Transcobalamin receptor)(TCblR)(CD320 antigen) [Source:UniProtKB/Swiss-Prot;Acc:A6QNY1]	-0.815963	0.00934511	0.0419137	-1.7362	0.00909921	0.032995	ENSBTAG00000004403
ENSBTAG00000013260	SPIN2_BOVIN	Spindlin-2 (Spindlin-like protein 2)(SPIN-2) [Source:UniProtKB/Swiss-Prot;Acc:Q2KI39]	-1.15976	0.00935566	0.0419137	-0.699874	0.00488441	0.0242469	ENSBTAG00000013260
ENSBTAG00000006063	CT030_BOVIN	UPF0414 transmembrane protein C20orf30 homolog [Source:UniProtKB/Swiss-Prot;Acc:Q5E975]	0.639023	0.00954049	0.0425074	0.320985	0.0160109	0.0499775	ENSBTAG00000006063
ENSBTAG00000005295	SLC35E1	Not available	-0.618112	0.00957296	0.0426056	-0.671851	0.000865665	0.00923878	ENSBTAG00000005295
ENSBTAG00000007402	A4IFV6_BOVIN	zinc finger, AN1-type domain 2A [Source:RefSeq peptide;Acc:NP_001077231]	-0.618172	0.00961098	0.0427236	-0.651011	0.00844226	0.0327838	ENSBTAG00000007402
ENSBTAG00000001707	Q2T9M3_BOVIN	receptor associated protein 80 [Source:RefSeq peptide;Acc:NP_001033150]	-0.67858	0.00989533	0.0438421	-1.34487	0.0133472	0.0446553	ENSBTAG00000001707
ENSBTAG00000002101	GDE1_BOVIN	Glycerophosphodiester phosphodiesterase 1 (EC 3.1.4.44)(Membrane-interacting protein of RGS16) [Source:UniProtKB/Swiss-Prot;Acc:Q3T0T0]	-0.591853	0.00989806	0.0438421	-0.363554	0.00812268	0.0330719	ENSBTAG00000002101
ENSBTAG00000013726	A4FV56_BOVIN	arginyl aminopeptidase (aminopeptidase B) [Source:RefSeq peptide;Acc:NP_001091032]	0.601837	0.0101104	0.0445876	0.828508	0.0159423	0.049857	ENSBTAG00000013726
ENSBTAG00000009051	Q08DI9_BOVIN	matrix metalloproteinase 19 [Source:RefSeq peptide;Acc:NP_001069451]	-0.584365	0.0102526	0.0451251	-0.287501	0.00616714	0.0277117	ENSBTAG00000009051
ENSBTAG00000001483	SRGAP2	Not available	0.609037	0.0103321	0.0453908	0.491252	0.0142268	0.0463952	ENSBTAG00000001483
ENSBTAG00000010626	SHLB2_BOVIN	Endophilin-B2 (SH3 domain-containing GRB2-like protein B2) [Source:UniProtKB/Swiss-Prot;Acc:Q08DK5]	-0.606194	0.0107126	0.0468535	-0.445038	0.000291304	0.00537562	ENSBTAG00000010626
ENSBTAG00000015538	LEMD2	Not available	-0.605065	0.0107616	0.0470123	-1.39505	0.00789194	0.0324316	ENSBTAG00000015538
ENSBTAG00000016676	PTER_BOVIN	Phosphotriesterase-related protein (EC 3.1.-.-)(Parathion hydrolase-related protein) [Source:UniProtKB/Swiss-Prot;Acc:A6QLJ8]	0.604585	0.010782	0.0470832	0.511268	0.00548104	0.0258329	ENSBTAG00000016676
ENSBTAG00000001644	MDN1	Not available	-0.612339	0.0108263	0.0472577	-0.795824	0.0113695	0.0403994	ENSBTAG00000001644
ENSBTAG00000006084	PINK1	PTEN induced putative kinase 1 [Source:HGNC Symbol;Acc:14581]	-0.605264	0.0108646	0.0473693	-0.551438	0.000959981	0.00976336	ENSBTAG00000006084
ENSBTAG00000007334	NFKBID	Not available	-0.726642	0.0108774	0.0474067	-0.596192	0.00856117	0.0339219	ENSBTAG00000007334
ENSBTAG00000008816	A4IF63_BOVIN	tripartite motif-containing 2 [Source:RefSeq peptide;Acc:NP_001077204]	-1.12264	0.010999	0.0477868	-2.56143	0.00436343	0.0227108	ENSBTAG00000008816
ENSBTAG00000038888	ZBTB9	Not available	-0.718334	0.0110053	0.0477954	-0.86157	0.000190867	0.00450077	ENSBTAG00000038888
ENSBTAG00000017124	GPSM2	Not available	-0.632688	0.0110466	0.0479374	-0.62012	0.000856725	0.00918539	ENSBTAG00000017124
ENSBTAG00000018446	GCA	grancalcin, EF-hand calcium binding protein [Source:HGNC Symbol;Acc:15990]	-0.823428	0.0110956	0.0481126	-1.66065	0.00219693	0.0153027	ENSBTAG00000018446
ENSBTAG00000001092	PHOP2_BOVIN	Pyridoxal phosphate phosphatase PHOSPHO2 (EC 3.1.3.74) [Source:UniProtKB/Swiss-Prot;Acc:Q2KI06]	-0.701633	0.0111209	0.0482036	-0.760932	0.000999067	0.00995228	ENSBTAG00000001092
ENSBTAG00000003922	MPHOSPH8	Not available	0.591609	0.0111506	0.0483136	0.499621	0.0137645	0.0454723	ENSBTAG00000003922
ENSBTAG00000005564	Q24JZ9_BOVIN	protein inhibitor of activated STAT, 1 [Source:RefSeq peptide;Acc:NP_001068864]	0.58532	0.0111796	0.0484205	0.315045	0.0018177	0.0137328	ENSBTAG00000005564
ENSBTAG00000012044	RL13_BOVIN	60S ribosomal protein L13 [Source:UniProtKB/Swiss-Prot;Acc:Q56JZ1]	-0.599969	0.0112364	0.0486312	-0.510589	0.000757905	0.00865535	ENSBTAG00000012044
ENSBTAG00000015859	WDR8	Not available	0.694264	0.0114995	0.049621	0.69906	0.00729494	0.0308764	ENSBTAG00000015859
ENSBTAG00000001475	A6QQP3_BOVIN	coiled-coil domain containing 90A [Source:RefSeq peptide;Acc:NP_001095779]	-0.606383	0.011586	0.0499279	-0.517363	0.00109839	0.0104594	ENSBTAG00000001475
ENSBTAG00000014553	VA0D1_BOVIN	V-type proton ATPase subunit d 1 (V-ATPase subunit d 1)(Vacuolar proton pump subunit d 1)(V-ATPase AC39 subunit)(V-ATPase 40 kDa accessory protein)(P39)(32 kDa accessory protein) [Source:UniProtKB/Swiss-Prot;Acc:P61420]	0.580546	0.0115981	0.0499607	0.295262	0.0144889	0.046923	ENSBTAG00000014553
