# Supplementary material for: Whole-transcriptome, high-throughput RNA sequence analysis of the bovine macrophage response to Mycobacterium bovis infection in vitro
Source: BMC Genomics. 2013 Apr 8;14:230. doi: 10.1186/1471-2164-14-230 (PMC3640917; doi:10.1186/1471-2164-14-230)
Supplement: Additional file 14: Table S10 — GO categories identified using IPA based on microarray data. The top ranking GO categories identified by IPA based on microarray data are ranked according to P-values. [file 1471-2164-14-230-S14.xlsx]

## Sheet: Sheet0
© 2000-2012 Ingenuity Systems, Inc. All rights reserved.
GO categories identified using IPA based on microarray data
Rank	GO category	P-value	Genes in category
1	Infectious Disease	1.04E-18-2.88E-04	LTA4H,RMI1,HLA-DOA,GBAS,CCL20,IL6,PANX1,WBP4,IFIH1,PRPS1,GPD2,SIKE1,ADA,ATF4,LSM3,RIPK2,PIGH,VPS4B,TP53,TYMS,CLNS1A,APOBEC3B,AKT2,IL4R,LCP1,TRIM21,CRTAM,RRM2,NUP107,STAT3,MED11,NFKB2,IFNAR2,FAM86A/FAM86B1,KRT10,DTX2,TRAPPC1,PLD1,TMEM127,DAXX,NCF1,CCL4,FSCN1,PSMA5,GTF2H1,TFRC,WASF2,NUP98,BCL2A1,TNF,SERPINB1,RNF10,USP18,MED8,ICAM1,CUL5,DDIT3,RRAGB,NUP160,PRDX1,RSAD2,SOCS2,ZBED5,GAPDH,CCL22,PSEN2,CC…
2	Cellular Function and Maintenance	3.11E-17-3.51E-04	SELL,HLA-DOA,XDH,CCL20,IL6,PANX1,CLIP1,IFIH1,NCEH1,SOD2,BCAT2,GPD2,GNLY,STK10,BAIAP2,ADA,ATF4,ADORA2B,RIPK2,TIMD4,TP53,LCP1,IL4R,AKT2,PLSCR3,CRTAM,NFKB2,STAT3,IFNAR2,RAP1A,PLD1,NCF1,CCL4,SYK,ARHGEF6,TFRC,CFLAR,BCL2A1,TNF,SERPINB1,ICAM1,DDIT3,LIG4,RSAD2,SOCS2,CCL22,MFGE8,CCL5,TAP1,ELF4,PROS1,HEXB,CLEC6A,IL27RA,FUT4,FCGR3A,IFNG,SEPT5,UCP2,OPTN,CD69,HIP1,ID3,BAK1,STAR,FUNDC1,FOS,MARCKSL1,HP,CD80,RET…
3	Cellular Growth and Proliferation	1.23E-14-2.25E-04	TPD52L2,SELL,TAB2,CCL20,IL6,TRIM32,CIAO1,GLB1,ADA,AIF1,RIPK2,AHCY,AKT2,CCNE2,IL4R,YWHAG,NKIRAS2,ITGA6,NFKB2,DAXX,ALCAM,WASF2,FOXF1,TRRAP,MORC3,PIM3,USP18,GBP1,DDIT3,PRDX1,LIG4,HAX1,RBBP7,FIP1L1,POLD4,CDK10,TAP1,ARRB1,BRD4,HEXB,IL27RA,FUT4,TRAF1,UCP2,CDK2AP1,EMP3,CD69,CCDC6,ID3,BAK1,MCM3,GPAM,MARCKSL1,ARF1,CBS,TBC1D8,LYN,NR4A1,TOE1,RYK,PRKACB,EIF6,CSNK1A1,RNF7,ANXA11,BIRC3,ELN,MAP3K14,STK38L,DDB1,…
4	Cell Death and Survival	8.43E-14-2.91E-04	SELL,TAB2,GSK3A,IL6,TRIM32,ADA,AIF1,RIPK2,CLNS1A,AKT2,IL4R,YWHAG,ITGA6,NFKB2,DAXX,ALCAM,PLTP,USP18,PIM3,DDIT3,PRDX1,LIG4,HAX1,FIP1L1,TAP1,ARRB1,PROS1,BRD4,HEXB,GSPT2,IL27RA,RNF19A,FUT4,TRAF1,PPM1M,UCP2,CDK2AP1,EMP3,CD69,KAT5,CCDC6,ID3,BAK1,STAR,GPAM,CBS,MSH2,LYN,NR4A1,PINK1,PRKACB,EIF6,CSNK1A1,RNF7,GPR77,CYFIP2,ANXA11,SNN,BIRC3,NSMAF,MAP3K14,LAPTM4B,MDN1,SGCB,HDAC5,DYNC1H1,DDX58,CCDC80,HSPB1,SRI,…
5	Hematological System Development and Function	2.9E-11-3.38E-04	HLA-DOA,SELL,XDH,CCL20,IL6,PANX1,NCEH1,NCK2,SOD2,GNA15,GLB1,CTSH,GNLY,STK10,BAIAP2,ADA,ATF4,FOSL1,ADORA2B,AIF1,RIPK2,TIMD4,TP53,AKT2,IL4R,LCP1,CRTAM,ITGA6,NFKB2,STAT3,KRT10,IFNAR2,RAP1A,NCF1,CCL4,SYK,ARHGEF6,TFRC,PLTP,WASF2,HHEX,CFLAR,BCL2A1,NUP98,TNF,STEAP3,SERPINB1,PIM3,ICAM1,PTPN2,PRDX1,RSAD2,LIG4,SOCS2,HAX1,FIP1L1,PSEN2,MFGE8,CCL22,CCL5,TAP1,CD33,ELF4,ARRB1,PROS1,HEXB,CLEC6A,IL27RA,FUT4,FCGR3…
6	Gene Expression	1.2E-10-6.57E-05	PIAS2,XDH,TAB2,FOXK2,IL6,MNAT1,ODC1,NCK2,CIAO1,SOD2,BCAT2,MAD2L2,KEAP1,NEK6,ADA,STK16,ATF4,FOSL1,RIPK2,TP53,IL4R,AKT2,YWHAG,NKIRAS2,BCOR,MED11,STAT3,NFKB2,GLRX3,IFNAR2,RAP1A,CDCA4,DAXX,PLEKHG2,PWP1,SYK,TTF1,GTF2H1,MBD1,HHEX,FOXF1,CFLAR,CTDSP2,TNF,PCBD1,TRRAP,PKIG,EIF3K,EIF2S3,RNF10,MED8,ICAM1,DDIT3,PRDX1,ZBED5,SOCS2,GAPDH,RBBP7,PSEN2,CCL5,C14orf166,BAZ2A,NAA15,ELF4,ARRB1,ACTR3,CALCOCO1,HERC5,RBMX…
7	Dermatological Diseases and Conditions	2.73E-10-1.72E-04	EIF2S2,DDHD2,SOCS1,CCR5,SELL,SYNCRIP,TGFBR3,GBAS,NCSTN,CCL20,GSK3A,IL6,TREX1,ODC1,CXCL10,PRF1,SOD2,GNA15,MAD2L2,RARA,SPTLC2,FOSL1,AIF1,NFKBIB,FGR,AHCY,TYMS,RAB27A,IL4R,ITGA6,KRT10,THBD,ADAR,IFNAR2,DTX2,PTP4A1,PCNA,CCND3,SYK,FSCN1,GPR65,CFLAR,PCBD1,TNF,FYN,SERPINB1,ICAM1,GBP1,SRD5A1,PSMB10,RSAD2,PPP1R3C,HAX1,GAPDH,TNFSF10,CRAT,CCL22,PSEN2,CASP4,CCL5,PARP9,GBA,ANXA5,FASN,HLA-DRA,FABP4,IFITM1,IFI6,I…
8	Tissue Morphology	1.26E-09-2.4E-04	SOCS1,CCR5,SELL,TYRO3,CCL20,SIGLEC10,IL6,EEF1D,ELAVL1,CXCL10,PRF1,SOD2,LCAT,HMGB1,GNLY,RARA,ADA,ATF4,PRDM1,NFKBIB,APEX2,TAPBP,RIPK2,TIMD4,DNMT1,TP53,IL4R,CRTAM,ITGA6,NR1H3,NFKB2,STAT3,IFNAR2,THBD,IRF1,MR1,CCND3,CLEC4E,SYK,PLCG2,CD72,ARHGEF6,TFRC,CFLAR,BCL2A1,TNF,STEAP3,MT1E,FYN,SERPINB1,PIM3,ICAM1,PTPN2,PSMB10,PRDX1,LIG4,HAX1,TNFSF10,CCL22,PSEN2,CCL5,TAP1,TANK,ELF4,GBA,PROS1,HEXB,IL27RA,RASSF5,PL…
9	Cancer	1.67E-09-3.08E-04	EVL,TPD52L2,SELL,IL6,GPSM2,TRIM32,EIF1AX,ADA,AHCY,CLNS1A,CCNE2,AKT2,YWHAG,FERMT2,ITGA6,SPOCK2,NUP107,NFKB2,GART,ALCAM,GTF2H1,FOXF1,WASF2,TRRAP,EIF3K,EIF2S3,SERPINB1,DYRK2,MED8,DDIT3,GBP1,RRAGB,PRDX1,LIG4,HAX1,ZBED5,RBBP7,FIP1L1,POLD4,TAP1,ARRB1,IL27RA,FUT4,KPNA3,PLOD2,LSM14B,EMP3,CD69,SERPINB6,KAT5,CCDC6,BAK1,MCM3,MARCKSL1,ARF1,CBS,MSH2,TPI1,NR4A1,LYN,PINK1,PRKACB,YWHAH,CSNK1A1,RNF7,IFI44L,ANXA11…
10	Connective Tissue Disorders	1.92E-09-1.34E-04	SOCS1,CCR5,HLA-DOA,UBE2L3,XDH,CCL20,HLA-DMB,NRM,IL6,C1QB,PSMB8,MNAT1,ADIPOR1,TREX1,EEF1G,HSD17B8,CXCL10,MYCBP2,PRPS1,SOD2,HMGB1,GNLY,HDAC7,ADA,PRDM1,CRY1,AIF1,NFKBIB,TAPBP,RIPK2,DNMT1,TP53,TYMS,CCNE2,LCP1,IL4R,TRIM21,APOM,TFDP1,NR1H3,MDC1,STAT3,IFNAR2,TFPI2,IRF1,TMEM127,DAXX,PCNA,NCF1,CCL4,CCND3,GAB1,CLEC4E,CD72,PLCG2,EHMT2,ANKH,LEMD2,TFRC,MBD1,TNF,MAGI3,ICAM1,DDIT3,PRDX1,TRIM26,FIP1L1,TNFSF10,ZB…
11	Immunological Disease	1.92E-09-3.45E-04	LTA4H,SELL,HLA-DOA,CCL20,IL6,MNAT1,TREX1,EEF1G,IFIH1,SOD2,GNA15,MAD2L2,GNLY,ADA,ADORA2B,LSM3,AIF1,AHCY,TYMS,TP53,IL4R,LCP1,TRIM21,APOM,RRM2,ITGA6,STAT3,NFKB2,KRT10,IFNAR2,TMEM127,DAXX,NCF1,CCL4,SYK,TFRC,MBD1,TNF,MAGI3,ICAM1,PTPN2,PRDX1,LIG4,HAX1,FIP1L1,CCL22,PSEN2,ZBTB9,CCL5,Rassf1,TAP1,IFITM3,NXPE3,CD33,GINS2,IL27RA,FUT4,FCGR3A,P4HA2,TRAF1,IFNG,UCP2,OPTN,MAPKAPK3,CD69,ALOX5AP,BAK1,MFN1,FOS,HP,AR…
12	Inflammatory Disease	1.92E-09-2.88E-04	SELL,HLA-DOA,XDH,CCL20,IL6,MNAT1,ODC1,EEF1G,TREX1,IFIH1,SOD2,PRPS1,MAD2L2,GNLY,ADA,ADORA2B,AIF1,RIPK2,AHCY,TYMS,TP53,LCP1,IL4R,TRIM21,APOM,ITGA6,STAT3,NFKB2,KRT10,IFNAR2,TFPI2,TMEM127,DAXX,NCF1,CCL4,SYK,GPR65,ANKH,TFRC,MBD1,TNF,MAGI3,ICAM1,DDIT3,PRDX1,FIP1L1,MFGE8,PSEN2,CCL22,ZBTB9,CCL5,TAP1,NXPE3,CD33,GINS2,RENBP,IL27RA,FCGR3A,P4HA2,TRAF1,IFNG,OPTN,CD69,ALOX5AP,FAH,FOS,HP,ARF1,NR4A2,CD80,RETN,TP…
13	Skeletal and Muscular Disorders	1.92E-09-1.34E-04	HLA-DOA,TPD52L2,XDH,CCL20,IL6,MNAT1,EEF1G,TREX1,SOD2,PRPS1,OSBPL8,GNLY,BAIAP2,ADA,ADORA2B,AIF1,PGRMC1,RIPK2,AHCY,TYMS,TP53,CCNE2,IL4R,LCP1,APOM,TRIM21,RRM2,STAT3,IFNAR2,TFPI2,TMEM127,DAXX,NCF1,CCL4,ANKH,ALCAM,TFRC,MBD1,CFLAR,TNF,EIF3K,MAGI3,RNF10,ICAM1,FBXO7,GBP1,DDIT3,PRDX1,RSAD2,GAPDH,FIP1L1,ZBTB9,CCL5,TAP1,NXPE3,CD33,HADHB,GINS2,ARRB1,RENBP,IL27RA,FCGR3A,TRAF1,PLOD2,IFNG,SEPT5,OPTN,MAPKAPK3,CD…
14	Cell Cycle	2.51E-09-2.94E-04	PIAS2,IL6,MNAT1,CLIP1,TRIM32,SOD2,NEK6,ADORA2B,FOSL1,AIF1,CDC16,AHCY,TP53,TYMS,AMACR,CCNE2,IL4R,TRIM21,YWHAG,STAT3,KRT10,PTP4A1,ATE1,DAXX,SKA3,IFT122,SYK,TFRC,HHEX,BCL2A1,TRRAP,TNF,MORC3,PIM3,ZFYVE26,CUL5,CD320,PTPN2,DDIT3,PRDX1,OSGIN1,PRPF4,PSEN2,Rassf1,POLD4,CDK10,ASUN,ELF4,ARRB1,PROS1,BRD4,RAD21,DHX9,PLA2G16,IFNG,SEPT5,MECP2,CDK2AP1,KAT5,ID3,BAK1,FOS,ARF1,NR4A2,MSH2,NR4A1,LYN,MAP3K8,PSEN1,EIF6…
15	Inflammatory Response	3.79E-09-3.38E-04	HLA-DOA,SELL,XDH,CCL20,IL6,CLIP1,TREX1,TRIM32,IFIH1,SOD2,GNA15,CTSH,GLB1,GNLY,CYBA,ADA,DUSP7,ADORA2B,FOSL1,AIF1,TIMD4,RIPK2,TP53,IL4R,LCP1,AKT2,CRTAM,ITGA6,NFKB2,STAT3,IFNAR2,PLD1,NCF1,CCL4,SYK,ARHGEF6,PLTP,FOXF1,BCL2A1,TNF,SERPINB1,ICAM1,DDIT3,PTPN2,PRDX1,SOCS2,HAX1,MFGE8,PSEN2,CCL22,CCL5,TAP1,ELF4,ARRB1,INPP5B,PROS1,HEXB,CLEC6A,IL27RA,FCGR3A,FUT4,DHX58,IFNG,UCP2,CD69,SLC6A6,HPSE,ALOX5AP,ID3,BAK…
16	DNA Replication, Recombination, and Repair	5.48E-09-2.19E-04	PLK3,TGFBR3,XDH,IL6,SET,ODC1,TREX1,CXCL10,CACYBP,PRF1,SOD2,HMGB1,MAD2L2,RARA,KEAP1,ADA,ADORA2B,APEX1,DNMT1,TYMS,TP53,CCNE2,CKS2,TFDP1,MDC1,STAT3,PARP3,TFPI2,RAP1A,CDCA4,IRF1,ATE1,NCF1,PCNA,IFT122,MAX,GAB1,IRS1,CHD1L,NUP98,TNF,TRRAP,HMGB2,HSD17B10,FYN,CTC1,DDIT3,UBQLN1,LIG4,TNFSF10,ASF1A,CCL5,POLD4,CDK10,CHEK1,ARRB1,PRCC,PROS1,RFC2,BRD4,RAD21,IRF2,DHX9,ITGB1,CD53,ENDOG,IFNG,DUT,ADRM1,CDK2AP1,IL10,…
17	Cell-To-Cell Signaling and Interaction	7.58E-09-3.38E-04	SELL,HLA-DOA,XDH,CCL20,IL6,PANX1,MNAT1,CLIP1,TRIM32,CTSH,GNLY,GLB1,ADA,ADORA2B,RIPK2,TIMD4,TP53,AKT2,LCP1,IL4R,CRTAM,ITGA6,STAT3,NFKB2,IFNAR2,RAP1A,PLD1,NCF1,CCL4,SYK,PLTP,BCL2A1,TNF,ICAM1,SOCS2,CCL22,MFGE8,PSEN2,CCL5,TAP1,PROS1,IL27RA,FUT4,FCGR3A,IFNG,UCP2,CD69,ALOX5AP,HPSE,ID3,BAK1,FOS,RETN,CD80,BCL10,LYN,NR4A1,MAP3K8,PSEN1,CAMK1D,OLR1,CTSZ,MYC,STK4,RHOB,MAP2K2,CCL8,MAP3K14,IL2RG,PHC1,PSME2,RAP…
18	Immune Cell Trafficking	7.58E-09-3.38E-04	EVL,SELL,HLA-DOA,XDH,CCL20,IL6,PANX1,GNLY,GLB1,CTSH,ADA,FOSL1,AIF1,RIPK2,TIMD4,TP53,IL4R,LCP1,AKT2,CRTAM,ITGA6,NFKB2,STAT3,KRT10,RAP1A,NCF1,CCL4,SYK,ARHGEF6,PLTP,BCL2A1,TNF,SERPINB1,ICAM1,PRDX1,SOCS2,CCL22,CCL5,ELF4,ARRB1,PROS1,IL27RA,FUT4,FCGR3A,IFNG,UCP2,CD69,HPSE,ALOX5AP,BAK1,FOS,HP,CD80,RETN,CBS,BCL10,LYN,NR4A1,MAP3K8,QPCT,CAMK1D,OLR1,CTSZ,MYC,STK4,MAP2K2,RHOB,CCL8,RASA1,ELN,MAP3K14,IL2RG,CNP…
19	Tissue Development	7.58E-09-3.38E-04	SOCS1,CCR5,SELL,CCL20,PSMB8,IL6,PANX1,CXCL10,HMGB1,RARA,ADA,PRDM1,FOSL1,NFKBIB,FGR,TP53,IL4R,AKT2,LCP1,ITGA6,IER3,STAT3,NFKB2,THBD,CCL4,ICAM3,PLCG2,SYK,PLTP,BCL2A1,TNF,FYN,USP18,CUL5,ICAM1,TNFSF10,CCL22,CCL5,CHEK1,TRADD,FASN,ANXA5,IL27RA,RASSF5,IRF2,FUT4,ITGB1,PSMB9,IFNG,IL10,EGR1,CD69,ID3,F3,FADD,FOS,CD80,CBS,S100A9,BCL10,RIPK3,NR4A1,LYN,RBPJ,JAK3,NEDD9,CD81,PER1,RGS1,RNF7,BCL6,OLR1,MYC,CTSZ,STK…
20	Cellular Development	1.76E-08-3.7E-04	HLA-DOA,SELL,RMI1,XDH,TAB2,CCL20,IL6,MNAT1,ODC1,CLIP1,IFIH1,NCK2,TRIM32,CACYBP,SOD2,GNA15,GNLY,BAIAP2,COPS6,ADA,ATF4,ADORA2B,FOSL1,AIF1,TMBIM1,CDC16,RIPK2,TIMD4,PGRMC1,TP53,TYMS,AMACR,AKT2,IL4R,LCP1,CCNE2,TRIM21,YWHAG,CRTAM,ITGA6,RRM2,NFKB2,STAT3,IFNAR2,KRT10,TFPI2,PLD1,CDCA4,NCF1,CCL4,SYK,FSCN1,ARHGEF6,TTF1,TFRC,WASF2,HHEX,CFLAR,BCL2A1,NUP98,TNF,TRRAP,STEAP3,PIM3,USP18,ICAM1,PTPN2,CD320,OSGIN1,R…
21	Organismal Survival	2.85E-08-8.33E-05	PIAS2,XDH,TAB2,IL6,TREX1,IFIH1,SOD2,GNLY,GPD2,KEAP1,MTHFD2,ADA,FOSL1,ADORA2B,RIPK2,TYMS,TP53,AMACR,LCP1,CCNE2,AKT2,IL4R,FERMT2,ITGA6,STAT3,NFKB2,IFNAR2,ATE1,DAXX,NCF1,SYK,FSCN1,ANKH,PLTP,CFLAR,WASF2,BCL2A1,CPOX,TNF,TRRAP,USP18,ICAM1,PTPN2,PRDX1,RSAD2,LIG4,HAX1,PSEN2,CCL22,Rassf1,TAP1,INSIG2,PROS1,ARRDC4,BRD4,HEXB,IL27RA,DHX58,IFNG,UCP2,MECP2,ELOVL4,HIP1,KAT5,CBR3,FAH,BAK1,STAR,ISG15,MFN1,FOS,MARC…
22	Hematological Disease	3.14E-08-3.08E-04	SOCS1,MCM6,SELL,CCR5,PLA2R1,IL6,PSMB8,SET,CXCL10,PRF1,SOD2,HMGB1,RARA,HDAC7,NEK6,ADA,PRDM1,LSM3,NFKBIB,DNMT1,FGR,TP53,AMACR,AKT2,TFDP1,YWHAZ,ITGA6,RRM2,STAT3,NFKB2,IER3,IFNAR2,IRF1,PCNA,CCND3,CCL4,MAX,PSMB2,SYK,PLCG2,EHMT2,CFLAR,NUP98,IFIT2,TNF,FYN,ICAM1,PSMB10,PRDX1,LIG4,TNFSF10,FKBP1A,PSEN2,CASP4,FNTB,Rassf1,CD33,STK17A,FASN,RASSF5,IL27RA,FCGR3A,ITGB1,PSMB9,IFNG,IL10,EGR1,CD69,HIP1,F3,BAK1,RRM1…
23	Cellular Movement	5.12E-08-3.17E-04	EVL,SELL,XDH,CCL20,GSK3A,IL6,TRIM32,NCK2,SOD2,GNLY,ADA,FOSL1,AIF1,RIPK2,TP53,LCP1,AKT2,IL4R,FERMT2,ITGA6,STAT3,NFKB2,KRT10,RAP1A,TFPI2,PTP4A1,PLD1,DAXX,NCF1,CCL4,SYK,FSCN1,ARHGEF6,PIK3R6,ALCAM,PLTP,FOXF1,HHEX,WASF2,ELMO2,TNF,SERPINB1,ICAM1,CUL5,PTPN2,PRDX1,OSGIN1,HAX1,SOCS2,CCL22,CCL5,Rassf1,PARP9,ELF4,ACTR3,ARRB1,INPP5B,IL27RA,FCGR3A,FUT4,P4HA2,IFNG,UCP2,PACSIN2,CD69,HPSE,ALOX5AP,ID3,MCM3,MARCKS…
24	Humoral Immune Response	7.54E-08-2.88E-04	SOCS1,HLA-DOA,CCR5,TYRO3,SIGLEC10,IL6,EEF1D,TREX1,CXCL10,PRF1,NFAM1,HDAC7,ADA,PRDM1,NFKBIB,TIMD4,RIPK2,APEX2,TP53,IL4R,NFKB2,IFNAR2,CCND3,SYK,PLCG2,CD72,ARHGEF6,HHEX,BCL2A1,TNF,MT1E,FYN,PIM3,PTPN2,RSAD2,B3GNT2,LIG4,HAX1,TNFSF10,MFGE8,PSEN2,TANK,ELF4,TRADD,HEXB,RASSF5,IRF2,SIGLEC1,IFNG,IL10,CD69,EGR1,F3,ID3,RABGEF1,FADD,FOS,CD80,MSH2,BCL10,LYN,RBPJ,MAP3K8,JAK3,NEDD9,PSEN1,PRKCB,CD81,RGS1,BCL6,MYC,…
25	Skeletal and Muscular System Development and Function	1.52E-07-2.25E-04	CD81,SOCS1,ATP2B1,XDH,TGFBR3,TSPAN13,IL6,SDC4,MNAT1,ELAVL1,ODC1,MYC,LPAR2,HMGB1,RARA,COMT,FOSL1,AIF1,BRCA1,NFKBIB,MT1H,TP53,ELN,NOTCH3,ITGA6,STAT3,NFKB2,THBD,TFPI2,AGTRAP,IRF1,NCF1,CD40,IL1RN,IRS1,PLCG2,CEBPD,ANKH,NCOA1,CAPN2,TNF,MT1E,CDK2,IL6ST,IL1A,ZMPSTE24,KLF10,MMP14,TNFSF10,CCL5,NFKB1,CCDC88A,NFKBIA,TIMP1,HGF,NAMPT,STAT5B,STAT1,MAP2K1,PRNP,CXCL11,PPARG,ITGB1,IFNG,S1PR2,IL10,PLAUR,ID3,F3,POMG…
26	Cell Morphology	1.79E-07-2.39E-04	SELL,CCR5,XDH,GSK3A,IL6,RICTOR,CLIP1,CXCL10,PRF1,SOD2,HMGB1,GNLY,GPD2,BAIAP2,ATF4,NBR1,FGR,TP53,AKT2,LCP1,RAB27A,IL4R,NR1H3,NFKB2,ADAR,RAP1A,IRF1,CCND3,GAB1,IRS1,SYK,PLCG2,TFRC,CFLAR,ELMO2,TNF,MT1E,STEAP3,DRAM1,FYN,PIM3,ICAM1,DDIT3,ATF7,PRDX1,PSMB10,LIG4,HAX1,FKBP1A,TNFSF10,CCL22,CCL5,TAP1,CHEK1,ELF4,GBA,HEXB,MAP1LC3A,IFI6,RASSF5,ITGB1,PSMB9,IFNG,CLN3,UCP2,OPTN,IL10,EGR1,ELOVL4,HIP1,KIF3A,ID3,F3,…
27	Protein Synthesis	2.05E-07-2.88E-04	HLA-DOA,NPEPPS,GSK3A,IL6,PMPCB,TREX1,NCK2,TRIM32,SOD2,BCAT2,MAD2L2,EIF1AX,CTSH,FOSL1,TIMD4,RIPK2,TP53,IL4R,AKT2,APOM,PLSCR3,NFKB2,STAT3,RHBDD1,IFNAR2,IFT52,TNF,MORC3,EIF3K,EIF2S3,SERPINB1,USP18,PTPN2,FBXO7,RSAD2,SOCS2,HAX1,EEF1B2,GAPDH,MFGE8,PSEN2,HEXB,IL27RA,DHX9,DHX58,IFNG,CD69,ID3,FOS,CBS,CD80,MSH2,FAM129A,BCL10,EIF2B1,LYN,MAP3K8,PSEN1,SSB,PGPEP1,EIF6,UPF3A,FMR1,OLR1,MYC,EIF3D,LPL,NEDD4L,RASA1…
28	Gastrointestinal Disease	2.12E-07-1.37E-04	SOCS1,HLA-DOA,CCR5,PIAS2,CCL20,IL6,PSMB8,GPSM2,SET,CACYBP,CXCL10,NSF,PRF1,HMGB1,NFKBIB,TAPBP,FGR,TMEM97,DNMT1,AHCY,TP53,TYMS,AMACR,CCNE2,IL4R,TRIM21,TFDP1,ITGA6,RRM2,STAT3,GLRX3,IRF1,NCF1,PCNA,CCL4,RFC4,MYO9A,SYK,FSCN1,SNRNP25,GPR65,TFRC,TNF,MT1E,SPPL2A,HMGB2,CA2,ICAM1,SRD5A1,RSAD2,HSD17B11,FKBP1A,TNFSF10,CCL22,CCL5,ABCA5,POLD4,IFITM3,GINS2,ANXA5,TCOF1,HLA-DRA,HLCS,IFITM1,IL27RA,TRAF1,IFNG,LETM1,…
29	Ophthalmic Disease	2.12E-07-2.12E-07	CCR5,IL1A,CCL20,CCL22,PSMB8,CCL5,IFITM3,CXCL10,NFKBIA,HMGB1,TIMP1,HGF,IFITM1,STAT1,TNFSF13B,IL4R,VCAM1,TRIM21,C3,IL10,CD69,F3,IRF1,IL18,HP,PCNA,CCL4,CD40,SYK
30	Cell Signaling	5.45E-07-2.78E-04	SOCS1,CCR5,GCHFR,TGFBR3,NMB,XDH,IL6,TMED4,EEF1D,NOSIP,SOD2,HMGB1,GLB1,CYBA,NEK6,5430435G22Rik,LEPROT,ADORA2B,FOSL1,AIF1,RIPK2,SHISA5,TP53,IL4R,AKT2,STAT3,THBD,IFNAR2,IRF1,NCF1,GAB1,SYK,IRS1,LEMD2,SLC44A2,TNF,CANT1,AZI2,FYN,TIFA,ICAM1,CPD,SOCS2,TNFSF10,FKBP1A,CCL5,SECTM1,TANK,STK17A,FASN,CLEC6A,IL27RA,ITGB1,IFNG,UCP2,IL10,BRAP,RETN,S100A9,BCL10,RIPK3,TSPO,TRIM38,NMI,NENF,JAK3,PRKCB,PINK1,RYK,PIGU,…
31	Hematopoiesis	6.14E-07-3.7E-04	SOCS1,THEMIS2,CCR5,HLA-DOA,TYRO3,SIGLEC10,IL6,RICTOR,EEF1D,IFIH1,NFAM1,SOD2,GNA15,HMGB1,GNLY,RARA,HDAC7,BAIAP2,ADA,ATF4,FOSL1,PRDM1,NBR1,TAPBP,RIPK2,TP53,LCP1,IL4R,AKT2,TFDP1,STAT3,NFKB2,ADAR,IFNAR2,IRF1,MAX,CCND3,CD72,IRS1,SYK,PLCG2,TFRC,WASF2,HHEX,NUP98,BCL2A1,TNF,HMGB2,FYN,ICAM1,PTPN2,LIG4,RSAD2,FIP1L1,FKBP1A,TNFSF10,CCL5,CHEK1,ELF4,HLA-DRA,CLEC6A,RASSF5,IL27RA,IRF2,IFNG,IL10,CD69,EGR1,ID3,FAD…
32	Lymphoid Tissue Structure and Development	6.14E-07-3.26E-04	SOCS1,SELL,CCR5,THEMIS2,HLA-DOA,TGFBR3,TYRO3,IL6,RICTOR,ELAVL1,TREX1,EEF1D,PRF1,SOD2,HMGB1,RARA,ADA,ATF4,PRDM1,NBR1,NFKBIB,TAPBP,RIPK2,TP53,IL4R,AKT2,NFKB2,STAT3,IFNAR2,ADAR,IRF1,CCND3,CD72,SYK,PLCG2,BCL2A1,TNF,STEAP3,MT1E,FYN,PIM3,ICAM1,PTPN2,ATF7,PSMB10,PRDX1,RSAD2,LIG4,HAX1,FKBP1A,TNFSF10,MFGE8,PSEN2,CHEK1,ELF4,TRADD,GBA,PROS1,CLEC6A,IL27RA,RASSF5,FUT4,IRF2,DNASE1,ITGB1,SIGLEC1,IFNG,CTSK,IL10,…
33	Connective Tissue Development and Function	7.43E-07-1.68E-04	SOCS1,IL6,ODC1,EEF1D,TRIM32,CXCL10,HMGB1,RARA,CSTF2,AIF1,NFKBIB,APEX1,TP53,CKS2,FGD1,GRK5,IER3,STAT3,NFKB2,PLD1,IRF1,CCND3,MAX,GAB1,IRS1,PLCG2,SYK,TFRC,TNF,MT1E,FYN,PIM3,DDIT3,PTPN2,BTG3,LIG4,TNFSF10,ARRB1,BRD4,RHOU,RASSF5,PLAC8,IRF2,ITGB1,IFNG,IL10,EGR1,CCDC6,FOS,MSH2,RBPJ,RYK,CD81,EIF6,SDC4,BCL6,AMD1,MYC,STMN1,RHOB,EZH2,BRCA1,RALGDS,MT1H,SMC3,SLC3A2,SMUG1,IL1RN,CEBPD,IDO1,MDK,CDK2,HSPB1,IL6ST,I…
34	Free Radical Scavenging	1.13E-06-2.38E-04	CCR5,XDH,IL6,OLR1,PRF1,SOD2,HMGB1,LCAT,CYBA,ALDH3A2,FGR,RALGDS,TP53,CUL4B,AKT2,PON2,RRAS,YWHAZ,RAPGEF3,STAT3,NCF4,ATPIF1,PRDX3,NCF1,IL18,NOL3,CCL4,CD40,PLCG2,SYK,LAT,PECAM1,TFRC,TNF,HSPB1,HSD17B10,FYN,ICAM1,DDIT3,PRDX1,MMP14,ITM2B,CCL5,FNTB,TRPM2,TRADD,NFKBIA,ANXA1,HGF,PTPN1,HCK,NAMPT,MAP2K1,PRNP,VAV2,ITGB1,PPARG,IFNG,VCAM1,UCP2,NRAS,IL10,CD36,BAK1,FADD,HP,CBS,SPRY2,CAT,LYN,PNPT1,NR4A1,IL1B,SIRT1…
35	Small Molecule Biochemistry	1.13E-06-3.47E-04	LTA4H,GCHFR,XDH,GSK3A,GBP5,IL6,ODC1,NCEH1,SOD2,BCAT2,GLB1,GPD2,GNLY,CYBA,CERS5,ADA,FOSL1,ADORA2B,AIF1,RIPK2,PGRMC1,VPS4B,TP53,AMACR,IL4R,AKT2,YWHAG,APOM,PLSCR3,ITGA6,STAT3,PLD1,NCF1,ACER3,SYK,AACS,TFRC,PLTP,TNF,PIP4K2A,ICAM1,CPD,CRAT,CCL22,PSEN2,CCL5,PGS1,GGPS1,GRINA,INSIG2,PLIN2,INPP5B,RENBP,HEXB,IL27RA,PLA2G16,IFNG,UCP2,MECP2,SLC6A6,ELOVL4,ALOX5AP,GFRA2,KAT5,BAK1,STAR,GPAM,FOS,ARF1,HP,RETN,CBS,…
36	Organismal Injury and Abnormalities	1.19E-06-2E-04	SOCS1,SELL,CCR5,PLA2R1,TYRO3,IL6,ODC1,CXCL10,PRF1,SOD2,HMGB1,LCAT,ADA,NFKBIB,FGR,TP53,AKT2,IL4R,STAT3,THBD,IRF1,DAXX,NCF1,TNF,MT1E,FYN,ICAM1,TNFSF10,PSEN2,CASP4,CCL5,PLCD1,ANXA5,HLA-DRA,FABP4,IL27RA,IRF2,FUT4,TRAF1,IFNG,UCP2,IL10,EGR1,HPSE,F3,BAK1,FOS,CBS,S100A9,CD80,NR4A1,MAP3K8,PRKCB,PSEN1,SERPINI1,ARG2,SDC4,MYC,STMN1,LPL,GCA,BIRC3,NSMAF,MT1H,ELN,IL2RG,C3,SGCB,PDE4B,ZMYND15,APC,NFKBID,IL18,NOL3…
37	Antimicrobial Response	1.56E-06-2.19E-05	SOCS1,CCL22,IL6,CCL5,IRF3,RICTOR,IFIH1,WASL,HCK,FOSL1,CCL8,IL27RA,STAT1,MAPKAPK2,RIPK2,PLAC8,BIRC3,FGR,TP53,DHX58,IFNG,IL10,MX1,BCL3,MALT1,IFNAR2,BAK1,PLD1,IRF1,IFI44,IVNS1ABP,MFN1,NCF1,IRF7,CCL4,CD40,BCL10,SYK,ANXA3,DDX58,RBPJ,EIF2AK2,IFIT2,TNF,ISG20
38	Hepatic System Disease	2.04E-06-7.83E-06	IL6ST,SOCS1,CCR5,IL1A,TNFSF10,IL6,SDC4,CCL5,NFKB1,CXCL10,PRF1,HMGB1,PTPN1,HLA-DRA,HCK,SAA2,IL27RA,STAT1,NFKBIB,FGR,TRAF1,MT1H,IFNG,IL4R,C3,IL10,EGR1,STAT3,BAK1,IRF1,NCF1,IL18,CD40,IL1RN,EBI3,TNF,MT1E
39	Embryonic Development	5.23E-06-3.26E-04	SOCS1,RGS1,TICAM2,IL6,BCL6,TRIM32,YWHAQ,STK4,RARA,ADA,ITGAV,BIRC3,TP53,MAP3K14,CUL4B,IL2RG,C3,Ube2n,NFKB2,IER3,IRF1,DAXX,PRDX3,NOL3,CD40,IL1RN,PLCG2,IRS1,CASP2,RASSF4,TFRC,ALDH3B1,CYLD,CHMP5,CFLAR,BCL2A1,TNF,HSPB1,IL1A,PIAS1,TNFSF10,NFKB1,TRPM2,TRADD,NFKBIA,HCK,NAMPT,RASSF5,IP6K2,STAT1,RAD21,CXCL11,PRNP,TRAF1,ITGB1,PPARG,IFNG,S1PR2,CDK2AP1,EMP3,ELOVL4,BCL3,FADD,FOS,RIPK1,BCL10,LYN,RBPJ,MAP3K8,EIF…
40	Cellular Compromise	5.98E-06-3.51E-04	CD81,ATXN3,XDH,MYC,GPR77,SOD2,GNA15,GNLY,RARA,ALDH3A2,CYBA,PGAM1,ATF4,DUSP7,ADORA2B,BRCA1,FGR,ABCB8,MT1H,TP53,RAB27A,IL4R,PON2,C3,GRK5,PPP3CC,GPX7,RAP1A,PLD1,NCF1,IL18,CCL4,MTMR4,PLCG2,SYK,CASP2,LAT,GRK6,PECAM1,FOXF1,TNF,MT1E,HSD17B10,FYN,ICAM1,DDIT3,PRDX1,TNFSF10,CCL22,LGALS9,CHEK1,NFKBIA,HGF,INPP5B,ANXA1,HCK,NAMPT,STAT5B,MAP2K1,GMFB,IRF2,PLSCR1,ITGB1,CALR,IFNG,VCAM1,S1PR2,SLC9A3R1,PLAUR,F3,BAK1…
41	Cellular Assembly and Organization	7.37E-06-2.93E-04	ITGB1,TP53,IFNG,S1PR2,SLC9A3R1,MECP2,UHRF1,KAT5,RAP1A,APC,IRF1,MYC,GMNN,HGF,TERF1,MAP2K1,TNF,DNMT1,RAD21
42	Digestive System Development and Function	8.37E-06-1.34E-04	RGS1,SOCS1,TNFSF10,CCL22,IL6,BCL6,NFKB1,TANK,SOD2,IL27RA,STAT1,NFKBIB,IFNG,IL4R,C3,IL10,RELB,EGR1,PLAUR,BCL3,NFKB2,STAT3,IL18,HP,CBS,IL1RN,DDX58,LAT,LYN,PECAM1,JAK3,CXCL2,TNF,SIRT1
43	Hepatic System Development and Function	8.37E-06-8.37E-06	SOCS1,TNFSF10,CCL22,IL6,BCL6,NFKB1,TANK,SOD2,IL27RA,STAT1,NFKBIB,IFNG,IL4R,C3,IL10,RELB,EGR1,PLAUR,STAT3,IL18,HP,CBS,IL1RN,LAT,LYN,PECAM1,CXCL2,TNF,SIRT1
44	Organ Development	8.37E-06-3.26E-04	RGS1,SOCS1,IL6,BCL6,STK4,SOD2,RARA,ADA,NFKBIB,MAP3K14,IL2RG,IL4R,C3,Ube2n,NFKB2,STAT3,IL18,CD40,IL1RN,PLCG2,LAT,PECAM1,CYLD,TNF,IL1A,TNFSF10,CCL22,NFKB1,TANK,TRADD,NFKBIA,HCK,IL27RA,STAT1,CXCL11,IFNG,S1PR2,IL10,RELB,EGR1,PLAUR,BCL3,FOS,HP,CBS,LYN,RBPJ,JAK3,CXCL2,SIRT1
45	Post-Translational Modification	8.89E-06-2.51E-04	SIK3,SOCS1,SELL,PLK3,UBE2L3,TGFBR3,XDH,TYRO3,RNF103,GSK3A,IL6,MNAT1,RICTOR,ODC1,TRIM32,NFAM1,HMGB1,RARA,STK10,NEK6,STK16,AIF1,VCPIP1,ANAPC11,TAPBP,RIPK2,UBE2J1,PRKD3,FGR,AKT2,TRIM21,ITGA6,GRK5,IRF1,PSTK,DAXX,CCL4,CCND3,CD72,SYK,IRS1,GTF2H1,TNF,MORC3,DYRK2,FYN,PIM3,CUL5,PTPN2,UBQLN1,PRDX1,FKBP1A,PSEN2,CCL5,FZD1,PTPN12,CHEK1,CD33,ARRB1,STK17A,BRD4,FBXL5,RNF135,ITGB1,IFNG,JKAMP,CDK2AP1,MAPKAPK3,PPP2…
46	Reproductive System Disease	1.31E-05-1.31E-05	CCR5,ARCN1,HLA-DOA,CAMK1D,AFG3L1P,GBAS,IFI35,CTSZ,PARVB,LARS,POLR3A,MED17,LPAR2,GPD2,LPL,ERI2,MID1IP1,BCL2L2,LSM3,NHP2L1,BRCA1,PIGH,CLNS1A,MAP3K14,MDN1,PSME2,NUP107,RANBP1,TIPIN,MED11,SSR1,TRAPPC1,MED14,KIAA0922,MR1,PANK1,ATPIF1,MRPL44,UBR5,ATP6V0D1,RUSC2,GTF2H1,ST3GAL5,UTP11L,YTHDC2,CA2,NMT1,MED8,IL1A,CUL5,RRAGB,NUP160,SLC46A1,ZMPSTE24,PPP2R2A,ZBED5,NFKB1,FHL3,PWP2,FCF1,KIF3C,RNF170,DNAJB1,C6orf…
47	Lipid Metabolism	1.45E-05-3.47E-04	LTA4H,XDH,GSK3A,GBP5,IL6,ODC1,NCEH1,SOD2,BCAT2,GLB1,GPD2,GNLY,CERS5,ADA,ADORA2B,PGRMC1,VPS4B,TP53,AMACR,IL4R,AKT2,YWHAG,APOM,PLSCR3,ITGA6,STAT3,PLD1,NCF1,ACER3,SYK,AACS,PLTP,TNF,PIP4K2A,ICAM1,CRAT,CCL22,PSEN2,CCL5,PGS1,GGPS1,GRINA,INSIG2,PLIN2,INPP5B,RENBP,HEXB,PLA2G16,IFNG,UCP2,MECP2,SLC6A6,ELOVL4,ALOX5AP,GFRA2,KAT5,BAK1,STAR,GPAM,FOS,ARF1,HP,RETN,CBS,NR4A1,LYN,MAP3K8,PSEN1,ABCA3,OLR1,MYC,GPR77,…
48	Molecular Transport	1.45E-05-2.82E-04	SIK3,LTA4H,CCR5,XDH,GSK3A,IL6,GBP5,ADIPOR1,ODC1,NCEH1,SOD2,HMGB1,BCAT2,LCAT,PITPNA,GNLY,GPD2,GLB1,RARA,SPTLC2,CERS5,ADA,ADORA2B,APEX1,TP53,AMACR,AKT2,IL4R,APOM,PLSCR3,NR1H3,STAT3,THBD,IRF1,PLD1,SYK,IRS1,PLTP,PIP4K2A,TNF,ST3GAL5,ICAM1,SRD5A1,PPP1R3C,TNFSF10,CCL22,PSEN2,CCL5,GRINA,INSIG2,GBA,FASN,ANXA5,INPP5B,PLIN2,RENBP,HEXB,FABP4,FABP3,IFNG,CLN3,UCP2,MECP2,IL10,EGR1,ELOVL4,ALOX5AP,GFRA2,KAT5,STAR…
49	Renal and Urological Disease	1.55E-05-2.88E-04	SOCS1,XDH,PLA2R1,IL6,TREX1,APRT,IFIH1,IMPDH2,ADORA2B,TNFSF13B,MT1H,TP53,C3,PDE4B,PPP3CC,NFKB2,IRF1,CCL4,PKD1,IL1RN,ACTN4,MDK,TNF,MT1E,CDK2,FYN,ICAM1,MFGE8,PSEN2,CCL22,CCL5,NFKB1,TANK,NFKBIA,HGF,CFB,RASSF5,IL27RA,FCGR3A,DNASE1,SIAE,IFNG,VCAM1,IL10,RELB,FAH,CXCL16,CD80,LYN,PSEN1,SIRT1
50	Tumor Morphology	1.58E-05-1.67E-04	IL6,MYC,PRF1,RHOB,KEAP1,RARA,ITGAV,BCL2L2,BRCA1,TNFSF13B,TP53,AKT2,PON2,VEGFC,STAT3,IRF1,APC,DAXX,IL18,CCND3,CD40,CASP2,CFLAR,TNF,CDK2,PIM3,DDIT3,KLF10,TNFSF10,UGCG,MFGE8,RAD50,CHEK1,CD33,TRADD,NFKBIA,TIMP1,HGF,FASN,MAP2K1,IFNG,NRAS,IL10,PLAUR,FADD,FOS,NR4A2,MCM2,SPRY2,CAT,NR4A1,IL1B,EIF2AK2,SIRT1
51	Endocrine System Development and Function	2.18E-05-2.18E-05	IFNG,SOCS1,SMC3,HPSE,IL1B,TNF
52	Organismal Development	2.52E-05-3.26E-04	SOCS1,RGS1,IL1A,TNFSF10,IL6,BCL6,NFKB1,TRADD,STK4,NFKBIA,RARA,ADA,HCK,STAT1,CXCL11,MAP3K14,IFNG,IL2RG,C3,S1PR2,Ube2n,BCL3,NFKB2,FOS,CD40,IL1RN,PLCG2,RBPJ,CYLD,JAK3,TNF
53	Neurological Disease	4.64E-05-3.05E-04	CAB39,TPD52L2,AHCYL1,HLA-DMB,PSMB8,IL6,SCAMP5,TREX1,OSBPL8,BAIAP2,ADORA2B,PGRMC1,RIPK2,AHCY,TP53,IMPA1,DNAJB12,YWHAZ,RRM2,IER3,IFNAR2,NGRN,PCNA,CCL4,EHMT2,ALCAM,CFLAR,TNF,ST3GAL5,MT1E,HMGB2,EIF3K,RNF10,CA2,RREB1,FBXO7,DDIT3,GBP1,SRD5A1,RSAD2,B3GNT2,GAPDH,CCL5,HADHB,ARRB1,GBA,HLA-DRA,RPL13,IFNG,PSMB9,PLOD2,SEPT5,MAPKAPK3,OPTN,IL10,EGR1,F3,ID3,ARL3,ISG15,HSBP1,FOS,GPAM,HP,PSME1,NR4A2,CD80,TPI1,NR4A…
54	Cardiovascular System Development and Function	6E-05-6E-05	IL18,HMGB1,IL10,IL6,TNF,F3
55	Cell-mediated Immune Response	6.5E-05-3.51E-04	SOCS1,THEMIS2,HLA-DOA,CCR5,SELL,TYRO3,CCL20,IL6,RICTOR,EEF1D,CXCL10,PRF1,HMGB1,GNLY,ADA,PRDM1,NBR1,RIPK2,TAPBP,TP53,LCP1,AKT2,IL4R,ITGA6,STAT3,IFNAR2,IRF1,CCL4,SYK,BCL2A1,TNF,FYN,ICAM1,RSAD2,LIG4,FKBP1A,TNFSF10,CCL22,CCL5,CHEK1,ELF4,CLEC6A,IL27RA,FUT4,IRF2,ITGB1,IFNG,IL10,EGR1,CD69,ID3,FADD,CD80,BCL10,NR4A1,DFFB,JAK3,CD81,RGS1,BCL6,CCL8,BRCA1,TNFSF13B,MAP3K14,IL2RG,C3,NOTCH3,Ube2n,MALT1,APC,SLC3A…
56	Hair and Skin Development and Function	6.57E-05-3.17E-04	TP53,ITGB1,FYN,CCR5,ICAM1,NRAS,C3,TGFBR3,CCL20,PLAUR,NFKB2,CCL5,NFKB1,PTPN12,PTP4A1,DNM1,CXCL10,NARS,NFKBIA,HGF,FSCN1,ERRFI1,SARS
57	Carbohydrate Metabolism	7.11E-05-7.11E-05	SOCS1,GSK3A,IL6,PHKB,PRPS1,GNA15,LCAT,HMGB1,GLB1,PITPNA,CERS5,ALG1,ADORA2B,AKT2,IMPA1,TKT,GRK5,PLD1,CCND3,HCRTR1,PLCG2,IRS1,SYK,GNG2,NANS,PIP4K2A,TNF,ST3GAL5,DYRK2,ICAM1,PPP1R3C,GAPDH,PLCD1,RENBP,HEXB,FABP3,B3GALNT2,FUT4,ITGB1,MECP2,OPTN,PMM1,HPSE,GPAM,ARF1,NR4A2,RETN,DPM3,TPI1,NR4A1,LYN,PPP1R3E,CHST14,PRKCB,CD81,GNPDA1,PFKFB1,SACM1L,MYC,PGD,ALDH1A1,GALK2,LPL,ITGAV,IP6K1,IMPA2,CPT1A,FIG4,SORD,IL1…
58	Organ Morphology	8.04E-05-1.54E-04	RGS1,SOCS1,SELL,TGFBR3,TYRO3,BCL6,TREX1,MYC,STK4,PRF1,RARA,ADA,BRCA1,TNFSF13B,MT1H,TP53,H1F0,MAP3K14,IL2RG,NOTCH3,NFKB2,STAT3,MALT1,CD40,IL1RN,LAT,DDX58,CYLD,TNF,MT1E,STEAP3,IL6ST,FYN,PTPN2,PRDX1,LIG4,CIITA,RAPGEF6,PSEN2,MFGE8,NFKB1,ELF4,TRADD,NFKBIA,PCMT1,HCK,ERRFI1,RASSF5,STAT5B,IRF2,FUT4,DNASE1,IFNG,IL10,RELB,NLRC5,BCL3,BAK1,TPP2,AFF1,FOS,RIPK1,B4GALT1,CD80,LYN,DFFB,SKIL,JAK3,PSEN1
59	Cardiovascular Disease	9.43E-05-3.52E-04	SOCS1,CCR5,SELL,TYRO3,GSK3A,IL6,TREX1,CXCL10,NCEH1,PRF1,LCAT,HMGB1,RARA,ADORA2B,APOM,TKT,NR1H3,STAT3,THBD,NCF1,PCNA,IRS1,SYK,FOXF1,PLTP,TNF,CA2,ICAM1,RSAD2,TNFSF10,FKBP1A,PSEN2,MFGE8,ABCA5,CCL5,PROS1,ANXA5,PLIN2,ADAM19,TINAGL1,FABP4,FABP3,FUT4,IFNG,CTSK,UCP2,IL10,EGR1,RNF157,SLC6A6,HPSE,ALOX5AP,F3,MCF2L,FOS,HP,RETN,S100A9,CBS,ABO,NR4A1,RBPJ,PSEN1,PRKCB,ARG2,SLC20A2,BCL6,OLR1,MYC,COMT,LPL,ITGAV,BI…
60	Cellular Response to Therapeutics	9.55E-05-9.55E-05	NFKBIA,SOD2,PNPT1,UIMC1
61	Endocrine System Disorders	9.55E-05-1.37E-04	RGS1,ICAM1,RSAD2,NFKB1,MYC,NSF,RHOB,TIMP1,ANXA5,ANXA1,PTPN1,IFNG,ABCD3,C3,CSDA,IRF1,IL1RN,CEBPD,IL1B,TNF,A2M,EIF2AK3,MT1E,PRKCB,HSPB1
62	Metabolic Disease	1.37E-04-1.37E-04	RGS1,ABCD3,ICAM1,C3,RSAD2,CSDA,NFKB1,IRF1,MYC,NSF,RHOB,TIMP1,IL1RN,ANXA1,ANXA5,CEBPD,PTPN1,IL1B,A2M,MT1E,HSPB1,PRKCB
63	Antigen Presentation	1.37E-04-1.37E-04	IFNG,SOCS1,CD40,HMGB1,PSME2,UNC93B1
64	Hypersensitivity Response	1.52E-04-1.64E-04	FYN,ICAM1,LGALS9,INPP5B,ANXA1,HCK,ADORA2B,STAT5B,FGR,ITGB1,IFNG,IL4R,VCAM1,C3,S1PR2,GRK5,THBD,PLD1,RABGEF1,FOS,MTMR4,SYK,PLCG2,CORO1A,LAT,GRK6,LYN,IL1B,PECAM1,FOXF1,TNF
65	Respiratory Disease	1.67E-04-1.67E-04	IFNG,IL18,IL1B,TNF,DEF6
66	Developmental Disorder	3.45E-04-3.45E-04	IL6ST,FYN,SELL,HAX1,GALNT1,BCL6,NFKB1,ELAVL1,MYC,PRF1,HCK,RASSF5,FUT4,TP53,SIAE,IL2RG,IL10,RELB,BCL3,STAT3,NFKB2,NBN,AFF1,CCND3,LAT,LYN,DFFB,PIK3AP1,JAK3,NEDD9,TNF
