# Supplementary material for: Whole-transcriptome, high-throughput RNA sequence analysis of the bovine macrophage response to Mycobacterium bovis infection in vitro
Source: BMC Genomics. 2013 Apr 8;14:230. doi: 10.1186/1471-2164-14-230 (PMC3640917; doi:10.1186/1471-2164-14-230)
Supplement: Additional file 15: Table S11 — GO categories identified using IPA based on differentially expressed genes common to both microarray and RNA-seq sense strand data. The top ranking GO categories identified by IPA based on differentially expressed genes common to both microarray and RNA-seq sense strand data are ranked according to P-values. [file 1471-2164-14-230-S15.xlsx]

## Sheet: Sheet0
© 2000-2012 Ingenuity Systems, Inc. All rights reserved.
GO categories identified using IPA based on differentially expressed genes common to both microarray and RNA-seq sense strand data
Rank	GO category	P-value	Genes in category
1	Cellular Growth and Proliferation	2.2E-24-2.12E-05	SELL,PIAS2,GTPBP1,XDH,TAB2,CCL20,IL6,MNAT1,CLIP1,NCK2,SOD2,MAD2L2,CYBA,ADA,ADORA2B,AIF1,TIMD4,AHCY,TYMS,CCNE2,LCP1,TRIM21,CRTAM,ITGA6,RRM2,STAT3,NFKB2,IFNAR2,CDCA4,SEC23A,DAXX,NCF1,CCL4,FSCN1,TFRC,ALCAM,CFLAR,FOXF1,HHEX,BCL2A1,NUP98,TRRAP,TNF,STEAP3,MORC3,USP18,ICAM1,CD320,PTPN2,GBP1,OSGIN1,PRDX1,SOCS2,EEF1B2,PSEN2,MFGE8,CCL5,POLD4,TAP1,CD33,STK17A,PLIN2,HEXB,IL27RA,FUT4,FCGR3A,TRAF1,P4HA2,PLA2G1…
2	Cellular Function and Maintenance	4.1E-24-1.07E-05	HLA-DOA,SELL,XDH,CCL20,IL6,PANX1,CLIP1,NCEH1,IFIH1,SOD2,BCAT2,BAIAP2,ADA,ADORA2B,TIMD4,LCP1,CRTAM,STAT3,NFKB2,IFNAR2,NCF1,CCL4,TFRC,CFLAR,BCL2A1,TNF,SERPINB1,ICAM1,RSAD2,MFGE8,CCL22,CCL5,TAP1,PROS1,HEXB,CLEC6A,IL27RA,FCGR3A,FUT4,SEPT5,OPTN,CD69,HIP1,ID3,STAR,FUNDC1,FOS,HP,CD80,RETN,NR4A1,LYN,VMP1,DFFB,PINK1,CAMK1D,SESN2,FMR1,SLC20A2,MYC,CTSZ,GPR77,NUPR1,NEDD4L,BIRC3,MT1H,IL2RG,CNP,PSME2,CAPG,RAPG…
3	Inflammatory Response	1.56E-21-2.19E-05	SELL,HLA-DOA,XDH,CCL20,IL6,CLIP1,TREX1,IFIH1,SOD2,CTSH,CYBA,ADA,DUSP7,ADORA2B,AIF1,TIMD4,LCP1,CRTAM,ITGA6,NFKB2,STAT3,IFNAR2,NCF1,CCL4,PLTP,FOXF1,BCL2A1,TNF,SERPINB1,ICAM1,PTPN2,PRDX1,SOCS2,CCL22,MFGE8,PSEN2,CCL5,TAP1,INPP5B,PROS1,HEXB,CLEC6A,IL27RA,FCGR3A,FUT4,CD69,SLC6A6,ALOX5AP,HPSE,ID3,FAH,ISG15,FOS,HP,NR4A2,CD80,RETN,CBS,MSH2,NR4A1,LYN,MAP3K8,NMI,QPCT,CAMK1D,OLR1,MYC,CTSZ,GPR77,NUPR1,RASA1,B…
4	Cell Death and Survival	7.59E-21-2.27E-05	SELL,PIAS2,WBSCR22,XDH,TAB2,IL6,MNAT1,TREX1,IFIH1,NCK2,SOD2,MAD2L2,CYBA,ADA,DUSP7,ADORA2B,AIF1,TIMD4,TYMS,SHISA5,LCP1,TRIM21,RRM2,ITGA6,NFKB2,STAT3,RHBDD1,IFNAR2,GPX7,DAXX,NCF1,IFT122,CCL4,GPR65,TFRC,ALCAM,HHEX,CFLAR,PLTP,BCL2A1,TNF,STEAP3,HSD17B10,USP18,ICAM1,PTPN2,PRDX1,OSGIN1,SOCS2,MTFP1,PSEN2,MFGE8,CCL5,TAP1,CD33,GRINA,STK17A,INPP5B,PROS1,HEXB,IL27RA,RNF19A,FCGR3A,FUT4,TRAF1,PLA2G16,OPTN,EMP3…
5	Infectious Disease	9.56E-20-2.29E-05	HLA-DOA,CCL20,IL6,PANX1,IFIH1,ADA,PIGH,VPS4B,TYMS,APOBEC3B,LCP1,TRIM21,CRTAM,RRM2,NUP107,STAT3,NFKB2,IFNAR2,DAXX,NCF1,CCL4,FSCN1,PSMA5,TFRC,GTF2H1,NUP98,BCL2A1,TNF,SERPINB1,USP18,ICAM1,PRDX1,RSAD2,SOCS2,CCL22,PSEN2,CCL5,IFITM3,TAP1,PARP9,CALCOCO1,PROS1,IL27RA,FUT4,FCGR3A,PLOD2,OPTN,CD69,ALOX5AP,HIP1,SERPINB6,ISG15,FOS,ARF1,HP,RETN,MSH2,CD80,MAP3K8,GOSR2,CAMK1D,MYC,CTSZ,GPR77,UBA7,PDXK,LPL,NEDD4L,…
6	Hematological System Development and Function	1.55E-19-2.35E-05	SELL,HLA-DOA,XDH,CCL20,IL6,PANX1,NCK2,NCEH1,SOD2,CTSH,BAIAP2,ADA,ADORA2B,AIF1,TIMD4,LCP1,CRTAM,ITGA6,NFKB2,STAT3,IFNAR2,NCF1,CCL4,TFRC,PLTP,CFLAR,HHEX,NUP98,BCL2A1,TNF,STEAP3,SERPINB1,ICAM1,PTPN2,PRDX1,RSAD2,SOCS2,PSEN2,MFGE8,CCL22,CCL5,TAP1,CD33,PROS1,HEXB,CLEC6A,IL27RA,FCGR3A,FUT4,TRAF1,CD69,SLC6A6,HPSE,ALOX5AP,HIP1,SERPINB6,ID3,ISG15,FOS,GPAM,HP,MSH2,CD80,CBS,RETN,LYN,NR4A1,DFFB,MAP3K8,QPCT,CA…
7	Tissue Morphology	1.55E-19-1.74E-05	SIK3,SOCS1,CCR5,SELL,TGFBR3,TYRO3,CCL20,IL6,SIGLEC10,TREX1,CXCL10,PRF1,SOD2,HMGB1,LCAT,ADA,MTHFD2,BCL2L2,PRDM1,NFKBIB,TAPBP,TIMD4,DNMT1,TYMS,CRTAM,OAT,ITGA6,NR1H3,NFKB2,STAT3,THBD,IFNAR2,MR1,DAXX,IFT122,CCND3,CLEC4E,IRS1,CD72,TFRC,CFLAR,BCL2A1,TNF,STEAP3,SERPINB1,FYN,ICAM1,PTPN2,PRDX1,PSMB10,PAX8,TNFSF10,PSEN2,CCL22,CCL5,PTPN12,TAP1,TANK,GBA,PROS1,FABP4,HEXB,RASSF5,IL27RA,PLAC8,FUT4,IRF2,TRAF1,PS…
8	Cellular Development	1.46E-17-2.35E-05	SELL,HLA-DOA,PIAS2,XDH,TAB2,CCL20,NPEPPS,IL6,GPSM2,MNAT1,CLIP1,IFIH1,NCK2,SOD2,MAD2L2,BAIAP2,ADA,ADORA2B,AIF1,TMBIM1,TIMD4,TYMS,CCNE2,LCP1,TRIM21,CRTAM,ITGA6,RRM2,NFKB2,STAT3,RHBDD1,IFNAR2,CDCA4,NCF1,CCL4,FSCN1,ALCAM,TFRC,FOXF1,HHEX,CFLAR,BCL2A1,NUP98,TNF,TRRAP,STEAP3,USP18,ICAM1,PTPN2,CD320,OSGIN1,RSAD2,SOCS2,EEF1B2,MFGE8,PSEN2,CCL5,POLD4,CD33,CLEC6A,IL27RA,FCGR3A,FUT4,TRAF1,CD69,HPSE,ID3,CCDC6,…
9	Cellular Movement	3.72E-17-2.13E-05	EVL,SELL,XDH,CCL20,IL6,NCK2,SOD2,ADA,AIF1,LCP1,FERMT2,ITGA6,STAT3,NFKB2,DAXX,NCF1,CCL4,FSCN1,PIK3R6,ALCAM,HHEX,FOXF1,PLTP,ELMO2,TNF,SERPINB1,ICAM1,PTPN2,PRDX1,OSGIN1,SOCS2,CCL22,CCL5,PARP9,INPP5B,IL27RA,FUT4,FCGR3A,P4HA2,PACSIN2,CD69,ALOX5AP,HPSE,ID3,MCM3,FOS,ARF1,HP,NR4A2,RETN,CD80,NR4A1,LYN,MAP3K8,QPCT,CAMK1D,FMR1,OLR1,CTSZ,MYC,STMN1,FGFR1OP,ELN,CNP,VEGFC,CAPG,RAPGEF3,PDE4B,LIMA1,LAT,DDX58,GRK6…
10	Immune Cell Trafficking	3.72E-17-2.19E-05	EVL,SOCS1,HLA-DOA,SELL,CCR5,XDH,TYRO3,CCL20,HLA-DMB,NCK1,PSMB8,IL6,PANX1,CXCL10,PRF1,LCAT,HMGB1,CTSH,ADA,AIF1,NFKBIB,TIMD4,FGR,LCP1,RAB27A,CRTAM,ITGA6,IER3,NFKB2,STAT3,THBD,MR1,NCF1,CCL4,CLEC4E,YARS,CD72,PLTP,BCL2A1,TNF,SERPINB1,FYN,ICAM1,PRDX1,SOCS2,TNFSF10,CCL22,CCL5,TRPM2,GBA,PROS1,HLA-DRA,FABP4,IL27RA,RASSF5,FCGR3A,FUT4,DNASE1,SIGLEC1,PSMB9,IL10,EGR1,CD69,HPSE,ALOX5AP,FADD,FOS,PSME1,HP,CBS,RE…
11	Immunological Disease	8.16E-17-1.67E-05	SOCS1,HLA-DOA,SELL,CCR5,UBE2L3,CCL20,HLA-DMB,PSMB8,IL6,C1QB,MNAT1,TREX1,IFIH1,CXCL10,PRF1,SOD2,HMGB1,MAD2L2,ADA,PRDM1,ADORA2B,AIF1,NFKBIB,TAPBP,DNMT1,FGR,AHCY,TYMS,LCP1,TRIM21,RRM2,ITGA6,NR1H3,NFKB2,STAT3,IFNAR2,THBD,MR1,DAXX,PCNA,NCF1,CCL4,CCND3,CLEC4E,TFRC,LEMD2,ALCAM,TNF,FYN,ICAM1,PTPN2,PRDX1,TNFSF10,ZBTB9,CCL22,PSEN2,CASP4,SDC3,CCL5,IFITM3,TAP1,CD33,HLA-DRA,FABP4,IFITM1,RASSF5,IL27RA,FCGR3A,F…
12	Dermatological Diseases and Conditions	1.04E-14-2.29E-08	SOCS1,CCR5,SELL,TGFBR3,CCL20,IL6,TREX1,CXCL10,PRF1,SOD2,MAD2L2,SPTLC2,AIF1,NFKBIB,FGR,AHCY,TYMS,RAB27A,ITGA6,IFNAR2,ADAR,THBD,PCNA,CCND3,FSCN1,GPR65,CFLAR,TNF,FYN,SERPINB1,ICAM1,GBP1,SRD5A1,PSMB10,RSAD2,TNFSF10,CRAT,CCL22,PSEN2,CASP4,CCL5,PARP9,GBA,FASN,HLA-DRA,FABP4,IFITM1,IFI6,IRF2,P4HA2,PLA2G16,OPTN,MAPKAPK3,IL10,EGR1,HPSE,ISG15,FOS,NR4A2,S100A9,ANXA3,LYN,NR4A1,NMI,PRKCB,RGS1,PER1,ARCN1,ATXN3,…
13	Cell-To-Cell Signaling and Interaction	1.93E-14-2.19E-05	SOCS1,HLA-DOA,CCR5,SELL,TGFBR3,XDH,TYRO3,CCL20,HLA-DMB,PSMB8,NCK1,IL6,MNAT1,PANX1,CLIP1,CXCL10,PRF1,HMGB1,CTSH,ADA,ADORA2B,NFKBIB,TIMD4,TAPBP,FGR,ITGB5,RAB27A,LCP1,CRTAM,FERMT2,ITGA6,NFKB2,STAT3,IFNAR2,THBD,MR1,NCF1,CCL4,CLEC4E,CD72,ALCAM,TFRC,PLTP,BCL2A1,TNF,FYN,ICAM1,PSMB10,SOCS2,TNFSF10,PSEN2,MFGE8,CCL22,CCL5,TAP1,TRPM2,PROS1,HLA-DRA,RASSF5,IL27RA,IRF2,FUT4,FCGR3A,DNASE1,PSMB9,SIGLEC1,IL10,EGR…
14	Tissue Development	1.93E-14-2.13E-05	SOCS1,CCR5,SELL,CCL20,PSMB8,IL6,PANX1,CXCL10,HMGB1,ADA,PRDM1,NFKBIB,FGR,LCP1,FERMT2,ITGA6,NFKB2,IER3,STAT3,THBD,CCL4,IRS1,TFRC,PLTP,BCL2A1,TNF,CA2,FYN,USP18,ICAM1,TNFSF10,CCL22,CCL5,TRADD,FASN,IL27RA,RASSF5,IRF2,FUT4,PSMB9,IL10,CD69,EGR1,ID3,FADD,FOS,CD80,CBS,S100A9,RIPK3,NR4A1,LYN,JAK3,NEDD9,PER1,RGS1,RNF7,BCL6,OLR1,CTSZ,MYC,MRAS,RASA1,ELN,IL2RG,C3,SHBG,VEGFC,BUB1B,IL18,CD40,IL1RN,LAT,PECAM1,MDK…
15	Connective Tissue Disorders	7.04E-14-1.87E-05	SOCS1,CCR5,HLA-DOA,XDH,UBE2L3,CCL20,HLA-DMB,IL6,PSMB8,C1QB,MNAT1,TREX1,CXCL10,SOD2,HMGB1,ADA,PRDM1,AIF1,NFKBIB,TAPBP,DNMT1,TYMS,LCP1,TRIM21,NR1H3,STAT3,IFNAR2,DAXX,NCF1,CCND3,CCL4,GAB1,CLEC4E,CD72,ANKH,TFRC,LEMD2,TNF,ICAM1,PRDX1,TNFSF10,ZBTB9,SDC3,CCL5,TAP1,CD33,TRADD,FASN,HLA-DRA,FABP4,IL27RA,FCGR3A,TRAF1,DNASE1,PSMB9,IL10,CD69,ALOX5AP,FOS,GLIPR2,HP,ARF1,NR4A2,S100A9,CD80,RETN,LYN,NR4A1,PRKCB,RG…
16	Inflammatory Disease	7.04E-14-1.87E-05	SOCS1,SELL,HLA-DOA,CCR5,UBE2L3,XDH,PLA2R1,CCL20,HLA-DMB,C1QB,IL6,PSMB8,MNAT1,APRT,TREX1,CXCL10,IFIH1,PRF1,SOD2,HMGB1,MAD2L2,ADA,ADORA2B,PRDM1,AIF1,NFKBIB,TAPBP,FGR,DNMT1,AHCY,TYMS,LCP1,TRIM21,ITGA6,NR1H3,NFKB2,STAT3,IFNAR2,MR1,DAXX,NCF1,CCL4,CCND3,GAB1,CLEC4E,CD72,GPR65,ANKH,ALCAM,LEMD2,TFRC,TNF,FYN,ICAM1,SRD5A1,PRDX1,TNFSF10,CASP4,PSEN2,MFGE8,CCL22,ZBTB9,CCL5,SDC3,TAP1,CD33,TANK,TRADD,FASN,HLA-D…
17	Skeletal and Muscular Disorders	7.04E-14-1.87E-05	SOCS1,CCR5,HLA-DOA,XDH,UBE2L3,CCL20,HLA-DMB,IL6,PSMB8,C1QB,MNAT1,TREX1,CXCL10,OSBPL8,SOD2,HMGB1,BAIAP2,ADA,ADORA2B,PRDM1,AIF1,NFKBIB,TAPBP,DNMT1,AHCY,TYMS,LCP1,IMPA1,TRIM21,RRM2,NR1H3,IER3,STAT3,IFNAR2,DAXX,PCNA,NCF1,CCND3,CCL4,GAB1,CLEC4E,CD72,ANKH,ALCAM,TFRC,LEMD2,CFLAR,TNF,ST3GAL5,CA2,ICAM1,GBP1,FBXO7,SRD5A1,PRDX1,B3GNT2,RSAD2,TNFSF10,ZBTB9,SDC3,CCL5,TAP1,CD33,TRADD,GBA,FASN,HLA-DRA,FABP4,IL27…
18	Cardiovascular Disease	3.79E-13-4.43E-08	SOCS1,SELL,CCR5,TYRO3,IL6,TREX1,CXCL10,NCEH1,PRF1,LCAT,HMGB1,ADORA2B,TKT,NR1H3,STAT3,THBD,NCF1,PCNA,IRS1,FOXF1,PLTP,TNF,CA2,ICAM1,RSAD2,TNFSF10,PSEN2,MFGE8,ABCA5,CCL5,PROS1,PLIN2,TINAGL1,ADAM19,FABP4,FABP3,FUT4,CTSK,IL10,EGR1,RNF157,SLC6A6,ALOX5AP,HPSE,MCF2L,FOS,HP,S100A9,ABO,CBS,RETN,NR4A1,PRKCB,ARG2,SLC20A2,BCL6,OLR1,MYC,COMT,LPL,ITGAV,BIRC3,ELN,C3,MICAL2,CNP,VEGFC,SGCB,PDE4B,ZMYND15,IL18,CD40,…
19	Organismal Survival	5.68E-13-1.89E-10	SOCS1,CCR5,PIAS2,TGFBR3,UBE2L3,XDH,PLA2R1,TAB2,IL6,APRT,TREX1,CXCL10,IFIH1,PRF1,SOD2,HMGB1,CBY1,SPTLC2,MTHFD2,ADA,ADORA2B,NFKBIB,DNMT1,TYMS,RAB27A,CCNE2,LCP1,CKS2,TKT,FERMT2,ITGA6,NR1H3,NFKB2,STAT3,THBD,ADAR,IFNAR2,DAXX,NCF1,MAX,CCND3,GAB1,FSCN1,ANKH,PLTP,CFLAR,BCL2A1,CPOX,TRRAP,TNF,FYN,CTC1,USP18,ICAM1,PTPN2,PRDX1,RSAD2,PAX8,TNFSF10,CCL22,PSEN2,ABCA5,TAP1,TANK,GBA,FASN,PROS1,ARRDC4,HLA-DRA,ADAM1…
20	Organismal Injury and Abnormalities	1.89E-12-2.45E-05	SOCS1,SELL,CCR5,XDH,TYRO3,PLA2R1,IL6,APRT,TREX1,CXCL10,PRF1,SOD2,LCAT,HMGB1,ADA,ADORA2B,NFKBIB,FGR,RRM2,NR1H3,GRK5,STAT3,THBD,IFNAR2,DAXX,NCF1,TNF,FYN,SERPINB1,ICAM1,PRDX1,TNFSF10,PSEN2,CASP4,CCL5,SDC3,HLA-DRA,FABP4,IL27RA,PLAC8,FUT4,IRF2,TRAF1,PLOD2,CLN3,CTSK,IL10,EGR1,HPSE,FOS,HP,ADD3,S100A9,CD80,CBS,NR4A1,MAP3K8,MYO1E,PRKCB,QPCT,ARG2,SDC4,BCL6,SGCA,MYC,STMN1,LPAR2,EZH2,LPL,GCA,BIRC3,MT1H,ELN,I…
21	Gene Expression	7.48E-12-1.95E-05	PIAS2,XDH,TAB2,IL6,MNAT1,NCK2,SOD2,BCAT2,MAD2L2,ADA,STAT3,NFKB2,IFNAR2,CDCA4,DAXX,GTF2H1,HHEX,FOXF1,CFLAR,TNF,TRRAP,PKIG,ICAM1,PRDX1,SOCS2,PSEN2,CCL5,BAZ2A,CALCOCO1,HERC5,HEXB,TRAF1,ZNF398,MAPKAPK3,HPSE,HIP1,ID3,STAR,FOS,HP,NR4A2,PIR,MSH2,CD80,NR4A1,LYN,MAP3K8,NMI,YWHAH,CAMK1D,FMR1,UIMC1,OLR1,MYC,LPL,RASA1,H1F0,FOXS1,IL2RG,RAPGEF3,IRF9,DDB1,HDAC5,PPP1R13L,LAT,DDX58,MDK,IL6ST,NSD1,KLF10,NFKBIE,PIA…
22	Humoral Immune Response	7.26E-11-1.58E-05	SOCS1,RGS1,HLA-DOA,CCR5,TYRO3,IL6,SIGLEC10,BCL6,TREX1,CXCL10,MYC,PRF1,NFAM1,LPAR2,EZH2,ADA,PRDM1,NFKBIB,TIMD4,MT1H,IL2RG,C3,NFKB2,IFNAR2,HDAC5,IL18,CCND3,CD40,CD180,IL1RN,CD72,LAT,DDX58,PECAM1,PIK3AP1,HHEX,BCL2A1,TNF,IL6ST,FYN,PTPN2,RSAD2,B3GNT2,MMP14,CIITA,TNFSF10,MFGE8,PSEN2,NFKB1,TANK,TRADD,NFKBIA,HGF,HEXB,RASSF5,STAT1,IRF2,PTGER4,PRNP,PPARG,SIGLEC1,VCAM1,S1PR2,IL10,EGR1,RELB,CD69,CD36,BCL3,ID…
23	Protein Synthesis	7.26E-11-1.92E-05	SIK3,SOCS1,SELL,CCR5,HLA-DOA,UBE2L3,TYRO3,NPEPPS,NCK1,IL6,SIGLEC10,TREX1,NCK2,CXCL10,PRF1,SOD2,LCAT,BCAT2,MAD2L2,CTSH,ADA,NFKBIB,TIMD4,FGR,DNMT1,NR1H3,NFKB2,STAT3,IER3,IFNAR2,THBD,ADAR,RHBDD1,NCF1,CD72,IRS1,IFT52,PLTP,TNF,MORC3,FYN,SERPINB1,USP18,PTPN2,FBXO7,RSAD2,PAX8,SOCS2,EEF1B2,TNFSF10,MFGE8,CASP4,PSEN2,SDC3,TANK,TRADD,GBA,FABP4,HEXB,RASSF5,IL27RA,SARS,IRF2,SIGLEC1,CLN3,CTSK,IL10,CD69,HPSE,ID…
24	Cancer	1.58E-10-1.99E-05	EVL,HLA-DOA,SELL,PIAS2,ABAT,XDH,WBSCR22,RNF103,NPEPPS,IL6,GPSM2,TREX1,NCK2,IFIH1,SOD2,MPHOSPH8,CTSH,CYBA,MTHFD2,ADA,ADORA2B,AHCY,TYMS,LCP1,CCNE2,FERMT2,RRM2,ITGA6,NUP107,SPOCK2,EPC2,NFKB2,STAT3,IFNAR2,COX7A1,SLC46A3,CCL4,FSCN1,GPR65,TFRC,ALCAM,HHEX,CFLAR,FOXF1,BCL2A1,NUP98,TRRAP,TNF,STEAP3,HSD17B10,DYRK2,SERPINB1,ICAM1,GBP1,FBXO7,PRDX1,SOCS2,HSD17B11,CRAT,CCL22,MFGE8,PSEN2,CCL5,POLD4,CD33,STK17A,…
25	Gastrointestinal Disease	1.63E-10-3.38E-06	SOCS1,CCR5,CCL20,PSMB8,SDC4,IL6,TREX1,CXCL10,PRF1,HMGB1,ADORA2B,NFKBIB,FGR,MT1H,TRIM21,C3,PDE4B,STAT3,IFNAR2,NFKBID,IL18,PCNA,NCF1,CCL4,CD40,IL1RN,DDX58,TNF,EBI3,IL6ST,IL1A,ICAM1,TNFSF10,CCL22,CCL5,NFKB1,IFITM3,NFKBIA,TIMP1,HGF,HLA-DRA,PTPN1,SAA2,IFITM1,S100A8,IL27RA,STAT1,PTGER4,TRAF1,PPARG,VCAM1,S1PR2,IL10,CD69,EGR1,RELB,PLAUR,HP,CD80,CBS,IL1B
26	Hepatic System Disease	1.63E-10-9.82E-07	IL6ST,SOCS1,CCR5,IL1A,TNFSF10,IL6,SDC4,CCL5,NFKB1,CXCL10,PRF1,HMGB1,TIMP1,HGF,HLA-DRA,PTPN1,SAA2,ADORA2B,IL27RA,STAT1,NFKBIB,FGR,TRAF1,MT1H,S1PR2,C3,IL10,RELB,EGR1,PLAUR,STAT3,IFNAR2,HP,NCF1,IL18,CBS,CD40,IL1RN,EBI3,TNF
27	Ophthalmic Disease	2.74E-10-2.74E-10	CCR5,VCAM1,IL1A,TRIM21,C3,IL10,CD69,CCL20,CCL22,CCL5,PSMB8,IFITM3,CXCL10,HP,IL18,PCNA,NFKBIA,CCL4,CD40,HMGB1,TIMP1,HGF,IFITM1,STAT1
28	Hematological Disease	2.95E-10-1.95E-05	SOCS1,CCR5,SELL,PLA2R1,PSMB8,IL6,CXCL10,PRF1,SOD2,HMGB1,ADA,PRDM1,NFKBIB,DNMT1,FGR,ITGA6,RRM2,STAT3,NFKB2,IER3,IFNAR2,PCNA,CCL4,MAX,CCND3,PSMB2,CFLAR,IFIT2,NUP98,TNF,FYN,ICAM1,PSMB10,PRDX1,TNFSF10,PSEN2,CASP4,FNTB,CD33,STK17A,FASN,IL27RA,RASSF5,FCGR3A,PSMB9,IL10,CD69,EGR1,HIP1,RRM1,FADD,S100A9,CD80,MSH2,LYN,MAP3K8,JAK3,PRKCB,BCL6,MYC,STMN1,RCC1,EZH2,COMT,GCA,BIRC3,IL2RG,CPT1A,NOTCH3,SP140,PDE4B,H…
29	Digestive System Development and Function	3.77E-10-6.49E-06	RGS1,SOCS1,TNFSF10,CCL22,IL6,BCL6,NFKB1,TANK,SOD2,IL27RA,STAT1,NFKBIB,C3,IL10,RELB,EGR1,PLAUR,BCL3,NFKB2,STAT3,IL18,HP,CBS,IL1RN,DDX58,LAT,LYN,PECAM1,JAK3,CXCL2,TNF
30	Hepatic System Development and Function	3.77E-10-1.95E-05	IL6ST,SOCS1,XDH,TNFSF10,CCL22,IL6,BCL6,NFKB1,MYC,TANK,NFKBIA,SOD2,TIMP1,HGF,ITGAV,IL27RA,STAT1,NFKBIB,MT1H,PPARG,S1PR2,C3,IL10,RELB,EGR1,PLAUR,STAT3,FAH,FADD,FOS,NCF1,IL18,HP,CCND3,CBS,IL1RN,LAT,LYN,IL1B,PECAM1,CFLAR,CXCL2,TNF,CDK2
31	Organ Development	3.77E-10-7.59E-06	SOCS1,RGS1,IL6,BCL6,SOD2,ADA,PRDM1,NFKBIB,IL2RG,C3,NFKB2,STAT3,IL18,CD40,IL1RN,IRS1,LAT,PECAM1,TFRC,MDK,TNF,IL6ST,CA2,IL1A,KLF10,TNFSF10,CCL22,CCL5,NFKB1,TANK,TRADD,NFKBIA,S100A8,IL27RA,STAT1,PTGER4,ADRB2,CXCL11,S1PR2,IL10,RELB,EGR1,PLAUR,BCL3,FOS,HP,CBS,LYN,CXCL2
32	Renal and Urological Disease	2.39E-09-5.3E-06	SOCS1,FYN,ICAM1,XDH,PLA2R1,PSEN2,MFGE8,CCL22,IL6,CCL5,NFKB1,APRT,TREX1,TANK,IFIH1,NFKBIA,HGF,ADORA2B,IL27RA,RASSF5,FCGR3A,DNASE1,MT1H,VCAM1,C3,IL10,RELB,NFKB2,PDE4B,FAH,CXCL16,CCL4,PKD1,CD80,IL1RN,LYN,ACTN4,MDK,TNF,CDK2
33	Hematopoiesis	2.43E-09-2.35E-05	SOCS1,THEMIS2,HLA-DOA,CCR5,TYRO3,IL6,SIGLEC10,RICTOR,IFIH1,SOD2,NFAM1,HMGB1,ADA,PRDM1,TAPBP,LCP1,NFKB2,STAT3,ADAR,IFNAR2,CCND3,IRS1,CD72,HHEX,BCL2A1,NUP98,TNF,FYN,ICAM1,PTPN2,RSAD2,TNFSF10,CCL5,HLA-DRA,CLEC6A,IL27RA,RASSF5,IRF2,IL10,CD69,EGR1,ID3,FADD,FOS,CD80,MSH2,NR4A1,LYN,DFFB,JAK3,MYO1E,BCL6,MYC,EZH2,RASA1,IL2RG,NOTCH3,VEGFC,HDAC5,NFKBID,IL18,CD40,IL1RN,LAT,DDX58,PECAM1,STAT2,PIK3AP1,MDK,CDK2…
34	Lymphoid Tissue Structure and Development	2.43E-09-1.74E-05	SOCS1,SELL,CCR5,HLA-DOA,THEMIS2,TGFBR3,TYRO3,IL6,RICTOR,TREX1,PRF1,SOD2,HMGB1,ADA,PRDM1,NFKBIB,TAPBP,NFKB2,STAT3,ADAR,IFNAR2,CCND3,CD72,BCL2A1,TNF,STEAP3,FYN,ICAM1,PTPN2,PSMB10,PRDX1,RSAD2,TNFSF10,MFGE8,PSEN2,TRADD,GBA,PROS1,CLEC6A,RASSF5,IL27RA,FUT4,IRF2,DNASE1,SIGLEC1,CTSK,IL10,CD69,EGR1,NLRC5,HIP1,ID3,FADD,FOS,CD80,NR4A1,LYN,DFFB,JAK3,NEDD9,RGS1,BCL6,MYC,EZH2,MT1H,H1F0,IL2RG,C3,NOTCH3,NFKBID,I…
35	Free Radical Scavenging	4.91E-09-1.53E-05	CCR5,XDH,IL6,OLR1,PRF1,SOD2,LCAT,HMGB1,CYBA,FGR,CUL4B,PON2,RRAS,RAPGEF3,NCF4,STAT3,ATPIF1,NCF1,IL18,CCL4,CD40,LAT,TFRC,PECAM1,TNF,HSD17B10,FYN,ICAM1,PRDX1,ITM2B,MMP14,CCL5,FNTB,TRPM2,TRADD,NFKBIA,HGF,ANXA1,PTPN1,NAMPT,PRNP,PPARG,VCAM1,IL10,CD36,FADD,HP,CBS,SPRY2,CAT,NR4A1,PNPT1,LYN,IL1B,PINK1,PRKCB
36	Cell-mediated Immune Response	1.34E-08-2.13E-05	SOCS1,RGS1,SELL,CCR5,THEMIS2,HLA-DOA,CCL20,IL6,BCL6,RICTOR,CXCL10,PRF1,HMGB1,ADA,PRDM1,TAPBP,LCP1,IL2RG,C3,NOTCH3,ITGA6,STAT3,IFNAR2,IL18BP,NFKBID,IL18,CCL4,CD40,LAT,GRK6,PECAM1,STAT2,BCL2A1,TNF,CDK2,IL6ST,FYN,IL1A,ICAM1,RSAD2,KLF10,CIITA,TNFSF10,CCL22,IRF3,CCL5,LGALS9,ITGAE,ICAM2,NFKBIA,ANXA1,HGF,F5,CLEC6A,RASSF5,IL27RA,STAT1,WDR44,IRF2,PTGER4,FUT4,PRNP,CXCL11,HLA-DMA,CALR,VCAM1,IL10,EGR1,RELB,C…
37	Neurological Disease	1.61E-08-2.05E-05	SELL,HLA-DMB,PSMB8,IL6,TREX1,CXCL10,OSBPL8,BAIAP2,ADORA2B,AHCY,IMPA1,RRM2,NFKB2,IER3,IFNAR2,MR1,NCF1,PCNA,CCL4,ALCAM,CFLAR,TNF,ST3GAL5,CA2,FBXO7,GBP1,SRD5A1,RSAD2,B3GNT2,TNFSF10,CASP4,CCL5,GBA,HLA-DRA,IL27RA,RPL13,PLOD2,PSMB9,SEPT5,OPTN,MAPKAPK3,IL10,EGR1,ID3,ISG15,FOS,GPAM,HP,PSME1,NR4A2,CD80,NR4A1,LYN,TSPO,MAP3K8,DDX1,PRKCB,PINK1,PFKFB1,ENO3,SLC20A2,SDC4,DNAJB2,BCL6,LDHB,STMN1,CYFIP2,COMT,SUB1,…
38	Cell Morphology	2.46E-08-1.07E-05	SIK3,CCR5,PLK3,XDH,TAB2,TYRO3,NPEPPS,IL6,CLIP1,CXCL10,PRF1,SOD2,HMGB1,MAD2L2,CBY1,BAIAP2,ADA,PRDM1,FGR,THEM4,RAB27A,FERMT2,ITGA6,NR1H3,NFKB2,STAT3,THBD,ADAR,IFT122,CCND3,GAB1,IRS1,TFRC,HHEX,CFLAR,TNF,STEAP3,DRAM1,FYN,ICAM1,PTPN2,PSMB10,PRDX1,PAX8,TNFSF10,PTPN12,TAP1,GBA,INPP5B,FASN,STARD13,HEXB,IFI6,IRF2,PSMB9,CTSK,CLN3,OPTN,IL10,EGR1,HIP1,ID3,FAH,FUNDC1,STAR,FADD,FOS,ARF1,ADD3,CBS,SPRY2,VMP1,LYN…
39	Skeletal and Muscular System Development and Function	2.59E-08-7.59E-06	SOCS1,XDH,TGFBR3,TSPAN13,IL6,SDC4,MNAT1,MYC,STMN1,LPAR2,HMGB1,COMT,PRDM1,AIF1,NFKBIB,ITGB5,ELN,C3,NOTCH3,ITGA6,STAT3,NFKB2,THBD,AGTRAP,NCF1,IL18,GAB1,CD40,IL1RN,IRS1,LAT,NCOA1,TFRC,CAPN2,MDK,TNF,CDK2,IL6ST,CA2,IL1A,ICAM1,KLF10,MMP14,CIITA,TNFSF10,CCL5,NFKB1,NFKBIA,TIMP1,HGF,PTPN1,SNX10,S100A8,NAMPT,STAT1,PTGER4,ADRB2,CXCL11,PRNP,PPARG,S1PR2,IL10,EGR1,PLAUR,ID3,CXCL16,FOS,NR4A2,RETN,NR4A1,IL1B
40	Lipid Metabolism	2.85E-08-1.92E-05	SIK3,XDH,GBP5,IL6,CXCL10,NCEH1,SOD2,HMGB1,LCAT,BCAT2,SPTLC2,ADA,ADORA2B,FGR,VPS4B,IMPA1,LRP10,ITGA6,NR1H3,STAT3,NCF1,ACER3,IRS1,PLTP,TNF,ST3GAL5,FYN,ICAM1,SRD5A1,CRAT,TNFSF10,PSEN2,CCL5,GRINA,GBA,INPP5B,PLIN2,FASN,FABP4,HEXB,FABP3,PLA2G16,CLN3,IL10,EGR1,SLC6A6,ALOX5AP,GFRA2,ACSF3,STAR,FADD,GPAM,FOS,B4GALT6,ARF1,HP,FAM213B,RETN,CBS,LYN,NR4A1,TSPO,MAP3K8,PRKCB,PFKFB1,ABCA3,PCCB,OLR1,MYC,GPR77,ALDH1…
41	Small Molecule Biochemistry	2.85E-08-1.95E-05	SIK3,SOCS1,NMB,XDH,GBP5,IL6,CXCL10,NCEH1,PRF1,SOD2,HMGB1,LCAT,BCAT2,CYBA,SPTLC2,5430435G22Rik,ADA,ADORA2B,AIF1,FGR,VPS4B,LRP10,IMPA1,ITGA6,NR1H3,STAT3,NCF1,ACER3,IRS1,TFRC,PLTP,TNF,ST3GAL5,STEAP3,FYN,ICAM1,SRD5A1,CPD,CRAT,TNFSF10,PSEN2,CCL5,GRINA,GBA,PLIN2,INPP5B,FASN,FABP4,HEXB,IL27RA,FABP3,PLA2G16,CLN3,IL10,EGR1,SLC6A6,ALOX5AP,GFRA2,ACSF3,STAR,FADD,GPAM,FOS,B4GALT6,ARF1,HP,NR4A2,S100A9,FAM213B,…
42	Cell Cycle	4.5E-08-1.52E-05	SOCS1,PIAS2,PLK3,UBE2L3,IL6,MNAT1,CLIP1,CXCL10,SOD2,HMGB1,ADORA2B,AIF1,VCPIP1,DNMT1,AHCY,TYMS,CCNE2,TRIM21,CKS2,STAT3,IER3,DAXX,SKA3,PCNA,CCND3,MAX,GAB1,IRS1,TFRC,HHEX,BCL2A1,TNF,TRRAP,MORC3,FYN,TIFA,PTPN2,CD320,OSGIN1,PRDX1,BTG3,PAX8,TNFSF10,PSEN2,POLD4,FNTB,TRADD,FASN,PROS1,RHOU,RASSF5,PLAC8,PLA2G16,MX2,IL10,EGR1,ID3,RRM1,FADD,FOS,ARF1,NR4A2,MCM2,MSH2,SPRY2,LYN,NR4A1,MAP3K8,JAK3,NEDD9,TRIM25,PR…
43	Organ Morphology	1.34E-07-1.74E-05	IL6ST,FYN,SOCS1,RGS1,SELL,PTPN2,PRDX1,TGFBR3,TYRO3,CIITA,PSEN2,MFGE8,NFKB1,BCL6,TREX1,MYC,TRADD,PRF1,NFKBIA,ADA,RASSF5,FUT4,IRF2,MT1H,DNASE1,H1F0,IL2RG,NOTCH3,IL10,RELB,NLRC5,BCL3,NFKB2,STAT3,AFF1,FOS,RIPK1,CD40,CD80,B4GALT1,IL1RN,DDX58,LAT,LYN,DFFB,SKIL,JAK3,TNF,STEAP3
44	Cardiovascular System Development and Function	1.72E-07-1.09E-05	SELL,CCR5,TGFBR3,XDH,TYRO3,IL6,RICTOR,MNAT1,CXCL10,SOD2,HMGB1,CYBA,ADA,ANGPT4,PRDM1,ADORA2B,NFKBIB,FGR,CCNE2,RAB27A,FERMT2,RRM2,NR1H3,STAT3,THBD,ADAR,IFT122,NCF1,CCL4,CCND3,CLEC4E,GAB1,YARS,IRS1,TFRC,ALCAM,IFT52,HHEX,CFLAR,FOXF1,TNF,STEAP3,B9D1,ICAM1,GBP1,PRDX1,PAX8,TNFSF10,PSEN2,MFGE8,CCL5,POLD4,PTPN12,ADAM19,FABP4,SARS,IL10,SLC6A6,HPSE,ID3,FADD,ADD3,CBS,S100A9,SPRY2,ANXA3,NR4A1,LYN,MYO1E,PRKCB,…
45	Organismal Development	1.72E-07-7.59E-06	SOCS1,SELL,CCR5,XDH,TGFBR3,IL6,RICTOR,CXCL10,HMGB1,CYBA,ADA,ANGPT4,PRDM1,ADORA2B,NFKBIB,FGR,CCNE2,STAT3,NFKB2,THBD,GAB1,YARS,IRS1,ALCAM,TFRC,HHEX,FOXF1,TNF,CA2,ICAM1,GBP1,TNFSF10,MFGE8,PSEN2,CCL5,POLD4,TRADD,FABP4,SARS,IL10,HPSE,ID3,FOS,S100A9,CBS,SPRY2,ANXA3,NR4A1,MYO1E,PRKCB,NAB2,RGS1,SDC4,BCL6,OLR1,MYC,LPAR2,ITGAV,RASA1,FOXS1,ELN,IL2RG,C3,VEGFC,IL18BP,ATPIF1,IL18,PKD1,CD40,LAT,NCOA1,MDK,IL6ST,…
46	Cellular Compromise	2.61E-07-1.99E-05	FYN,LGALS9,GPR77,ANXA1,INPP5B,ADORA2B,DUSP7,FGR,PLSCR1,RAB27A,C3,S1PR2,PLAUR,GRK5,DNM1,FOS,MTMR4,CCL4,S100A9,ANXA3,LAT,CORO1A,LYN,GRK6,PECAM1,IL1B,FOXF1,TNF
47	DNA Replication, Recombination, and Repair	2.67E-07-4.78E-06	TGFBR3,SDC4,IL6,TREX1,CXCL10,MYC,PRF1,SOD2,HMGB1,COMT,ADA,ADORA2B,DNMT1,TYMS,CUL4B,CCNE2,CKS2,STAT3,DDB1,CDCA4,NCF1,PCNA,RPA3,MAX,CD180,GAB1,SERINC3,CD40,IL1RN,IRS1,NCOA1,CAPN2,NUP98,TNF,TRRAP,CDK2,IL6ST,HSD17B10,FYN,OBFC1,IL1A,CTC1,UBQLN1,MMP14,TNFSF10,IRF3,CCL5,NFKB1,POLD4,NFKBIA,HGF,PROS1,GMNN,CIZ1,STAT1,IRF2,PRNP,PPARG,CD53,CALR,S1PR2,UHRF1,IL10,XRN2,BCL3,ID3,NBN,FADD,FOS,PRKAR2B,MCM2,CAT,ANX…
48	Molecular Transport	4.06E-07-1.92E-05	SIK3,SOCS1,SELL,CCR5,XDH,NMB,CCL20,GBP5,IL6,CXCL10,NCEH1,PRF1,SOD2,LCAT,BCAT2,SPTLC2,ADA,ADORA2B,TRIM21,NR1H3,GRK5,STAT3,CCL4,IRS1,TFRC,PLTP,TNF,ST3GAL5,STEAP3,FYN,ICAM1,SRD5A1,TNFSF10,CCL22,PSEN2,CCL5,GRINA,GBA,PLIN2,INPP5B,FASN,FABP4,HEXB,FABP3,SLC30A1,FCGR3A,CLN3,IL10,EGR1,ALOX5AP,GFRA2,HIP1,STAR,FADD,GPAM,FOS,ARF1,HP,S100A9,RETN,CBS,LYN,NR4A1,MAP3K8,NEDD9,PRKCB,RGS1,PFKFB1,ABCA3,OLR1,MYC,ALDH…
49	Cell Signaling	4.21E-07-1.63E-05	SOCS1,SELL,CCR5,TGFBR3,XDH,NMB,CCL20,IL6,CXCL10,SOD2,CYBA,5430435G22Rik,LEPROT,ADORA2B,AIF1,SHISA5,TRIM21,GRK5,STAT3,IFNAR2,NCF1,CCL4,GAB1,IRS1,LEMD2,SLC44A2,TNF,FYN,AZI2,TIFA,ICAM1,SOCS2,CPD,TNFSF10,PSEN2,CCL22,CCL5,SECTM1,TANK,STK17A,FASN,FABP4,CLEC6A,IL27RA,FCGR3A,IL10,HIP1,FOS,RETN,S100A9,RIPK3,LYN,TSPO,TRIM38,NMI,JAK3,PINK1,PRKCB,RGS1,TICAM2,ARG2,BCL6,MYC,LPAR2,ITGAV,ELN,C3,CNP,STK38L,RAPGEF…
50	Developmental Disorder	6.91E-07-1.96E-05	IL6ST,FYN,IL1A,SELL,UGCG,IL6,BCL6,NFKB1,MYC,PRF1,GBA,RASSF5,FUT4,IL2RG,IL10,RELB,BCL3,STAT3,NFKB2,AFF1,NBN,CCND3,IL1RN,LAT,LYN,DFFB,PIK3AP1,JAK3,TNF,NEDD9
51	Hypersensitivity Response	8.75E-07-1.99E-05	FYN,CCL5,LGALS9,CXCL10,ICAM2,INPP5B,ANXA1,FABP4,ADORA2B,IL27RA,FGR,CXCL11,PPARG,VCAM1,C3,S1PR2,IL10,CD48,PLAUR,GRK5,FOS,IL18,CCL4,MTMR4,CORO1A,LAT,LYN,GRK6,PECAM1,IL1B,FOXF1,CXCL2,TNF
52	Carbohydrate Metabolism	8.92E-07-1.95E-05	SIK3,SOCS1,PFKFB1,ABCA3,GBP5,IL6,NCEH1,MYC,PRF1,PGD,ALDH1A1,SOD2,LCAT,BCAT2,HMGB1,LPL,MRAS,ADA,ITGAV,IMPA2,ADORA2B,MT1H,C3,CPT1A,IMPA1,TKT,GRK5,STAT3,PANK1,IL18,SORD,CCND3,CD40,SERINC3,IL1RN,HCRTR1,IRS1,LAT,NUAK1,FITM2,GNG2,TNF,STEAP3,ST3GAL5,IL6ST,DYRK2,IL1A,ICAM1,PKLR,CIITA,TNFSF10,PSEN2,NFKB1,AOAH,AKR1A1,INPP5B,PLIN2,HGF,PTPN1,HEXB,FABP4,FABP3,FUT4,PTGER4,PLSCR1,ADRB2,PPARG,CALR,S1PR2,OPTN,SLC…
53	Connective Tissue Development and Function	1.31E-06-7.59E-06	SOCS1,IL6,SDC4,CXCL10,MYC,STMN1,HMGB1,EZH2,PRDM1,AIF1,NFKBIB,C3,CKS2,GRK5,STAT3,IER3,NFKB2,IL18,MAX,CCND3,GAB1,IRS1,LAT,IDO1,TFRC,MDK,TNF,CDK2,IL6ST,CA2,IL1A,ICAM1,PTPN2,BTG3,KLF10,MMP14,PIAS1,CIITA,TNFSF10,CCL5,IRF3,NFKB1,NFKBIA,HGF,SNX10,RHOU,S100A8,RASSF5,STAT1,CIZ1,PLAC8,PTGER4,IRF2,ADRB2,CXCL11,PLSCR1,PPARG,IL10,EGR1,PLAUR,CCDC6,IVNS1ABP,FOS,PRKAR2B,RIPK1,CAT,IL1B,SKIL,EIF2AK2,PPAP2C,A2M
54	Embryonic Development	2.09E-06-8.18E-06	SOCS1,RGS1,TICAM2,IL6,BCL6,ITGAV,ADA,PRDM1,BIRC3,CUL4B,IL2RG,C3,IER3,NFKB2,DAXX,IL18,CD40,IRS1,LAT,RASSF4,TFRC,MDK,CHMP5,CFLAR,BCL2A1,TNF,IL6ST,CA2,IL1A,KLF10,PIAS1,TNFSF10,CCL5,NFKB1,TRPM2,TRADD,NFKBIA,S100A8,NAMPT,RASSF5,STAT1,PTGER4,ADRB2,TRAF1,PRNP,CXCL11,PPARG,S1PR2,EMP3,IL10,BCL3,FADD,FOS,RIPK1,LYN,MAP3K8,EIF2AK2
55	Antimicrobial Response	5.5E-06-2.01E-05	SOCS1,ICAM1,MX1,CCL22,BCL3,IRF3,CCL5,IFNAR2,RICTOR,IFIH1,IVNS1ABP,CCL4,CD40,DDX58,EIF2AK2,CFLAR,IFIT2,STAT1,BIRC3,A2M,TNF,FGR,ISG20,AHCY
56	Cellular Response to Therapeutics	6.23E-06-6.23E-06	NFKBIA,SOD2,PNPT1,UIMC1
57	Hair and Skin Development and Function	6.58E-06-6.58E-06	FYN,CCR5,ICAM1,C3,TGFBR3,CCL20,PLAUR,CCL5,NFKB2,NFKB1,PTPN12,DNM1,CXCL10,NFKBIA,FSCN1,HGF,SARS
58	Tumor Morphology	6.83E-06-1.41E-05	KLF10,TNFSF10,UGCG,MFGE8,IL6,CD33,MYC,TRADD,NFKBIA,HMGB1,TIMP1,MAD2L2,HGF,FASN,ITGAV,BCL2L2,CXCL11,PRNP,VCAM1,PON2,IL10,PLAUR,VEGFC,STAT3,BUB1B,FADD,DAXX,IL18,CCND3,NR4A2,CD40,MCM2,SPRY2,CAT,NR4A1,CFLAR,EIF2AK2,EIF2AK3,TNF,CDK2
59	Organismal Functions	7.22E-06-7.22E-06	IL18,IL1A,CCL4,HMGB1,IL1RN,IL10,IL1B,IL6,TNF,PTGER4
60	Hereditary Disorder	1.53E-05-1.96E-05	IL1A,GBA,IL1RN,UGCG,IL6,TNF
61	Metabolic Disease	1.53E-05-1.96E-05	IL1A,GBA,IL1RN,UGCG,IL6,TNF
62	Vitamin and Mineral Metabolism	1.63E-05-1.63E-05	RGS1,FYN,CCR5,SELL,ICAM1,NMB,XDH,CCL20,CCL22,PSEN2,IL6,CCL5,NFKB1,MYC,CXCL10,HGF,FABP4,S100A8,FCGR3A,CXCL11,PRNP,ELN,CALR,VCAM1,TRIM21,C3,S1PR2,SLC9A3R1,TACR2,PLAUR,RAPGEF3,TOR2A,GRK5,HIP1,FOS,CCL4,S100A9,IRS1,LAT,LYN,GRK6,IL1B,P2RY1,A2M,TNF,PRKCB
63	Reproductive System Disease	1.82E-05-1.99E-05	SOCS1,CALCOCO2,IL6,CXCL10,SOD2,LCAT,CTSH,MTHFD2,PRKD3,DNMT1,TYMS,APOBEC3B,RRAS,ITGA6,RRM2,SPOCK2,STAT3,IER3,PCNA,CCND3,CCL4,GPR65,ALCAM,CTDSPL,TNF,TRRAP,FYN,SERPINB1,ICAM1,BTG3,SRD5A1,PAX8,MFGE8,CCL22,ABCA5,CCL5,TRADD,FASN,FABP4,FCGR3A,TRAF1,SIGLEC1,IL10,EGR1,SLC6A6,HPSE,HIP1,STAR,RRM1,ISG15,FOS,ARF1,HP,S100A9,MCM2,MSH2,SPRY2,ANXA3,NR4A1,MAP3K8,DDX1,PRKCB,PRKACB,PER1,SND1,YWHAH,ARG2,BCL6,GRAP,MYC…
