# Supplementary material for: Whole-transcriptome, high-throughput RNA sequence analysis of the bovine macrophage response to Mycobacterium bovis infection in vitro
Source: BMC Genomics. 2013 Apr 8;14:230. doi: 10.1186/1471-2164-14-230 (PMC3640917; doi:10.1186/1471-2164-14-230)
Supplement: Additional file 16: Table S12 — Significant canonical pathways identified using IPA based on microarray data. The canonical pathways identified by IPA based on microarray data are ranked according to P-values. The ratio indicates the number of differentially expressed genes involved in each canonical pathway divided by the total number of genes/molecules within each pathway according to the IPA® Knowledge Base. [file 1471-2164-14-230-S16.xlsx]

## Sheet: Sheet0
© 2000-2012 Ingenuity Systems, Inc. All rights reserved.
Significant canonical pathways identified using IPA based on microarray data
Rank	Ingenuity Canonical Pathways	P-value	Ratio of number of genes detected in pathway/total number of genes in pathway	Number of downregulated genes detected in pathway/total number of genes in pathway	Number of upregulated genes detected in pathway/total number of genes in pathway	Genes in pathway
1	Activation of IRF by Cytosolic Pattern Recognition Receptors	6.30957e-11	0.361	4/72 (6%)	32/72 (44%)	MAP2K4,RELA,TRAF3,PPIB,NFKBIE,IRF3,IL6,NFKB1,IFIH1,TANK,JUN,NFKBIA,SIKE1,STAT1,NFKBIB,DHX58,IL10,IRF9,IKBKE,NFKB2,IFNA16,ADAR,MAPK12,ISG15,FADD,IRF7,RIPK1,CD40,LTA,DDX58,MAVS,IKBKAP,STAT2,IFIT2,TNF,IFNAR1
2	PI3K Signaling in B Lymphocytes	1.62181e-08	0.25	28/140 (20%)	45/140 (32%)	CD81,RAF1,MAPK1,MAPK3,PIK3R1,KRAS,PLEKHA4,PTEN,PTPRC,CAMK2D,MAP2K2,PPP3R1,MRAS,ATF4,NFKBIB,AKT2,IL4R,C3,ATF3,ITPR2,RRAS,RAC1,NFKB2,ITPR1,MALT1,PPP3CC,PLCL2,CD40,CD180,IRS1,PLCG2,SYK,PIK3CD,PIK3AP1,VAV1,CAMK2G,BLNK,RELA,FYN,PIK3CA,ATF7,ATF5,NFKBIE,NFKB1,FCGR2B,PLCD1,BLK,AKT1,JUN,NFKBIA,CREB1,PIK3R2,MAP2K1,PPP3CA,VAV2,NRAS,ATF1,CHP1,IKBKE,NFATC1,INPP5D,BTK,TLR4,FOS,PLCB4,PRKCI,RRAS2,DAPP1,BCL10,VAV…
3	Interferon Signaling	3.01995e-08	0.444	3/36 (8%)	18/36 (50%)	IFNG,RELA,SOCS1,PTPN2,PIAS1,IFNGR2,IRF9,MX1,IFI35,BAX,PSMB8,IFNAR2,TAP1,MED14,BAK1,IRF1,BCL2,IFITM1,STAT2,STAT1,IFNAR1
4	NF-κB Activation by Viruses	6.45654e-08	0.293	20/82 (24%)	29/82 (35%)	RELA,RAF1,PIK3CA,CCR5,MAPK1,NFKBIE,PIK3R1,MAPK3,PIK3R5,KRAS,NFKB1,PIK3R4,LCK,NFKBIA,AKT1,PIK3C3,ITGAV,MRAS,PRKCE,PIK3R2,NFKBIB,PRKD3,ITGB5,ITGA4,ITGB1,MAP3K14,PIK3C2B,AKT2,NRAS,PRKCQ,RRAS,ITGA6,ITGA5,IKBKE,NFKB2,ITGAL,ITGB3,ITGB2,TRAF2,RIPK1,RRAS2,PRKCI,PRKCD,PIK3R6,IKBKAP,PIK3CD,PRKCH,EIF2AK2,PRKCB
5	Production of Nitric Oxide and Reactive Oxygen Species in Macrophages	2.29087e-07	0.195	41/210 (20%)	55/210 (26%)	MAP2K4,PPARA,MAP3K11,MAPK1,MAPK3,PIK3R1,PPP2R5B,ARG2,MAPK13,PIK3R4,RHOG,RHOB,PPP1R7,CYBA,CYBB,NFKBIB,PPP1CA,PRKD3,MAP3K14,PIK3C2B,AKT2,PTPN6,PRKCQ,APOM,RAC1,NFKB2,PCYOX1,NCF4,MAPK12,RAP1A,IRF1,TLR2,PPP2CB,PPP2R1A,NCF1,RHOQ,PPP2R4,RHOA,PLCG2,PRKCD,NCF2,PIK3R6,PIK3CD,PRKCH,IRF8,TNF,SIRPA,FNBP1,RBP4,PPP1CC,APOE,RELA,PIK3CA,APOA4,PPP2R2A,PPP1R3C,NFKBIE,PIK3R5,CLU,PPP1CB,NFKB1,LYZ,JUN,AKT1,NFKBIA,PPP1…
6	PI3K/AKT Signaling	2.29087e-07	0.222	38/144 (26%)	35/144 (24%)	RAF1,YWHAH,MAPK1,BAD,MAPK3,PIK3R1,PPP2R5B,SOS2,GSK3A,KRAS,PTEN,YWHAQ,GYS1,MAP2K2,MRAS,GSK3B,NFKBIB,MCL1,ITGA4,THEM4,TP53,RPS6KB1,AKT2,YWHAG,YWHAE,RRAS,YWHAZ,ITGA5,NFKB2,PPP2CB,BCL2L1,PPP2R1A,GAB1,PPP2R4,HSP90AA1,PIK3CD,INPP5K,RELA,TSC1,PIK3CA,PPP2R2A,NFKBIE,ILK,INPPL1,NFKB1,OCRL,EIF4EBP1,BCL2,SHC1,HSP90B1,MTOR,AKT1,NFKBIA,HSP90AB1,INPP5B,RPS6KB2,PIK3R2,MAP2K1,ITGB1,NRAS,PPP2R5D,MDM2,IKBKE,INPP5D,…
7	CD40 Signaling	3.23594e-07	0.3	16/70 (23%)	29/70 (41%)	MAP2K4,MAP2K6,RELA,TRAF3,PIK3CA,ICAM1,MAPK1,PIK3R1,MAPK3,NFKBIE,PIK3R5,MAPK13,PIK3R4,NFKB1,TANK,NFKBIA,JUN,MAP2K2,PIK3C3,TRAF5,PIK3R2,NFKBIB,MAPKAPK2,MAP2K1,FCER2,TRAF1,MAP3K14,PIK3C2B,MAP2K7,ATF1,IKBKE,STAT3,NFKB2,MAPK12,FOS,TRAF2,MAPK14,CD40,LTA,PIK3R6,IKBKAP,MAP2K3,PIK3CD,JAK3,MAP2K5
8	JAK/Stat Signaling	1.04713e-06	0.3	19/70 (27%)	25/70 (36%)	RAF1,SOCS1,SOCS3,PIK3CA,PIAS2,MAPK1,MAPK3,PIK3R1,PIAS1,SOS2,SOCS2,PIK3R5,KRAS,IL6,PIK3R4,SHC1,MTOR,AKT1,MAP2K2,PIK3C3,PTPN1,CISH,MRAS,PIK3R2,STAT5B,STAT1,MAP2K1,STAT6,PIK3C2B,AKT2,PTPN6,NRAS,RRAS,STAT3,BCL2L1,FOS,RRAS2,PTPN11,CDKN1A,PIK3R6,STAT2,PIK3CD,JAK3,SOCS5
9	Prolactin Signaling	1.23027e-06	0.275	20/80 (25%)	25/80 (31%)	SOCS1,FYN,RAF1,SOCS3,PIK3CA,MAPK1,MAPK3,PIK3R1,SOS2,SOCS2,PIK3R5,KRAS,PIK3R4,TCF7,MYC,SHC1,JUN,MAP2K2,PIK3C3,MRAS,PRKCE,PIK3R2,STAT1,STAT5B,PRKD3,MAP2K1,PIK3C2B,PRKCQ,NRAS,RRAS,STAT3,IRF1,FOS,PRKCI,RRAS2,PTPN11,PRKCD,IRS1,PLCG2,PIK3R6,NMI,PRKCH,PIK3CD,SOCS5,PRKCB
10	ERK/MAPK Signaling	1.77828e-06	0.194	52/206 (25%)	39/206 (19%)	PRKACB,RAC2,RAF1,RAPGEF1,YWHAH,MAPK1,BAD,PIK3R1,MAPK3,PPP2R5B,SOS2,KRAS,TLN1,PIK3R4,PTK2,YWHAQ,MYC,PAK1,MAP2K2,PPP1R7,MRAS,ATF4,PPP1CA,ITGA4,ETS1,PIK3C2B,YWHAG,RRAS,CREB3,RAC1,YWHAZ,ITGA5,MAPKAPK5,RAPGEF3,STAT3,RAP1A,ELF1,PPP2CB,DOCK1,PPP2R1A,ARAF,PPP2R4,DUSP1,PRKCD,PLCG2,PRKACA,PIK3R6,PIK3CD,RPS6KA1,HSPB1,FYN,PPP1CC,PIK3CA,PTK2B,PPP2R2A,PPP1R3C,PIK3R5,ETS2,PPP1CB,KSR1,EIF4EBP1,BRAF,SHC1,ELF4,PPP…
11	IL-6 Signaling	2.04174e-06	0.234	28/124 (23%)	41/124 (33%)	MAP2K4,SOCS1,RAF1,SOCS3,MAPK1,MAPK3,PIK3R1,SOS2,KRAS,IL6,MAPK13,PIK3R4,MAP2K2,CSNK2A1,MRAS,NFKBIB,MCL1,MAP3K14,IL8,PIK3C2B,AKT2,RRAS,IL6R,IL36A,NFKB2,STAT3,MAPK12,IL18,PTPN11,IL1RN,PIK3R6,CD14,PIK3CD,MAP2K3,TNFAIP6,TNF,HSPB1,IL6ST,MAP2K6,RELA,PIK3CA,IL1A,NFKBIE,PIK3R5,NFKB1,SHC1,JUN,NFKBIA,AKT1,PIK3C3,PIK3R2,CSNK2B,LBP,MAPKAPK2,TNFRSF1B,MAP2K1,ABCB1,MAP2K7,NRAS,TNFRSF1A,IKBKE,IL1R1,COL1A1,FOS,TRA…
12	Induction of Apoptosis by HIV1	2.13796e-06	0.292	12/65 (18%)	28/65 (43%)	MAP2K4,RELA,NFKBIE,NFKB1,SLC25A5,FAS,DFFA,BCL2,TRADD,SLC25A6,CASP9,NFKBIA,HTRA2,NFKBIB,TNFRSF1B,BIRC3,TRAF1,TP53,MAP3K14,SLC25A13,MAP2K7,SLC25A4,CASP3,CXCR4,TNFRSF1A,SLC25A3,IKBKE,BAX,NFKB2,MAPK12,XIAP,BAK1,FADD,BCL2L1,DAXX,TRAF2,RIPK1,DFFB,IKBKAP,TNF
13	Apoptosis Signaling	2.95121e-06	0.253	25/95 (26%)	31/95 (33%)	MAP2K4,RAF1,BAD,MAPK1,MAPK3,KRAS,DFFA,CASP9,MAP2K2,MRAS,HTRA2,NFKBIB,BIRC3,MCL1,CAPN5,TP53,MAP3K14,PRKCQ,CASP3,RRAS,BIRC6,LMNA,NFKB2,BCL2L1,PLCG2,CASP2,CAPN2,RPS6KA1,SPTAN1,CAPN7,BCL2A1,TNF,RELA,NFKBIE,NFKB1,FAS,BCL2,CASP6,NFKBIA,PRKCE,TNFRSF1B,MAP2K1,AIFM1,ENDOG,MAP2K7,NRAS,TNFRSF1A,IKBKE,BAX,CDK1,BAK1,XIAP,PARP1,ROCK1,RRAS2,DFFB
14	p70S6K Signaling	3.54813e-06	0.225	37/129 (29%)	28/129 (22%)	RAF1,YWHAH,MAPK1,F2R,BAD,MAPK3,PIK3R1,PPP2R5B,SOS2,KRAS,PIK3R4,YWHAQ,MAP2K2,MRAS,PRKD3,PIK3C2B,RPS6KB1,AKT2,IL2RG,IL4R,PRKCQ,YWHAG,YWHAE,RRAS,YWHAZ,PLCL2,PLD1,PPP2CB,PPP2R1A,PPP2R4,MAPT,PLCG2,PRKCD,IRS1,SYK,PIK3R6,PIK3CD,PRKCH,F2RL2,PIK3CA,PPP2R2A,PIK3R5,PLCD1,SHC1,MTOR,AKT1,PIK3C3,PRKCE,PIK3R2,EEF2K,BCAP31,MAP2K1,NRAS,PPP2R5D,GNAI1,PPP2R5A,GNAI2,BTK,PLCB4,RRAS2,PRKCI,LYN,SFN,PPP2R1B,PRKCB
15	Erythropoietin Signaling	4.36516e-06	0.256	18/78 (23%)	26/78 (33%)	RAF1,SOCS1,SOCS3,RELA,PIK3CA,MAPK1,MAPK3,PIK3R1,NFKBIE,SOS2,PIK3R5,KRAS,PIK3R4,NFKB1,SHC1,NFKBIA,AKT1,JUN,MAP2K2,PIK3C3,MRAS,PRKCE,PIK3R2,STAT5B,NFKBIB,PRKD3,MAP2K1,RPS6KB1,PIK3C2B,AKT2,PTPN6,NRAS,PRKCQ,RRAS,NFKB2,FOS,PRKCI,RRAS2,PRKCD,PLCG2,PIK3R6,PRKCH,PIK3CD,PRKCB
16	Molecular Mechanisms of Cancer	5.24807e-06	0.159	84/378 (22%)	76/378 (20%)	RAP2B,RAC2,RAF1,RAPGEF1,PIK3R1,MAPK3,ADCY4,SUV39H1,TAB2,SOS2,CDKN2C,NCSTN,GSK3A,ARHGEF1,KRAS,MAPK13,ZBTB17,RB1,PAK1,GNA15,NFKBIB,PRKD3,TP53,SMAD2,PIK3C2B,AKT2,CCNE2,PRKCQ,TFDP1,RRAS,NFKB2,TCF3,RAP1A,DAXX,CDH1,CCND2,CCND3,MAX,GAB1,IRS1,ARHGEF6,E2F1,PIK3R6,PRKACA,ARHGEF18,MAP2K3,PIK3CD,CFLAR,NOTCH1,CAMK2G,MAP2K6,FYN,PIK3CA,RALA,GNA11,CTNNA1,PSEN2,PSENEN,FZD1,CHEK1,CASP6,AKT1,JUN,PIK3C3,RHOU,E2F5,PR…
17	TNFR2 Signaling	5.62341e-06	0.364	2/33 (6%)	17/33 (52%)	MAP2K4,RELA,MAP3K14,NFKBIE,IKBKE,NFKB2,NFKB1,XIAP,TANK,FOS,TRAF2,JUN,NFKBIA,LTA,NFKBIB,TNFRSF1B,TNF,BIRC3,TRAF1
18	Death Receptor Signaling	7.07946e-06	0.281	9/64 (14%)	24/64 (38%)	MAP2K4,RELA,NFKBIE,TNFSF10,NFKB1,FAS,BCL2,TANK,TRADD,CASP6,CASP9,NFKBIA,TNFSF12,HTRA2,TNFRSF1B,NFKBIB,BIRC3,TNFRSF21,MAP3K14,MAP2K7,CASP3,TNFRSF1A,IKBKE,NFKB2,XIAP,FADD,DAXX,TRAF2,RIPK1,CASP2,CFLAR,TNF,HSPB1
19	Glucocorticoid Receptor Signaling	7.94328e-06	0.167	63/294 (21%)	73/294 (25%)	RAF1,TAF11,POLR2F,SGK1,PIK3R1,MAPK3,SOS2,KRAS,POMC,GTF2E2,MAPK13,IL6,TAF13,MNAT1,FGG,HMGB1,BAG1,NFKBIB,SERPINE1,CREBZF,PIK3C2B,SMAD2,AKT2,MED1,RRAS,GTF2F1,STAT3,TAF9B,HSPA8,PIK3R6,PRKACA,GTF2H1,PIK3CD,POLR2I,TNF,PIK3CA,ICAM1,POLR2J,CCL5,SMARCA4,JUN,AKT1,CCL2,HSP90AB1,PIK3C3,CREB1,GTF2H5,TAF3,NCOR1,PIK3R2,FKBP5,MMP1,PPP3CA,IFNG,IL10,HSPA2,FOS,TRAF2,CDKN1A,FKBP4,PLAU,PTGS2,JAK3,CSF2,CD247,MAP2K4,PR…
20	Role of NFAT in Regulation of the Immune Response	8.31764e-06	0.182	37/198 (19%)	54/198 (27%)	CD247,RAF1,HLA-DOA,MAPK1,CD3E,MAPK3,PIK3R1,SOS2,GNB2L1,CSNK1A1,FCER1A,GNB5,KRAS,HLA-DMB,GSK3A,HLA-DQB1,PIK3R4,FCGR1A,GNB1,GNB4,LCK,MAP2K2,GNA15,PPP3R1,MRAS,GSK3B,NFKBIB,PIK3C2B,AKT2,PRKCQ,ITPR2,CSNK1G2,RRAS,CSNK1D,ITPR1,NFKB2,PPP3CC,GNG10,CD3G,PLCG2,SYK,ZAP70,LAT,PIK3R6,GNB2,RCAN3,CD86,PIK3CD,GNG2,LCP2,BLNK,FYN,RELA,PIK3CA,NFKBIE,GNA11,PIK3R5,FCGR2B,NFKB1,GNG7,JUN,GNG11,AKT1,NFKBIA,PIK3C3,HLA-DRA…
21	Telomerase Signaling	1e-05	0.243	36/103 (35%)	23/103 (22%)	RAF1,MAPK1,MAPK3,PIK3R1,PPP2R5B,SOS2,HDAC10,KRAS,PIK3R4,MYC,HDAC6,RB1,MAP2K2,HDAC7,MRAS,ETS1,TP53,PIK3C2B,AKT2,IL2RG,HDAC4,HDAC8,RRAS,ELF1,HDAC5,PPP2CB,PPP2R1A,HDAC3,PPP2R4,E2F1,PIK3R6,HSP90AA1,PIK3CD,PIK3CA,PPP2R2A,TERF2IP,DKC1,PIK3R5,ETS2,IL2RB,PTGES3,SHC1,ELF4,HSP90B1,AKT1,HSP90AB1,PIK3C3,PIK3R2,MAP2K1,TERF1,POT1,NRAS,PPP2R5D,PPP2R5A,ELF2,RRAS2,CDKN1A,IL2RA,PPP2R1B
22	B Cell Receptor Signaling	1.02329e-05	0.2	44/170 (26%)	49/170 (29%)	MAP2K4,RAF1,RAC2,MAP3K11,MAPK1,BAD,PIK3R1,MAPK3,SOS2,GSK3A,KRAS,MAPK13,BCL6,PIK3R4,PTEN,PTPRC,CAMK2D,MAP2K2,PPP3R1,MRAS,ATF4,GSK3B,NFKBIB,ETS1,PIK3C2B,MAP3K14,RPS6KB1,PTPN6,AKT2,PRKCQ,RRAS,CREB3,RAC1,NFKB2,MALT1,PPP3CC,MAPK12,TCF3,BCL2L1,GAB1,PTPN11,PLCG2,SYK,PIK3R6,PIK3CD,MAP2K3,PIK3AP1,VAV1,INPP5K,BCL2A1,CAMK2G,BLNK,MAP2K6,RELA,PIK3CA,NFKBIE,PIK3R5,INPPL1,FCGR2B,NFKB1,OCRL,SHC1,MTOR,JUN,AKT1,NF…
23	IL-9 Signaling	1.04713e-05	0.325	5/40 (13%)	18/40 (45%)	RELA,PIK3C2B,SOCS3,PIK3CA,IL2RG,PIK3R1,SOCS2,PIK3R5,BCL3,NFKB2,STAT3,NFKB1,PIK3R4,PIK3C3,IRS1,CISH,PIK3R6,PIK3CD,PIK3R2,STAT5B,STAT1,JAK3,TNF
24	Role of RIG1-like Receptors in Antiviral Innate Immunity	1.14815e-05	0.306	0/49 (0%)	20/49 (41%)	DHX58,RELA,TRAF3,NFKBIE,IKBKE,IRF3,NFKB2,NFKB1,IFNA16,FADD,TANK,IFIH1,IRF7,TRAF2,RIPK1,NFKBIA,DDX58,MAVS,NFKBIB,TRIM25
25	Role of CHK Proteins in Cell Cycle Checkpoint Control	1.34896e-05	0.298	21/57 (37%)	11/57 (19%)	PPP2R2A,PPP2R5B,MRE11A,RAD50,CHEK1,RFC2,E2F5,BRCA1,TP53,CDC25C,PPP2R5D,MDC1,PLK1,RFC1,RPA1,RFC5,PPP2R5A,CDK1,NBN,PPP2CB,PCNA,PPP2R1A,RFC4,PPP2R4,CDKN1A,E2F1,ATMIN,TLK1,TLK2,PPP2R1B,CDK2,RFC3
26	Role of PKR in Interferon Induction and Antiviral Response	1.58489e-05	0.304	4/46 (9%)	24/46 (52%)	MAP2K6,RELA,TRAF3,NFKBIE,TAB2,NFKB1,EIF2S1,FCGR1A,NFKBIA,CASP9,AKT1,TLR3,TRAF5,STAT1,NFKBIB,TP53,IFNG,CASP3,TNFRSF1A,IKBKE,NFKB2,IRF1,FADD,TRAF2,MAPK14,MAP2K3,EIF2AK2,TNF
27	Polyamine Regulation in Colon Cancer	1.86209e-05	0.345	8/29 (28%)	7/29 (24%)	PPARG,AZIN1,PSMF1,PSME2,SAT2,KRAS,PSME3,ODC1,APC,MYC,PSME1,MAX,MXD1,OAZ1,PSME4
28	PKCθ Signaling in T Lymphocytes	1.86209e-05	0.189	22/143 (15%)	44/143 (31%)	CD247,MAP2K4,RAC2,HLA-DOA,MAP3K11,MAPK1,CD3E,MAPK3,PIK3R1,SOS2,KRAS,HLA-DMB,HLA-DQB1,PIK3R4,LCK,CAMK2D,PPP3R1,MRAS,NFKBIB,PIK3C2B,MAP3K14,PRKCQ,RRAS,RAC1,PPP3CC,MALT1,NFKB2,CD3G,PLCG2,LAT,ZAP70,PIK3R6,CD86,PIK3CD,VAV1,LCP2,CAMK2G,FYN,RELA,PIK3CA,NFKBIE,PIK3R5,NFKB1,NFKBIA,JUN,PIK3C3,HLA-DRA,PIK3R2,PPP3CA,VAV2,HLA-DMA,NRAS,MAP3K6,CHP1,NFATC1,IKBKE,CD3D,FOS,RRAS2,CD80,BCL10,VAV3,FCER1G,MAP3K8,MAP3K…
29	Regulation of IL-2 Expression in Activated and Anergic T Lymphocytes	1.86209e-05	0.236	19/89 (21%)	30/89 (34%)	CD247,MAP2K4,RELA,FYN,RAF1,MAPK1,CD3E,NFKBIE,SMAD3,MAPK3,SOS2,KRAS,NFKB1,TGFBR2,NFKBIA,JUN,MAP2K2,TGFB1,PPP3R1,MRAS,NFKBIB,MAP2K1,PPP3CA,VAV2,SMAD2,MAP2K7,NRAS,RRAS,CHP1,RAC1,TOB1,NFATC1,IKBKE,PPP3CC,MALT1,NFKB2,MAPK12,CD3D,FOS,CD3G,RRAS2,CD80,BCL10,VAV3,PLCG2,ZAP70,LAT,VAV1,CARD11
30	IL-10 Signaling	2.13796e-05	0.244	8/78 (10%)	31/78 (40%)	MAP2K6,MAP2K4,SOCS3,RELA,IL1A,CCR5,MAPK1,NFKBIE,ARG2,MAPK13,IL6,NFKB1,FCGR2B,HMOX1,NFKBIA,JUN,LBP,NFKBIB,CCR1,MAP3K14,IL4R,IL10,BLVRA,IL36A,BLVRB,IKBKE,NFKB2,STAT3,IL1R1,MAPK12,FOS,IL18,MAPK14,IL1RN,IL10RB,CD14,IL1B,MAP2K3,TNF
31	HMGB1 Signaling	2.69153e-05	0.232	30/99 (30%)	32/99 (32%)	MAP2K4,MAPK1,AGER,MAPK3,PIK3R1,KRAS,MAPK13,PIK3R4,RHOG,RHOB,MAP2K2,HMGB1,MRAS,SERPINE1,KAT2A,PIK3C2B,IL8,AKT2,KAT7,RRAS,RAC1,NFKB2,MAPK12,RHOQ,RHOA,KAT6A,PIK3R6,PIK3CD,MAP2K3,TNF,FNBP1,MAP2K5,MAP2K6,RELA,PIK3CA,IL1A,ICAM1,RBBP7,PIK3R5,NFKB1,JUN,AKT1,CCL2,PIK3C3,RHOU,PIK3R2,TNFRSF1B,RHOF,MAP2K1,IFNG,MAP2K7,VCAM1,NRAS,HAT1,TNFRSF1A,RHOC,IFNGR2,IL1R1,TLR4,FOS,RRAS2,MAPK14
32	CDK5 Signaling	2.75423e-05	0.234	26/94 (28%)	12/94 (13%)	PRKACB,RAF1,PPP1CC,MAPK1,PPP2R2A,PPP1R3C,ADCY4,MAPK3,PPP2R5B,PPP1CB,KRAS,LAMC1,PPP1R10,MAP2K2,PPP1R7,LAMB1,MRAS,PPP1CA,MAP2K1,ITGB1,LAMA5,GNAS,NRAS,RRAS,PPP2R5D,EGR1,ITGA6,PPP2R5A,FOSB,PPP2CB,PPP2R1A,PRKAR2B,RRAS2,PPP2R4,MAPT,PRKACA,PPP2R1B,PRKAR1A
33	TNFR1 Signaling	2.81838e-05	0.288	6/52 (12%)	21/52 (40%)	MAP2K4,RELA,NFKBIE,NFKB1,TANK,TRADD,CASP6,PAK1,CASP9,JUN,NFKBIA,NFKBIB,BIRC3,MAP4K2,MAP3K14,PAK6,CASP3,TNFRSF1A,IKBKE,NFKB2,XIAP,FADD,FOS,TRAF2,RIPK1,CASP2,TNF
34	Antigen Presentation Pathway	3.01995e-05	0.325	1/40 (3%)	15/40 (38%)	HLA-DMA,IFNG,PSMB9,CALR,HLA-DOA,PSMB5,HLA-A,CIITA,NLRC5,HLA-DMB,PSMB8,PSMB6,TAP1,MR1,HLA-DRA,TAPBP
35	PPAR Signaling	3.23594e-05	0.219	20/105 (19%)	28/105 (27%)	PPARA,RAF1,RELA,IL1A,MAPK1,MAPK3,NFKBIE,SOS2,KRAS,NFKB1,PDGFC,SHC1,HSP90B1,NFKBIA,JUN,HSP90AB1,MAP2K2,MRAS,NCOR1,NFKBIB,TNFRSF1B,STAT5B,MAP2K1,CITED2,PPARG,MAP3K14,NRAS,MED1,PPARD,RRAS,TNFRSF1A,IL36A,NR1H3,IKBKE,IL1R1,NFKB2,PDGFB,AIP,FOS,TRAF2,IL18,RRAS2,IL1RN,NCOA1,HSP90AA1,IL1B,PTGS2,TNF
36	Regulation of eIF4 and p70S6K Signaling	3.71535e-05	0.178	73/174 (42%)	24/174 (14%)	RAF1,EIF2S2,MAPK1,MAPK3,PIK3R1,PPP2R5B,SOS2,KRAS,EIF4A2,MAPK13,PAIP2,PIK3R4,RPS23,RPS11,EIF2A,RPS7,RPS24,RPS3A,MAP2K2,EIF3B,EIF3D,EIF1AX,MRAS,EIF2C1,ITGA4,PABPC1,RPS6KB1,PIK3C2B,AKT2,RRAS,EIF2B3,EIF4G3,ITGA5,EIF3E,MAPK12,EIF3M,PPP2CB,PPP2R1A,PPP2R4,EIF4A3,IRS1,EIF2B5,RPS15,PIK3R6,PIK3CD,RPS27A,RPSA,EIF3K,EIF2S3,PIK3CA,EIF2B4,PPP2R2A,RPS18,PIK3R5,RPS13,RPS8,RPS21,EIF2S1,EIF2B2,EIF4EBP1,SHC1,RPS27,…
37	Angiopoietin Signaling	3.98107e-05	0.243	18/74 (24%)	20/74 (27%)	RELA,PIK3CA,BAD,PIK3R1,NFKBIE,PIK3R5,KRAS,NCK1,NFKB1,PIK3R4,BIRC5,PTK2,PAK1,TNIP1,NFKBIA,CASP9,AKT1,PIK3C3,MRAS,ANGPT4,PIK3R2,STAT5B,NFKBIB,RASA1,TEK,PIK3C2B,AKT2,NRAS,PAK6,DOK2,RRAS,IKBKE,NFKB2,RRAS2,PTPN11,PIK3R6,IKBKAP,PIK3CD
38	TWEAK Signaling	4.16869e-05	0.316	1/38 (3%)	20/38 (53%)	RELA,MAP3K14,TRAF3,CASP3,NFKBIE,IKBKE,NFKB2,NFKB1,XIAP,TNFRSF12A,FADD,TRADD,CASP6,TRAF2,RIPK1,CASP9,NFKBIA,TNFSF12,NFKBIB,BIRC3,TRAF1
39	Thrombopoietin Signaling	5.49541e-05	0.254	17/63 (27%)	18/63 (29%)	RAF1,PIK3CA,MAPK1,PIK3R1,MAPK3,PIK3R5,KRAS,PIK3R4,MYC,SHC1,JUN,MAP2K2,PIK3C3,MRAS,PRKCE,PIK3R2,STAT1,STAT5B,MAP2K1,PRKD3,PIK3C2B,PRKCQ,NRAS,RRAS,STAT3,FOS,PRKCI,RRAS2,PTPN11,PRKCD,PLCG2,PIK3R6,PRKCH,PIK3CD,PRKCB
40	Role of Tissue Factor in Cancer	5.7544e-05	0.217	29/115 (25%)	35/115 (30%)	CTGF,MAPK1,MAPK3,PIK3R1,KRAS,MAPK13,PIK3R4,FGG,PTEN,PAK1,LCK,GNA15,ITGAV,MRAS,FGR,ITGB5,TP53,PIK3C2B,RPS6KB1,IL8,AKT2,P4HB,CASP3,RRAS,RAC1,ITGA6,VEGFC,MAPK12,BCL2L1,ARRB2,PTPN11,PIK3R6,PIK3CD,RPS6KA1,FYN,PIK3CA,PTK2B,GNA11,RPS6KA3,PIK3R5,BLK,MTOR,AKT1,ARRB1,PIK3C3,HCK,PIK3R2,STAT5B,MMP1,ITGB1,NRAS,EGR1,PLAUR,F3,ITGB3,RRAS2,MAPK14,PDXP,CSF1,LYN,IL1B,RPS6KA4,RPS6KA5,CSF2
41	Oncostatin M Signaling	5.7544e-05	0.343	8/35 (23%)	13/35 (37%)	IL6ST,RAF1,NRAS,EPAS1,MAPK1,RRAS,MAPK3,KRAS,STAT3,SHC1,RRAS2,MAP2K2,MRAS,OSMR,PLAU,STAT1,CHI3L1,STAT5B,JAK3,MAP2K1,MMP1
42	VEGF Signaling	5.88844e-05	0.214	31/103 (30%)	27/103 (26%)	EIF2S2,RAF1,MAPK1,BAD,MAPK3,PIK3R1,SOS2,KRAS,PIK3R4,ELAVL1,PTK2,ROCK2,MAP2K2,EIF1AX,Vegfb,MRAS,ACTG2,SH2D2A,PIK3C2B,AKT2,PTPN6,YWHAE,RRAS,EIF2B3,VEGFC,BCL2L1,PTPN11,PLCG2,PIK3R6,EIF2B5,PIK3CD,ACTN4,EIF2S3,PIK3CA,EIF2B4,PTK2B,ACTA2,PIK3R5,HIF1A,EIF2S1,PDGFC,EIF2B2,BCL2,SHC1,AKT1,PIK3C3,VCL,PIK3R2,MAP2K1,ACTN1,NRAS,ACTG1,ROCK1,RRAS2,KDR,EIF2B1,SFN,PRKCB
43	Ceramide Signaling	6.16595e-05	0.227	26/88 (30%)	21/88 (24%)	MAP2K4,RAF1,RELA,PIK3CA,BAD,PPP2R2A,MAPK3,PIK3R1,PPP2R5B,PIK3R5,KRAS,SMPD1,PIK3R4,NFKB1,KSR1,BCL2,CTSD,AKT1,JUN,SPHK2,PIK3C3,SPHK1,MRAS,PIK3R2,TNFRSF1B,SMPD3,MAP2K1,NSMAF,PIK3C2B,AKT2,NRAS,S1PR2,RRAS,TNFRSF1A,PPP2R5D,NFKB2,PPP2R5A,PPP2CB,FOS,PPP2R1A,RRAS2,PPP2R4,PIK3R6,S1PR1,PIK3CD,TNF,PPP2R1B
44	LPS-stimulated MAPK Signaling	6.30957e-05	0.232	20/82 (24%)	29/82 (35%)	MAP2K6,MAP2K4,RELA,RAF1,PIK3CA,MAPK1,NFKBIE,PIK3R1,MAPK3,PIK3R5,KRAS,MAPK13,NFKB1,PIK3R4,PAK1,NFKBIA,JUN,MAP2K2,PIK3C3,CREB1,MRAS,PRKCE,LBP,PIK3R2,NFKBIB,MAP2K1,PRKD3,MAP3K14,PIK3C2B,NRAS,PRKCQ,ATF1,RRAS,RAC1,IKBKE,NFKB2,MAPK12,FOS,TLR4,RRAS2,MAPK14,PRKCI,PRKCD,PIK3R6,CD14,PIK3CD,PRKCH,MAP2K3,PRKCB
45	HGF Signaling	7.76247e-05	0.219	30/105 (29%)	29/105 (28%)	MAP2K4,RAPGEF1,RAF1,MAP3K11,MAPK1,MAPK3,PIK3R1,SOS2,KRAS,IL6,PIK3R4,PTK2,PAK1,MAP2K2,MRAS,PRKD3,ETS1,PIK3C2B,MAP3K14,AKT2,PRKCQ,RRAS,RAC1,STAT3,MAPK12,RAP1A,ELF1,DOCK1,GAB1,PTPN11,PRKCD,PLCG2,PIK3R6,PIK3CD,PRKCH,CDK2,PIK3CA,PIK3R5,ETS2,ELF4,JUN,AKT1,PIK3C3,HGF,PRKCE,PIK3R2,MAP2K1,MAP2K7,NRAS,MAP3K6,FOS,ELF2,RRAS2,PRKCI,CDKN1A,MAP3K8,PTGS2,MAP3K3,PRKCB
46	Acute Phase Response Signaling	8.31764e-05	0.185	35/178 (20%)	45/178 (25%)	MAP2K4,SOCS1,RAF1,SOCS3,MAPK1,MAPK3,PIK3R1,SOS2,KRAS,IL6,MAPK13,FGG,SOD2,MAP2K2,MRAS,OSMR,SERPINE1,NFKBIB,MAP3K14,AKT2,TTR,C3,RRAS,C1S,IL6R,IL36A,NFKB2,STAT3,MAPK12,TCF3,HMOX2,IL18,PTPN11,IL1RN,PIK3CD,MAP2K3,SOCS5,TNF,RBP4,IL6ST,ECSIT,MAP2K6,RELA,IL1A,SERPING1,PIK3CA,NFKBIE,SOCS2,NFKB1,HNRNPK,IRAK1,SHC1,HMOX1,TRADD,MTOR,JUN,AKT1,NFKBIA,SAA2,CFB,PIK3R2,LBP,TNFRSF1B,MAP2K1,MAP2K7,NRAS,MYD88,TNFRSF1…
47	NF-κB Signaling	8.31764e-05	0.189	30/175 (17%)	50/175 (29%)	PRKACB,TRAF3,TGFBR3,PIK3R1,TAB2,KRAS,PIK3R4,TGFBR2,TNIP1,LCK,CSNK2A1,MRAS,TRAF5,LTBR,GSK3B,NFKBIB,TNFSF13B,MAP3K14,PIK3C2B,AKT2,PRKCQ,RRAS,IL36A,NFKB2,MALT1,DDR1,TLR2,IL18,CD40,IL1RN,PLCG2,ZAP70,PRKACA,PIK3R6,PIK3CD,FGFRL1,TNF,MAP2K6,RELA,AZI2,PIK3CA,IL1A,NFKBIE,PIK3R5,NFKB1,IRAK1,TANK,AKT1,NFKBIA,BMPR1A,PIK3C3,TLR7,PIK3R2,CSNK2B,TLR3,TNFRSF1B,MAP2K7,NRAS,MYD88,TNFRSF1A,RELB,IL1R1,IGF2R,TLR4,TRAF…
48	GM-CSF Signaling	9.33254e-05	0.25	19/68 (28%)	24/68 (35%)	RAF1,PIK3CA,MAPK1,MAPK3,PIK3R1,GNB2L1,SOS2,PIK3R5,KRAS,PIK3R4,SHC1,CAMK2D,AKT1,MAP2K2,PIM1,PPP3R1,PIK3C3,CISH,HCK,MRAS,PIK3R2,STAT1,STAT5B,MAP2K1,PPP3CA,ETS1,PIK3C2B,AKT2,NRAS,RRAS,PPP3CC,STAT3,BCL2L1,CSF2RB,RRAS2,PTPN11,PIK3R6,LYN,PIK3CD,CSF2,BCL2A1,CAMK2G,PRKCB
49	Prostate Cancer Signaling	0.000109648	0.204	29/98 (30%)	24/98 (24%)	RAF1,BAD,MAPK1,SUV39H1,MAPK3,PIK3R1,SOS2,KRAS,PIK3R4,PTEN,RB1,CASP9,MAP2K2,MRAS,ATF4,GSK3B,NFKBIB,TP53,PIK3C2B,AKT2,CCNE2,TFDP1,RRAS,CREB3,NFKB2,E2F1,PIK3R6,HSP90AA1,PIK3CD,LEF1,CDK2,RELA,PIK3CA,PA2G4,SRD5A1,NFKBIE,PIK3R5,NFKB1,BCL2,HSP90B1,MTOR,AKT1,NFKBIA,HSP90AB1,PIK3C3,CREB1,PIK3R2,MAP2K1,NRAS,MDM2,CCNE1,RRAS2,CDKN1A
50	4-1BB Signaling in T Lymphocytes	0.000112202	0.306	5/36 (14%)	15/36 (42%)	MAP2K4,RELA,MAP3K14,MAPK1,NFKBIE,MAPK3,IKBKE,NFKB2,MAPK13,NFKB1,MAPK12,TRAF2,MAPK14,JUN,NFKBIA,MAP2K2,IKBKAP,NFKBIB,MAP2K1,TRAF1
51	Type I Diabetes Mellitus Signaling	0.000114815	0.2	11/120 (9%)	49/120 (41%)	CD247,MAP2K4,SOCS1,SOCS3,HLA-DOA,MAPK1,CD3E,HLA-DMB,MAPK13,HLA-DQB1,PRF1,CASP9,NFKBIB,MAP3K14,CASP3,ICA1,NFKB2,MAPK12,IRF1,CD3G,CD86,MAP2K3,SOCS5,TNF,MAP2K6,RELA,IL12A,HLA-A,NFKBIE,SOCS2,PIAS1,NFKB1,FAS,BCL2,IRAK1,TRADD,NFKBIA,HLA-DRA,TNFRSF1B,STAT1,NOS2,HLA-DMA,IFNG,MAP2K7,TNFRSF1A,MYD88,IFNGR2,IKBKE,HSPD1,IL1R1,CD3D,FADD,TRAF2,RIPK1,MAPK14,CD80,IL12B,LTA,FCER1G,IL1B
52	IL-2 Signaling	0.000131826	0.259	16/58 (28%)	21/58 (36%)	RAF1,SOCS1,PIK3CA,MAPK1,PTK2B,PIK3R1,MAPK3,SOS2,PIK3R5,KRAS,PIK3R4,IL2RB,SHC1,LCK,AKT1,JUN,MAP2K2,PIK3C3,MRAS,CSNK2A1,CSNK2B,PIK3R2,STAT5B,MAP2K1,PIK3C2B,AKT2,IL2RG,NRAS,RRAS,FOS,RRAS2,PTPN11,SYK,PIK3R6,IL2RA,PIK3CD,JAK3
53	PDGF Signaling	0.000138038	0.224	21/85 (25%)	24/85 (28%)	MAP2K4,RAF1,PIK3CA,MAPK1,MAPK3,PIK3R1,SOS2,PIK3R5,KRAS,INPPL1,PIK3R4,PDGFC,OCRL,MYC,SHC1,JUN,SPHK2,MAP2K2,PIK3C3,INPP5B,SPHK1,CSNK2A1,MRAS,CAV1,PIK3R2,CSNK2B,STAT1,MAP2K1,RASA1,PIK3C2B,NRAS,RRAS,STAT3,PDGFB,INPP5D,FOS,RRAS2,SYNJ1,PLCG2,PIK3R6,PIK3CD,INPP5K,EIF2AK2,JAK3,PRKCB
54	Role of Pattern Recognition Receptors in Recognition of Bacteria and Viruses	0.000138038	0.208	10/106 (9%)	43/106 (41%)	MAP2K4,MAPK1,MAPK3,PIK3R1,C1QC,C1QA,C1QB,IL6,PIK3R4,IFIH1,PRKD3,RIPK2,PTX3,PIK3C2B,C3,PRKCQ,NFKB2,MAPK12,TLR2,IRF7,SYK,PRKCD,PLCG2,DDX58,PIK3R6,PIK3CD,PRKCH,TNF,RELA,PIK3CA,IL12A,PIK3R5,CCL5,IRF3,EIF2S1,NFKB1,PIK3C3,CREB1,TLR7,PRKCE,CLEC6A,TLR3,PIK3R2,IL10,MYD88,TLR4,PRKCI,TLR5,IL12B,MAVS,IL1B,EIF2AK2,PRKCB
55	PEDF Signaling	0.000141254	0.231	21/78 (27%)	23/78 (29%)	RAF1,RELA,PIK3CA,MAPK1,PIK3R1,MAPK3,NFKBIE,PIK3R5,KRAS,MAPK13,NFKB1,PIK3R4,FAS,TCF7,BCL2,ROCK2,NFKBIA,AKT1,SOD2,PIK3C3,MRAS,PIK3R2,NFKBIB,PPARG,TP53,PIK3C2B,ARHGAP22,AKT2,NRAS,RRAS,RAC1,IKBKE,ZEB1,NFKB2,MAPK12,ROCK1,BCL2L1,MAPK14,RRAS2,RHOA,PIK3R6,PIK3CD,WASF2,CFLAR
56	Type II Diabetes Mellitus Signaling	0.000141254	0.155	19/161 (12%)	37/161 (23%)	MAP2K4,SOCS1,SOCS3,MAPK1,MAPK3,PIK3R1,PIK3R4,ADIPOR1,ACSL5,NFKBIB,PRKD3,NSMAF,PIK3C2B,MAP3K14,AKT2,ACSL3,PRKCQ,ACSL6,NFKB2,MAPK12,IRS1,PRKCD,PIK3R6,PIK3CD,PRKCH,SLC27A1,ADIPOR2,TNF,SOCS5,RELA,PIK3CA,PKLR,NFKBIE,SOCS2,PKM,PIK3R5,SMPD1,NFKB1,TRADD,MTOR,NFKBIA,AKT1,PIK3C3,PRKCE,PIK3R2,TNFRSF1B,SMPD3,PPARG,MAP2K7,TNFRSF1A,CD36,IKBKE,TRAF2,PRKCI,ACSL1,PRKCB
57	IGF-1 Signaling	0.000162181	0.21	30/105 (29%)	27/105 (26%)	PRKACB,SOCS1,RAF1,SOCS3,CTGF,YWHAH,MAPK1,BAD,MAPK3,PIK3R1,SOS2,KRAS,PIK3R4,YWHAQ,PTK2,CASP9,MAP2K2,CSNK2A1,MRAS,RASA1,PIK3C2B,RPS6KB1,IGFBP6,AKT2,YWHAG,YWHAE,RRAS,YWHAZ,STAT3,PTPN11,IRS1,PRKACA,PIK3R6,IGFBP3,PIK3CD,SOCS5,IGFBP4,PIK3CA,SOCS2,PIK3R5,SHC1,JUN,AKT1,IGF1,PIK3C3,RPS6KB2,CSNK2B,PIK3R2,MAP2K1,NRAS,FOS,NEDD4,RRAS2,PRKAR2B,PRKCI,SFN,PRKAR1A
58	PPARα/RXRα Activation	0.000186209	0.173	41/191 (21%)	40/191 (21%)	MAP2K4,PRKACB,PPARA,RAF1,NCOA6,MAPK1,TGFBR3,SMAD3,MAPK3,ADCY4,SOS2,KRAS,IL6,ADIPOR1,AP2A2,ABCA1,TGFBR2,MAP2K2,GNA15,GPD2,TGFB1,LPL,MRAS,NFKBIB,ITGB5,SMAD2,MAP3K14,ACAA1,RRAS,MED1,NFKB2,PLCL2,MED12,ACVR1B,PLCG2,IRS1,PRKACA,HSP90AA1,MAP2K3,SLC27A1,ADIPOR2,MAP2K6,RELA,MED23,NFKBIE,GNA11,ACVR2B,GK,NFKB1,PLCD1,SHC1,HSP90B1,JUN,NFKBIA,HSP90AB1,FASN,NCOR1,STAT5B,GOT2,MAP2K1,MAP2K7,NRAS,GNAS,ACOX1,CKAP5,…
59	tRNA Charging	0.000199526	0.148	14/81 (17%)	14/81 (17%)	CARS,GARS,HARS,DARS2,QARS,NARS2,NARS,LARS,TARS2,FARS2,KARS,DARS,VARS,SARS,SARS2,IARS,IARS2,RARS2,TARS,MARS,FARSA,EPRS,WARS2,WARS,RARS,YARS,AARS2,AARS
60	IL-15 Signaling	0.000213796	0.239	17/67 (25%)	27/67 (40%)	RAF1,RELA,PIK3CA,MAPK1,MAPK3,PIK3R1,PIK3R5,KRAS,MAPK13,NFKB1,PIK3R4,IL2RB,BCL2,PTK2,SHC1,LCK,AKT1,MAP2K2,PIK3C3,MRAS,PIK3R2,STAT5B,MAP2K1,STAT6,PIK3C2B,IL2RG,AKT2,NRAS,RRAS,IL15,STAT3,NFKB2,MAPK12,AXL,IL17A,BCL2L1,TRAF2,MAPK14,RRAS2,SYK,PIK3R6,PIK3CD,CSF2,JAK3
61	IL-4 Signaling	0.000245471	0.228	19/79 (24%)	23/79 (29%)	SOCS1,PIK3CA,HLA-DOA,PIK3R1,SOS2,PIK3R5,KRAS,INPPL1,HLA-DMB,HLA-DQB1,PIK3R4,OCRL,SHC1,MTOR,AKT1,PIK3C3,INPP5B,HLA-DRA,MRAS,RPS6KB2,PIK3R2,FCER2,RPS6KB1,STAT6,HLA-DMA,PIK3C2B,IL2RG,AKT2,IL4R,PTPN6,NRAS,IL13RA1,RRAS,NFATC1,INPP5D,RRAS2,SYNJ1,IRS1,PIK3R6,PIK3CD,INPP5K,JAK3
62	Role of JAK1, JAK2 and TYK2 in Interferon Signaling	0.000295121	0.333	3/27 (11%)	12/27 (44%)	IFNG,SOCS1,RAF1,RELA,PTPN6,PTPN2,IFNGR2,CGA,STAT3,NFKB2,IFNAR2,NFKB1,STAT2,STAT1,IFNAR1
63	T Helper Cell Differentiation	0.00030903	0.236	7/72 (10%)	28/72 (39%)	IL6ST,HLA-DOA,IL12A,IL21R,HLA-DMB,HLA-DQB1,IL6,BCL6,TGFBR2,TGFB1,HLA-DRA,STAT1,TNFRSF1B,HLA-DMA,IFNG,STAT6,IL2RG,IL4R,TNFRSF1A,IL10,IL6R,IFNGR2,STAT3,IL17A,ICOS,IL18,CD80,CD40,IL12B,IL23R,IL10RB,FCER1G,CD86,IL2RA,TNF
64	ERK5 Signaling	0.000316228	0.246	24/65 (37%)	12/65 (18%)	IL6ST,BAD,YWHAH,SGK1,RPS6KA3,KRAS,YWHAQ,MYC,AKT1,CREB1,RPS6KB2,MRAS,ATF4,FOSL1,SH2D2A,RPS6KB1,YWHAG,NRAS,YWHAE,RRAS,CREB3,YWHAZ,MEF2A,FOS,RRAS2,PTPN11,GAB1,MEF2C,MAP3K8,RPS6KA4,RPS6KA5,RPS6KA1,SFN,WNK1,MAP3K3,MAP2K5
65	Role of Macrophages, Fibroblasts and Endothelial Cells in Rheumatoid Arthritis	0.000331131	0.148	56/332 (17%)	81/332 (24%)	RAF1,SOCS1,PIK3R1,MAPK3,LTB,KRAS,IL6,ATF4,TRAF5,NFKBIB,PRKD3,PIK3C2B,AKT2,PRKCQ,RRAS,CREB3,STAT3,PLCL2,TCF3,IL7,PLCG2,PIK3R6,PIK3CD,MAP2K3,TNF,CAMK2G,MAP2K6,PIK3CA,ICAM1,CCL5,FZD1,PLCD1,TRADD,AKT1,JUN,CCL2,PIK3C3,CREB1,TLR7,PRKCE,PIK3R2,TLR3,TNFRSF1B,FCGR3A,PPP3CA,MMP1,TRAF1,TNFRSF1A,IL10,MYD88,IL15,IL16,FOS,TRAF2,CSF1,LTA,CSF2,LRP1,IRAK4,PRKCB,FZD7,RYK,MAP2K4,SOCS3,TRAF3,MAPK1,CSNK1A1,PIK3R4,FCG…
66	CD28 Signaling in T Helper Cells	0.000363078	0.182	26/132 (20%)	42/132 (32%)	CD247,MAP2K4,HLA-DOA,CD3E,PIK3R1,ARPC5,HLA-DMB,HLA-DQB1,PIK3R4,PTPRC,PAK1,LCK,MAP2K2,PPP3R1,ARPC4,ARPC1A,NFKBIB,ACTR2,PIK3C2B,PTPN6,AKT2,PRKCQ,ITPR2,RAC1,PPP3CC,MALT1,NFKB2,ITPR1,MAPK12,CD3G,PTPN11,SYK,ZAP70,LAT,PIK3R6,CD86,PIK3CD,VAV1,LCP2,RELA,FYN,PIK3CA,ARPC1B,NFKBIE,PIK3R5,NFKB1,CTLA4,AKT1,ACTR3,JUN,NFKBIA,PIK3C3,HLA-DRA,ARPC3,PIK3R2,MAP2K1,PPP3CA,HLA-DMA,CSK,CHP1,NFATC1,IKBKE,CD3D,FOS,CD80,B…
67	Graft-versus-Host Disease Signaling	0.000371535	0.26	0/50 (0%)	19/50 (38%)	HLA-DMA,IFNG,HLA-DOA,IL1A,HLA-A,IL36A,HLA-DMB,IL6,HLA-DQB1,FAS,PRF1,IL18,CD80,IL1RN,HLA-DRA,FCER1G,CD86,IL1B,TNF
68	Role of PI3K/AKT Signaling in the Pathogenesis of Influenza	0.000467735	0.216	10/74 (14%)	23/74 (31%)	RELA,PIK3CA,CCR5,MAPK1,MAPK3,PIK3R1,NFKBIE,PIK3R5,IRF3,CCL5,PIK3R4,NFKB1,NFKBIA,AKT1,CASP9,MAP2K2,PIK3C3,GSK3B,PIK3R2,NFKBIB,PLAC8,MAP2K1,KPNA3,IFNG,PIK3C2B,AKT2,GNAI1,NFKB2,IFNA16,GNAI2,PIK3R6,PIK3CD,IFNAR1
69	Insulin Receptor Signaling	0.00047863	0.183	38/142 (27%)	32/142 (23%)	PRKACB,RAPGEF1,FOXO4,RAF1,SOCS3,MAPK1,BAD,SGK1,MAPK3,PIK3R1,SOS2,KRAS,GSK3A,NCK1,PIK3R4,PTEN,GYS1,MAP2K2,PPP1R7,MRAS,GSK3B,PPP1CA,RPS6KB1,PIK3C2B,AKT2,RRAS,EIF2B3,VAMP2,RHOQ,GAB1,PTPN11,IRS1,PRKACA,PIK3R6,EIF2B5,PIK3CD,INPP5K,TSC1,PPP1CC,FYN,PIK3CA,EIF2B4,PPP1R3C,PIK3R5,PPP1CB,INPPL1,EIF2B2,OCRL,EIF4EBP1,SHC1,MTOR,AKT1,PPP1R10,PDE3B,PIK3C3,INPP5B,PTPN1,RPS6KB2,RPTOR,PIK3R2,STX4,MAP2K1,NRAS,INPP5D…
70	Dendritic Cell Maturation	0.000512861	0.155	19/207 (9%)	63/207 (30%)	MAP2K4,HLA-DOA,MAPK1,MAPK3,PIK3R1,LTB,HLA-DMB,IL6,HLA-DQB1,MAPK13,PIK3R4,FCGR1A,ATF4,LTBR,NFKBIB,MAP3K14,PIK3C2B,AKT2,CREB3,IL36A,PLCL2,NFKB2,MAPK12,DDR1,TLR2,IL18,CD40,IL1RN,FSCN1,PLCG2,PIK3R6,CD86,PIK3CD,STAT2,IRF8,TNF,CCR7,IFNAR1,COL3A1,RELA,IL1A,PIK3CA,ICAM1,IL12A,HLA-A,NFKBIE,PIK3R5,CD83,FCGR2B,NFKB1,PLCD1,COL1A2,AKT1,NFKBIA,PIK3C3,CREB1,HLA-DRA,PIK3R2,TLR3,STAT1,TNFRSF1B,FCGR3A,HLA-DMA,MYD8…
71	P2Y Purigenic Receptor Signaling Pathway	0.000537032	0.174	28/138 (20%)	33/138 (24%)	PRKACB,RAF1,MAPK1,ADCY4,MAPK3,PIK3R1,GNB2L1,GNB5,KRAS,PIK3R4,MYC,GNB1,GNB4,MAP2K2,MRAS,ATF4,PRKD3,PIK3C2B,AKT2,PRKCQ,RRAS,CREB3,NFKB2,PLCL2,GNG10,PRKCD,PLCG2,PRKACA,GNB2,PIK3R6,PIK3CD,PRKCH,P2RY1,GNG2,RELA,PIK3CA,PIK3R5,NFKB1,GNG7,PLCD1,JUN,AKT1,GNG11,PIK3C3,CREB1,PRKCE,PIK3R2,MAP2K1,NRAS,GNAS,GNAI1,GNG5,ITGB3,GNAI2,FOS,PLCB4,RRAS2,PRKAR2B,PRKCI,PRKCB,PRKAR1A
72	ILK Signaling	0.00060256	0.172	42/192 (22%)	49/192 (26%)	MAP2K4,MAPK1,MAPK3,PIK3R1,PPP2R5B,GSK3A,PIK3R4,RICTOR,PTEN,MYC,PTK2,NCK2,PARVB,RHOG,RHOB,Vegfb,MYL4,ATF4,ACTG2,GSK3B,ITGB5,TESK1,PIK3C2B,AKT2,CASP3,MYH14,SNAI1,CREB3,FERMT2,VEGFC,NFKB2,MAPK12,PPP2CB,DOCK1,PPP2R1A,CDH1,RHOQ,PPP2R4,RHOA,IRS1,ARHGEF6,PIK3R6,PIK3CD,RSU1,LEF1,ACTN4,ITGB6,TNF,FNBP1,MAP2K6,FLNB,RELA,PIK3CA,PPP2R2A,ACTA2,PIK3R5,ILK,HIF1A,NFKB1,PDGFC,ITGB7,MTOR,JUN,AKT1,FLNA,PIK3C3,PPAP2B…
73	Altered T Cell and B Cell Signaling in Rheumatoid Arthritis	0.000616595	0.207	2/92 (2%)	42/92 (46%)	RELA,IL1A,TRAF3,HLA-DOA,IL12A,SLAMF1,LTB,HLA-DMB,HLA-DQB1,IL6,NFKB1,FAS,CXCL13,TGFB1,HLA-DRA,TLR7,TLR3,TNFSF13B,HLA-DMA,IFNG,MAP3K14,SPP1,IL10,RELB,IL15,IL36A,NFKB2,IL17A,TLR2,TLR4,IL18,CD80,TLR5,CD40,IL1RN,CSF1,IL12B,TNFSF13,LTA,FCER1G,CD86,IL1B,CSF2,TNF
74	Integrin Signaling	0.000831764	0.164	67/207 (32%)	41/207 (20%)	RAP2B,RAC2,RAF1,RAPGEF1,PIK3R1,MAPK3,SOS2,ARPC5,KRAS,NCK1,NCK2,TSPAN3,PAK1,ARPC4,CAV1,ARPC1A,ITGB5,ITGA4,CAPN5,ITGAD,PIK3C2B,ACTR2,AKT2,RRAS,ITGA6,ITGA5,TNK2,RAP1A,ARHGAP5,DOCK1,MYL12A,PLCG2,PIK3R6,ZYX,PIK3CD,CAPN7,ITGB6,TSPAN6,FYN,PIK3CA,RALA,TSPAN7,ARPC1B,ILK,ITGB7,ACTR3,AKT1,PIK3C3,RHOU,ARPC3,VCL,PIK3R2,ITGB1,RHOC,Arf1,ITGB2,ARF1,NEDD9,MAP2K4,MAP3K11,MPRIP,ARHGAP26,MAPK1,TLN1,PIK3R4,PTEN,PTK2,…
75	Estrogen-Dependent Breast Cancer Signaling	0.000831764	0.208	14/72 (19%)	18/72 (25%)	HSD17B10,RELA,PIK3CA,MAPK1,PIK3R1,MAPK3,PIK3R5,KRAS,NFKB1,PIK3R4,HSD17B8,JUN,AKT1,IGF1,PIK3C3,CREB1,MRAS,ATF4,PIK3R2,STAT5B,HSD17B4,PIK3C2B,AKT2,NRAS,RRAS,CREB3,NFKB2,FOS,RRAS2,PIK3R6,PIK3CD,HSD17B14
76	Role of JAK1 and JAK3 in γc Cytokine Signaling	0.000831764	0.224	15/67 (22%)	22/67 (33%)	BLNK,SOCS3,SOCS1,PIK3CA,MAPK1,PTK2B,PIK3R1,MAPK3,IL21R,PIK3R5,KRAS,PIK3R4,IL2RB,SHC1,PIK3C3,MRAS,PIK3R2,STAT1,STAT5B,PIK3C2B,STAT6,IL4R,IL2RG,NRAS,FES,RRAS,IL15,STAT3,IL7,RRAS2,PTPN11,SYK,IRS1,PIK3R6,IL2RA,PIK3CD,JAK3
77	Pathogenesis of Multiple Sclerosis	0.000851138	0.556	1/9 (11%)	7/9 (78%)	CXCL10,CCR1,CCR5,CCL4,CXCR3,CCL5,CCL3,CXCL11
78	IL-17A Signaling in Airway Cells	0.001	0.208	10/72 (14%)	26/72 (36%)	MAP2K4,RELA,PIK3CA,MAPK1,PIK3R1,MAPK3,NFKBIE,PIK3R5,CCL20,MAPK13,CXCL5,IL6,PIK3R4,NFKB1,IL17RA,PTEN,NFKBIA,AKT1,TRAF3IP2,MAP2K2,PIK3C3,GSK3B,PIK3R2,NFKBIB,MAP2K1,PIK3C2B,AKT2,IKBKE,NFKB2,STAT3,MAPK12,IL17A,MAPK14,PIK3R6,PIK3CD,JAK3
79	Breast Cancer Regulation by Stathmin1	0.00104713	0.159	56/207 (27%)	37/207 (18%)	PRKACB,RAF1,CAMK1,MAPK1,CAMK1D,PIK3R1,MAPK3,ADCY4,PPP2R5B,SOS2,GNB2L1,GNB5,KRAS,ARHGEF1,TUBB,PIK3R4,ROCK2,GNB1,GNB4,STMN1,PAK1,CAMK2D,MAP2K2,PPP1R7,MRAS,ARHGEF11,PPP1CA,PRKD3,TP53,PIK3C2B,TUBB3,CCNE2,PRKCQ,ITPR2,RRAS,RAC1,ITPR1,GNG10,PPP2CB,PPP2R1A,PPP2R4,RHOA,PRKCD,E2F1,ARHGEF6,PRKACA,PIK3R6,GNB2,ARHGEF18,PRKCH,PIK3CD,GNG2,CDK2,CAMK2G,PPP1CC,PIK3CA,PPP2R2A,PPP1R3C,PIK3R5,PPP1CB,GNG7,SHC1,GNG11,P…
80	Colorectal Cancer Metastasis Signaling	0.00112202	0.151	46/258 (18%)	63/258 (24%)	PIK3R1,MAPK3,ADCY4,SOS2,KRAS,IL6,GNB1,GNB4,TP53,PIK3C2B,SMAD2,AKT2,RRAS,ADRBK2,STAT3,NFKB2,TCF3,GNG10,CDH1,GNB2,PIK3R6,PRKACA,PIK3CD,GNG2,PTGER2,TNF,PIK3CA,FZD1,GNG7,ARRB1,AKT1,JUN,PIK3C3,RHOU,TLR7,PIK3R2,TLR3,MMP1,IFNG,TNFRSF1A,RHOC,FOS,MSH2,PTGS2,JAK3,LRP1,FZD7,PRKACB,MAP2K4,ADRBK1,BAD,MAPK1,SMAD3,GNB2L1,GNB5,PIK3R4,TCF7,BIRC5,MYC,TGFBR2,RHOG,CASP9,RHOB,MAP2K2,TGFB1,Vegfb,MRAS,GSK3B,RALGDS,CASP…
81	T Cell Receptor Signaling	0.00114815	0.183	24/109 (22%)	33/109 (30%)	CD247,MAP2K4,RAF1,CD3E,MAPK1,MAPK3,PIK3R1,SOS2,KRAS,CD8A,PIK3R4,PTPRC,LCK,TXK,MAP2K2,PPP3R1,MRAS,RASA1,PIK3C2B,PRKCQ,RRAS,RAC1,MALT1,PPP3CC,NFKB2,CD3G,LAT,ZAP70,PIK3R6,PIK3CD,VAV1,LCP2,FYN,RELA,PIK3CA,PIK3R5,NFKB1,CTLA4,NFKBIA,JUN,PIK3C3,PIK3R2,MAP2K1,PPP3CA,VAV2,NRAS,CSK,NFATC1,IKBKE,CD3D,BTK,FOS,RRAS2,BCL10,VAV3,RASGRP1,CARD11
82	Retinoic acid Mediated Apoptosis Signaling	0.00120226	0.217	7/69 (10%)	18/69 (26%)	IFNG,PARP16,CASP3,PARP10,PARP2,ZC3HAV1,PARP8,TNFSF10,PARP3,IFNA16,PARP12,PARP9,IRF1,TIPARP,PARP1,FADD,CASP9,RARA,CRABP2,DAP3,PARP4,PARP11,CFLAR,IFNAR1,PARP14
83	Protein Ubiquitination Pathway	0.00123027	0.153	60/268 (22%)	85/268 (32%)	UBE2H,UBE2L3,USP20,DNAJC3,PSMB8,PAN2,BAG1,USP10,ANAPC11,PSMC2,UBE2J1,DNAJB12,UBE2Q1,DNAJC27,USP9X,USP19,THOP1,UBE2S,HSPA8,UBE2G2,UBD,PSMB7,PSMB2,PSMA5,PSMB1,DNAJC14,HSPB11,PSMA4,ANAPC5,PSMD1,UBE2C,USP18,HLA-A,PSMB10,PSMD9,CUL1,CDC23,USP39,TAP1,USO1,UCHL1,USP3,HSP90AB1,PSMC6,USP42,PSMD14,AMFR,IFNG,PSMB9,UCHL3,UBE2M,MED20,PSMD13,USP30,MDM2,HSPA2,PSMD8,DNAJC11,PSMC1,DNAJC24,PSME1,USP4,USP22,USP46,US…
84	Myc Mediated Apoptosis Signaling	0.00125893	0.233	19/60 (32%)	17/60 (28%)	MAP2K4,PIK3CA,BAD,YWHAH,PIK3R1,SOS2,PIK3R5,KRAS,PIK3R4,FAS,BCL2,MYC,YWHAQ,SHC1,CASP9,AKT1,IGF1,PIK3C3,MRAS,PIK3R2,TP53,PIK3C2B,AKT2,NRAS,YWHAG,CASP3,YWHAE,RRAS,YWHAZ,BAX,MAPK12,FADD,RRAS2,PIK3R6,PIK3CD,SFN
85	IL-3 Signaling	0.00128825	0.216	24/74 (32%)	22/74 (30%)	RAPGEF1,RAF1,PIK3CA,BAD,MAPK1,MAPK3,PIK3R1,PIK3R5,KRAS,PIK3R4,SHC1,PAK1,AKT1,JUN,MAP2K2,PPP3R1,PIK3C3,MRAS,PRKCE,PIK3R2,STAT1,STAT5B,MAP2K1,PRKD3,PPP3CA,STAT6,PIK3C2B,AKT2,PTPN6,PRKCQ,NRAS,RRAS,CHP1,RAC1,PPP3CC,STAT3,INPP5D,CSF2RB,FOS,PRKCI,RRAS2,PRKCD,PIK3R6,PRKCH,PIK3CD,PRKCB
86	Small Cell Lung Cancer Signaling	0.00128825	0.18	18/89 (20%)	25/89 (28%)	RELA,TRAF3,PIK3CA,PA2G4,PIK3R1,NFKBIE,SUV39H1,PIK3R5,NFKB1,PIK3R4,BCL2,PTEN,MYC,PTK2,RB1,NFKBIA,CASP9,AKT1,PIK3C3,TRAF5,PIK3R2,NFKBIB,TRAF1,TP53,PIK3C2B,AKT2,FHIT,CCNE2,TFDP1,CDK6,IKBKE,NFKB2,BCL2L1,TRAF2,CCNE1,MAX,CDK4,E2F1,CKS1B,PIK3R6,PIK3CD,PTGS2,CDK2
87	B Cell Activating Factor Signaling	0.00131826	0.244	7/45 (16%)	16/45 (36%)	MAP2K4,RELA,MAP3K14,TRAF3,MAP2K7,MAPK1,NFKBIE,IKBKE,NFATC1,NFKB2,MAPK13,MAPK12,NFKB1,FOS,TRAF2,JUN,MAPK14,NFKBIA,IKBKAP,TRAF5,NFKBIB,TNFSF13B,TRAF1
88	TREM1 Signaling	0.00151356	0.197	9/71 (13%)	27/71 (38%)	RELA,TREM1,ICAM1,MAPK1,MAPK3,LAT2,CD83,IL6,FCGR2B,CCL3,NFKB1,IRAK1,AKT1,CCL2,TLR7,TLR3,STAT5B,ITGB1,IL8,AKT2,TYROBP,IL10,MYD88,ITGA5,STAT3,NFKB2,TLR2,TLR4,IL18,TLR5,CD40,PLCG2,CD86,IL1B,CSF2,TNF
89	IL-17 Signaling	0.00151356	0.216	14/74 (19%)	30/74 (41%)	MAP2K4,MAP2K6,RELA,PIK3CA,MAPK1,PIK3R1,MAPK3,PIK3R5,KRAS,MAPK13,CXCL5,IL6,PIK3R4,NFKB1,IL17RA,CXCL10,TRAF3IP2,AKT1,JUN,CCL2,MAP2K2,TIMP1,PIK3C3,MRAS,PIK3R2,GSK3B,MAPKAPK2,NOS2,MAP2K1,CXCL11,MAP3K14,IL8,PIK3C2B,AKT2,NRAS,RRAS,MAPK12,IL17A,MAPK14,RRAS2,PIK3R6,MAP2K3,PIK3CD,PTGS2
90	Dolichyl-diphosphooligosaccharide Biosynthesis	0.00154882	0.128	5/39 (13%)	1/39 (3%)	DPM3,ALG5,DPM1,ALG6,ALG8,ALG1
91	IL-17A Signaling in Fibroblasts	0.00158489	0.25	6/40 (15%)	19/40 (48%)	RELA,MAPK1,MAPK3,NFKBIE,IKBKE,NFKB2,CXCL5,MAPK13,IL6,MAPK12,NFKBIZ,IL17RA,NFKB1,IL17A,FOS,NFKBID,MAPK14,TRAF3IP2,JUN,NFKBIA,CCL2,CEBPD,GSK3B,NFKBIB,MMP1
92	Role of MAPK Signaling in the Pathogenesis of Influenza	0.00165959	0.217	17/69 (25%)	18/69 (26%)	MAP2K4,MAP2K6,RAF1,MAPK1,MAPK3,PLA2R1,KRAS,MAPK13,CCL5,PLA2G7,PRDX6,BCL2,CXCL10,AKT1,CCL2,MAP2K2,LCAT,MRAS,MAP2K1,PLA2G16,IFNG,AKT2,MAP2K7,NRAS,PLA2G12A,CASP3,RRAS,BAX,MAPK12,RABGEF1,MAPK14,RRAS2,MAP2K3,PTGS2,TNF
93	Role of BRCA1 in DNA Damage Response	0.00177828	0.215	25/65 (38%)	9/65 (14%)	RBBP8,MRE11A,UIMC1,RAD50,SMARCA4,CHEK1,RB1,GADD45A,E2F5,RFC2,STAT1,BRCA1,TP53,RBL2,ATF1,FANCG,MDC1,RPA1,RFC1,PLK1,FANCC,RFC5,FANCL,NBN,RFC4,MSH2,SMARCA2,CDKN1A,E2F1,C19orf40,MSH6,HLTF,FANCA,RFC3
94	ErbB4 Signaling	0.00177828	0.209	18/67 (27%)	17/67 (25%)	RAF1,PIK3CA,MAPK1,PIK3R1,MAPK3,SOS2,Nrg1,PIK3R5,NCSTN,KRAS,PSENEN,PSEN2,PIK3R4,SHC1,AKT1,MAP2K2,PIK3C3,MRAS,PRKCE,PIK3R2,MAP2K1,PRKD3,PIK3C2B,NRAS,PRKCQ,RRAS,PRKCI,RRAS2,PRKCD,PLCG2,PIK3R6,PRKCH,PIK3CD,PSEN1,PRKCB
95	Renin-Angiotensin Signaling	0.00190546	0.168	27/125 (22%)	32/125 (26%)	MAP2K4,PRKACB,RAF1,MAPK1,ADCY4,MAPK3,PIK3R1,SOS2,KRAS,MAPK13,PIK3R4,PTK2,PAK1,MAP2K2,MRAS,PRKD3,PIK3C2B,PTPN6,PRKCQ,ITPR2,RRAS,RAC1,NFKB2,STAT3,ITPR1,MAPK12,PRKCD,PLCG2,SHC2,PRKACA,PIK3R6,PIK3CD,PRKCH,PTGER2,TNF,RELA,PIK3CA,PTK2B,PIK3R5,CCL5,NFKB1,SHC1,JUN,CCL2,PIK3C3,PRKCE,PIK3R2,STAT1,MAP2K1,NRAS,GNAS,PAK6,FOS,RRAS2,PRKAR2B,MAPK14,PRKCI,PRKCB,PRKAR1A
96	Chronic Myeloid Leukemia Signaling	0.00190546	0.181	32/105 (30%)	23/105 (22%)	RAF1,BAD,MAPK1,SUV39H1,MAPK3,PIK3R1,SMAD3,SOS2,HDAC10,KRAS,PIK3R4,CTBP1,HDAC6,TGFBR2,MYC,RB1,MAP2K2,TGFB1,HDAC7,MRAS,TP53,PIK3C2B,RBL2,AKT2,HDAC4,HDAC8,TFDP1,RRAS,CDK6,NFKB2,HDAC5,BCL2L1,HDAC3,PTPN11,CDK4,E2F1,PIK3R6,PIK3CD,RELA,PIK3CA,PA2G4,PIK3R5,NFKB1,AKT1,PIK3C3,CTBP2,E2F5,PIK3R2,STAT5B,MAP2K1,NRAS,IKBKE,MDM2,RRAS2,CDKN1A
97	Lymphotoxin β Receptor Signaling	0.00190546	0.213	10/61 (16%)	23/61 (38%)	RELA,TRAF3,PIK3CA,MAPK1,PIK3R1,MAPK3,PIK3R5,LTB,NFKB1,PIK3R4,AKT1,NFKBIA,CASP9,PIK3C3,LTBR,TRAF5,PIK3R2,TRAF1,MAP3K14,PIK3C2B,AKT2,VCAM1,CASP3,RELB,IKBKE,NFKB2,BCL2L1,NFKBID,TRAF2,LTA,PIK3R6,IKBKAP,PIK3CD
98	Epithelial Adherens Junction Signaling	0.00199526	0.177	42/147 (29%)	21/147 (14%)	RAPGEF1,TGFBR3,ARPC5,KRAS,TUBB,CLIP1,TCF7,PTEN,TGFBR2,KEAP1,ARPC4,BAIAP2,MRAS,MYL4,ARPC1A,ACTG2,ACTR2,TUBB3,AKT2,NOTCH3,RRAS,MYH14,SNAI1,RAC1,TCF3,RAP1A,APC,ACVR1B,CDH1,RHOA,ZYX,LEF1,ACTN4,CLINT1,NOTCH1,ARPC1B,ACTA2,PVRL3,CTNNA1,ACVR2B,IQGAP1,NOTCH2,AKT1,ACTR3,WASL,HGF,ARPC3,VCL,ACTN1,VAV2,NRAS,TUBG1,TUBA4A,ACVR1,TCF7L1,ACTG1,FGF1,NOTCH4,RRAS2,MAGI1,TUBB6,FER,SSX2IP
99	Fc Epsilon RI Signaling	0.00213796	0.179	29/117 (25%)	32/117 (27%)	MAP2K4,RAF1,RAC2,MAPK1,MAPK3,PIK3R1,SOS2,FCER1A,KRAS,MAPK13,PIK3R4,MAP2K2,MRAS,PRKD3,PIK3C2B,AKT2,PRKCQ,RRAS,RAC1,MAPK12,PTPN11,GAB1,PLCG2,PRKCD,SYK,LAT,PIK3R6,PIK3CD,PRKCH,MAP2K3,VAV1,INPP5K,TNF,LCP2,MAP2K6,FYN,PIK3CA,PIK3R5,INPPL1,OCRL,AKT1,INPP5B,PIK3C3,PRKCE,PIK3R2,MAP2K1,VAV2,MAP2K7,NRAS,PLA2G12A,INPP5D,BTK,MAPK14,PRKCI,RRAS2,SYNJ1,VAV3,FCER1G,LYN,CSF2,PRKCB
100	GDNF Family Ligand-Receptor Interactions	0.00229087	0.205	21/73 (29%)	17/73 (23%)	MAP2K4,RAF1,PIK3CA,MAPK1,PIK3R1,MAPK3,SOS2,PIK3R5,KRAS,NCK1,PIK3R4,SHC1,JUN,MAP2K2,PIK3C3,CREB1,MRAS,PIK3R2,RASA1,MAP2K1,PIK3C2B,NRAS,DOK2,ITPR2,RRAS,RAC1,GFRA2,ITPR1,MAPK12,FOS,PDLIM7,RRAS2,GAB1,IRS1,PLCG2,PIK3R6,PIK3CD,DOK1
101	14-3-3-mediated Signaling	0.00234423	0.182	35/121 (29%)	27/121 (22%)	MAP2K4,RAF1,YWHAH,MAPK1,BAD,TP73,MAPK3,PIK3R1,GSK3A,KRAS,PIK3R4,TUBB,YWHAQ,SRPK2,MAP2K2,MRAS,GSK3B,PRKD3,AKT1S1,PIK3C2B,TUBB3,AKT2,PRKCQ,YWHAG,YWHAE,RRAS,YWHAZ,PLCL2,MAPK12,MAPT,PLCG2,PRKCD,PIK3R6,PIK3CD,PRKCH,RPS6KA1,TNF,TSC1,PIK3CA,PIK3R5,PLCD1,JUN,AKT1,PIK3C3,PRKCE,PIK3R2,MAP2K1,NRAS,TNFRSF1A,STRADA,TUBG1,TUBA4A,VIM,BAX,FOS,PLCB4,TRAF2,RRAS2,PRKCI,TUBB6,SFN,PRKCB
102	Virus Entry via Endocytic Pathways	0.00245471	0.182	28/99 (28%)	27/99 (27%)	RAC2,PIK3R1,CLTB,KRAS,AP1B1,PIK3R4,AP2A2,MRAS,CAV1,ACTG2,PRKD3,ITGB5,DNM2,ITGA4,PIK3C2B,PRKCQ,RRAS,CLTC,ITGA6,RAC1,ITGA5,AP2S1,CLTA,PLCG2,PRKCD,PIK3R6,TFRC,PIK3CD,PRKCH,ITGB6,FLNB,FYN,PIK3CA,HLA-A,ACTA2,PIK3R5,ITGB7,CD55,FLNA,PIK3C3,PRKCE,PIK3R2,ITGB1,AP2B1,AP2M1,NRAS,ACTG1,ITGAL,FOLR1,ITGB3,DNM1,ITGB2,RRAS2,PRKCI,PRKCB
103	Androgen Signaling	0.00269153	0.146	26/144 (18%)	31/144 (22%)	PRKACB,POLR2F,MAPK1,MAPK3,SMAD3,GNB2L1,GNB5,GTF2E2,MNAT1,GNB1,GNB4,HSPA4,GNA15,MRAS,PRKD3,PRKCQ,KAT7,SHBG,GTF2F1,NFKB2,GNG10,POLR2E,PRKCD,PRKACA,GNB2,NCOA1,GTF2H1,HSP90AA1,PRKCH,GNG2,POLR2I,RELA,GNA11,POLR2J,GTF2H2,POLR2B,NFKB1,GNG7,SHC1,JUN,GNG11,GTF2H5,PRKCE,NCOA4,DNAJB1,TAF2,CALR,CCNH,GNAS,GNAI1,GNG5,GNAI2,POLR2L,PRKAR2B,PRKCI,PRKCB,PRKAR1A
104	Actin Nucleation by ARP-WASP Complex	0.00269153	0.197	22/66 (33%)	10/66 (15%)	ARPC1B,SOS2,ARPC5,KRAS,NCK1,ROCK2,NCK2,RHOG,ACTR3,WASL,RHOB,ARPC4,BAIAP2,RHOU,MRAS,ARPC3,ARPC1A,RHOF,VASP,ITGA4,ITGB1,ACTR2,NRAS,RRAS,RHOC,RAC1,ITGA5,ROCK1,RRAS2,RHOQ,RHOA,FNBP1
105	Synaptic Long Term Potentiation	0.00288403	0.171	26/129 (20%)	22/129 (17%)	PRKACB,RAF1,PPP1CC,MAPK1,PPP1R3C,MAPK3,GNA11,PPP1CB,KRAS,GRINA,PLCD1,CAMK2D,GNA15,PPP1R10,MAP2K2,PPP1R7,PPP3R1,CREB1,MRAS,ATF4,PRKCE,PPP1CA,MAP2K1,PRKD3,PPP3CA,PRKCQ,NRAS,RRAS,ITPR2,CREB3,CHP1,RAPGEF3,PPP3CC,PLCL2,ITPR1,RAP1A,PLCB4,PRKCI,PRKAR2B,RRAS2,PLCG2,PRKCD,PRKACA,PRKCH,RPS6KA1,PRKAR1A,CAMK2G,PRKCB
106	IL-12 Signaling and Production in Macrophages	0.00295121	0.154	23/156 (15%)	43/156 (28%)	MAP2K4,MAPK1,MAPK3,PIK3R1,MAPK13,PIK3R4,JMJD6,MAP2K2,TGFB1,NFKBIB,PRKD3,STAT6,PIK3C2B,AKT2,PRKCQ,APOM,PCYOX1,NFKB2,MAPK12,IFNA16,IRF1,TLR2,IL18,CD40,IL23R,PRKCD,PIK3R6,NCOA1,PIK3CD,PRKCH,IRF8,TNF,RBP4,RELA,APOE,PIK3CA,APOA4,IL12A,PIK3R5,CLU,NFKB1,LYZ,AKT1,JUN,APOC3,PIK3C3,PRKCE,S100A8,PIK3R2,STAT1,NOS2,MAP2K1,PPARG,ALOX15,IFNG,MYD88,IL10,RAB7A,IKBKE,TLR4,FOS,MAPK14,PRKCI,IL12B,MAP3K8,PRKCB
107	Role of Hypercytokinemia/hyperchemokinemia in the Pathogenesis of Influenza	0.00301995	0.25	1/44 (2%)	20/44 (45%)	CCR1,IFNG,IL8,CCR5,IL1A,IL12A,IL15,IL36A,IL6,CCL5,IFNA16,CCL3,IL17A,CXCL10,IL18,CCL4,CCL2,IL12B,IL1RN,IL1B,TNF
108	iNOS Signaling	0.00301995	0.208	6/53 (11%)	19/53 (36%)	IFNG,RELA,MAPK1,MYD88,NFKBIE,IFNGR2,IKBKE,NFKB2,MAPK13,MAPK12,NFKB1,IRF1,IRAK1,FOS,TLR4,MAPK14,JUN,NFKBIA,CD14,LBP,JAK3,STAT1,NFKBIB,NOS2,IRAK4
109	NRF2-mediated Oxidative Stress Response	0.0030903	0.156	51/192 (27%)	56/192 (29%)	RAF1,PIK3R1,MAPK3,GCLC,DNAJC3,KRAS,SOD2,KEAP1,ATF4,DNAJA3,FOSL1,TXN,PRKD3,GSTK1,PIK3C2B,DNAJB12,PRKCQ,RRAS,JUNB,MAFF,STIP1,DNAJC14,PIK3R6,MAP2K3,PIK3CD,SQSTM1,ENC1,EPHX1,MAP2K6,PIK3CA,PRDX1,NQO2,DNAJA4,MAFG,GSTT1,AKT1,JUN,PIK3C3,UBE2K,PRKCE,PIK3R2,FKBP5,NFE2L2,GSTA4,SLC35A2,MAFK,DNAJC11,FOS,CCT7,AOX1,PRKCB,MAP2K4,MAPK1,DNAJC6,DNAJB2,PIK3R4,CLPP,SCARB1,MAP2K2,DNAJC8,MRAS,DNAJA2,GCLM,GSK3B,UBE2E3,A…
110	Estrogen Receptor Signaling	0.0030903	0.169	37/136 (27%)	25/136 (18%)	MED13,RAF1,TAF11,POLR2F,MAPK1,MAPK3,SOS2,MED21,KRAS,TAF10,TAF13,MNAT1,CTBP1,DDX5,CDK8,MAP2K2,MED17,MRAS,TAF9,MED1,RRAS,GTF2F1,MED12,MED14,TAF9B,TAF1,HDAC3,POLR2E,MED13L,NCOA1,GTF2H1,TRRAP,POLR2I,MED23,CCNC,GTF2F2,POLR2J,GTF2H2,POLR2B,TAF7,SMARCA4,G6PC3,SPEN,SHC1,PCK2,MED15,CTBP2,GTF2H5,NCOR1,TAF3,MAP2K1,TAF2,TAF12,CCNH,NRAS,MED20,MED30,MED27,POLR2L,RRAS2,MED24,MED4
111	Glioma Invasiveness Signaling	0.00323594	0.217	18/60 (30%)	18/60 (30%)	PIK3CA,F2R,MAPK1,PIK3R1,HMMR,MAPK3,PIK3R5,KRAS,PIK3R4,PTK2,RHOG,RHOB,TIMP1,PIK3C3,RHOU,MRAS,ITGAV,PIK3R2,RHOF,ITGB5,TIMP2,PIK3C2B,NRAS,RRAS,RHOC,PLAUR,ITGB3,RRAS2,RHOQ,RHOA,PIK3R6,CD44,PIK3CD,PLAU,FNBP1,MMP9
112	ErbB2-ErbB3 Signaling	0.00323594	0.217	17/60 (28%)	15/60 (25%)	RAF1,PIK3CA,BAD,MAPK1,PIK3R1,MAPK3,Nrg1,SOS2,PIK3R5,KRAS,GSK3A,PIK3R4,PTEN,MYC,SHC1,JUN,AKT1,MAP2K2,PIK3C3,MRAS,GSK3B,PIK3R2,STAT5B,MAP2K1,PIK3C2B,NRAS,RRAS,STAT3,RRAS2,PIK3R6,PIK3CD,JAK3
113	CD27 Signaling in Lymphocytes	0.00346737	0.211	10/57 (18%)	18/57 (32%)	MAP2K6,MAP2K4,RELA,MAP3K11,NFKBIE,NFKB1,CASP9,JUN,NFKBIA,MAP2K2,TRAF5,NFKBIB,MAP2K1,MAP3K14,MAP2K7,CASP3,MAP3K6,IKBKE,NFKB2,MAPK12,BCL2L1,FOS,TRAF2,MAP2K3,MAP3K8,IKBKAP,MAP3K3,MAP2K5
114	Myo-inositol Biosynthesis	0.00354813	0.375	1/8 (13%)	2/8 (25%)	IMPA1,IMPAD1,IMPA2
115	Arginine Degradation I (Arginase Pathway)	0.00354813	0.231	1/13 (8%)	2/13 (15%)	ALDH4A1,OAT,ARG2
116	Cell Cycle Control of Chromosomal Replication	0.00363078	0.258	18/31 (58%)	3/31 (10%)	MCM5,ORC2,MCM6,CDT1,CDC6,CDC7,CDK6,ORC6,RPA1,MCM4,RPA2,MCM3,RPA3,MCM2,CDK4,ORC3,ORC5,ORC4,CDK2,MCM7,ORC1
117	Paxillin Signaling	0.00398107	0.171	28/111 (25%)	26/111 (23%)	MAP2K4,MAPK1,PIK3R1,SOS2,KRAS,TLN1,NCK1,MAPK13,PIK3R4,NCK2,PTK2,PAK1,ITGAV,MRAS,ACTG2,ITGB5,ITGA4,ITGAD,PIK3C2B,RRAS,ITGA6,RAC1,ITGA5,MAPK12,DOCK1,ITGAM,ARHGEF6,PIK3R6,PIK3CD,ACTN4,ITGB6,PIK3CA,PTK2B,ACTA2,PIK3R5,PTPN12,ITGB7,ITGAE,PIK3C3,VCL,PIK3R2,ACTN1,ITGB1,NRAS,PAK6,CSK,ACTG1,ITGAL,ITGB3,GIT2,ITGB2,ARF1,RRAS2,MAPK14
118	Endometrial Cancer Signaling	0.0040738	0.211	16/57 (28%)	16/57 (28%)	RAF1,PIK3CA,BAD,MAPK1,PIK3R1,MAPK3,SOS2,CTNNA1,PIK3R5,ILK,KRAS,PIK3R4,PTEN,MYC,AKT1,CASP9,MAP2K2,PIK3C3,MRAS,GSK3B,PIK3R2,MAP2K1,TP53,PIK3C2B,AKT2,NRAS,RRAS,CDH1,RRAS2,PIK3R6,LEF1,PIK3CD
119	FAK Signaling	0.0040738	0.168	27/101 (27%)	21/101 (21%)	FYN,RAF1,PIK3CA,ARHGAP26,MAPK1,MAPK3,HMMR,PIK3R1,SOS2,ACTA2,PIK3R5,TLN1,KRAS,PIK3R4,PTEN,PTK2,PAK1,AKT1,MAP2K2,PIK3C3,MRAS,ACTG2,PIK3R2,VCL,MAP2K1,ITGA4,CAPN5,ITGB1,PIK3C2B,AKT2,NRAS,PAK6,ASAP1,RRAS,CSK,RAC1,ITGA5,ACTG1,GIT2,DOCK1,RRAS2,PLCG2,ARHGEF6,PIK3R6,CAPN2,PIK3CD,CAPN7,TNS1
120	EIF2 Signaling	0.0042658	0.15	102/200 (51%)	22/200 (11%)	RAF1,EIF2S2,RPL27A,PIK3R1,MAPK3,SOS2,KRAS,EIF4A2,EIF2A,RPS11,EIF3B,EIF1AX,RPL12,RPL8,PABPC1,PIK3C2B,AKT2,RRAS,RPL7L1,RPLP0,RPS15,PIK3R6,PIK3CD,EIF3K,EIF2S3,RPL24,PIK3CA,EIF2B4,RPS18,RPL14,RPL26,RPS21,EIF2B2,RPL37A,RPL7,EIF2C4,AKT1,PIK3C3,RPS9,EIF3A,RPLP2,RPS20,PIK3R2,RPL18,RPL13,RPL4,EIF3H,RPS2,RPS19,EIF2C2,PPP1R15A,RPL21,EIF3G,RPL5,RPS5,UBA52,EIF4A1,RPL36A,RPL32,EIF2B1,RPL38,RPS14,RPL11,RPL22,MA…
121	fMLP Signaling in Neutrophils	0.0042658	0.155	30/129 (23%)	34/129 (26%)	RAF1,MAPK1,MAPK3,PIK3R1,ARPC5,GNB2L1,GNB5,KRAS,PIK3R4,GNB1,GNB4,MAP2K2,PPP3R1,ARPC4,CYBB,MRAS,ARPC1A,NFKBIB,PRKD3,ACTR2,PIK3C2B,PRKCQ,ITPR2,RRAS,RAC1,ITPR1,PPP3CC,NFKB2,GNG10,NCF1,PRKCD,NCF2,GNB2,PIK3R6,PIK3CD,PRKCH,GNG2,RELA,PIK3CA,ARPC1B,NFKBIE,PIK3R5,NFKB1,GNG7,NFKBIA,ACTR3,GNG11,PIK3C3,ARPC3,PRKCE,PIK3R2,MAP2K1,PPP3CA,NRAS,GNAS,CHP1,GNAI1,NFATC1,GNG5,GNAI2,PLCB4,RRAS2,PRKCI,PRKCB
122	Thyroid Cancer Signaling	0.00467735	0.238	11/42 (26%)	9/42 (21%)	TP53,PPARG,NRAS,MAPK1,RRAS,MAPK3,KRAS,TCF7L1,TCF3,TCF7,CXCL10,MYC,BRAF,SHC1,CDH1,RRAS2,MAP2K2,MRAS,LEF1,MAP2K1
123	RANK Signaling in Osteoclasts	0.00467735	0.179	18/95 (19%)	31/95 (33%)	MAP2K6,MAP2K4,RELA,RAF1,PIK3CA,MAP3K11,PTK2B,MAPK1,NFKBIE,MAPK3,PIK3R1,TAB2,PIK3R5,MAPK13,NFKB1,PIK3R4,NFKBIA,AKT1,JUN,MAP2K2,PIK3C3,PPP3R1,PIK3R2,TRAF5,NFKBIB,MAP2K1,BIRC3,PPP3CA,MAP3K14,PIK3C2B,MAP2K7,AKT2,MAP3K6,MITF,CHP1,NFATC1,IKBKE,PPP3CC,NFKB2,MAPK12,GSN,XIAP,FOS,TRAF2,MAPK14,PIK3R6,MAP3K8,PIK3CD,MAP3K3
124	Natural Killer Cell Signaling	0.0047863	0.172	27/116 (23%)	34/116 (29%)	CD247,RAF1,RAC2,MAPK1,MAPK3,PIK3R1,SOS2,NCR3,KRAS,NCK1,PIK3R4,LCK,PAK1,MAP2K2,KLRB1,MRAS,PRKD3,PIK3C2B,AKT2,PTPN6,PRKCQ,RRAS,RAC1,PTPN11,PLCG2,PRKCD,SYK,ZAP70,LAT,PIK3R6,PIK3CD,PRKCH,VAV1,INPP5K,LCP2,FYN,PIK3CA,PIK3R5,INPPL1,OCRL,SHC1,AKT1,SH2D1A,INPP5B,PIK3C3,PRKCE,PIK3R2,MAP2K1,FCGR3A,VAV2,NRAS,PAK6,TYROBP,INPP5D,RRAS2,PRKCI,SYNJ1,VAV3,CD244,FCER1G,PRKCB
125	Germ Cell-Sertoli Cell Junction Signaling	0.00512861	0.159	40/164 (24%)	35/164 (21%)	MAP2K4,RAC2,MAP3K11,MAPK1,MAPK3,PIK3R1,KRAS,PIK3R4,TUBB,TGFBR2,PTK2,PAK1,RHOG,MAP2K2,RHOB,TGFB1,KEAP1,MRAS,MTMR2,ACTG2,MAP3K14,PIK3C2B,TUBB3,RRAS,RAC1,ITGA6,MAPK12,GSN,CDH1,RHOQ,RHOA,PIK3R6,ZYX,PIK3CD,MAP2K3,ACTN4,CLINT1,TNF,FNBP1,MAP2K6,PIK3CA,ACTA2,PVRL3,ILK,PIK3R5,CTNNA1,IQGAP1,WASL,AKT1,PPAP2B,PIK3C3,RHOU,PIK3R2,RHOF,MAP2K1,ACTN1,RAB8B,ITGB1,MAP2K7,NRAS,PAK6,MAP3K6,TJP1,TNFRSF1A,RHOC,TUBG1,TU…
126	Mouse Embryonic Stem Cell Pluripotency	0.00512861	0.182	31/99 (31%)	18/99 (18%)	IL6ST,RAF1,ID2,PIK3CA,MAPK1,ERAS,PIK3R1,MAPK3,SOS2,PIK3R5,KRAS,SMAD5,FZD1,MAPK13,PIK3R4,TCF7,MYC,ID1,AKT1,MAP2K2,BMPR1A,PIK3C3,MRAS,PIK3R2,GSK3B,MAP2K1,TP53,PIK3C2B,AKT2,NRAS,RRAS,TCF7L1,STAT3,MAPK12,TCF3,ID3,XIAP,APC,FZD4,RRAS2,MAPK14,PTPN11,FZD3,PIK3R6,PIK3CD,LEF1,DVL2,JAK3,FZD7
127	Protein Kinase A Signaling	0.00524807	0.134	84/397 (21%)	72/397 (18%)	RAF1,PTPLA,ADCY4,MAPK3,GSK3A,PTPRC,GNB1,GNB4,GYS1,DUSP3,PHKB,ATF4,DUSP7,DUSP12,NFKBIB,ANAPC11,CDC16,APEX1,PRKD3,PTPRG,YWHAG,PRKCQ,CREB3,YWHAZ,PLCL2,NFKB2,ITPR1,ANAPC7,TCF3,PTP4A1,RAP1A,CNGA3,GNG10,MYL12A,PTPRB,PLCG2,CREM,EYA3,GNB2,PRKACA,ANAPC5,GNG2,PTPRA,PDE6D,CAMK2G,HIST1H1C,FLNB,PTK2B,PTPN2,AKAP8,PTPN9,PPP1R3C,CDC23,PTPN12,GNG7,TIMM50,AKAP11,MPPE1,PLCD1,PDE3B,CREB1,PRKCE,RYR1,PPP3CA,MTMR3,MYLP…
128	Mitotic Roles of Polo-Like Kinase	0.00524807	0.2	31/70 (44%)	9/70 (13%)	KIF23,ANAPC1/ANAPC1P1,CDC20,PPP2R2A,PLK3,PPP2R5B,CDC7,ANAPC10,CCNB2,CDC23,SMC1A,CDC25B,PLK4,HSP90B1,HSP90AB1,TGFB1,PLK2,CDC26,ANAPC11,CDC16,RAD21,SMC3,CDC25C,ESPL1,PPP2R5D,PRC1,PLK1,ANAPC7,ANAPC13,CDK1,PPP2R5A,CCNB1,ANAPC4,PPP2CB,PPP2R1A,PPP2R4,ANAPC5,HSP90AA1,PPP2R1B,STAG2
129	Differential Regulation of Cytokine Production in Intestinal Epithelial Cells by IL-17A and IL-17F	0.00537032	0.304	0/23 (0%)	14/23 (61%)	IFNG,IL1A,IL12A,IL10,CCL5,CCL3,CSF3,IL17A,CCL4,CCL2,IL12B,IL1B,CSF2,TNF
130	Role of IL-17A in Arthritis	0.00562341	0.19	10/63 (16%)	27/63 (43%)	MAP2K6,MAP2K4,RELA,PIK3CA,MAPK1,PIK3R1,MAPK3,NFKBIE,PIK3R5,CCL20,MAPK13,CXCL5,CCL5,PIK3R4,NFKB1,IL17RA,NFKBIA,CCL2,MAP2K2,PIK3C3,PIK3R2,NOS2,MAPKAPK2,NFKBIB,MAP2K1,MMP1,PIK3C2B,IL8,NFKB2,MAPK12,IL17A,MAPK14,PIK3R6,MAP2K3,PIK3CD,PTGS2,RPS6KA1
131	Crosstalk between Dendritic Cells and Natural Killer Cells	0.00588844	0.179	3/95 (3%)	41/95 (43%)	RELA,IL12A,HLA-A,ACTA2,LTB,TNFSF10,NCR3,TLN1,CD83,IL6,NFKB1,IL2RB,FAS,PRF1,CAMK2D,HLA-DRA,TLR7,TLR3,LTBR,ACTG2,TNFRSF1B,MICA,IFNG,IL2RG,TYROBP,CD69,IL15,NFKB2,ACTG1,ITGAL,CSF2RB,TLR4,IL18,CD80,CD40,IL12B,ICAM3,LTA,FSCN1,CD86,CSF2,TNF,CCR7,CAMK2G
132	Differential Regulation of Cytokine Production in Macrophages and T Helper Cells by IL-17A and IL-17F	0.0060256	0.333	0/18 (0%)	13/18 (72%)	CCL4,IL12A,CCL2,IL12B,IL10,IL1B,IL6,CCL5,CSF2,CSF3,CCL3,TNF,IL17A
133	D-myo-inositol (1,4,5)-trisphosphate Degradation	0.0060256	0.261	5/23 (22%)	7/23 (30%)	IMPA1,INPP1,IMPAD1,SYNJ1,INPP5B,BPNT1,IMPA2,INPPL1,INPP5K,INPP5A,OCRL,INPP5D
134	Dopamine Receptor Signaling	0.0060256	0.16	18/94 (19%)	8/94 (9%)	PRKACB,PPP1CC,PPP2R2A,PPP1R3C,ADCY4,PPP2R5B,PPP1CB,PPP1R10,PPP1R7,COMT,PPP1CA,GCH1,GNAS,PPP2R5D,SLC18A2,PPP2R5A,PPP2CB,PPP2R1A,PRKAR2B,PPP2R4,PRKACA,SPR,PPP2R1B,PCBD1,PRKAR1A,MAOA
135	Melanoma Signaling	0.00676083	0.217	15/46 (33%)	17/46 (37%)	RAF1,PIK3CA,BAD,MAPK1,PIK3R1,MAPK3,PIK3R5,KRAS,PIK3R4,PTEN,BRAF,RB1,AKT1,MAP2K2,PIK3C3,MRAS,PIK3R2,MAP2K1,TP53,PIK3C2B,AKT2,NRAS,RRAS,MITF,MDM2,CDH1,RRAS2,CDK4,CDKN1A,E2F1,PIK3R6,PIK3CD
136	Atherosclerosis Signaling	0.00691831	0.154	18/136 (13%)	36/136 (26%)	PLA2R1,IL6,PLA2G7,LCAT,TGFB1,LPL,ITGA4,IL8,APOM,IL36A,PCYOX1,NFKB2,PDGFB,IL18,CD40,IL1RN,ALOX5,TNF,RBP4,COL3A1,RELA,APOE,IL1A,ICAM1,APOA4,MSR1,CLU,NFKB1,PDGFC,PRDX6,TNFRSF12A,COL1A2,LYZ,CCL2,APOC3,TNFSF12,S100A8,MMP1,PLA2G16,ALOX15,IFNG,VCAM1,PLA2G12A,CXCR4,CD36,F3,GLG1,SELPLG,ITGB2,COL1A1,COL5A3,CSF1,IL1B,MMP9
137	Chemokine Signaling	0.00691831	0.192	15/73 (21%)	20/73 (27%)	RAF1,CCR5,MPRIP,CAMK1,CAMK1D,MAPK1,PTK2B,MAPK3,PPP1CB,KRAS,CCL5,MAPK13,PTK2,ROCK2,CAMK2D,JUN,CCL2,MAP2K2,MRAS,MAP2K1,NRAS,RRAS,CXCR4,GNAI1,MAPK12,GNAI2,FOS,PLCB4,CCL4,MAPK14,RRAS2,PLCG2,RHOA,CAMK2G,PRKCB
138	Fatty Acid β-oxidation I	0.00724436	0.178	9/45 (20%)	10/45 (22%)	HSD17B10,ACSL3,ECHS1,ACAA1,ACSL6,ACAA2,ECI1,HSD17B8,HADHB,ECI2,ACSL5,SLC27A1,IVD,ACADM,HSD17B4,SDS,HADHA,ACSL1,HADH
139	IL-1 Signaling	0.0074131	0.159	18/107 (17%)	28/107 (26%)	MAP2K4,PRKACB,MAP2K6,ECSIT,RELA,IL1A,MAPK1,ADCY4,NFKBIE,TAB2,GNB2L1,GNA11,GNB5,MAPK13,NFKB1,GNG7,IRAK1,GNB1,GNB4,NFKBIA,JUN,GNG11,GNA15,MRAS,NFKBIB,MAP3K14,MAP2K7,GNAS,MYD88,GNAI1,IKBKE,IL1R1,NFKB2,MAPK12,GNG5,GNG10,GNAI2,FOS,MAPK14,PRKAR2B,GNB2,PRKACA,MAP2K3,GNG2,IRAK4,PRKAR1A
140	LXR/RXR Activation	0.00758578	0.154	23/136 (17%)	31/136 (23%)	ARG2,IL6,ABCA1,FDFT1,LCAT,LPL,TTR,APOM,C3,IL36A,NR1H3,NFKB2,PCYOX1,IL18,IL1RN,CD14,PLTP,TNF,RBP4,RELA,SCD,APOE,IL1A,APOA4,MSR1,CLU,IRF3,NFKB1,LYZ,CCL2,APOC3,FASN,SAA2,NCOR1,S100A8,TLR3,LBP,TNFRSF1B,NOS2,CYP51A1,ECHS1,TNFRSF1A,CD36,IL1R1,TLR4,NR1H2,LDLR,SREBF1,MYLIP,IL1B,PTGS2,HMGCR,HADH,MMP9
141	NGF Signaling	0.00758578	0.161	28/118 (24%)	29/118 (25%)	MAP2K4,RAF1,MAP3K11,MAPK1,MAPK3,PIK3R1,SOS2,KRAS,PIK3R4,ROCK2,RHOG,MAP2K2,MRAS,ATF4,TP53,PIK3C2B,MAP3K14,RPS6KB1,AKT2,RRAS,CREB3,RAC1,NFKB2,MAPK12,RAP1A,GAB1,PTPN11,RHOA,PRKCD,PLCG2,PIK3R6,PIK3CD,RPS6KA1,RELA,PIK3CA,PIK3R5,RPS6KA3,SMPD1,NFKB1,SHC1,AKT1,PIK3C3,CREB1,RPS6KB2,PIK3R2,SMPD3,MAP2K1,NRAS,MAP3K6,IKBKE,BAX,ROCK1,RRAS2,MAP3K8,RPS6KA4,RPS6KA5,MAP3K3
142	Acute Myeloid Leukemia Signaling	0.00776247	0.183	25/82 (30%)	26/82 (32%)	MAP2K4,RAF1,BAD,MAPK1,MAPK3,PIK3R1,SOS2,KRAS,PIK3R4,TCF7,MYC,MAP2K2,PIM1,RARA,MRAS,PIK3C2B,RPS6KB1,AKT2,RRAS,NFKB2,STAT3,TCF3,CSF2RB,ARAF,PIK3R6,PIK3CD,LEF1,MAP2K3,MAP2K5,MAP2K6,RELA,PIK3CA,PIK3R5,NFKB1,EIF4EBP1,BRAF,MTOR,AKT1,PIK3C3,RPS6KB2,KIT,PIK3R2,STAT5B,MAP2K1,MAP2K7,NRAS,TCF7L1,FLT3LG,CSF1R,RRAS2,PIM2
143	GADD45 Signaling	0.00812831	0.273	10/22 (45%)	4/22 (18%)	TP53,CCNE2,GADD45B,CDK1,CCNB1,PCNA,CCNE1,CCND3,CCND2,GADD45A,CDK4,CDKN1A,BRCA1,CDK2
144	CTLA4 Signaling in Cytotoxic T Lymphocytes	0.00831764	0.173	19/98 (19%)	32/98 (33%)	CD247,HLA-DOA,CD3E,PIK3R1,PPP2R5B,CLTB,HLA-DMB,HLA-DQB1,AP1B1,PIK3R4,AP2A2,LCK,PIK3C2B,PTPN6,AKT2,CLTC,AP2S1,AP1S1,PPP2CB,CD3G,PPP2R1A,PTPN11,PPP2R4,SYK,CLTA,LAT,ZAP70,PIK3R6,CD86,PIK3CD,LCP2,FYN,PIK3CA,PPP2R2A,PIK3R5,CTLA4,AKT1,PIK3C3,HLA-DRA,PIK3R2,AP2B1,HLA-DMA,AP2M1,PPP2R5D,AP1S2,CD3D,PPP2R5A,CD80,FCER1G,PPP2R1B,AP1G1
145	Tetrahydrofolate Salvage from 5,10-methenyltetrahydrofolate	0.00831764	0.3	4/10 (40%)	1/10 (10%)	MTHFD2,MTHFD1,MTHFD2L,MTHFD1L,GART
146	iCOS-iCOSL Signaling in T Helper Cells	0.00831764	0.154	15/123 (12%)	43/123 (35%)	CD247,HLA-DOA,BAD,CD3E,PIK3R1,HLA-DMB,HLA-DQB1,PLEKHA4,PIK3R4,PTEN,PTPRC,LCK,CAMK2D,PPP3R1,NFKBIB,PIK3C2B,AKT2,IL2RG,PRKCQ,ITPR2,RAC1,ITPR1,NFKB2,PPP3CC,CD3G,ICOS,CD40,LAT,ZAP70,PIK3R6,PIK3CD,VAV1,LCP2,CAMK2G,RELA,PIK3CA,NFKBIE,PIK3R5,NFKB1,IL2RB,SHC1,NFKBIA,AKT1,PIK3C3,HLA-DRA,PIK3R2,PPP3CA,HLA-DMA,CSK,CHP1,NFATC1,IKBKE,CD3D,INPP5D,CD80,FCER1G,IL2RA,PLEKHA2
147	IL-17A Signaling in Gastric Cells	0.00891251	0.28	4/25 (16%)	14/25 (56%)	MAP2K4,RELA,IL8,MAPK1,MAPK3,CCL20,MAPK13,CCL5,NFKB1,MAPK12,IL17RA,IL17A,CXCL10,FOS,MAPK14,JUN,TNF,CXCL11
148	Fcγ Receptor-mediated Phagocytosis in Macrophages and Monocytes	0.00912011	0.167	30/102 (29%)	27/102 (26%)	RAC2,MAPK1,MAPK3,PIK3R1,ARPC5,TLN1,NCK1,FCGR1A,PTEN,NCK2,PAK1,EZR,ARPC4,VAMP3,ARPC1A,ACTG2,PRKD3,FGR,ACTR2,RPS6KB1,AKT2,PRKCQ,PLD3,RAC1,FYB,PLD1,DOCK1,NCF1,PRKCD,SYK,RAB11A,PRKCH,VAV1,LCP2,FYN,PTK2B,ARPC1B,ACTA2,HMOX1,AKT1,ACTR3,HCK,RPS6KB2,PRKCE,ARPC3,PIK3R2,VASP,FCGR3A,VAV2,ACTG1,INPP5D,PLD4,PRKCI,VAV3,LYN,CSF2,PRKCB
149	Hereditary Breast Cancer Signaling	0.00954993	0.156	44/128 (34%)	26/128 (20%)	NPM1,POLR2F,PIK3R1,HDAC10,KRAS,DDB2,PIK3R4,PTEN,HDAC6,RB1,XPC,HDAC7,MRAS,BRCA1,TP53,PIK3C2B,AKT2,HDAC4,HDAC8,RRAS,FANCG,CDK6,RFC1,RPA1,FANCC,CCNB1,HDAC5,UBD,PALB2,HDAC3,RFC4,POLR2E,SMARCA2,CDK4,H2AFX,E2F1,PIK3R6,C19orf40,PIK3CD,POLR2I,FANCA,RFC3,PIK3CA,GADD45B,POLR2J,PIK3R5,MRE11A,POLR2B,RAD50,SMARCA4,CHEK1,AKT1,GADD45A,PIK3C3,RFC2,PIK3R2,CDC25C,NRAS,TUBG1,RFC5,CDK1,FANCL,NBN,POLR2L,RRAS2,MSH2,CD…
150	Cyclins and Cell Cycle Regulation	0.00977237	0.169	30/89 (34%)	10/89 (11%)	RAF1,PA2G4,PPP2R2A,SUV39H1,CUL1,PPP2R5B,CDKN2C,HDAC10,CCNB2,HDAC6,RB1,TGFB1,HDAC7,E2F5,GSK3B,TP53,CCNH,CCNE2,HDAC4,HDAC8,TFDP1,PPP2R5D,CDK6,SKP1/SKP1P2,CDK1,PPP2R5A,HDAC5,CCNB1,PPP2CB,PPP2R1A,CCNE1,CCND2,HDAC3,CCND3,PPP2R4,CDK4,CDKN1A,E2F1,PPP2R1B,CDK2
151	Amyloid Processing	0.01	0.196	15/56 (27%)	13/56 (23%)	PRKACB,MAPK1,MAPK3,CSNK1A1,MARK1,NCSTN,PSEN2,PSENEN,MAPK13,AKT1,CSNK2A1,PRKCE,GSK3B,CSNK2B,CAPN5,AKT2,CSNK1D,BACE1,MAPK12,MAPK14,PRKAR2B,MAPT,PRKACA,CAPN2,CAPN7,BACE2,PRKAR1A,PSEN1
152	AMPK Signaling	0.0102329	0.132	40/167 (24%)	23/167 (14%)	CAB39,PRKACB,MAPK1,PFKFB1,PIK3R1,PPP2R5B,MAPK13,PIK3R4,ADRB3,PPM1D,GYS1,MRAS,PPM1A,PIK3C2B,RPS6KB1,TAF9,PFKFB3,AKT2,CPT1A,AK3,MAPK12,PFKM,PPP2CB,PPP2R1A,PPP2R4,SMARCA2,IRS1,PRKACA,PIK3R6,PIK3CD,MAP2K3,AK2,TSC1,PIK3CA,PPP2R2A,PIK3R5,PFKL,SMARCA4,EIF4EBP1,MTOR,AKT1,FASN,PIK3C3,AK1,RPTOR,CPT1C,PIK3R2,ADRB2,GNAS,PPP2R5D,STRADA,PFKP,PFKFB2,PPM1G,PPP2R5A,PRKAR2B,MAPK14,PPM1B,AK4,HMGCR,PPP2R1B,HLTF,PRKA…
153	Non-Small Cell Lung Cancer Signaling	0.0102329	0.165	19/79 (24%)	18/79 (23%)	RAF1,PIK3CA,BAD,MAPK1,PA2G4,PIK3R1,MAPK3,SUV39H1,SOS2,PIK3R5,KRAS,PIK3R4,RB1,STK4,CASP9,AKT1,MAP2K2,PIK3C3,MRAS,RASSF5,PIK3R2,MAP2K1,TP53,PIK3C2B,AKT2,FHIT,NRAS,TFDP1,ITPR2,RRAS,CDK6,ITPR1,RRAS2,CDK4,E2F1,PIK3R6,PIK3CD
154	April Mediated Signaling	0.0102329	0.209	7/43 (16%)	15/43 (35%)	MAP2K4,RELA,MAP3K14,TRAF3,MAP2K7,MAPK1,NFKBIE,IKBKE,NFATC1,NFKB2,MAPK13,MAPK12,NFKB1,FOS,TRAF2,MAPK14,JUN,NFKBIA,TNFSF13,TRAF5,NFKBIB,TRAF1
155	Gα12/13 Signaling	0.0107152	0.159	26/126 (21%)	29/126 (23%)	MAP2K4,RAF1,F2R,MAPK1,MAPK3,PIK3R1,KRAS,ARHGEF1,PIK3R4,PTK2,ROCK2,LPAR2,MAP2K2,MRAS,MYL4,NFKBIB,RASA1,PIK3C2B,AKT2,RRAS,NFKB2,MAPK12,MYL12A,CDH1,RHOA,PIK3R6,PIK3CD,VAV1,RELA,PIK3CA,F2RL2,PTK2B,NFKBIE,PIK3R5,NFKB1,NFKBIA,JUN,AKT1,CDH3,PIK3C3,PIK3R2,MAP2K1,VAV2,MAP2K7,NRAS,MYLPF,MEF2A,IKBKE,BTK,ROCK1,LPAR6,RRAS2,VAV3,LPAR5,MEF2C
156	p38 MAPK Signaling	0.0107152	0.171	25/117 (21%)	29/117 (25%)	MAP2K4,TAB2,MAPK13,MYC,TGFBR2,TGFB1,ATF4,TP53,RPS6KB1,CREB3,IL36A,MAPKAPK5,MAPK12,DAXX,IL18,MAX,IL1RN,DUSP1,MAPT,MAP2K3,RPS6KA1,TNF,HSPB1,MAP2K6,IL1A,TIFA,DDIT3,RPS6KA3,FAS,IRAK1,CDC25B,TRADD,DUSP10,CREB1,MKNK1,RPS6KB2,EEF2K,MAPKAPK2,TNFRSF1B,STAT1,PLA2G12A,ATF1,MAPKAPK3,TNFRSF1A,MEF2A,IL1R1,FADD,TRAF2,MAPK14,IL1B,MEF2C,RPS6KA4,RPS6KA5,IRAK4
157	CNTF Signaling	0.0114815	0.2	16/55 (29%)	15/55 (27%)	IL6ST,RAF1,PIK3CA,MAPK1,PIK3R1,MAPK3,PIK3R5,RPS6KA3,KRAS,PIK3R4,MTOR,AKT1,MAP2K2,PIK3C3,MRAS,RPS6KB2,PIK3R2,STAT1,MAP2K1,RPS6KB1,PIK3C2B,NRAS,RRAS,STAT3,RRAS2,PTPN11,PIK3R6,RPS6KA4,RPS6KA5,PIK3CD,RPS6KA1
158	ATM Signaling	0.011749	0.197	17/61 (28%)	18/61 (30%)	MAP2K4,GADD45B,TP73,CCNB2,MRE11A,TDP1,MAPK13,RAD50,CHEK1,SMC1A,JUN,NFKBIA,GADD45A,CREB1,ATF4,BRCA1,TP53,SMC3,CDC25C,TRIM28,CREB3,MDC1,MDM2,MAPK12,CDK1,CCNB1,NBN,MAPK14,SMC2,H2AFX,CDKN1A,TP53BP1,TLK1,TLK2,CDK2
159	Rac Signaling	0.0120226	0.148	32/122 (26%)	29/122 (24%)	MAP2K4,RAF1,MAP3K11,MAPK1,MAPK3,PIK3R1,ARPC5,KRAS,PIK3R4,PTK2,PAK1,CYFIP2,MAP2K2,BAIAP2,ARPC4,CYBB,MRAS,ARPC1A,IQGAP3,ITGA4,ACTR2,PIK3C2B,RPS6KB1,RRAS,RAC1,ITGA5,NFKB2,PLD1,CYFIP1,RHOA,NCF2,PIK3R6,PIK3CD,PIP4K2A,PIP4K2C,ABI2,RELA,PIK3CA,PTK2B,ARPC1B,PIK3R5,IQGAP1,NFKB1,IQGAP2,JUN,ACTR3,PIK3C3,ARPC3,PIK3R2,MAP2K1,PI4KA,ITGB1,MAP2K7,NRAS,PAK6,BRK1,MCF2L,RRAS2,PRKCI,CD44,SH3RF1
160	Phospholipase C Signaling	0.0120226	0.131	55/260 (21%)	52/260 (20%)	RAF1,MAPK3,ADCY4,SOS2,KRAS,ARHGEF1,GNB1,GNB4,LCK,HDAC7,ATF4,PRKD3,ITGA4,PLD3,PRKCQ,RRAS,CREB3,ITGA5,NFKB2,ITPR1,RAP1A,PLD1,GNG10,MYL12A,SYK,PLCG2,ARHGEF6,GNB2,ARHGEF18,GNG2,LCP2,FYN,RALA,FCGR2B,GNG7,TGM2,CREB1,RHOU,PRKCE,ARHGEF3,PPP3CA,ITGB1,RHOC,MYLPF,LYN,FCER1G,PRKCB,CD247,MPRIP,CD3E,MAPK1,GNB2L1,GNB5,HDAC10,HDAC6,RHOG,RHOB,MAP2K2,PPP3R1,MRAS,MYL4,ARHGEF11,RALGDS,HDAC4,HDAC8,ITPR2,RAC1,RAPGEF3,…
161	Relaxin Signaling	0.0120226	0.138	22/159 (14%)	35/159 (22%)	PRKACB,MAPK1,PDE12,MAPK3,ADCY4,PIK3R1,GNB2L1,GNB5,PIK3R4,GNB1,GNB4,PDE7B,GNA15,MRAS,NFKBIB,APEX1,GUCY1B3,PIK3C2B,AKT2,GUCY1A3,NFKB2,PDE4B,RAP1A,GNG10,PRKACA,GNB2,PIK3R6,PIK3CD,GNG2,PDE6D,RELA,PIK3CA,NFKBIE,GNA11,PIK3R5,NFKB1,GNG7,MPPE1,BRAF,NFKBIA,JUN,AKT1,GNG11,PDE3B,PIK3C3,CREB1,PIK3R2,NOS2,MAP2K1,GNAS,GNAI1,GNG5,GNAI2,FOS,PRKAR2B,MMP9,PRKAR1A
162	FLT3 Signaling in Hematopoietic Progenitor Cells	0.0128825	0.184	24/76 (32%)	21/76 (28%)	RAF1,PIK3CA,BAD,MAPK1,MAPK3,PIK3R1,SOS2,PIK3R5,RPS6KA3,KRAS,MAPK13,PIK3R4,EIF4EBP1,SHC1,MTOR,AKT1,MAP2K2,PIK3C3,CREB1,MRAS,ATF4,PIK3R2,STAT1,STAT5B,MAP2K1,STAT6,RPS6KB1,PIK3C2B,AKT2,NRAS,RRAS,CREB3,STAT3,MAPK12,FLT3LG,INPP5D,MAPK14,RRAS2,PTPN11,PIK3R6,RPS6KA4,STAT2,RPS6KA5,PIK3CD,RPS6KA1
163	Neurotrophin/TRK Signaling	0.0131826	0.173	22/75 (29%)	15/75 (20%)	MAP2K6,MAP2K4,RAF1,PIK3CA,MAPK1,PIK3R1,MAPK3,SOS2,PIK3R5,KRAS,PIK3R4,SHC1,JUN,AKT1,MAP2K2,PIK3C3,CREB1,MRAS,ATF4,PIK3R2,MAP2K1,PIK3C2B,MAP2K7,NRAS,RRAS,SPRY1,CREB3,FOS,RRAS2,PTPN11,GAB1,SPRY2,PIK3R6,MAP2K3,PIK3CD,RPS6KA1,MAP2K5
164	IL-15 Production	0.0138038	0.226	0/31 (0%)	14/31 (45%)	RELA,MAP3K11,PTK2B,IL15,NFKB2,IRF3,IL6,NFKB1,IRF1,PTK2,TXK,PRKCI,JAK3,STAT1
165	Macropinocytosis Signaling	0.0147911	0.171	22/76 (29%)	19/76 (25%)	MRC1,PIK3CA,PIK3R1,PIK3R5,KRAS,PIK3R4,PDGFC,ITGB7,PAK1,PIK3C3,HGF,MRAS,PRKCE,PIK3R2,PRKD3,ITGB5,ITGB1,PIK3C2B,PRKCQ,NRAS,RRAS,RAC1,ITGA5,CSF1R,PDGFB,ITGB3,ANKFY1,ITGB2,PRKCI,RRAS2,CSF1,PRKCD,PLCG2,RHOA,PIK3R6,CD14,PRKCH,PIK3CD,ACTN4,ITGB6,PRKCB
166	Arginine Biosynthesis IV	0.0154882	0.125	3/24 (13%)	1/24 (4%)	ASS1,OAT,GLUD1,ASL
167	Ceramide Biosynthesis	0.0154882	0.188	2/16 (13%)	2/16 (13%)	SPTLC1,SPTLC2,SPTSSA,KDSR
168	Arginine Degradation VI (Arginase 2 Pathway)	0.0154882	0.188	4/16 (25%)	1/16 (6%)	PYCRL,OAT,ARG2,PYCR2,PYCR1
169	Selenocysteine Biosynthesis II (Archaea and Eukaryotes)	0.0154882	0.176	2/17 (12%)	2/17 (12%)	SEPHS1,SARS2,SARS,PSTK
170	HER-2 Signaling in Breast Cancer	0.0162181	0.175	23/80 (29%)	18/80 (23%)	TSC1,PIK3CA,BAD,PIK3R1,SOS2,PIK3R5,KRAS,GSK3A,PIK3R4,ITGB7,AKT1,CASP9,PIK3C3,MRAS,PRKCE,GSK3B,PIK3R2,PRKD3,ITGB5,TP53,ITGB1,PIK3C2B,CCNE2,AKT2,NRAS,PRKCQ,RRAS,CDK6,MDM2,ITGB3,ITGB2,CCNE1,PRKCI,RRAS2,PRKCD,CDKN1A,PIK3R6,PRKCH,PIK3CD,ITGB6,PRKCB
171	VEGF Family Ligand-Receptor Interactions	0.0162181	0.167	19/84 (23%)	18/84 (21%)	RAF1,PIK3CA,MAPK1,PIK3R1,MAPK3,SOS2,PIK3R5,KRAS,PIK3R4,SHC1,AKT1,MAP2K2,PIK3C3,MRAS,PRKCE,PIK3R2,MAP2K1,PRKD3,PIK3C2B,AKT2,PRKCQ,NRAS,PLA2G12A,NRP2,RRAS,VEGFC,FOS,PRKCI,RRAS2,PRKCD,PLCG2,KDR,PIK3R6,PRKCH,PIK3CD,NRP1,PRKCB
172	Growth Hormone Signaling	0.0165959	0.171	15/76 (20%)	24/76 (32%)	SOCS1,SOCS3,PIK3CA,MAPK1,PIK3R1,MAPK3,SOCS2,PIK3R5,RPS6KA3,PIK3R4,IGF1,PIK3C3,RPS6KB2,PRKCE,PIK3R2,STAT1,STAT5B,PRKD3,PIK3C2B,RPS6KB1,PTPN6,PRKCQ,STAT3,FOS,GHR,PRKCI,PRKCD,IRS1,PLCG2,IGFBP3,PIK3R6,RPS6KA4,RPS6KA5,PRKCH,PIK3CD,RPS6KA1,A2M,SOCS5,PRKCB
173	FcγRIIB Signaling in B Lymphocytes	0.0169824	0.153	12/59 (20%)	14/59 (24%)	MAP2K4,BLNK,PIK3CA,PIK3R1,PIK3R5,KRAS,PIK3R4,FCGR2B,SHC1,AKT1,PIK3C3,MRAS,PIK3R2,PIK3C2B,NRAS,RRAS,MAPK12,INPP5D,BTK,RRAS2,PLCG2,SYK,PIK3R6,LYN,PIK3CD,DOK1
174	Glutaryl-CoA Degradation	0.0177828	0.167	5/24 (21%)	4/24 (17%)	HSD17B10,HADHB,ACAT2,ACAT1,HSD17B4,HADHA,HADH,GCDH,HSD17B8
175	Cardiac β-adrenergic Signaling	0.018197	0.136	25/154 (16%)	22/154 (14%)	PRKACB,PPP1CC,ADRBK1,AKAP8,PPP2R2A,PPP1R3C,ADCY4,PDE12,GNB2L1,PPP2R5B,GNB5,PPP1CB,ATP2A2,GNG7,AKAP11,MPPE1,GNB1,GNB4,GNG11,PDE7B,PPP1R10,PPP1R7,PDE3B,MRAS,PPP1CA,APEX1,GNAS,ADRBK2,PPP2R5D,PDE4B,GNG5,PPP2R5A,GNG10,PPP2CB,AKAP2/PALM2-AKAP2,PPP2R1A,PRKAR2B,PPP2R4,PKIB,GNB2,PRKACA,GNG2,SLC8A1,PPP2R1B,PKIG,PDE6D,PRKAR1A
176	Gαq Signaling	0.018197	0.137	34/168 (20%)	41/168 (24%)	RAF1,MAPK1,ADRBK1,MAPK3,PIK3R1,GNB2L1,GNB5,PIK3R4,ROCK2,GNB1,GNB4,HRH1,GYS1,RHOG,MAP2K2,RHOB,GNA15,PPP3R1,MRAS,GSK3B,NFKBIB,PRKD3,PIK3C2B,AKT2,PLD3,PRKCQ,ITPR2,ITPR1,NFKB2,PPP3CC,PLD1,GNG10,RHOQ,RHOA,PLCG2,PRKCD,PIK3R6,GNB2,PIK3CD,PRKCH,GNG2,FNBP1,RELA,PIK3CA,PTK2B,NFKBIE,GNA11,PIK3R5,NFKB1,GNG7,HMOX1,GNG11,AKT1,NFKBIA,PIK3C3,RHOU,PRKCE,PIK3R2,RHOF,MAP2K1,PPP3CA,GNAS,RHOC,CSK,CHP1,RGS16,IKBKE,NFA…
177	Aryl Hydrocarbon Receptor Signaling	0.018197	0.137	36/161 (22%)	33/161 (20%)	MAPK1,TP73,POLA1,MAPK3,IL6,MYC,CTSD,RB1,ALDH1A1,TGFB1,RARA,ALDH3A2,AHR,GSTK1,ALDH7A1,TP53,CCNE2,MGST1,TFDP1,MED1,CDK6,NFKB2,ALDH9A1,CCND3,CCND2,CDK4,E2F1,HSP90AA1,ALDH18A1,ALDH3B1,DHFR,ALDH16A1,TNF,MGST3,CDK2,HSPB1,RELA,ALDH4A1,IL1A,NQO2,NFKB1,SMARCA4,PTGES3,FAS,CHEK1,TGM2,GSTT1,HSP90B1,JUN,HSP90AB1,NFE2L2,ALDH5A1,GSTA3,CYP1A1,NFIC,GSTA4,NQO1,SLC35A2,MDM2,BAX,GSTO1,AIP,FOS,CCNE1,MGST2,NFIA,CDKN1A…
178	Cardiac Hypertrophy Signaling	0.018197	0.131	48/244 (20%)	49/244 (20%)	MAP2K4,PRKACB,RAF1,MAP3K11,MAPK1,ADCY4,MAPK3,PIK3R1,GNB2L1,GNB5,KRAS,MAPK13,IL6,PIK3R4,ADRB3,TGFBR2,ROCK2,GNB1,GNB4,RHOG,RHOB,MAP2K2,GNA15,TGFB1,PPP3R1,MRAS,MYL4,GSK3B,MAP3K14,RPS6KB1,PIK3C2B,RRAS,IL6R,EIF2B3,PPP3CC,PLCL2,MAPK12,GNG10,MYL12A,RHOQ,RHOA,PLCG2,IRS1,EIF2B5,PRKACA,PIK3R6,GNB2,PIK3CD,MAP2K3,GNG2,RPS6KA1,FNBP1,HSPB1,MAP2K6,PIK3CA,EIF2B4,GNA11,PIK3R5,EIF2B2,GNG7,PLCD1,MTOR,GNG11,JUN,AKT1…
179	Renal Cell Carcinoma Signaling	0.0186209	0.176	25/74 (34%)	16/74 (22%)	RAF1,RAPGEF1,PIK3CA,MAPK1,PIK3R1,MAPK3,SOS2,TCEB2,PIK3R5,KRAS,HIF1A,PIK3R4,TCEB1,PAK1,AKT1,JUN,MAP2K2,TGFB1,HGF,PIK3C3,MRAS,PIK3R2,MAP2K1,ETS1,PIK3C2B,AKT2,NRAS,PAK6,SLC2A1,RRAS,RAC1,RAP1A,PDGFB,UBD,FOS,RRAS2,PTPN11,GAB1,PIK3R6,PIK3CD,FH
180	Role of NFAT in Cardiac Hypertrophy	0.0186209	0.13	46/207 (22%)	41/207 (20%)	MAP2K4,PRKACB,RAF1,CAMK1,MAPK1,CAMK1D,ADCY4,MAPK3,PIK3R1,SOS2,GNB2L1,GNB5,CSNK1A1,HDAC10,KRAS,MAPK13,IL6,PIK3R4,HDAC6,GNB1,TGFBR2,GNB4,CAMK2D,MAP2K2,TGFB1,PPP3R1,HDAC7,MRAS,GSK3B,PRKD3,PIK3C2B,AKT2,HDAC4,PRKCQ,HDAC8,ITPR2,RRAS,ITPR1,PPP3CC,PLCL2,MAPK12,HDAC5,GNG10,HDAC3,PLCG2,PRKCD,GNB2,PRKACA,PIK3R6,RCAN3,MAP2K3,PRKCH,PIK3CD,GNG2,SLC8A1,CAMK2G,MAP2K6,IL6ST,PIK3CA,PIK3R5,GNG7,PLCD1,SHC1,AKT1,GNG1…
181	Cell Cycle Regulation by BTG Family Proteins	0.0186209	0.222	14/36 (39%)	4/36 (11%)	CCNE2,PPP2R2A,PPP2R5D,PPP2R5B,BTG1,PPP2R5A,PPP2CB,RB1,CCNE1,PPP2R1A,PRMT1,PPP2R4,CDK4,E2F1,BTG2,E2F5,PPP2R1B,CDK2
182	Ovarian Cancer Signaling	0.0194984	0.148	36/142 (25%)	26/142 (18%)	PRKACB,RAF1,MAPK1,SUV39H1,MAPK3,PIK3R1,KRAS,PIK3R4,TCF7,PTEN,RB1,MAP2K2,Vegfb,MRAS,GSK3B,BRCA1,TP53,PIK3C2B,RPS6KB1,AKT2,GJA1,TFDP1,RRAS,FGF9,VEGFC,TCF3,APC,CDK4,E2F1,PRKACA,PIK3R6,FZD3,PIK3CD,LEF1,PIK3CA,PA2G4,PIK3R5,FZD1,PDGFC,BCL2,BRAF,MTOR,AKT1,ARRB1,EDN1,PIK3C3,RPS6KB2,PIK3R2,MAP2K1,NRAS,TCF7L1,CGA,RRAS2,PRKAR2B,FZD4,MSH2,MSH6,CD44,PTGS2,MMP9,PRKAR1A,FZD7
183	Cholecystokinin/Gastrin-mediated Signaling	0.0204174	0.16	26/106 (25%)	26/106 (25%)	MAP2K4,RAF1,MAPK1,MAPK3,SOS2,KRAS,ROCK2,PTK2,RHOG,RHOB,MAP2K2,MRAS,PRKD3,PRKCQ,ITPR2,RRAS,IL36A,ITPR1,MAPK12,IL18,RHOQ,IL1RN,RHOA,PRKCD,CREM,PRKCH,MAP2K3,TNF,MAP2K5,FNBP1,MAP2K6,IL1A,PTK2B,SHC1,JUN,RHOU,PRKCE,RHOF,MAP2K1,NRAS,RHOC,MEF2A,ROCK1,FOS,PLCB4,PRKCI,MAPK14,RRAS2,IL1B,MEF2C,PTGS2,PRKCB
184	α-Adrenergic Signaling	0.020893	0.143	21/105 (20%)	24/105 (23%)	PRKACB,RAF1,MAPK1,ADCY4,PHKG2,MAPK3,GNB2L1,GNB5,KRAS,PHKA2,GNG7,GNB1,GNB4,GYS1,GNG11,PHKB,MAP2K2,MRAS,PRKCE,MAP2K1,PRKD3,NRAS,PRKCQ,GNAS,RRAS,ITPR2,GNAI1,PYGL,PYGB,ITPR1,GNG5,GNG10,GNAI2,PRKCI,PRKAR2B,RRAS2,PRKCD,PLCG2,GNB2,PRKACA,PRKCH,GNG2,SLC8A1,PRKAR1A,PRKCB
185	mTOR Signaling	0.020893	0.133	74/210 (35%)	37/210 (18%)	PIK3R1,MAPK3,KRAS,EIF4A2,RICTOR,RPS11,EIF3B,PRKD3,PIK3C2B,AKT2,PRKCQ,PLD3,DDIT4,RRAS,PLD1,PPP2R4,IRS1,PIK3R6,RPS15,PIK3CD,RPS6KA1,EIF3K,TSC1,ULK1,PIK3CA,PPP2R2A,RPS18,FKBP1A,RPS21,EIF4EBP1,MTOR,AKT1,PIK3C3,RPS9,RHOU,EIF3A,PRKCE,RPS20,PIK3R2,MAPKAP1,EIF3H,RHOC,RPS2,PPP2R5D,RPS19,PPP2R5A,EIF3G,RPS5,EIF4A1,RPS14,PRKCB,MAPK1,PPP2R5B,PIK3R4,RPS23,RPS7,RPS24,RHOG,RPS3A,RHOB,EIF3D,Vegfb,MRAS,AKT1S1,EIF4…
186	Cell Cycle: G2/M DNA Damage Checkpoint Regulation	0.0229087	0.188	18/48 (38%)	7/48 (15%)	YWHAH,CUL1,PTPMT1,CCNB2,CHEK1,CDC25B,YWHAQ,GADD45A,TOP2A,BRCA1,TP53,CDC25C,YWHAG,CKS2,YWHAE,YWHAZ,PLK1,MDM2,SKP1/SKP1P2,CDK1,CCNB1,CDKN1A,CKS1B,RPS6KA1,SFN
187	Assembly of RNA Polymerase II Complex	0.0229087	0.179	14/56 (25%)	10/56 (18%)	TAF12,TAF9,CCNH,POLR2F,TAF11,POLR2J,GTF2H2,GTF2F1,GTF2E2,TAF7,TAF10,POLR2B,TAF13,MNAT1,TAF9B,POLR2L,TAF1,POLR2E,DR1,GTF2H1,GTF2H5,TAF3,TAF2,POLR2I
188	Leukocyte Extravasation Signaling	0.0234423	0.139	42/201 (21%)	48/201 (24%)	MAP2K4,RAC2,MAPK1,PIK3R1,JAM2,MAPK13,PIK3R4,ROCK2,PTK2,TXK,MAP2K2,EZR,CYBA,CYBB,ARHGAP12,ACTG2,PRKD3,ITGA4,TIMP2,PIK3C2B,PRKCQ,RAC1,RAPGEF3,NCF4,MAPK12,RAP1A,ARHGAP5,NCF1,CLDN23,ITGAM,PTPN11,ICAM3,JAM3,RHOA,PLCG2,PRKCD,NCF2,PIK3R6,PECAM1,PIK3CD,PRKCH,VAV1,ACTN4,CTTN,CD99,PIK3CA,ICAM1,PTK2B,MMP14,ACTA2,PIK3R5,CTNNA1,WASL,CLDN4,TIMP1,PIK3C3,SIPA1,PRKCE,PIK3R2,VCL,RASSF5,VASP,ACTN1,MMP1,MMP19,ITGB1,…
189	CXCR4 Signaling	0.0239883	0.137	38/168 (23%)	38/168 (23%)	MAP2K4,RAF1,MAPK1,ADCY4,MAPK3,PIK3R1,GNB2L1,GNB5,KRAS,PIK3R4,ROCK2,GNB1,PTK2,GNB4,PAK1,RHOG,MAP2K2,RHOB,GNA15,MRAS,MYL4,ARHGEF11,PRKD3,PIK3C2B,AKT2,PRKCQ,ITPR2,RRAS,RAC1,ITPR1,MAPK12,GNG10,DOCK1,MYL12A,RHOQ,RHOA,PRKCD,PIK3R6,GNB2,PIK3CD,PRKCH,GNG2,ELMO2,ELMO1,FNBP1,PIK3CA,GNA11,PIK3R5,GNG7,ELMO3,JUN,GNG11,AKT1,PIK3C3,RHOU,PRKCE,PIK3R2,RHOF,MAP2K1,NRAS,GNAS,PAK6,CXCR4,RHOC,MYLPF,EGR1,GNAI1,GNG5,RO…
190	IL-8 Signaling	0.0239883	0.132	47/205 (23%)	54/205 (26%)	RAC2,RAF1,PIK3R1,MAPK3,KRAS,GNB1,GNB4,NFKBIB,PRKD3,ITGB5,PIK3C2B,AKT2,PLD3,PRKCQ,RRAS,PLD1,GNG10,CDH1,CCND3,CCND2,ARAF,NCF2,GNB2,PIK3R6,PIK3CD,GNG2,PIK3CA,ICAM1,PTK2B,GNG7,EIF4EBP1,MTOR,AKT1,JUN,PIK3C3,RHOU,PRKCE,PIK3R2,RHOC,CSTB,FOS,ITGB2,PTGS2,IRAK4,PRKCB,MAP2K4,MAPK1,GNB2L1,GNB5,PIK3R4,PTK2,ROCK2,RHOG,RHOB,MAP2K2,Vegfb,MRAS,ITGAV,CYBB,TEK,IL8,RPS6KB1,RAC1,VEGFC,MAPK12,BCL2L1,ARRB2,ITGAM,RHOQ,P…
191	Superpathway of Methionine Degradation	0.0245471	0.109	16/64 (25%)	4/64 (6%)	AHCYL1,SUV39H1,PCCB,MUT,CDO1,MTR,AHCYL2,MAT2B,FTSJ2,PRMT1,PCCA,CBS,DLD,PRMT5,MCEE,GOT1,MAT2A,GOT2,SUOX,AHCY
192	PTEN Signaling	0.0245471	0.141	35/135 (26%)	27/135 (20%)	FOXO4,RAF1,RAC2,YWHAH,MAPK1,BAD,TGFBR3,MAPK3,PIK3R1,SOS2,GSK3A,KRAS,PTEN,PTK2,TGFBR2,CASP9,MAP2K2,MRAS,CSNK2A1,GSK3B,ITGA4,RPS6KB1,AKT2,CASP3,RRAS,RAC1,ITGA5,NFKB2,DDR1,BCL2L1,PIK3CD,FGFRL1,INPP5K,MAGI3,RELA,PIK3CA,ILK,PIK3R5,INPPL1,NFKB1,OCRL,BCL2,SHC1,AKT1,BMPR1A,INPP5B,RPS6KB2,PIK3R2,CSNK2B,MCRS1,MAP2K1,ITGB1,NRAS,IKBKE,IGF2R,INPP5D,MAGI1,GHR,RRAS2,SYNJ1,KDR,CDKN1A
193	Sertoli Cell-Sertoli Cell Junction Signaling	0.0245471	0.133	40/195 (21%)	36/195 (18%)	MAP2K4,PRKACB,RAF1,MAP3K11,MAPK1,TGFBR3,MAPK3,JAM2,GSK3A,KRAS,MAPK13,TUBB,PTEN,TJAP1,MAP2K2,KEAP1,MRAS,MTMR2,ACTG2,GSK3B,GUCY1B3,ITGA4,MAP3K14,AKT2,TUBB3,GUCY1A3,RRAS,RAC1,ITGA5,MAPK12,CDH1,CLDN23,TJP3,JAM3,PRKACA,MAP2K3,ACTN4,SPTAN1,CLINT1,TNF,SPTBN1,ACTA2,PVRL3,ILK,CTNNA1,SYMPK,AKT1,JUN,CLDN4,PPAP2B,NOS2,MAP2K1,RAB8B,ACTN1,ITGB1,MAP2K7,NRAS,MAP3K6,TJP1,TNFRSF1A,TUBG1,TUBA4A,CSDA,ACTG1,EPB41,F11…
194	Neuregulin Signaling	0.0251189	0.147	24/102 (24%)	17/102 (17%)	RAF1,BAD,MAPK1,MAPK3,PIK3R1,SOS2,KRAS,PTEN,MYC,SHC1,HSP90B1,MTOR,AKT1,HSP90AB1,MAP2K2,RPS6KB2,MRAS,PRKCE,ERRFI1,PIK3R2,STAT5B,MAP2K1,PRKD3,ITGA4,ITGB1,RPS6KB1,AKT2,PRKCQ,NRAS,RRAS,ITGA5,ERBB2IP,PRKCI,RRAS2,PTPN11,PRKCD,PLCG2,HSP90AA1,PRKCH,PSEN1,PRKCB
195	G Beta Gamma Signaling	0.0251189	0.128	23/117 (20%)	22/117 (19%)	PRKACB,RAF1,MAPK1,MAPK3,GNB2L1,SOS2,GNA11,GNB5,KRAS,GNG7,GNB1,GNB4,SHC1,PAK1,GNG11,AKT1,GNA15,MRAS,CAV1,PRKCE,CAV2,PRKD3,DNM2,AKT2,PRKCQ,GNAS,NRAS,RRAS,GNAI1,GNG5,GNG10,GNAI2,BTK,PRKCI,PRKAR2B,RRAS2,PRKCD,PLCG2,ARHGEF6,GNB2,PRKACA,PRKCH,GNG2,PRKAR1A,PRKCB
196	PAK Signaling	0.0251189	0.142	25/106 (24%)	20/106 (19%)	MAP2K4,RAF1,PIK3CA,MAPK1,PTK2B,PAK1IP1,MAPK3,PIK3R1,SOS2,PIK3R5,KRAS,NCK1,PIK3R4,PDGFC,PTK2,NCK2,SHC1,PAK1,WASL,MAP2K2,PIK3C3,MRAS,MYL4,PIK3R2,MAP2K1,ITGA4,ITGB1,PIK3C2B,ARHGAP10,NRAS,CASP3,PAK6,RRAS,MYLPF,RAC1,ITGA5,MAPK12,GIT1,PDGFB,MYL12A,RRAS2,ARHGEF6,PIK3R6,PIK3CD,TNF
197	Role of IL-17F in Allergic Inflammatory Airway Diseases	0.0263027	0.191	7/47 (15%)	19/47 (40%)	IL8,RAF1,RELA,MAPK1,MAPK3,CREB3,RPS6KA3,NFKB2,CXCL5,IL6,IL17RA,NFKB1,CXCL10,CCL4,TRAF3IP2,IGF1,CCL2,MAP2K2,CREB1,IL1B,ATF4,RPS6KA4,RPS6KA5,RPS6KA1,CSF2,MAP2K1
198	Superpathway of D-myo-inositol (1,4,5)-trisphosphate Metabolism	0.0263027	0.182	5/33 (15%)	10/33 (30%)	IMPA1,INPP1,IMPAD1,INPPL1,ITPKA,INPP5A,OCRL,INPP5D,PTEN,SYNJ1,INPP5B,ITPKC,BPNT1,IMPA2,INPP5K
199	Mitochondrial Dysfunction	0.0263027	0.121	51/174 (29%)	32/174 (18%)	MAP2K4,FURIN,NDUFA9,NDUFA10,UQCR11,XDH,NCSTN,DHODH,NDUFB10,PDHA1,NDUFS1,NDUFA5,SOD2,CASP9,GPD2,UQCRFS1,HTRA2,ATP5J,NDUFB3,CPT1A,CASP3,BACE1,MAPK12,COX7A1,GPX7,GSR,PRDX3,NDUFS5,ATP5B,NDUFA6,NDUFB7,UQCRC2,NDUFA12,CYC1,BACE2,TXNRD2,NDUFB2,NDUFA4,HSD17B10,SDHB,COX7B,UQCRH,COX6A1,PRDX5,COX10,NDUFB4,PSEN2,PSENEN,NDUFA2,NDUFB9,NDUFAB1,CYB5R3,NDUFS2,NDUFB6,CPT1C,OGDH,COX4I1,AIFM1,NDUFS4,SDHA,NDUFV1,COX7A…
200	GNRH Signaling	0.0263027	0.133	32/150 (21%)	28/150 (19%)	MAP2K4,PRKACB,RAF1,MAP3K11,MAPK1,ADCY4,MAPK3,SOS2,KRAS,MAPK13,PTK2,PAK1,CAMK2D,MAP2K2,GNA15,MRAS,ATF4,PRKD3,DNM2,MAP3K14,PRKCQ,ITPR2,RRAS,CREB3,RAC1,NFKB2,ITPR1,MAPK12,PRKCD,PRKACA,PRKCH,MAP2K3,CAMK2G,MAP2K6,RELA,GNA11,NFKB1,JUN,CREB1,PRKCE,MAP2K1,MAP2K7,GNAS,NRAS,PAK6,MAP3K6,EGR1,GNAI1,GNAI2,DNM1,FOS,PLCB4,RRAS2,PRKAR2B,MAPK14,PRKCI,MAP3K8,MAP3K3,PRKCB,PRKAR1A
201	Ethanol Degradation IV	0.0269153	0.172	4/29 (14%)	7/29 (24%)	ALDH4A1,ALDH2,ACSL3,ACSS3,ALDH1A1,ALDH3A2,CAT,ACSS1,ALDH9A1,ACSL1,ALDH7A1
202	Superpathway of Geranylgeranyldiphosphate Biosynthesis I (via Mevalonate)	0.0269153	0.139	8/36 (22%)	6/36 (17%)	FDPS,MVD,HADHB,ACAT2,PMVK,IDI1,MVK,COX10,ACAT1,HMGCR,FNTB,HMGCS1,HADHA,GGPS1
203	NADH Repair	0.0275423	0.222	2/9 (22%)	1/9 (11%)	APOA1BP,GAPDH,CARKD
204	N-acetylglucosamine Degradation I	0.0275423	0.25	2/8 (25%)	0/8 (0%)	GNPDA1,GNPDA2
205	Tight Junction Signaling	0.0275423	0.143	36/161 (22%)	32/161 (20%)	PRKACB,PPP2R5B,JAM2,PTEN,TGFBR2,MPDZ,CPSF6,TGFB1,MYL4,CSTF2,SAFB,ACTG2,AKT2,MYH14,HSF1,RAC1,NFKB2,PPP2CB,PPP2R1A,CLDN23,TJP3,JAM3,MPP5,PPP2R4,RHOA,CDK4,PRKACA,SPTAN1,TNF,CPSF2,RELA,F2RL2,PPP2R2A,VAPA,ACTA2,PVRL3,CPSF1,CTNNA1,SYMPK,NFKB1,CPSF4,AKT1,JUN,CLDN4,LLGL1,ARHGEF2,STX4,VCL,TNFRSF1B,VASP,TJP1,TNFRSF1A,PPP2R5D,CSDA,CASK,ACTG1,PPP2R5A,EPB41,F11R,FOS,PRKAR2B,CLDN5,PRKCI,CLDN1,CPSF3,CSTF3,PPP2R…
206	Systemic Lupus Erythematosus Signaling	0.0281838	0.126	37/247 (15%)	55/247 (22%)	CD247,PPIH,MAPK1,CD3E,PIK3R1,MAPK3,SOS2,KRAS,IL6,PIK3R4,SART1,FCGR1A,PTPRC,SNRNP48,LSM2,SNRPA,LCK,PRPF4B,MRAS,PRPF40A,NHP2L1,LSM3,SNRPA1,TNFSF13B,PIK3C2B,PTPN6,AKT2,RRAS,IL6R,IL36A,IFNA16,SNRNP35,CD3G,IL18,CD40,IL1RN,CD72,SNRNP25,PLCG2,CREM,LAT,PIK3R6,CD86,PIK3CD,TNF,KLK1,IL1A,PIK3CA,HLA-A,PRPF3,PRPF8,HNRNPA2B1,PRPF39,PIK3R5,PRPF4,FCGR2B,LSM14A,MTOR,JUN,AKT1,LSM7,PIK3C3,EFTUD2,TLR7,SNRPD3,PIK3R2,…
207	Signaling by Rho Family GTPases	0.0288403	0.126	52/253 (21%)	52/253 (21%)	RAF1,PIK3R1,MAPK3,ARPC5,ARHGEF1,CLIP1,GNB1,GNB4,PAK1,GNA15,EZR,BAIAP2,ARPC4,ARPC1A,ITGA4,PIK3C2B,ACTR2,ITGA5,NFKB2,PLD1,GNG10,CDH1,MYL12A,ARHGEF6,NCF2,PIK3R6,GNB2,ARHGEF18,PIK3CD,GNG2,PIP4K2A,PIP4K2C,PIK3CA,PTK2B,ARPC1B,GNA11,Sept9,GNG7,ACTR3,JUN,CDH3,PIK3C3,RHOU,ARPC3,ARHGEF3,PIK3R2,PI4KA,ITGB1,SEPT5,RHOC,MYLPF,VIM,FOS,MAP2K4,MAP3K11,MAPK1,GNB2L1,GNB5,CDC42EP2,PIK3R4,PTK2,ROCK2,STMN1,RHOG,RHOB,M…
208	G-Protein Coupled Receptor Signaling	0.0288403	0.129	38/272 (14%)	45/272 (17%)	PRKACB,RAF1,MAPK1,ADRBK1,VIPR2,ADCY4,MAPK3,PDE12,PIK3R1,SOS2,KRAS,PIK3R4,ADRB3,HRH1,LTB4R,CAMK2D,MAP2K2,PDE7B,GNA15,RGS10,MRAS,ATF4,ADORA2B,RGS14,NFKBIB,RASA1,APEX1,GRK4,PIK3C2B,AKT2,RRAS,CREB3,RAPGEF3,NFKB2,STAT3,PDE4B,RAP1A,DUSP1,PRKACA,PIK3R6,PIK3CD,RPS6KA1,PTGER2,CAMK2G,PDE6D,RELA,FYN,PIK3CA,PTK2B,NFKBIE,GNA11,PIK3R5,NFKB1,MPPE1,BRAF,SHC1,AKT1,NFKBIA,PDE3B,PIK3C3,CREB1,PRKCE,PIK3R2,MAP2K1,PTG…
209	Hepatic Cholestasis	0.0301995	0.121	22/174 (13%)	33/174 (19%)	PPARA,MAP2K4,PRKACB,ADCY4,IL6,HSD3B7,RARA,HNF4A,NFKBIB,PRKD3,IL8,MAP3K14,PRKCQ,IL36A,NR1H3,NFKB2,MAPK12,IL18,IL1RN,PRKCD,PRKACA,CD14,PRKCH,TNF,RELA,IL1A,SLC4A2,NFKBIE,NFKB1,IRAK1,NFKBIA,JUN,PRKCE,LBP,TNFRSF1B,MAP4K2,ABCB1,IFNG,GNAS,CYP27A1,MYD88,TNFRSF1A,IKBKE,IL1R1,TLR4,TRAF2,PRKCI,PRKAR2B,SLCO3A1,SREBF1,IL1B,ABCC3,IRAK4,PRKCB,PRKAR1A
210	Gap Junction Signaling	0.0316228	0.131	38/176 (22%)	27/176 (15%)	PRKACB,DBN1,RAF1,MAPK1,ADCY4,MAPK3,PIK3R1,SOS2,CSNK1A1,KRAS,PIK3R4,TUBB,MAP2K2,PPP3R1,CAV1,MRAS,ACTG2,PRKD3,GUCY1B3,PIK3C2B,TUBB3,AKT2,PRKCQ,GUCY1A3,CSNK1G2,RRAS,ITPR2,CSNK1D,ITPR1,PPP3CC,PLCL2,PLCG2,PRKCD,PRKACA,PIK3R6,PIK3CD,PRKCH,MAP2K5,PIK3CA,ACTA2,PIK3R5,PLCD1,AKT1,SP3,PIK3C3,PRKCE,PIK3R2,MAP2K1,PPP3CA,NRAS,GNAS,CSNK1G3,TUBG1,TUBA4A,GNAI1,ACTG1,GNAI2,PLCB4,PRKCI,PRKAR2B,RRAS2,TUBB6,SGSM3,PRK…
211	Role of JAK family kinases in IL-6-type Cytokine Signaling	0.0316228	0.222	6/27 (22%)	10/27 (37%)	IL6ST,MAP2K4,SOCS1,SOCS3,MAPK1,MAPK3,IL6R,IL6,STAT3,MAPK13,MAPK12,MAPK14,PTPN11,OSMR,STAT5B,STAT1
212	Synaptic Long Term Depression	0.0323594	0.132	26/159 (16%)	22/159 (14%)	RAF1,MAPK1,PPP2R2A,MAPK3,PLA2R1,GNA11,PPP2R5B,KRAS,PLA2G7,PRDX6,PLCD1,GNA15,LCAT,IGF1,MAP2K2,MRAS,PRKCE,RYR1,NOS2,MAP2K1,PRKD3,GUCY1B3,PLA2G16,GNAS,PRKCQ,NRAS,PLA2G12A,GUCY1A3,RRAS,ITPR2,PPP2R5D,GNAI1,PLCL2,ITPR1,PPP2R5A,GNAI2,PPP2CB,PLCB4,PPP2R1A,PRKCI,RRAS2,PPP2R4,PLCG2,PRKCD,LYN,PRKCH,PPP2R1B,PRKCB
213	Hepatic Fibrosis / Hepatic Stellate Cell Activation	0.0323594	0.144	18/146 (12%)	46/146 (32%)	CCR5,CTGF,SMAD3,IL6,SERPINB2,TGFBR2,TGFB1,Vegfb,MYL4,TIMP2,IL8,SMAD2,IL4R,MYH14,IL6R,VEGFC,NFKB2,IFNAR2,PDGFB,CD40,IGFBP3,CD14,TNF,CCR7,IFNAR1,COL3A1,RELA,IGFBP4,IL1A,ICAM1,ACTA2,CXCR3,CCL5,NFKB1,PDGFC,FAS,BCL2,COL1A2,EDN1,CCL2,IGF1,TIMP1,HGF,ECE1,LBP,TNFRSF1B,STAT1,MMP1,IFNG,VCAM1,EDNRB,IL10,TNFRSF1A,IFNGR2,BAX,IL1R1,FGF1,COL1A1,TLR4,CSF1,KDR,IL1B,A2M,MMP9
214	Communication between Innate and Adaptive Immune Cells	0.0331131	0.138	1/109 (1%)	33/109 (30%)	IL1A,IL12A,HLA-A,CD83,CCL5,IL6,CD8A,CCL3,CXCL10,HLA-DRA,TLR7,TLR3,TNFSF13B,IFNG,IL8,IL10,IL15,IL36A,TLR2,TLR4,IL18,CCL4,CD80,CD40,TLR5,IL12B,IL1RN,TNFSF13,FCER1G,CD86,IL1B,CSF2,TNF,CCR7
215	Agrin Interactions at Neuromuscular Junction	0.0331131	0.174	19/69 (28%)	14/69 (20%)	MAP2K4,RAC2,PKLR,MAPK1,MAPK3,ACTA2,Nrg1,KRAS,PTK2,LAMC1,PAK1,JUN,MRAS,LAMB1,UTRN,ACTG2,ITGA4,ITGB1,NRAS,PAK6,RRAS,RAC1,ITGA6,ITGA5,MAPK12,ACTG1,ITGAL,ITGB3,ITGB2,RRAS2,ARHGEF6,AGRN,CTTN
216	Granzyme A Signaling	0.0338844	0.25	5/20 (25%)	3/20 (15%)	H1F0,HIST1H1C,PRF1,NME1,SET,APEX1,ANP32A,HMGB2
217	DNA damage-induced 14-3-3σ Signaling	0.0338844	0.238	6/21 (29%)	5/21 (24%)	TP53,CCNE2,AKT2,CCNE1,AKT1,CCNB2,SFN,BRCA1,CDK1,CDK2,CCNB1
218	Citrulline Biosynthesis	0.0371535	0.115	3/26 (12%)	2/26 (8%)	PRODH,GLS,OAT,ARG2,ALDH18A1
219	ErbB Signaling	0.0389045	0.161	23/87 (26%)	22/87 (25%)	MAP2K4,MAP2K6,RAF1,PIK3CA,MAPK1,MAPK3,PIK3R1,SOS2,PIK3R5,KRAS,NCK1,MAPK13,PIK3R4,NCK2,SHC1,PAK1,MTOR,AKT1,JUN,MAP2K2,PIK3C3,MRAS,PRKCE,PIK3R2,GSK3B,PRKD3,MAP2K1,RPS6KB1,PIK3C2B,PRKCQ,NRAS,PAK6,RRAS,MAPK12,FOS,PRKCI,MAPK14,RRAS2,PRKCD,PLCG2,PIK3R6,MAP2K3,PRKCH,PIK3CD,PRKCB
220	RhoA Signaling	0.0389045	0.15	31/120 (26%)	20/120 (17%)	MPRIP,ARPC5,ARHGEF1,CDC42EP2,PTK2,ROCK2,LPAR2,EZR,BAIAP2,ARPC4,ARHGAP12,MYL4,ARHGEF11,ARPC1A,ACTG2,ACTR2,ANLN,TTN,PKN1,PLD1,ARHGAP5,MYL12A,RAPGEF2,RHOA,PIP4K2A,PIP4K2C,ARPC1B,PTK2B,ACTA2,PPP1CB,RAPGEF6,Sept9,ACTR3,IGF1,CIT,ARPC3,PI4KA,SEPT5,ARHGEF12,NRP2,MYLPF,CDC42EP3,SEPT1,ACTG1,ROCK1,LPAR6,ARHGAP9,LPAR5,SEPT6,CDC42EP4,MSN
221	Role of NANOG in Mammalian Embryonic Stem Cell Pluripotency	0.0389045	0.149	22/114 (19%)	17/114 (15%)	IL6ST,RAF1,PIK3CA,MAPK1,PIK3R1,MAPK3,SOS2,PIK3R5,KRAS,FZD1,SMAD5,PIK3R4,SHC1,AKT1,MAP2K2,BMPR1A,PIK3C3,MRAS,GATA6,GSK3B,PIK3R2,MAP2K1,BMP1,TP53,PIK3C2B,AKT2,NRAS,RRAS,TCF7L1,STAT3,APC,RRAS2,FZD4,GAB1,PIK3R6,FZD3,PIK3CD,JAK3,FZD7
222	Gαs Signaling	0.0389045	0.14	19/121 (16%)	21/121 (17%)	PRKACB,MSR1,MAPK1,VIPR2,MAPK3,ADCY4,GNB2L1,GNB5,GNG7,ADRB3,GNB1,BRAF,GNB4,GNG11,MAP2K2,CREB1,HCK,MRAS,ATF4,ADORA2B,RYR1,MAP2K1,PTGER4,ADRB2,GNAS,CREB3,RAPGEF3,RAP1A,CNGA3,GNG5,GNG10,ADD3,RAPGEF2,PRKAR2B,GNB2,PRKACA,ADD1,PTGER2,GNG2,PRKAR1A
223	Pyridoxal 5'-phosphate Salvage Pathway	0.0389045	0.153	19/72 (26%)	19/72 (26%)	MAP2K6,MAP2K4,MAPK1,SGK1,MAPK3,CSNK1A1,IRAK1,BRAF,PAK1,CDK8,PDXK,MAP2K2,PIM1,PRPF4B,PRKCE,MAP2K1,GRK4,AKT2,PRKCQ,MAP3K6,MAPK6,CSNK1D,CDK6,GRK5,PLK1,PKN1,CDK1,ARAF,CDK4,PRKCD,GRK6,MAP2K3,MAP3K8,PRKCH,EIF2AK2,PNPO,CDK2,DYRK1A
224	DNA Methylation and Transcriptional Repression Signaling	0.0416869	0.217	5/23 (22%)	4/23 (17%)	CHD3,MECP2,CHD4,RBBP7,SAP130,MBD2,DNMT1,SAP18,RBBP4
225	Tryptophan Degradation III (Eukaryotic)	0.0416869	0.104	5/48 (10%)	7/48 (15%)	HSD17B10,HADHB,KMO,ACAT2,HAAO,ACAT1,IDO1,HSD17B4,HADHA,HADH,GCDH,HSD17B8
226	SAPK/JNK Signaling	0.042658	0.147	22/102 (22%)	24/102 (24%)	MAP2K4,RAC2,PIK3CA,MAP3K11,PIK3R1,SOS2,PIK3R5,KRAS,PIK3R4,GNG7,HNRNPK,GNB1,TRADD,SHC1,LCK,GNG11,JUN,GADD45A,PIK3C3,DUSP10,MRAS,PIK3R2,MAP4K2,TP53,SH2D2A,PIK3C2B,MAP2K7,NRAS,RRAS,RAC1,NFATC1,MAPK12,GNG5,FADD,MINK1,DAXX,TRAF2,RRAS2,RIPK1,GAB1,IRS1,PIK3R6,FCER1G,PIK3CD,GNG2,MAP3K3
227	Superpathway of Citrulline Metabolism	0.042658	0.105	4/38 (11%)	4/38 (11%)	PRODH,GLS,ASS1,OAT,ARG2,ALDH18A1,NOS2,ASL
228	Pyrimidine Deoxyribonucleotides De Novo Biosynthesis I	0.042658	0.118	6/34 (18%)	0/34 (0%)	TYMS,DUT,NME1,RRM2,DTYMK,RRM1
229	Fatty Acid α-oxidation	0.042658	0.19	2/21 (10%)	6/21 (29%)	ALDH4A1,ALDH2,ALDH1A1,ALDH3A2,BCO2,PTGS2,ALDH9A1,ALDH7A1
230	Role of JAK2 in Hormone-like Cytokine Signaling	0.0457088	0.194	4/36 (11%)	11/36 (31%)	SOCS1,SOCS3,PTPN6,SOCS2,STAT3,SHC1,GHR,PTPN11,IRS1,PTPN1,STAT1,STAT5B,SOCS5,HLTF,SIRPA
231	Glioma Signaling	0.0457088	0.134	28/112 (25%)	26/112 (23%)	RAF1,CAMK1,CAMK1D,MAPK1,SUV39H1,MAPK3,PIK3R1,SOS2,CDKN2C,KRAS,PIK3R4,PTEN,RB1,CAMK2D,MAP2K2,MRAS,PRKD3,TP53,PIK3C2B,RBL2,AKT2,PRKCQ,TFDP1,RRAS,CDK6,PDGFB,PLCG2,PRKCD,CDK4,E2F1,PIK3R6,PIK3CD,PRKCH,CAMK2G,PIK3CA,PA2G4,PIK3R5,PDGFC,SHC1,MTOR,AKT1,IGF1,PIK3C3,E2F5,PRKCE,PIK3R2,MAP2K1,NRAS,MDM2,IGF2R,RRAS2,PRKCI,CDKN1A,PRKCB
232	Antioxidant Action of Vitamin C	0.0457088	0.14	16/107 (15%)	22/107 (21%)	MAP2K4,RELA,MAPK1,MAPK3,NFKBIE,PLA2R1,MAPK13,NFKB1,PLA2G7,GLRX,SLC2A3,PRDX6,PLCD1,HMOX1,NFKBIA,LCAT,TXN,NFKBIB,STAT5B,PLA2G16,SLC2A5,PLD3,PLA2G12A,SLC2A1,IKBKE,PLCL2,NFKB2,MAPK12,PLD1,GSTO1,PLD4,CSF2RB,PLCB4,MAPK14,PLCG2,CSF2,TNF,TXNRD2
