# Supplementary material for: Whole-transcriptome, high-throughput RNA sequence analysis of the bovine macrophage response to Mycobacterium bovis infection in vitro
Source: BMC Genomics. 2013 Apr 8;14:230. doi: 10.1186/1471-2164-14-230 (PMC3640917; doi:10.1186/1471-2164-14-230)
Supplement: Additional file 17: Table S13 — Significant canonical pathways identified using IPA based on differentially expressed genes common to both microarray and RNA-seq sense strand data. The canonical pathways identified by IPA based on differentially expressed genes common to both microarray and RNA-seq sense strand data are ranked according to P-values. The ratio indicates the number of differentially expressed genes involved in each canonical pathway divided by the total number of genes/molecules within each pathway according to the IPA® Knowledge Base. [file 1471-2164-14-230-S17.xlsx]

## Sheet: Sheet0
© 2000-2012 Ingenuity Systems, Inc. All rights reserved.
Significant canonical pathways identified using IPA based on differentially expressed genes common to both microarray and RNA-seq sense strand data
Rank	Ingenuity Canonical Pathways	P-value	Ratio of number of genes detected in pathway/total number of genes in pathway	Number of downregulated genes detected in pathway/total number of genes in pathway	Number of upregulated genes detected in pathway/total number of genes in pathway	Genes in pathway
1	Activation of IRF by Cytosolic Pattern Recognition Receptors	1.25893e-14	0.319	1/72 (1%)	22/72 (31%)	IL10,NFKBIE,IRF9,IKBKE,IL6,IRF3,NFKB2,NFKB1,ADAR,ISG15,IFIH1,FADD,TANK,RIPK1,NFKBIA,CD40,DDX58,IKBKAP,STAT2,NFKBIB,STAT1,IFIT2,TNF
2	NF-κB Activation by Viruses	1.94984e-09	0.232	5/82 (6%)	14/82 (17%)	CCR5,RRAS,NFKBIE,ITGA6,PIK3R5,IKBKE,NFKB2,NFKB1,NFKBIA,RIPK1,MRAS,PIK3R6,ITGAV,IKBKAP,EIF2AK2,NFKBIB,PRKD3,ITGB5,PRKCB
3	IL-10 Signaling	2.63027e-08	0.218	1/78 (1%)	16/78 (21%)	CCR5,IL1A,IL10,NFKBIE,IKBKE,ARG2,IL6,STAT3,NFKB2,NFKB1,FOS,IL18,NFKBIA,IL1RN,IL1B,NFKBIB,TNF
4	IL-9 Signaling	4.46684e-08	0.3	1/40 (3%)	11/40 (28%)	IL2RG,IRS1,SOCS2,PIK3R6,PIK3R5,BCL3,STAT3,NFKB2,STAT1,NFKB1,JAK3,TNF
5	Interferon Signaling	4.46684e-08	0.333	0/36 (0%)	12/36 (33%)	SOCS1,PTPN2,PIAS1,IFITM1,MX1,IFI35,STAT2,IRF9,PSMB8,STAT1,IFNAR2,TAP1
6	TNFR2 Signaling	4.57088e-08	0.333	1/33 (3%)	10/33 (30%)	TANK,FOS,NFKBIA,NFKBIE,IKBKE,NFKB2,NFKBIB,NFKB1,BIRC3,TNF,TRAF1
7	CD40 Signaling	5.37032e-08	0.229	2/70 (3%)	14/70 (20%)	ICAM1,NFKBIE,PIK3R5,IKBKE,STAT3,NFKB2,NFKB1,TANK,FOS,NFKBIA,CD40,PIK3R6,IKBKAP,NFKBIB,JAK3,TRAF1
8	Type I Diabetes Mellitus Signaling	7.4131e-08	0.175	0/120 (0%)	21/120 (18%)	HLA-DMA,SOCS1,HLA-DOA,NFKBIE,SOCS2,PIAS1,IKBKE,HLA-DMB,NFKB2,NFKB1,FADD,TRADD,PRF1,RIPK1,NFKBIA,CD80,HLA-DRA,IL1B,NFKBIB,STAT1,TNF
9	Death Receptor Signaling	1.07152e-07	0.234	0/64 (0%)	15/64 (23%)	NFKBIE,TNFSF10,IKBKE,NFKB2,NFKB1,FADD,TANK,TRADD,DAXX,RIPK1,NFKBIA,CFLAR,NFKBIB,TNF,BIRC3
10	Antigen Presentation Pathway	1.31826e-07	0.3	0/40 (0%)	12/40 (30%)	PSMB9,CALR,HLA-DMA,HLA-DOA,HLA-DRA,CIITA,NLRC5,HLA-DMB,PSMB8,TAP1,TAPBP,MR1
11	Role of RIG1-like Receptors in Antiviral Innate Immunity	1.38038e-07	0.265	0/49 (0%)	13/49 (27%)	FADD,IFIH1,TANK,NFKBIA,RIPK1,NFKBIE,DDX58,IKBKE,IRF3,NFKB2,NFKBIB,NFKB1,TRIM25
12	Induction of Apoptosis by HIV1	1.38038e-07	0.231	1/65 (2%)	14/65 (22%)	NFKBIE,IKBKE,NFKB2,NFKB1,FADD,TRADD,DAXX,NFKBIA,RIPK1,DFFB,IKBKAP,NFKBIB,TNF,BIRC3,TRAF1
13	Dendritic Cell Maturation	1.94984e-07	0.13	0/207 (0%)	27/207 (13%)	HLA-DMA,IL1A,HLA-DOA,ICAM1,IL10,RELB,NFKBIE,PIK3R5,IKBKE,HLA-DMB,NFKB2,IL6,NFKB1,IL18,NFKBIA,CD40,CD80,IL1RN,FSCN1,HLA-DRA,PIK3R6,IL1B,STAT2,STAT1,NFKBIB,TNF,FCGR3A
14	Acute Phase Response Signaling	2.39883e-07	0.146	4/178 (2%)	22/178 (12%)	IL6ST,SOCS1,IL1A,NFKBIE,SOCS2,IL6,NFKB1,TRADD,NFKBIA,SOD2,MRAS,SAA2,NFKBIB,C3,RRAS,IKBKE,STAT3,NFKB2,FOS,IL18,HP,RIPK1,IL1RN,IL1B,A2M,TNF
15	IL-6 Signaling	2.63027e-07	0.169	4/124 (3%)	17/124 (14%)	IL6ST,SOCS1,IL1A,RRAS,NFKBIE,PIK3R5,IKBKE,IL6,NFKB2,STAT3,NFKB1,FOS,IL18,NFKBIA,IL1RN,MRAS,PIK3R6,IL1B,NFKBIB,TNF,A2M
16	TWEAK Signaling	3.23594e-07	0.289	0/38 (0%)	11/38 (29%)	FADD,TRADD,RIPK1,NFKBIA,NFKBIE,IKBKE,NFKB2,NFKBIB,NFKB1,BIRC3,TRAF1
17	TNFR1 Signaling	3.23594e-07	0.25	1/52 (2%)	12/52 (23%)	NFKBIE,IKBKE,NFKB2,NFKB1,TANK,FADD,TRADD,FOS,RIPK1,NFKBIA,NFKBIB,TNF,BIRC3
18	JAK/Stat Signaling	8.12831e-07	0.214	3/70 (4%)	12/70 (17%)	SOCS1,PIAS2,RRAS,SOCS2,PIAS1,PIK3R5,STAT3,IL6,FOS,PTPN1,PIK3R6,MRAS,STAT2,STAT1,JAK3
19	NF-κB Signaling	8.70964e-07	0.143	2/175 (1%)	23/175 (13%)	PRKACB,AZI2,IL1A,RRAS,RELB,TGFBR3,NFKBIE,TAB2,PIK3R5,NFKB2,NFKB1,TANK,IL18,RIPK1,NFKBIA,CD40,IL1RN,PIK3R6,MRAS,IL1B,MAP3K8,EIF2AK2,NFKBIB,TNF,PRKCB
20	Role of Pattern Recognition Receptors in Recognition of Bacteria and Viruses	1.09648e-06	0.17	1/106 (1%)	17/106 (16%)	C3,IL10,PIK3R5,IL6,C1QB,CCL5,NFKB2,IRF3,NFKB1,IFIH1,DDX58,PIK3R6,IL1B,CLEC6A,EIF2AK2,TNF,PRKD3,PRKCB
21	Type II Diabetes Mellitus Signaling	1.14815e-06	0.124	4/161 (2%)	16/161 (10%)	PPARG,SOCS1,PKLR,NFKBIE,SOCS2,ACSL6,CD36,PIK3R5,IKBKE,NFKB2,NFKB1,TRADD,NFKBIA,IRS1,ACSL5,PIK3R6,NFKBIB,TNF,PRKD3,PRKCB
22	T Helper Cell Differentiation	1.23027e-06	0.208	2/72 (3%)	13/72 (18%)	IL6ST,HLA-DMA,IL2RG,HLA-DOA,IL10,HLA-DMB,IL6,STAT3,BCL6,IL18,CD80,CD40,HLA-DRA,STAT1,TNF
23	Graft-versus-Host Disease Signaling	1.8197e-06	0.24	0/50 (0%)	12/50 (24%)	HLA-DMA,PRF1,IL1A,IL18,HLA-DOA,CD80,IL1RN,HLA-DRA,IL1B,HLA-DMB,IL6,TNF
24	Glucocorticoid Receptor Signaling	2.5704e-06	0.109	6/294 (2%)	26/294 (9%)	PRKACB,ICAM1,YWHAH,NFKBIE,PIK3R5,GTF2H2,CCL5,IL6,NFKB1,MNAT1,NFKBIA,HMGB1,ANXA1,MRAS,TAF3,STAT1,NFKBIB,ADRB2,VCAM1,IL10,RRAS,IKBKE,STAT3,FOS,IL1RN,PIK3R6,NCOA1,GTF2H1,IL1B,JAK3,TNF,A2M
25	Prolactin Signaling	2.63027e-06	0.188	5/80 (6%)	10/80 (13%)	MYC,FOS,SOCS1,FYN,RRAS,IRS1,SOCS2,MRAS,PIK3R6,PIK3R5,NMI,STAT3,STAT1,PRKD3,PRKCB
26	Role of PKR in Interferon Induction and Antiviral Response	2.81838e-06	0.239	0/46 (0%)	11/46 (24%)	FADD,NFKBIA,NFKBIE,TAB2,IKBKE,NFKB2,EIF2AK2,STAT1,NFKBIB,NFKB1,TNF
27	Angiopoietin Signaling	3.0903e-06	0.189	4/74 (5%)	10/74 (14%)	RRAS,NFKBIE,PIK3R5,IKBKE,NCK1,NFKB2,NFKB1,NFKBIA,PIK3R6,MRAS,ANGPT4,IKBKAP,NFKBIB,RASA1
28	PPAR Signaling	3.63078e-06	0.162	3/105 (3%)	14/105 (13%)	PPARG,IL1A,RRAS,NFKBIE,NR1H3,IKBKE,NFKB2,NFKB1,FOS,IL18,NFKBIA,IL1RN,MRAS,NCOA1,IL1B,NFKBIB,TNF
29	Role of NFAT in Regulation of the Immune Response	4.16869e-06	0.121	4/198 (2%)	20/198 (10%)	HLA-DMA,FYN,HLA-DOA,RRAS,NFKBIE,PIK3R5,HLA-DMB,IKBKE,NFKB2,NFKB1,FOS,GNG11,NFKBIA,CD80,LAT,HLA-DRA,MRAS,PIK3R6,LYN,RCAN3,IKBKAP,GNG2,NFKBIB,FCGR3A
30	PKCθ Signaling in T Lymphocytes	4.57088e-06	0.133	2/143 (1%)	17/143 (12%)	HLA-DMA,FYN,HLA-DOA,RRAS,NFKBIE,PIK3R5,IKBKE,HLA-DMB,NFKB2,NFKB1,FOS,NFKBIA,CD80,LAT,HLA-DRA,MRAS,PIK3R6,MAP3K8,NFKBIB
31	Altered T Cell and B Cell Signaling in Rheumatoid Arthritis	4.7863e-06	0.174	0/92 (0%)	16/92 (17%)	HLA-DMA,IL1A,HLA-DOA,IL10,RELB,HLA-DMB,NFKB2,IL6,NFKB1,IL18,CD80,CD40,IL1RN,HLA-DRA,IL1B,TNF
32	LXR/RXR Activation	8.70964e-06	0.14	4/136 (3%)	15/136 (11%)	IL1A,C3,CD36,NR1H3,ARG2,IL6,IRF3,NFKB2,NFKB1,IL18,LCAT,IL1RN,FASN,LPL,SAA2,IL1B,S100A8,PLTP,TNF
33	Production of Nitric Oxide and Reactive Oxygen Species in Macrophages	1.02329e-05	0.114	4/210 (2%)	20/210 (10%)	NFKBIE,PIK3R5,IKBKE,ARG2,NFKB2,NCF4,NFKB1,FOS,NCF1,NFKBIA,PPP2R4,CYBA,CAT,PIK3R6,RHOU,S100A8,MAP3K8,STAT1,NFKBIB,JAK3,TNF,PRKD3,FNBP1,PRKCB
34	Role of JAK1, JAK2 and TYK2 in Interferon Signaling	1.38038e-05	0.296	0/27 (0%)	8/27 (30%)	SOCS1,PTPN2,STAT2,STAT3,NFKB2,STAT1,IFNAR2,NFKB1
35	IL-4 Signaling	1.51356e-05	0.177	2/79 (3%)	12/79 (15%)	SOCS1,HLA-DMA,IL2RG,HLA-DOA,RRAS,PIK3R5,HLA-DMB,SYNJ1,INPP5B,IRS1,HLA-DRA,MRAS,PIK3R6,JAK3
36	Molecular Mechanisms of Cancer	1.62181e-05	0.0952	14/378 (4%)	22/378 (6%)	PRKACB,FYN,NFKBIE,TAB2,PIK3R5,PSEN2,FZD1,NFKB1,MYC,NFKBIA,RHOU,MRAS,NFKBIB,RASA1,PRKD3,BIRC3,CCNE2,RRAS,RAPGEF3,NFKB2,NBN,FADD,DAXX,FOS,PRKAR2B,MAX,CCND3,GAB1,IRS1,PIK3R6,FZD3,CFLAR,JAK3,FNBP1,CDK2,PRKCB
37	Role of Macrophages, Fibroblasts and Endothelial Cells in Rheumatoid Arthritis	1.99526e-05	0.0994	7/332 (2%)	26/332 (8%)	IL6ST,SOCS1,IL1A,ICAM1,NFKBIE,PIK3R5,CCL5,FZD1,IL6,NFKB1,MYC,TRADD,NFKBIA,MRAS,NFKBIB,PRKD3,FCGR3A,TRAF1,VCAM1,IL10,RRAS,VEGFC,IKBKE,STAT3,FOS,IL18,RIPK1,IL1RN,PIK3R6,FZD3,IL1B,TNF,PRKCB
38	iCOS-iCOSL Signaling in T Helper Cells	2.18776e-05	0.138	0/123 (0%)	17/123 (14%)	HLA-DMA,IL2RG,HLA-DOA,NFKBIE,PIK3R5,IKBKE,HLA-DMB,PLEKHA4,NFKB2,NFKB1,NFKBIA,CD80,CD40,LAT,HLA-DRA,PIK3R6,NFKBIB
39	Erythropoietin Signaling	2.29087e-05	0.167	3/78 (4%)	10/78 (13%)	FOS,SOCS1,NFKBIA,RRAS,NFKBIE,MRAS,PIK3R6,PIK3R5,NFKB2,NFKBIB,NFKB1,PRKD3,PRKCB
40	PDGF Signaling	2.45471e-05	0.165	4/85 (5%)	10/85 (12%)	MYC,FOS,SYNJ1,RRAS,INPP5B,MRAS,PIK3R6,PIK3R5,EIF2AK2,STAT3,JAK3,STAT1,RASA1,PRKCB
41	Crosstalk between Dendritic Cells and Natural Killer Cells	3.23594e-05	0.158	1/95 (1%)	14/95 (15%)	IL2RG,CD69,TNFSF10,IL6,NFKB2,NFKB1,ACTG1,PRF1,IL18,CD80,CD40,FSCN1,HLA-DRA,ACTG2,TNF
42	Pathogenesis of Multiple Sclerosis	3.31131e-05	0.556	0/9 (0%)	5/9 (56%)	CXCL10,CCR5,CCL4,CCL5,CXCL11
43	IL-17A Signaling in Fibroblasts	4.0738e-05	0.225	2/40 (5%)	7/40 (18%)	NFKBID,FOS,NFKBIA,NFKBIE,IKBKE,NFKB2,IL6,NFKBIB,NFKB1
44	Small Cell Lung Cancer Signaling	4.36516e-05	0.146	3/89 (3%)	10/89 (11%)	MYC,CCNE2,NFKBIA,MAX,NFKBIE,PIK3R6,PIK3R5,IKBKE,NFKB2,NFKBIB,NFKB1,CDK2,TRAF1
45	PEDF Signaling	4.36516e-05	0.167	2/78 (3%)	11/78 (14%)	PPARG,RRAS,NFKBIE,PIK3R5,IKBKE,NFKB2,NFKB1,SOD2,NFKBIA,PIK3R6,MRAS,CFLAR,NFKBIB
46	Role of Hypercytokinemia/hyperchemokinemia in the Pathogenesis of Influenza	4.89779e-05	0.227	0/44 (0%)	10/44 (23%)	CXCL10,IL1A,IL18,CCR5,CCL4,IL1RN,IL1B,CCL5,IL6,TNF
47	IL-17A Signaling in Airway Cells	5.7544e-05	0.167	0/72 (0%)	12/72 (17%)	NFKBIA,NFKBIE,PIK3R6,PIK3R5,CCL20,IKBKE,STAT3,NFKB2,IL6,NFKBIB,NFKB1,JAK3
48	LPS-stimulated MAPK Signaling	5.88844e-05	0.159	3/82 (4%)	10/82 (12%)	FOS,NFKBIA,RRAS,NFKBIE,MRAS,PIK3R6,PIK3R5,IKBKE,NFKB2,NFKBIB,NFKB1,PRKD3,PRKCB
49	Lymphotoxin β Receptor Signaling	6.16595e-05	0.18	2/61 (3%)	9/61 (15%)	NFKBID,VCAM1,NFKBIA,RELB,PIK3R6,PIK3R5,IKBKE,IKBKAP,NFKB2,NFKB1,TRAF1
50	Colorectal Cancer Metastasis Signaling	6.16595e-05	0.105	9/258 (3%)	18/258 (7%)	IL6ST,PRKACB,MMP14,PIK3R5,IL6,FZD1,NFKB1,MYC,GNG11,RHOU,MRAS,STAT1,PTGER4,MMP19,RRAS,VEGFC,STAT3,NFKB2,FOS,PRKAR2B,MSH2,FZD3,PIK3R6,GNG2,JAK3,TNF,FNBP1
51	Hepatic Fibrosis / Hepatic Stellate Cell Activation	6.30957e-05	0.13	3/146 (2%)	16/146 (11%)	CCR5,IL1A,VCAM1,ICAM1,IL10,MYH14,VEGFC,IL6,CCL5,NFKB2,IFNAR2,NFKB1,CD40,TIMP1,HGF,IL1B,STAT1,TNF,A2M
52	Polyamine Regulation in Colon Cancer	6.76083e-05	0.241	3/29 (10%)	4/29 (14%)	PPARG,MYC,PSME1,MAX,PSMF1,PSME2,SAT2
53	PI3K Signaling in B Lymphocytes	6.76083e-05	0.129	3/140 (2%)	15/140 (11%)	FYN,C3,RRAS,NFKBIE,IKBKE,PLEKHA4,NFKB2,NFKB1,FOS,NFKBIA,CD40,CD180,IRS1,MRAS,LYN,PIK3AP1,NFKBIB,PRKCB
54	Role of PI3K/AKT Signaling in the Pathogenesis of Influenza	7.94328e-05	0.162	0/74 (0%)	12/74 (16%)	KPNA3,CCR5,NFKBIA,NFKBIE,PIK3R6,PIK3R5,CCL5,NFKB2,IRF3,NFKBIB,NFKB1,PLAC8
55	Atherosclerosis Signaling	9.77237e-05	0.125	3/136 (2%)	14/136 (10%)	PLA2G16,IL1A,VCAM1,ICAM1,PLA2R1,CD36,IL6,NFKB2,NFKB1,IL18,CD40,LCAT,IL1RN,LPL,IL1B,S100A8,TNF
56	4-1BB Signaling in T Lymphocytes	0.000107152	0.222	1/36 (3%)	7/36 (19%)	NFKBIA,NFKBIE,IKBKE,IKBKAP,NFKB2,NFKBIB,NFKB1,TRAF1
57	B Cell Receptor Signaling	0.000123027	0.118	3/170 (2%)	17/170 (10%)	RRAS,NFKBIE,EGR1,PIK3R5,IKBKE,NFKB2,NFKB1,BCL6,NFKBIA,GAB1,SYNJ1,INPP5B,MRAS,PIK3R6,LYN,MAP3K8,PIK3AP1,NFKBIB,BCL2A1,PRKCB
58	IL-12 Signaling and Production in Macrophages	0.000123027	0.115	3/156 (2%)	15/156 (10%)	PPARG,IL10,PIK3R5,IKBKE,NFKB2,NFKB1,FOS,IL18,CD40,PIK3R6,NCOA1,MAP3K8,S100A8,NFKBIB,STAT1,TNF,PRKD3,PRKCB
59	B Cell Activating Factor Signaling	0.000125893	0.2	2/45 (4%)	7/45 (16%)	FOS,NFKBIA,NFKBIE,IKBKE,IKBKAP,NFKB2,NFKBIB,NFKB1,TRAF1
60	Paxillin Signaling	0.000128825	0.135	7/111 (6%)	8/111 (7%)	RRAS,ITGA6,PIK3R5,NCK1,PTPN12,ACTG1,NCK2,ITGAE,ARF1,PIK3R6,ITGAV,MRAS,ACTG2,ACTN4,ITGB5
61	IL-1 Signaling	0.000162181	0.131	2/107 (2%)	12/107 (11%)	PRKACB,IL1A,NFKBIE,TAB2,IKBKE,NFKB2,NFKB1,FOS,NFKBIA,GNG11,PRKAR2B,MRAS,GNG2,NFKBIB
62	IL-17A Signaling in Gastric Cells	0.000165959	0.28	1/25 (4%)	6/25 (24%)	CXCL10,FOS,CCL20,CCL5,NFKB1,TNF,CXCL11
63	Differential Regulation of Cytokine Production in Macrophages and T Helper Cells by IL-17A and IL-17F	0.000169824	0.333	0/18 (0%)	6/18 (33%)	CCL4,IL10,IL1B,CCL5,IL6,TNF
64	D-myo-inositol (1,4,5)-trisphosphate Degradation	0.000169824	0.261	1/23 (4%)	5/23 (22%)	IMPA1,IMPAD1,SYNJ1,INPP5B,BPNT1,IMPA2
65	HMGB1 Signaling	0.000204174	0.141	4/99 (4%)	10/99 (10%)	FOS,VCAM1,IL1A,ICAM1,HMGB1,RRAS,RHOU,MRAS,PIK3R6,PIK3R5,NFKB2,NFKB1,TNF,FNBP1
66	CD28 Signaling in T Helper Cells	0.000213796	0.121	1/132 (1%)	15/132 (11%)	HLA-DMA,FYN,HLA-DOA,NFKBIE,PIK3R5,IKBKE,HLA-DMB,NFKB2,NFKB1,FOS,NFKBIA,CD80,LAT,HLA-DRA,PIK3R6,NFKBIB
67	iNOS Signaling	0.000275423	0.17	1/53 (2%)	8/53 (15%)	FOS,NFKBIA,NFKBIE,IKBKE,NFKB2,STAT1,NFKBIB,NFKB1,JAK3
68	Renin-Angiotensin Signaling	0.00030903	0.12	3/125 (2%)	12/125 (10%)	PRKACB,RRAS,PIK3R5,STAT3,CCL5,NFKB2,NFKB1,FOS,PRKAR2B,PIK3R6,MRAS,STAT1,TNF,PRKD3,PRKCB
69	Thrombopoietin Signaling	0.000354813	0.159	4/63 (6%)	6/63 (10%)	MYC,FOS,RRAS,PIK3R6,MRAS,PIK3R5,STAT3,STAT1,PRKD3,PRKCB
70	ILK Signaling	0.000389045	0.109	9/192 (5%)	12/192 (6%)	MYH14,FERMT2,PIK3R5,VEGFC,NFKB2,NFKB1,RICTOR,ACTG1,MYC,NCK2,PARVB,FOS,PPP2R4,IRS1,PIK3R6,RHOU,ACTG2,ACTN4,TNF,FNBP1,ITGB5
71	HGF Signaling	0.000398107	0.133	5/105 (5%)	9/105 (9%)	FOS,ELF2,GAB1,RRAS,HGF,MRAS,PIK3R6,PIK3R5,MAP3K8,IL6,STAT3,PRKD3,CDK2,PRKCB
72	Apoptosis Signaling	0.000416869	0.137	2/95 (2%)	11/95 (12%)	RRAS,NFKBIE,IKBKE,NFKB2,NFKB1,NFKBIA,MRAS,DFFB,CAPN2,NFKBIB,BCL2A1,TNF,BIRC3
73	Androgen Signaling	0.000416869	0.104	3/144 (2%)	12/144 (8%)	PRKACB,CALR,SHBG,GTF2H2,NFKB2,NFKB1,MNAT1,GNG11,PRKAR2B,NCOA1,MRAS,GTF2H1,GNG2,PRKD3,PRKCB
74	PI3K/AKT Signaling	0.000416869	0.111	2/144 (1%)	14/144 (10%)	YWHAH,RRAS,NFKBIE,IKBKE,NFKB2,NFKB1,NFKBIA,GAB1,SYNJ1,PPP2R4,INPP5B,MRAS,MAP3K8,NFKBIB,JAK3,THEM4
75	Virus Entry via Endocytic Pathways	0.000467735	0.131	6/99 (6%)	7/99 (7%)	DNM1,FYN,RRAS,MRAS,PIK3R6,PIK3R5,ITGA6,TFRC,ACTG2,PRKD3,ACTG1,ITGB5,PRKCB
76	Glioma Invasiveness Signaling	0.00047863	0.167	4/60 (7%)	6/60 (10%)	RRAS,TIMP1,PIK3R6,ITGAV,MRAS,PIK3R5,RHOU,PLAUR,ITGB5,FNBP1
77	Myo-inositol Biosynthesis	0.00047863	0.375	1/8 (13%)	2/8 (25%)	IMPA1,IMPAD1,IMPA2
78	April Mediated Signaling	0.000489779	0.186	1/43 (2%)	7/43 (16%)	FOS,NFKBIA,NFKBIE,IKBKE,NFKB2,NFKBIB,NFKB1,TRAF1
79	Regulation of IL-2 Expression in Activated and Anergic T Lymphocytes	0.000524807	0.135	2/89 (2%)	10/89 (11%)	FYN,FOS,NFKBIA,CD80,RRAS,NFKBIE,LAT,MRAS,IKBKE,NFKB2,NFKBIB,NFKB1
80	Hepatic Cholestasis	0.000537032	0.0977	1/174 (1%)	16/174 (9%)	PRKACB,IL1A,NFKBIE,NR1H3,IKBKE,IL6,NFKB2,NFKB1,IL18,NFKBIA,PRKAR2B,IL1RN,IL1B,NFKBIB,TNF,PRKD3,PRKCB
81	Communication between Innate and Adaptive Immune Cells	0.00057544	0.119	0/109 (0%)	13/109 (12%)	CXCL10,IL18,IL1A,CCL4,CD40,CD80,IL1RN,IL10,HLA-DRA,IL1B,IL6,CCL5,TNF
82	Growth Hormone Signaling	0.000588844	0.145	4/76 (5%)	7/76 (9%)	SOCS1,FOS,IRS1,SOCS2,PIK3R6,PIK3R5,STAT3,STAT1,PRKD3,A2M,PRKCB
83	TREM1 Signaling	0.000630957	0.141	0/71 (0%)	10/71 (14%)	IL18,ICAM1,CD40,IL10,IL1B,STAT3,NFKB2,IL6,NFKB1,TNF
84	Prostate Cancer Signaling	0.00074131	0.122	4/98 (4%)	8/98 (8%)	CCNE2,NFKBIA,RRAS,SRD5A1,NFKBIE,PIK3R6,MRAS,PIK3R5,NFKB2,NFKBIB,NFKB1,CDK2
85	Differential Regulation of Cytokine Production in Intestinal Epithelial Cells by IL-17A and IL-17F	0.00074131	0.261	0/23 (0%)	6/23 (26%)	IL1A,CCL4,IL10,IL1B,CCL5,TNF
86	CD27 Signaling in Lymphocytes	0.000870964	0.158	2/57 (4%)	7/57 (12%)	FOS,NFKBIA,NFKBIE,IKBKE,IKBKAP,MAP3K8,NFKB2,NFKBIB,NFKB1
87	P2Y Purigenic Receptor Signaling Pathway	0.000870964	0.109	4/138 (3%)	11/138 (8%)	PRKACB,RRAS,PIK3R5,NFKB2,NFKB1,MYC,FOS,GNG11,PRKAR2B,PIK3R6,MRAS,P2RY1,GNG2,PRKD3,PRKCB
88	IL-8 Signaling	0.000912011	0.0976	6/205 (3%)	14/205 (7%)	VCAM1,ICAM1,RRAS,PIK3R5,VEGFC,IKBKE,NFKB1,FOS,GNG11,CCND3,MRAS,ITGAV,RHOU,PIK3R6,GNG2,NFKBIB,PRKD3,FNBP1,ITGB5,PRKCB
89	Role of JAK1 and JAK3 in γc Cytokine Signaling	0.000933254	0.149	2/67 (3%)	8/67 (12%)	SOCS1,IL2RG,RRAS,IRS1,PIK3R6,MRAS,PIK3R5,STAT3,STAT1,JAK3
90	Superpathway of D-myo-inositol (1,4,5)-trisphosphate Metabolism	0.000954993	0.182	1/33 (3%)	5/33 (15%)	IMPA1,IMPAD1,SYNJ1,INPP5B,BPNT1,IMPA2
91	fMLP Signaling in Neutrophils	0.000977237	0.109	2/129 (2%)	12/129 (9%)	NCF1,GNG11,NFKBIA,RRAS,NFKBIE,MRAS,PIK3R6,PIK3R5,GNG2,NFKB2,NFKBIB,NFKB1,PRKD3,PRKCB
92	IGF-1 Signaling	0.00107152	0.124	5/105 (5%)	8/105 (8%)	PRKACB,FOS,SOCS1,PRKAR2B,YWHAH,RRAS,IRS1,SOCS2,MRAS,PIK3R6,PIK3R5,STAT3,RASA1
93	PPARα/RXRα Activation	0.00114815	0.0995	7/191 (4%)	12/191 (6%)	PRKACB,RRAS,NFKBIE,TGFBR3,CD36,IKBKE,IL6,NFKB2,NFKB1,NFKBIA,PRKAR2B,FASN,IRS1,LPL,MRAS,IL1B,NFKBIB,ITGB5,PRKCB
94	Role of Tissue Factor in Cancer	0.0011749	0.122	5/115 (4%)	9/115 (8%)	FYN,RRAS,EGR1,ITGA6,PIK3R5,PLAUR,VEGFC,PIK3R6,ITGAV,MRAS,LYN,IL1B,FGR,ITGB5
95	Retinoic acid Mediated Apoptosis Signaling	0.00120226	0.145	0/69 (0%)	10/69 (14%)	FADD,PARP10,PARP8,TNFSF10,PARP11,PARP3,CFLAR,PARP12,PARP9,PARP14
96	Oncostatin M Signaling	0.00125893	0.2	2/35 (6%)	5/35 (14%)	IL6ST,RRAS,MRAS,STAT3,CHI3L1,STAT1,JAK3
97	RANK Signaling in Osteoclasts	0.00125893	0.126	1/95 (1%)	11/95 (12%)	FOS,NFKBIA,NFKBIE,TAB2,PIK3R6,PIK3R5,IKBKE,MAP3K8,NFKB2,NFKBIB,NFKB1,BIRC3
98	Role of IL-17A in Arthritis	0.00131826	0.143	0/63 (0%)	9/63 (14%)	NFKBIA,NFKBIE,PIK3R6,PIK3R5,CCL20,CCL5,NFKB2,NFKBIB,NFKB1
99	Role of Osteoblasts, Osteoclasts and Chondrocytes in Rheumatoid Arthritis	0.00131826	0.0924	3/238 (1%)	19/238 (8%)	CTSK,IL1A,IL10,NFKBIE,MMP14,TAB2,PIK3R5,IKBKE,IL6,FZD1,NFKB1,TRADD,FOS,IL18,NFKBIA,IL1RN,FZD3,PIK3R6,IL1B,NFKBIB,TNF,BIRC3
100	IL-15 Production	0.00186209	0.194	0/31 (0%)	6/31 (19%)	NFKB2,IRF3,IL6,STAT1,NFKB1,JAK3
101	GDNF Family Ligand-Receptor Interactions	0.00194984	0.137	5/73 (7%)	5/73 (7%)	FOS,GAB1,RRAS,IRS1,PIK3R6,MRAS,PIK3R5,GFRA2,NCK1,RASA1
102	Integrin Signaling	0.00199526	0.0966	10/207 (5%)	10/207 (5%)	FYN,RRAS,PIK3R5,ITGA6,NCK1,ACTG1,NCK2,PARVB,ITGAE,ARF1,MRAS,ITGAV,RHOU,PIK3R6,CAPN2,ACTG2,ACTN4,NEDD9,FNBP1,ITGB5
103	Autoimmune Thyroid Disease Signaling	0.0020893	0.131	0/61 (0%)	8/61 (13%)	HLA-DMA,PRF1,HLA-DOA,CD80,CD40,IL10,HLA-DRA,HLA-DMB
104	p38 MAPK Signaling	0.00213796	0.12	1/117 (1%)	13/117 (11%)	FADD,MYC,DAXX,TRADD,IL18,IL1A,MAX,TIFA,MAPKAPK3,IL1RN,TAB2,IL1B,STAT1,TNF
105	G-Protein Coupled Receptor Signaling	0.00223872	0.0882	5/272 (2%)	19/272 (7%)	PRKACB,FYN,RRAS,NFKBIE,PDE12,PIK3R5,RAPGEF3,IKBKE,NFKB2,STAT3,PDE4B,NFKB1,P2RY13,PRKAR2B,NFKBIA,MRAS,PIK3R6,ADORA2B,MAP3K8,NFKBIB,RASA1,PTGER4,PRKCB,ADRB2
106	SAPK/JNK Signaling	0.00251189	0.118	2/102 (2%)	10/102 (10%)	FADD,TRADD,DAXX,GNG11,RIPK1,GAB1,RRAS,IRS1,PIK3R6,MRAS,PIK3R5,GNG2
107	Relaxin Signaling	0.00288403	0.0943	2/159 (1%)	13/159 (8%)	PRKACB,NFKBIE,PDE12,PIK3R5,PDE4B,NFKB2,NFKB1,FOS,NFKBIA,GNG11,PRKAR2B,MRAS,PIK3R6,GNG2,NFKBIB
108	Fc Epsilon RI Signaling	0.0030903	0.111	2/117 (2%)	11/117 (9%)	FYN,GAB1,SYNJ1,RRAS,INPP5B,LAT,LYN,MRAS,PIK3R6,PIK3R5,TNF,PRKD3,PRKCB
109	IL-15 Signaling	0.00316228	0.134	1/67 (1%)	8/67 (12%)	IL2RG,RRAS,PIK3R6,MRAS,PIK3R5,STAT3,NFKB2,NFKB1,JAK3
110	T Cell Receptor Signaling	0.00323594	0.11	3/109 (3%)	9/109 (8%)	FYN,FOS,NFKBIA,RRAS,LAT,PIK3R6,MRAS,PIK3R5,IKBKE,NFKB2,NFKB1,RASA1
111	Mechanisms of Viral Exit from Host Cells	0.00338844	0.156	4/45 (9%)	3/45 (7%)	ACTG2,SH3GLB2,PRKD3,VPS37C,ACTG1,LMNB1,PRKCB
112	Leukocyte Extravasation Signaling	0.00354813	0.0945	5/201 (2%)	14/201 (7%)	VCAM1,ICAM1,MMP14,PIK3R5,RAPGEF3,NCF4,ACTG1,NCF1,TIMP1,CYBA,PIK3R6,PECAM1,ARHGAP12,ACTG2,RASSF5,ACTN4,PRKD3,MMP19,PRKCB
113	Caveolar-mediated Endocytosis Signaling	0.00363078	0.118	4/85 (5%)	6/85 (7%)	FYN,ITGAE,ARCN1,PTPN1,ITGAV,ITGA6,CD48,ACTG2,ACTG1,ITGB5
114	GM-CSF Signaling	0.00389045	0.132	1/68 (1%)	8/68 (12%)	RRAS,PIK3R6,MRAS,PIK3R5,LYN,STAT3,STAT1,BCL2A1,PRKCB
115	Cholecystokinin/Gastrin-mediated Signaling	0.00457088	0.113	4/106 (4%)	8/106 (8%)	FOS,IL1A,IL18,RRAS,IL1RN,MRAS,RHOU,IL1B,PRKD3,TNF,FNBP1,PRKCB
116	IL-2 Signaling	0.00457088	0.138	2/58 (3%)	6/58 (10%)	SOCS1,FOS,IL2RG,RRAS,PIK3R6,MRAS,PIK3R5,JAK3
117	B Cell Development	0.00457088	0.182	0/33 (0%)	6/33 (18%)	HLA-DMA,HLA-DOA,CD80,CD40,HLA-DRA,HLA-DMB
118	Gα12/13 Signaling	0.0057544	0.103	3/126 (2%)	10/126 (8%)	NFKBIA,LPAR2,RRAS,NFKBIE,MRAS,LPAR5,PIK3R6,PIK3R5,IKBKE,NFKB2,NFKBIB,NFKB1,RASA1
119	Ceramide Signaling	0.00588844	0.114	2/88 (2%)	8/88 (9%)	FOS,S1PR2,RRAS,PPP2R4,PIK3R6,MRAS,PIK3R5,NFKB2,NFKB1,TNF
120	Role of JAK2 in Hormone-like Cytokine Signaling	0.00630957	0.167	1/36 (3%)	5/36 (14%)	SOCS1,IRS1,PTPN1,SOCS2,STAT3,STAT1
121	Toll-like Receptor Signaling	0.00645654	0.129	1/62 (2%)	7/62 (11%)	FOS,NFKBIA,TICAM2,TAB2,NFKB2,EIF2AK2,NFKB1,TRAF1
122	Macropinocytosis Signaling	0.00660693	0.118	5/76 (7%)	4/76 (5%)	RRAS,HGF,PIK3R6,MRAS,PIK3R5,ACTN4,PRKD3,ITGB5,PRKCB
123	Fcγ Receptor-mediated Phagocytosis in Macrophages and Monocytes	0.00660693	0.108	2/102 (2%)	9/102 (9%)	NCK2,FYN,NCF1,LYN,NCK1,ACTG2,PRKD3,ACTG1,FCGR3A,FGR,PRKCB
124	Gαq Signaling	0.00691831	0.0893	3/168 (2%)	12/168 (7%)	GNG11,NFKBIA,NFKBIE,RHOU,MRAS,PIK3R6,PIK3R5,IKBKE,GNG2,NFKB2,NFKBIB,NFKB1,PRKD3,FNBP1,PRKCB
125	Role of JAK family kinases in IL-6-type Cytokine Signaling	0.00707946	0.185	1/27 (4%)	4/27 (15%)	IL6ST,SOCS1,STAT3,IL6,STAT1
126	CCR5 Signaling in Macrophages	0.00724436	0.0947	3/95 (3%)	6/95 (6%)	FOS,CCR5,GNG11,CCL4,MRAS,CCL5,GNG2,PRKD3,PRKCB
127	Mouse Embryonic Stem Cell Pluripotency	0.00776247	0.111	5/99 (5%)	6/99 (6%)	IL6ST,MYC,RRAS,PIK3R6,FZD3,MRAS,PIK3R5,STAT3,FZD1,JAK3,ID3
128	Natural Killer Cell Signaling	0.00831764	0.103	2/116 (2%)	10/116 (9%)	FYN,SYNJ1,RRAS,INPP5B,LAT,PIK3R6,MRAS,PIK3R5,NCK1,PRKD3,FCGR3A,PRKCB
129	IL-3 Signaling	0.00870964	0.122	3/74 (4%)	6/74 (8%)	FOS,RRAS,PIK3R6,MRAS,PIK3R5,STAT3,STAT1,PRKD3,PRKCB
130	IL-17 Signaling	0.00954993	0.122	1/74 (1%)	8/74 (11%)	CXCL10,RRAS,TIMP1,PIK3R6,MRAS,PIK3R5,IL6,NFKB1,CXCL11
131	Cell Cycle Control of Chromosomal Replication	0.01	0.161	5/31 (16%)	0/31 (0%)	MCM3,RPA3,MCM2,MCM4,CDK2
132	FXR/RXR Activation	0.0107152	0.099	2/101 (2%)	8/101 (8%)	PPARG,IL1A,IL18,PKLR,IL1RN,FASN,NR1H3,IL1B,PLTP,TNF
133	Pentose Phosphate Pathway	0.0114815	0.136	1/22 (5%)	2/22 (9%)	PGD,TKT,RPIA
134	Calcium-induced T Lymphocyte Apoptosis	0.011749	0.114	3/70 (4%)	5/70 (7%)	HLA-DMA,HLA-DOA,HLA-DRA,NR4A1,HLA-DMB,CAPN2,PRKD3,PRKCB
135	Estrogen-Dependent Breast Cancer Signaling	0.011749	0.111	2/72 (3%)	6/72 (8%)	HSD17B10,FOS,RRAS,PIK3R6,MRAS,PIK3R5,NFKB2,NFKB1
136	ERK/MAPK Signaling	0.0123027	0.0825	6/206 (3%)	11/206 (5%)	PRKACB,PPARG,FYN,YWHAH,RRAS,PIK3R5,RAPGEF3,STAT3,MYC,FOS,ELF2,PRKAR2B,PPP2R4,MRAS,PIK3R6,STAT1,PRKCB
137	ERK5 Signaling	0.0128825	0.123	5/65 (8%)	3/65 (5%)	IL6ST,MYC,FOS,YWHAH,GAB1,RRAS,MRAS,MAP3K8
138	GADD45 Signaling	0.0131826	0.182	4/22 (18%)	0/22 (0%)	PCNA,CCNE2,CCND3,CDK2
139	Heme Biosynthesis from Uroporphyrinogen-III I	0.0141254	0.182	1/11 (9%)	1/11 (9%)	FECH,CPOX
140	Arginine Degradation I (Arginase Pathway)	0.0141254	0.154	1/13 (8%)	1/13 (8%)	OAT,ARG2
141	CNTF Signaling	0.0144544	0.127	2/55 (4%)	5/55 (9%)	IL6ST,RRAS,PIK3R6,MRAS,PIK3R5,STAT3,STAT1
142	Systemic Lupus Erythematosus Signaling	0.0147911	0.0769	3/247 (1%)	16/247 (6%)	KLK1,IL1A,RRAS,IL10,PIK3R5,IL6,FOS,IL18,CD40,CD80,IL1RN,CD72,LAT,MRAS,PIK3R6,LYN,IL1B,TNF,FCGR3A
143	Insulin Receptor Signaling	0.0151356	0.0915	2/142 (1%)	11/142 (8%)	PRKACB,FYN,RRAS,PIK3R5,NCK1,PRKAR2B,SYNJ1,GAB1,INPP5B,IRS1,PTPN1,MRAS,PIK3R6
144	MIF Regulation of Innate Immunity	0.0154882	0.12	1/50 (2%)	5/50 (10%)	FOS,NFKBIA,NFKBIE,NFKB2,NFKBIB,NFKB1
145	CTLA4 Signaling in Cytotoxic T Lymphocytes	0.0165959	0.102	0/98 (0%)	10/98 (10%)	FYN,HLA-DMA,HLA-DOA,CD80,PPP2R4,HLA-DRA,LAT,PIK3R6,PIK3R5,HLA-DMB
146	Role of MAPK Signaling in the Pathogenesis of Influenza	0.0169824	0.116	2/69 (3%)	6/69 (9%)	CXCL10,PLA2G16,LCAT,RRAS,PLA2R1,MRAS,CCL5,TNF
147	Protein Ubiquitination Pathway	0.017378	0.0784	3/268 (1%)	18/268 (7%)	PSMB4,USP28,PSMB9,USP18,SACS,USP12,PSMB10,UBE2L3,USP20,PSME2,DNAJB2,PSMB8,UBE2L6,TAP1,PSME1,PSMB2,PSMA5,NEDD4L,UBE2J1,BIRC3,USP25
148	Neurotrophin/TRK Signaling	0.018197	0.107	4/75 (5%)	4/75 (5%)	FOS,GAB1,RRAS,SPRY1,SPRY2,PIK3R6,MRAS,PIK3R5
149	NRF2-mediated Oxidative Stress Response	0.0186209	0.0833	7/192 (4%)	9/192 (5%)	RRAS,PRDX1,PIK3R5,DNAJB2,ACTG1,FOS,AKR1A1,SOD2,CAT,PIK3R6,MRAS,ACTG2,EIF2AK3,PRKD3,MGST3,PRKCB
150	Role of Cytokines in Mediating Communication between Immune Cells	0.0190546	0.127	0/55 (0%)	7/55 (13%)	IL1A,IL18,IL10,IL1RN,IL1B,IL6,TNF
151	CXCR4 Signaling	0.0194984	0.0833	5/168 (3%)	9/168 (5%)	FOS,GNG11,RRAS,EGR1,RHOU,MRAS,PIK3R6,LYN,PIK3R5,GNG2,ELMO2,PRKD3,FNBP1,PRKCB
152	Agrin Interactions at Neuromuscular Junction	0.0199526	0.116	4/69 (6%)	4/69 (6%)	PKLR,RRAS,LAMB1,MRAS,ITGA6,ACTG2,AGRN,ACTG1
153	Antioxidant Action of Vitamin C	0.0204174	0.0935	1/107 (1%)	9/107 (8%)	PLA2G16,NFKBIA,LCAT,NFKBIE,PLA2R1,IKBKE,NFKB2,NFKBIB,NFKB1,TNF
154	Actin Nucleation by ARP-WASP Complex	0.020893	0.106	3/66 (5%)	4/66 (6%)	NCK2,RRAS,BAIAP2,MRAS,RHOU,NCK1,FNBP1
155	Allograft Rejection Signaling	0.020893	0.0947	0/95 (0%)	9/95 (9%)	HLA-DMA,PRF1,HLA-DOA,CD80,CD40,IL10,HLA-DRA,HLA-DMB,TNF
156	Chemokine Signaling	0.0213796	0.11	2/73 (3%)	6/73 (8%)	FOS,CCR5,CCL4,CAMK1D,RRAS,MRAS,CCL5,PRKCB
157	Role of IL-17F in Allergic Inflammatory Airway Diseases	0.0213796	0.128	0/47 (0%)	6/47 (13%)	CXCL10,CCL4,IL1B,NFKB2,IL6,NFKB1
158	Aryl Hydrocarbon Receptor Signaling	0.0223872	0.0807	5/161 (3%)	8/161 (5%)	CCNE2,IL1A,NFKB2,IL6,NFKB1,MYC,FOS,ALDH1A1,CCND3,IL1B,TNF,MGST3,CDK2
159	MIF-mediated Glucocorticoid Regulation	0.0229087	0.119	0/42 (0%)	5/42 (12%)	NFKBIA,NFKBIE,NFKB2,NFKBIB,NFKB1
160	ErbB2-ErbB3 Signaling	0.0229087	0.117	2/60 (3%)	5/60 (8%)	MYC,RRAS,PIK3R6,MRAS,PIK3R5,STAT3,JAK3
161	MSP-RON Signaling Pathway	0.0239883	0.12	2/50 (4%)	4/50 (8%)	KLK1,PIK3R6,PIK3R5,ACTG2,TNF,ACTG1
162	Role of IL-17A in Psoriasis	0.0245471	0.231	0/13 (0%)	3/13 (23%)	S100A9,CCL20,S100A8
163	Myc Mediated Apoptosis Signaling	0.0251189	0.117	3/60 (5%)	4/60 (7%)	FADD,MYC,YWHAH,RRAS,PIK3R6,MRAS,PIK3R5
164	OX40 Signaling Pathway	0.0263027	0.0957	0/94 (0%)	9/94 (10%)	HLA-DMA,HLA-DOA,NFKBIA,NFKBIE,HLA-DRA,HLA-DMB,NFKB2,NFKBIB,NFKB1
165	ErbB Signaling	0.0263027	0.103	3/87 (3%)	6/87 (7%)	NCK2,FOS,RRAS,PIK3R6,MRAS,PIK3R5,NCK1,PRKD3,PRKCB
166	GNRH Signaling	0.0269153	0.08	5/150 (3%)	7/150 (5%)	PRKACB,DNM1,FOS,PRKAR2B,RRAS,EGR1,MRAS,MAP3K8,NFKB2,NFKB1,PRKD3,PRKCB
167	Telomerase Signaling	0.0281838	0.0971	3/103 (3%)	7/103 (7%)	MYC,IL2RG,ELF2,RRAS,PPP2R4,TERF2IP,PIK3R6,MRAS,PIK3R5,HDAC5
168	Coagulation System	0.0288403	0.132	3/38 (8%)	2/38 (5%)	PROS1,F5,PLAUR,THBD,A2M
169	ErbB4 Signaling	0.0295121	0.104	3/67 (4%)	4/67 (6%)	RRAS,PIK3R6,MRAS,PIK3R5,PSEN2,PRKD3,PRKCB
170	Tumoricidal Function of Hepatic Natural Killer Cells	0.0295121	0.167	0/24 (0%)	4/24 (17%)	FADD,PRF1,ICAM1,DFFB
171	Superpathway of Citrulline Metabolism	0.0301995	0.0789	2/38 (5%)	1/38 (3%)	OAT,ARG2,ASL
172	Pyrimidine Deoxyribonucleotides De Novo Biosynthesis I	0.0301995	0.0882	3/34 (9%)	0/34 (0%)	TYMS,RRM2,RRM1
173	Arginine Biosynthesis IV	0.0331131	0.0833	2/24 (8%)	0/24 (0%)	OAT,ASL
174	Urea Cycle	0.0331131	0.1	1/20 (5%)	1/20 (5%)	ARG2,ASL
175	Arginine Degradation VI (Arginase 2 Pathway)	0.0331131	0.125	1/16 (6%)	1/16 (6%)	OAT,ARG2
176	Pentose Phosphate Pathway (Non-oxidative Branch)	0.0331131	0.154	1/13 (8%)	1/13 (8%)	TKT,RPIA
177	Superoxide Radicals Degradation	0.0331131	0.25	1/8 (13%)	1/8 (13%)	SOD2,CAT
178	HER-2 Signaling in Breast Cancer	0.0354813	0.1	4/80 (5%)	4/80 (5%)	CCNE2,RRAS,PIK3R6,MRAS,PIK3R5,PRKD3,ITGB5,PRKCB
179	VEGF Family Ligand-Receptor Interactions	0.0354813	0.0952	3/84 (4%)	5/84 (6%)	FOS,RRAS,PIK3R6,MRAS,PIK3R5,VEGFC,PRKD3,PRKCB
180	p70S6K Signaling	0.0363078	0.0853	4/129 (3%)	7/129 (5%)	IL2RG,YWHAH,RRAS,PPP2R4,IRS1,PIK3R6,MRAS,PIK3R5,LYN,PRKD3,PRKCB
181	Role of NFAT in Cardiac Hypertrophy	0.0371535	0.0725	5/207 (2%)	10/207 (5%)	PRKACB,IL6ST,CAMK1D,RRAS,PIK3R5,IL6,HDAC5,GNG11,PRKAR2B,PIK3R6,MRAS,RCAN3,GNG2,PRKD3,PRKCB
182	VEGF Signaling	0.0380189	0.0874	3/103 (3%)	6/103 (6%)	RRAS,PIK3R6,MRAS,PIK3R5,VEGFC,ACTG2,ACTN4,ACTG1,PRKCB
183	Acute Myeloid Leukemia Signaling	0.0380189	0.0976	2/82 (2%)	6/82 (7%)	MYC,RRAS,PIK3R6,MRAS,PIK3R5,STAT3,NFKB2,NFKB1
184	tRNA Charging	0.0398107	0.0617	1/81 (1%)	4/81 (5%)	WARS,YARS,TARS,SARS,MARS
185	Granzyme B Signaling	0.042658	0.188	1/16 (6%)	2/16 (13%)	PRF1,DFFB,LMNB1
186	Extrinsic Prothrombin Activation Pathway	0.042658	0.15	1/20 (5%)	2/20 (10%)	PROS1,F5,THBD
187	Primary Immunodeficiency Signaling	0.0446684	0.0968	0/62 (0%)	6/62 (10%)	IL2RG,CD40,CIITA,ADA,JAK3,TAP1
188	Chronic Myeloid Leukemia Signaling	0.0457088	0.0857	3/105 (3%)	6/105 (6%)	MYC,RRAS,PIK3R6,MRAS,PIK3R5,IKBKE,NFKB2,NFKB1,HDAC5
189	Role of NANOG in Mammalian Embryonic Stem Cell Pluripotency	0.0467735	0.0877	4/114 (4%)	6/114 (5%)	IL6ST,GAB1,RRAS,PIK3R6,FZD3,MRAS,PIK3R5,STAT3,FZD1,JAK3
190	Gαs Signaling	0.0467735	0.0826	4/121 (3%)	6/121 (5%)	PRKACB,GNG11,ADD3,PRKAR2B,MRAS,ADORA2B,RAPGEF3,GNG2,PTGER4,ADRB2
191	Germ Cell-Sertoli Cell Junction Signaling	0.047863	0.0793	6/164 (4%)	7/164 (4%)	RRAS,RHOU,MRAS,PIK3R6,PIK3R5,ITGA6,MAP3K8,ACTN4,ACTG2,TNF,A2M,ACTG1,FNBP1
192	Thyroid Cancer Signaling	0.047863	0.119	3/42 (7%)	2/42 (5%)	PPARG,CXCL10,MYC,RRAS,MRAS
193	Intrinsic Prothrombin Activation Pathway	0.0489779	0.114	2/35 (6%)	2/35 (6%)	KLK1,PROS1,F5,THBD
194	PXR/RXR Activation	0.0489779	0.0805	1/87 (1%)	6/87 (7%)	PRKACB,ALDH1A1,PRKAR2B,CPT1A,NCOA1,IL6,TNF
